# Supplementary material for: Gene expression profiling of 49 human tumor xenografts from in vitro culture through multiple in vivo passages - strategies for data mining in support of therapeutic studies
Source: BMC Genomics. 2014 May 22;15(1):393. doi: 10.1186/1471-2164-15-393 (PMC4041995; doi:10.1186/1471-2164-15-393)
Supplement: Supplementary file 1 — Additional file 1: Hierarchical clustering of cell line and xenograft samples. 823 arrays [47 complete models] were uploaded into Genespring (Agilent, Santa Clara, CA) using the Affymetrix expression guided workflow and data normalized using RMA. Entities were then assigned and log2 gene expression data generated for those transcripts that met the following criteria: percentile cut-off = 20, ANOVA p < 0.05, probe sets must be differentially expressed +/- 100 fold in 1 group. The probe sets meeting these criteria were then subjected to Hierarchical clustering according to both conditions [cell lines/passages] and entities [probe sets] with a Pearson absolute distance metric and centroid linkage. (ZIP 5 MB) [file 12864_2013_6082_MOESM1_ESM.zip]

Archive with 3 entries (2 files):
- Additional File 1.tif
- __MACOSX/
- __MACOSX/._Additional File 1.tif
