# Supplementary material for: Gene expression profiling of 49 human tumor xenografts from in vitro culture through multiple in vivo passages - strategies for data mining in support of therapeutic studies
Source: BMC Genomics. 2014 May 22;15(1):393. doi: 10.1186/1471-2164-15-393 (PMC4041995; doi:10.1186/1471-2164-15-393)
Supplement: Supplementary file 3 — Additional file 3: RMA normalized log2 gene expression data for all 49 models - unfiltered, includes all probe sets on the U133 Plus 2.0 Array. (ZIP 17 MB) [file 12864_2013_6082_MOESM3_ESM.zip]

Archive with 3 entries (2 files):
- Additional File 3 2DP.txt
- __MACOSX/
- __MACOSX/._Additional File 3 2DP.txt
