# Supplementary material for: Gene expression profiling of 49 human tumor xenografts from in vitro culture through multiple in vivo passages - strategies for data mining in support of therapeutic studies
Source: BMC Genomics. 2014 May 22;15(1):393. doi: 10.1186/1471-2164-15-393 (PMC4041995; doi:10.1186/1471-2164-15-393)
Supplement: Supplementary file 3 — Additional file 3: RMA normalized log2 gene expression data for all 49 models - unfiltered, includes all probe sets on the U133 Plus 2.0 Array. (ZIP 17 MB) [file 12864_2013_6082_MOESM3_ESM.zip › Additional File 3 2DP.txt]

"Additional File 3: RMA normalized log2 gene expression data for all 49 models  - unfiltered, includes all probe sets on the U133 Plus 2.0 Array"																																																																																																																																																																																																						
Probe Set ID	Gene Symbol	786-0 P0	786-0 P01	786-0 P04	786-0 P10	A375 P0	A375 P01	A375 P04	A375 P10	A549 P0	A549 P01	A549 P04	A549 P10	A549/Asc-1 P0	A549/Asc-1 P01	A549/Asc-1 P04	A549/Asc-1 P10	AS283 P0	AS283 P01	AS283 P04	AS283 P10	AsPC-1 P0	AsPC-1 P01	AsPC-1 P04	AsPC-1 P10	CA46 P0	CA46 P01	CA46 P04	CA46 P10	CAKI-1 P0	CAKI-1 P01	CAKI-1 P04	CAKI-1 P10	CCRF-CEM P0	CCRF-CEM P01	CCRF-CEM P04	CCRF-CEM P10	COLO 205 P0	COLO 205 P01	COLO 205 P04	COLO 205 P10	COLO 829 P0	COLO 829 P01	COLO 829 P04	COLO 829 P10	CP70 P0	CP70 P01	CP70 P04	CP70 P10	EKVX P0	EKVX P01	EKVX P04	EKVX P10	GTL-16 P0	GTL-16 P01	GTL-16 P04	GTL-16 P10	HCC-2998 P0	HCC-2998 P01	HCC-2998 P04	HCC-2998 P10	HCT-116 P0	HCT-116 P01	HCT-116 P04	HCT-116 P10	HCT-15 P0	HCT-15 P01	HCT-15 P04	HCT-15 P10	HL-60(TB) P0	HL-60(TB) P01	HL-60(TB) P04	HL-60(TB) P10	HOP-62 P0	HOP-62 P01	HOP-62 P04	HOP-62 P10	HOP-92 P0	HOP-92 P01	HOP-92 P04	HOP-92 P10	HT-29 P0	HT-29 P01	HT-29 P04	HT-29 P10	HeLa-Luc P0	HeLa-Luc P01	HeLa-Luc P04	HeLa-Luc P10	HuH-7 P0	HuH-7 P01	HuH-7 P04	HuH-7 P10	K-562 P0	K-562 P01	K-562 P04	K-562 P10	KM12 P0	KM12 P01	KM12 P04	KM12 P10	LOX IMVI P0	LOX IMVI P01	LOX IMVI P04	LOX IMVI P10	M14 P0	M14 P01	M14 P04	M14 P10	MALME-3M P0	MALME-3M P01	MALME-3M P04	MALME-3M P10	MCF7 P0	MCF7 P01	MCF7 P04	MCF7 P10	MDA-MB-231T P0	MDA-MB-231T P01	MDA-MB-231T P04	MDA-MB-231T P10	MDA-MB-435 P0	MDA-MB-435 P01	MDA-MB-435 P04	MDA-MB-435 P10	MDA-N P0	MDA-N P01	MDA-N P04	MDA-N P10	MOLT-4 P0	MOLT-4 P01	MOLT-4 P04	MOLT-4 P10	NCI-H226 P0	NCI-H226 P01	NCI-H226 P04	NCI-H226 P10	NCI-H23 P0	NCI-H23 P01	NCI-H23 P04	NCI-H23 P10	NCI-H460 P0	NCI-H460 P01	NCI-H460 P04	NCI-H460 P10	NCI-H522 P0	NCI-H522 P01	NCI-H522 P04	NCI-H522 P10	OVCAR-3 P0	OVCAR-3 P01	OVCAR-3 P04	OVCAR-3 P10	OVCAR-5 P0	OVCAR-5 P01	OVCAR-5 P04	OVCAR-5 P10	PC-3 P0	PC-3 P01	PC-3 P04	PC-3 P10	PC-3/M P0	PC-3/M P01	PC-3/M P04	PC-3/M P10	RXF 393 P0	RXF 393 P01	RXF 393 P04	RXF 393 P10	SF-268 P0	SF-268 P01	SF-539 P0	SF-539 P01	SN12C P0	SN12C P01	SN12C P04	SN12C P10	SR P0	SR P01	SR P04	SR P10	SW-620 P0	SW-620 P01	SW-620 P04	SW-620 P10	U251 P0	U251 P01	U251 P04	U251 P10	UACC-62 P0	UACC-62 P01	UACC-62 P04	UACC-62 P10	Gene Symbol	Entrez Gene	Alignments	Mouse-Human Cross Hyb?	Probe Set ID
1007_s_at	DDR1///MIR4640	-0.71	0.51	0.60	0.18	0.94	0.29	-0.63	-0.39	-0.09	0.88	1.47	0.90	-0.10	0.60	0.39	-0.15	-2.13	-3.34	-2.30	-2.76	1.90	1.80	1.74	1.25	-1.48	-0.78	-1.45	-1.37	-0.25	1.32	1.07	0.26	-1.88	-2.69	-2.38	-2.79	0.86	0.98	1.33	1.21	0.56	-0.15	0.06	-0.63	-1.35	-0.96	-0.81	-0.85	1.38	2.22	1.59	1.96	2.31	1.37	1.21	1.38	1.49	1.47	1.00	1.11	1.46	2.20	1.88	1.40	1.31	0.85	0.87	0.74	-1.99	-2.81	-2.69	-3.17	0.33	-0.03	-1.35	-1.00	-1.10	-0.70	-0.47	-0.69	1.90	1.60	1.53	1.09	-0.96	-0.52	-0.76	-1.14	-0.92	-1.15	-1.18	-1.38	-0.68	-0.34	-0.54	-0.45	0.49	-0.02	0.06	0.10	0.61	-0.47	-1.47	-1.78	-0.26	0.29	0.44	0.41	0.40	0.46	0.05	-0.13	2.49	2.34	2.42	2.16	-0.47	-0.34	-1.07	-0.98	-0.65	0.13	-0.17	-0.10	-0.23	0.09	-0.06	-0.11	-1.66	-2.30	-2.24	-2.21	0.79	0.14	0.98	1.51	0.32	0.87	0.82	-0.13	-0.38	-0.40	-0.03	0.16	-0.32	-0.31	-0.46	-1.13	2.12	1.70	1.56	1.28	2.55	1.40	1.36	1.26	-0.32	-0.76	-0.83	-0.85	-0.71	-0.33	-0.86	-0.47	-0.86	-0.10	0.08	-0.02	0.15	0.08	-0.47	0.00	0.39	-0.10	-0.05	-0.03	-1.82	-2.68	-2.87	-3.13	0.26	0.46	0.56	0.02	1.99	2.01	1.28	0.01	-2.04	-2.65	-1.91	-1.77	DDR1///MIR4640	100616237///780	chr6:30856165-30867931 (+) // 95.63 // p21.33	Yes	1007_s_at
1053_at	RFC2	-0.51	-0.36	-0.48	-0.54	-0.22	0.34	0.51	0.75	-0.86	-0.63	-1.01	-0.50	-0.93	-0.62	-0.68	-0.57	-0.42	0.37	0.37	0.62	-0.96	-0.05	0.03	0.24	0.06	0.65	0.79	0.97	-1.35	-1.30	-0.65	-0.81	0.77	0.10	-0.10	0.14	0.79	0.07	0.37	0.45	-0.93	0.24	0.74	0.78	-1.36	0.24	0.09	0.22	-0.42	-0.76	-0.42	-0.29	-0.17	0.46	0.43	0.34	0.33	0.31	0.44	0.59	-0.23	-0.19	0.24	0.32	-0.51	-0.34	-0.28	-0.05	0.05	-0.06	0.18	0.17	-0.42	-1.55	-0.07	-0.32	0.19	0.65	0.42	0.24	-0.48	-0.21	-0.38	-0.54	-0.49	-0.05	-0.05	-0.15	-0.46	-0.30	-0.40	-0.37	0.96	0.85	0.75	0.60	-0.68	0.18	0.34	0.45	-0.54	-0.41	-0.08	0.05	0.13	0.35	0.88	0.72	0.85	0.79	0.67	0.99	-0.16	0.23	0.13	0.25	0.20	0.31	0.46	0.39	0.50	0.38	0.00	0.32	-0.75	0.40	0.48	0.30	-0.07	0.20	0.23	0.40	-0.68	-0.03	-0.81	-0.46	0.24	0.03	0.02	-0.33	-1.41	0.31	0.08	-0.05	0.21	0.13	0.00	0.04	-0.48	-1.33	-0.44	-0.22	-0.97	-0.71	-0.68	-0.56	-0.96	-0.34	-0.25	-0.01	-1.44	-0.48	-0.29	-0.32	0.18	-0.21	0.12	-0.37	-0.79	-0.40	-0.05	-0.82	-1.10	-0.31	-0.27	-0.60	0.60	1.08	0.78	1.14	0.19	-0.34	-0.21	-0.10	-0.27	-0.72	-0.37	-0.52	-0.79	0.45	0.41	0.39	RFC2	5982.00	chr7:73646002-73668732 (-) // 70.86 // q11.23	No	1053_at
117_at	HSPA6	0.09	-0.53	-0.66	-0.64	-0.33	0.75	2.14	2.40	-0.72	-0.65	-0.08	0.10	-0.43	-0.12	0.71	0.63	0.01	1.19	0.79	0.24	-0.18	0.17	0.08	-0.07	-0.50	-0.57	-0.22	-0.42	0.27	-0.28	0.73	0.49	1.00	-0.33	-0.34	-0.42	-0.34	-0.51	0.36	1.13	0.09	1.80	1.11	1.26	-0.29	-0.36	0.30	-0.10	-0.40	-0.50	-0.26	-0.17	-0.50	0.53	0.44	0.83	-0.34	-0.05	-0.14	-0.27	-0.30	-0.62	-0.43	-0.30	-0.30	1.13	1.24	0.55	1.18	0.02	-0.20	0.18	-0.38	0.03	0.40	-0.07	-0.22	-0.17	0.09	0.39	-0.36	0.42	0.39	0.72	0.12	-0.08	0.22	0.28	-0.47	-0.37	0.23	0.49	0.49	-0.07	-0.40	0.24	1.75	0.84	0.19	0.14	-0.31	-0.16	-0.12	-0.03	0.38	0.35	0.69	0.30	0.80	1.77	0.96	0.59	-0.14	-0.17	0.66	0.90	0.03	2.06	2.86	1.15	-0.12	-0.01	0.02	-0.32	-0.23	-0.23	-0.28	-0.26	-0.35	-0.50	-0.33	-0.16	-0.34	-0.25	0.65	0.31	-0.19	0.41	0.20	0.29	-0.62	-0.10	0.57	0.50	-0.76	-0.20	-0.70	-0.44	-0.74	-0.12	-0.25	-0.27	-0.11	-0.10	-0.24	-0.24	1.86	1.71	1.73	1.73	0.73	1.12	1.01	0.85	-0.37	-0.56	-0.57	0.53	-0.42	-0.28	-0.32	-0.36	-0.59	0.33	-0.46	0.17	-0.43	0.15	0.09	-0.29	-0.25	0.62	0.23	0.77	-0.37	0.32	0.02	-0.36	0.38	0.74	1.16	0.40	HSPA6	3310.00	chr1:161494448-161496380 (+) // 99.59 // q23.3///chr1:161576080-161578007 (+) // 98.03 // q23.3	No	117_at
121_at	PAX8	2.87	3.26	3.70	3.33	-0.12	-0.18	-0.38	-0.24	0.10	-0.23	-0.16	0.96	-0.70	-0.30	-0.42	-0.28	-0.39	-0.38	-0.24	-0.05	0.77	0.69	0.95	1.06	-0.06	-0.19	0.36	0.28	1.78	3.58	3.86	3.31	0.26	0.04	0.24	-0.15	0.61	0.68	0.82	0.69	0.10	-0.29	-0.09	0.22	-0.62	-0.47	-0.54	-0.29	-0.35	-0.34	-0.03	0.04	0.14	0.29	0.15	0.05	0.07	0.35	0.36	0.31	0.17	0.46	0.51	0.17	-0.06	0.01	-0.01	-0.09	-0.02	-0.33	-0.40	-0.44	-0.01	0.23	-0.35	-0.28	0.30	-0.05	-0.24	-0.62	0.34	0.36	0.37	0.41	-0.45	-0.48	-0.66	0.11	-0.24	-0.32	-0.58	-0.25	0.48	-0.16	-0.32	-0.19	-0.07	-0.21	-0.40	-0.35	-0.33	0.02	-0.44	-0.08	-0.54	-0.93	-0.70	-0.62	0.19	0.18	0.27	0.55	0.06	-0.12	-0.12	0.01	0.07	0.15	0.21	0.18	-0.21	-0.50	-0.58	-0.51	-0.18	-0.36	-0.56	-0.26	0.35	-0.39	-0.19	-0.40	0.14	0.58	1.10	1.30	0.29	0.15	0.16	0.30	0.01	-0.16	-0.30	0.08	-0.13	-0.09	-0.35	-0.09	3.73	4.03	3.73	3.15	0.04	0.60	0.71	1.20	-0.35	0.03	-0.06	0.03	0.62	0.07	0.00	0.57	3.17	2.96	2.76	2.58	-0.77	-0.71	-1.03	-0.50	0.19	0.38	0.25	2.75	0.64	0.08	-0.08	-0.06	0.20	0.36	0.20	0.21	-0.69	-0.27	-0.65	-0.57	-0.22	-0.27	-0.15	-0.48	PAX8	7849.00	chr2:113974939-114036488 (-) // 98.3 // q13	Yes	121_at
1255_g_at	GUCA1A	-0.03	0.02	-0.12	0.04	-0.11	0.03	-0.11	0.08	0.06	0.13	0.01	0.03	-0.14	0.08	-0.04	0.05	0.23	0.03	0.34	0.70	0.04	0.00	0.09	-0.12	-0.08	0.04	-0.08	-0.01	-0.19	0.03	-0.12	-0.03	0.12	0.16	0.31	0.04	-0.07	-0.03	-0.02	-0.06	0.07	0.08	0.11	-0.03	-0.14	0.56	0.04	0.11	-0.22	-0.13	-0.17	-0.07	-0.01	0.05	-0.13	-0.10	-0.01	-0.01	-0.06	-0.17	0.02	-0.04	0.04	-0.05	0.02	-0.02	-0.02	0.02	0.05	0.11	0.05	0.20	0.01	0.32	0.05	0.03	0.02	0.29	0.00	-0.03	0.09	0.02	-0.08	-0.07	-0.09	0.03	-0.07	0.00	0.01	0.01	-0.06	-0.07	0.12	0.17	-0.08	0.22	-0.05	-0.01	-0.10	-0.05	-0.06	0.32	0.01	0.28	0.05	0.07	0.02	0.06	0.15	0.02	0.08	-0.10	-0.10	-0.03	-0.09	0.07	0.00	0.02	-0.01	0.13	0.01	0.00	-0.08	0.05	0.10	0.19	-0.03	0.06	0.03	0.11	0.11	0.08	-0.09	0.00	0.05	0.15	-0.01	0.02	-0.06	0.00	0.12	0.16	-0.04	0.07	-0.02	0.01	-0.07	-0.04	-0.12	0.04	-0.19	-0.17	-0.14	-0.07	-0.16	-0.08	-0.04	0.02	-0.09	-0.15	-0.10	0.03	0.02	-0.01	-0.03	0.28	-0.10	-0.12	-0.04	-0.11	-0.08	0.08	-0.22	0.20	-0.14	-0.02	0.21	0.23	0.07	0.10	-0.05	0.08	-0.09	-0.04	-0.08	0.02	-0.07	-0.11	-0.08	0.04	-0.08	-0.03	GUCA1A	2978.00	chr6:42140941-42147792 (+) // 90.58 // p21.1	No	1255_g_at
1294_at	UBA7	0.40	1.81	1.47	1.21	0.08	-0.06	-0.48	-0.25	-1.38	-0.99	-1.13	-1.15	-1.10	-1.00	-0.89	-0.84	1.31	0.30	0.75	0.08	-0.13	0.19	0.41	-0.22	0.08	1.24	0.47	0.04	0.20	0.44	0.27	0.38	1.47	1.72	1.41	1.25	-0.03	0.23	-0.15	-0.25	0.53	1.83	1.22	0.69	0.86	-0.42	-0.74	-0.67	-0.44	0.07	-0.87	-0.88	-0.49	-0.67	-0.59	-0.18	0.03	-0.04	-0.89	-0.94	-0.80	-0.73	-0.64	-0.97	0.11	0.34	0.77	0.84	0.50	0.54	1.16	0.72	0.39	0.55	-0.21	-0.75	-0.50	-0.15	-0.17	-0.56	0.79	0.24	-0.45	-0.10	-1.19	-0.77	-0.55	-1.10	-0.48	-0.89	-0.97	-1.33	0.03	-0.16	-0.37	-0.72	-0.52	-1.01	-0.90	-0.79	0.63	-0.83	-0.94	-0.82	0.54	0.30	-0.30	0.04	0.22	0.63	0.07	0.03	-1.40	-0.18	-0.15	-0.37	0.53	1.31	0.92	0.44	0.41	0.86	-0.20	0.42	0.18	0.93	0.64	0.21	1.37	1.44	1.33	1.21	1.99	0.96	1.54	1.50	-1.12	-1.05	-0.90	-0.93	-1.65	-0.64	-0.04	0.38	-1.42	-1.14	-1.30	-0.74	-0.34	0.49	-0.21	-0.33	1.88	0.46	1.18	0.31	-0.83	-0.49	-0.99	-1.08	-0.98	-0.69	-0.88	-0.64	0.09	1.02	0.80	0.48	0.49	1.22	2.67	2.92	2.15	0.82	1.80	0.77	1.73	1.06	1.38	1.25	-0.79	-0.96	-1.09	-0.63	0.70	0.65	-0.02	0.09	-0.09	0.19	-0.38	-0.23	UBA7	7318.00	chr3:49842639-49851423 (-) // 95.09 // p21.31	No	1294_at
1316_at	THRA	-0.41	0.20	0.19	0.45	-0.35	-0.25	-0.12	0.02	-0.18	0.23	0.54	0.22	-0.45	0.27	0.15	0.44	-0.41	-0.15	0.41	-0.34	-0.40	0.36	0.10	0.36	-0.52	-0.15	-0.08	-0.45	-0.53	0.28	0.26	0.18	-0.54	-0.24	-0.20	0.03	-0.40	0.05	0.33	0.19	-0.22	-0.25	0.07	-0.01	-0.53	-0.05	-0.26	0.13	-0.32	0.05	0.04	-0.16	-0.04	0.26	0.27	0.02	-0.25	0.19	0.38	0.53	-0.39	0.12	0.13	0.09	-0.31	0.07	0.00	0.04	-0.43	0.21	-0.32	0.40	-0.47	1.03	0.33	0.50	-0.31	0.33	0.23	0.11	-0.32	0.44	0.35	0.64	-0.32	0.20	0.11	0.05	-0.56	-0.15	-0.22	-0.11	-0.43	-0.11	0.02	0.04	-0.28	-0.18	-0.14	-0.37	-0.21	0.69	0.27	0.35	-0.51	-0.19	0.14	0.35	-0.31	-0.23	-0.07	0.07	-0.37	0.45	0.10	0.24	-0.39	-0.01	0.02	-0.17	-0.28	-0.05	0.08	0.15	-0.48	-0.26	0.24	0.29	-0.53	-0.22	-0.29	0.03	-0.19	0.27	0.11	0.28	-0.57	-0.23	-0.29	-0.07	-0.29	-0.11	-0.39	0.11	-0.64	-0.08	0.13	0.12	-0.42	-0.12	-0.14	-0.30	-0.40	0.62	0.14	0.16	-0.32	-0.14	-0.28	-0.26	-0.38	-0.19	-0.25	-0.08	-0.17	0.55	0.24	0.09	-0.76	0.11	-0.58	0.80	-0.51	0.08	-0.03	0.10	-0.34	0.24	0.09	0.27	-0.63	-0.04	-0.23	-0.31	-0.60	0.45	0.23	0.18	-0.22	-0.19	0.00	0.05	THRA	7067.00	chr17:38219155-38246289 (+) // 97.54 // q21.1	Yes	1316_at
1320_at	PTPN21	0.39	0.03	0.41	0.29	-0.12	0.04	0.10	0.25	-0.23	0.20	0.33	0.06	0.32	0.22	0.17	0.37	-0.15	-0.43	-0.10	-0.33	0.33	0.16	0.07	-0.06	-0.52	-0.19	-0.37	-0.35	0.16	0.01	0.31	0.10	-0.35	-0.48	-0.41	-0.42	-0.18	-0.48	-0.21	0.08	-0.25	0.08	0.16	-0.04	-0.30	-0.42	-0.41	-0.12	0.36	0.46	0.21	0.36	-0.17	-0.13	-0.30	0.02	0.23	0.06	0.12	0.04	0.24	-0.04	0.04	0.29	0.15	0.28	0.16	0.15	-0.33	-0.48	-0.70	-0.38	0.12	0.60	0.41	0.50	-0.32	-0.07	-0.08	-0.06	0.05	-0.13	0.01	-0.03	0.92	0.89	0.93	0.66	-0.14	0.13	-0.09	0.11	-0.42	-0.44	-0.41	-0.27	0.12	-0.04	-0.14	-0.02	0.67	0.46	0.78	0.89	-0.17	-0.24	-0.03	-0.08	-0.17	-0.14	-0.46	-0.28	0.06	-0.33	-0.29	-0.39	0.41	-0.18	0.41	0.15	0.11	-0.24	0.30	-0.03	0.31	0.10	-0.02	0.00	-0.19	-0.44	-0.37	-0.36	-0.26	0.14	0.42	0.62	-0.42	-0.48	-0.28	-0.09	-0.27	-0.37	-0.21	0.00	0.69	1.12	1.10	1.10	0.12	0.15	0.02	0.01	0.40	-0.07	-0.27	-0.17	0.63	0.10	0.11	0.03	0.02	0.09	0.14	0.21	0.06	-0.05	-0.06	0.04	0.50	1.33	0.12	-0.18	0.43	0.19	0.32	0.16	-0.17	-0.21	-0.07	-0.28	0.20	0.04	-0.05	0.18	0.01	0.40	0.59	0.77	-0.23	-0.29	-0.25	-0.21	PTPN21	11099.00	chr14:88934480-89016761 (-) // 99.89 // q31.3	No	1320_at
1405_i_at	CCL5	1.24	1.57	0.01	0.56	-0.37	-0.31	-0.28	0.06	0.28	-0.13	-0.19	0.06	-0.40	-0.16	-0.22	0.01	2.93	2.93	2.55	1.97	-0.08	0.69	0.00	0.19	0.76	4.43	3.37	2.17	3.40	0.09	-0.15	1.28	-0.02	-0.17	-0.01	0.13	-0.23	-0.34	-0.25	-0.22	-0.27	-0.15	0.22	0.05	3.42	-0.19	0.02	0.35	-0.14	0.41	1.06	3.60	-0.29	-0.06	0.17	0.76	0.23	0.03	0.15	-0.20	-0.23	-0.21	-0.21	-0.34	-0.13	-0.34	-0.35	-0.21	7.10	5.77	4.97	5.66	2.06	3.34	2.96	1.62	1.62	0.74	0.39	-0.22	-0.17	0.12	-0.14	0.66	1.29	4.55	3.31	0.77	-0.20	-0.26	-0.32	-0.19	0.11	-0.20	-0.10	0.65	-0.26	-0.32	-0.22	-0.23	2.31	0.29	-0.23	-0.08	-0.14	-0.20	-0.23	-0.25	-0.21	-0.24	-0.21	0.01	-0.07	3.17	1.52	0.60	-0.28	-0.28	-0.20	-0.12	-0.28	-0.12	-0.20	0.01	-0.18	-0.09	-0.10	-0.12	0.07	-0.24	-0.24	-0.25	5.58	7.21	5.78	5.98	0.83	0.59	0.35	0.85	0.19	0.87	1.64	0.20	-0.15	0.04	1.58	0.56	-0.37	-0.22	-0.17	-0.03	0.19	-0.05	0.18	-0.07	-0.53	-0.26	-0.27	0.01	0.06	-0.21	-0.24	-0.20	4.39	3.31	1.37	1.48	1.11	0.00	1.20	3.08	2.46	0.85	2.02	2.40	0.44	0.39	0.30	1.53	-0.34	-0.22	-0.27	-0.07	-0.30	-0.12	-0.20	-0.27	0.12	-0.18	-0.11	-0.18	CCL5	6352.00	chr17:34198526-34207330 (-) // 57.16 // q12	No	1405_i_at
1431_at	CYP2E1	0.35	0.05	0.14	-0.11	0.70	0.11	-0.18	-0.14	0.00	-0.11	-0.27	-0.13	-0.18	-0.17	-0.14	-0.11	0.62	0.08	0.45	0.11	0.78	0.20	0.38	0.41	0.50	-0.02	0.12	0.20	-0.16	-0.11	-0.40	-0.01	0.83	1.34	1.61	2.09	-0.09	-0.07	-0.08	-0.05	-0.09	-0.20	-0.04	-0.23	0.70	1.11	0.56	-0.01	-0.15	0.01	-0.12	-0.13	0.21	1.79	2.35	1.92	0.06	0.20	0.21	0.33	-0.08	-0.03	-0.07	-0.18	0.18	-0.08	-0.08	0.03	0.52	0.61	2.42	1.93	-0.17	0.32	-0.20	-0.10	-0.22	-0.12	-0.12	0.00	-0.09	0.14	-0.01	-0.10	-0.24	-0.17	-0.22	-0.11	0.75	0.22	0.08	-0.05	0.14	-0.09	-0.17	0.02	1.77	0.80	1.29	0.08	-0.03	-0.07	-0.14	-0.11	-0.10	-0.24	-0.21	-0.26	-0.13	-0.03	-0.24	-0.26	0.52	0.49	0.15	0.03	-0.21	0.02	-0.22	-0.23	-0.03	0.12	0.02	-0.31	0.05	0.14	-0.12	0.10	0.09	0.07	0.49	0.23	0.00	-0.15	-0.10	-0.04	2.31	0.53	0.18	0.12	0.36	-0.07	-0.12	-0.11	-0.05	-0.16	-0.11	-0.26	-0.35	-0.05	-0.14	-0.30	-0.17	-0.13	-0.07	-0.22	-0.05	0.04	-0.09	-0.16	0.71	0.24	0.29	0.29	0.05	0.22	0.16	0.05	-0.22	0.01	-0.09	0.24	0.87	0.08	0.26	0.26	0.15	0.03	0.03	-0.10	0.34	0.82	1.07	0.15	1.56	0.15	-0.03	0.09	-0.24	-0.30	-0.39	-0.42	CYP2E1	1571.00	chr10:135340899-135352468 (+) // 99.87 // q26.3	Yes	1431_at
1438_at	EPHB3	-0.04	-0.31	-0.58	-0.40	0.83	0.25	-0.27	0.04	0.28	0.16	0.01	-0.12	0.06	0.03	-0.02	-0.20	-0.30	-0.35	0.39	-0.53	-0.44	-0.38	-0.24	-0.32	-0.32	-0.20	-0.28	-0.27	-0.49	-0.35	-0.44	-0.58	-0.21	-0.49	-0.48	-0.63	3.34	4.90	4.18	4.35	2.14	1.46	2.04	1.27	-0.56	-0.15	-0.28	0.09	0.02	0.85	-0.15	-0.35	1.53	0.74	1.02	1.41	0.85	1.57	0.68	0.28	0.67	0.46	0.31	0.44	1.45	3.40	2.57	1.49	-0.14	-0.43	-0.39	-0.51	-0.40	0.34	-0.08	-0.19	-0.24	0.31	0.81	0.97	0.06	0.51	1.32	0.95	-0.45	-0.32	-0.47	-0.36	-0.38	0.32	0.33	-0.14	0.03	-0.37	-0.53	-0.49	0.34	0.93	1.53	1.61	-0.16	0.00	0.00	-0.10	-0.32	-0.59	-0.44	-0.37	0.05	0.05	0.22	-0.06	0.48	1.11	1.54	1.07	-0.01	-0.35	-0.33	-0.39	0.10	-0.17	-0.45	-0.40	-0.02	0.50	0.13	-0.17	-0.29	-0.34	-0.50	-0.50	-0.34	0.10	0.01	0.33	-0.20	-0.44	-0.16	-0.18	-0.28	-0.07	0.03	0.21	-0.08	0.50	1.17	1.71	0.91	0.83	1.14	0.99	0.70	2.03	1.31	1.46	-0.36	-0.15	-0.15	-0.34	-0.20	-0.11	-0.12	-0.15	-0.34	-0.11	-0.24	-0.36	-0.41	0.64	1.19	4.77	-0.50	-0.16	-0.52	-0.40	-0.04	-0.21	-0.23	-0.25	1.92	2.26	2.63	1.74	1.25	3.71	3.68	2.99	1.79	4.02	4.30	3.10	EPHB3	2049.00	chr3:184280023-184299410 (+) // 97.2 // q27.1	Yes	1438_at
1487_at	ESRRA	-0.89	-0.57	-0.68	-1.01	0.44	0.18	0.22	0.38	-0.27	-0.31	-0.15	-0.03	-0.03	-0.04	0.12	0.01	-0.43	0.41	0.52	0.29	1.39	0.86	1.15	0.92	-0.39	0.71	0.34	0.16	0.59	-0.35	-0.10	-0.28	-0.80	-0.44	-0.49	-0.11	0.31	-0.07	-0.33	0.05	0.09	-0.37	-0.12	-0.52	-0.46	-0.11	-0.41	0.44	0.02	0.01	-0.35	-0.42	0.32	-0.01	-0.02	0.15	1.13	0.43	0.18	0.25	0.23	-0.36	-0.06	0.43	-0.20	0.06	-0.20	-0.21	0.49	0.42	0.52	0.48	-0.85	-0.54	-0.61	-0.87	-0.55	-0.46	-0.16	-0.30	1.22	0.45	0.44	0.08	0.97	0.51	0.73	0.52	0.03	-0.37	-0.38	-0.24	0.65	0.52	0.68	0.47	1.39	0.82	0.85	0.91	0.67	0.30	0.32	0.40	0.41	0.06	0.26	0.13	-0.44	-0.46	-0.38	-0.64	0.73	0.48	0.65	0.32	0.34	0.04	0.06	0.03	1.48	1.58	1.36	1.65	1.97	1.62	1.44	1.21	-0.45	-0.46	-0.27	-0.29	-0.62	-0.64	0.06	0.04	-0.66	-0.56	-0.08	-0.24	-0.30	0.34	0.60	0.61	-0.56	-0.97	-1.14	-1.25	0.04	0.51	-0.09	-0.10	0.56	0.85	0.93	0.93	0.18	0.58	0.54	0.52	0.62	0.59	0.31	0.43	-1.15	-1.01	-1.31	-0.51	-0.62	-0.70	-1.19	-1.19	-0.98	-0.65	-0.82	-0.49	-1.00	-0.36	-0.14	-0.25	0.40	0.06	-0.27	-0.18	-0.72	-0.90	-1.14	-1.04	-0.01	-0.57	-0.62	-0.04	ESRRA	2101.00	chr11:64073043-64084210 (+) // 97.02 // q13.1	Yes	1487_at
1494_f_at	CYP2A6	0.31	0.32	-0.28	0.11	-0.03	-0.05	-0.16	0.35	0.25	0.20	0.30	0.32	-0.07	0.14	-0.08	0.10	0.23	-0.14	0.30	0.01	0.17	0.12	0.06	0.12	-0.19	0.28	0.23	0.15	-0.08	0.29	-0.18	-0.14	0.27	0.12	-0.11	-0.03	-0.10	-0.20	-0.01	-0.08	0.21	-0.22	0.18	0.15	-0.06	-0.07	-0.16	0.35	0.11	0.36	0.25	0.24	-0.12	0.21	-0.22	-0.18	-0.09	-0.26	-0.06	-0.16	0.03	-0.05	-0.18	-0.06	-0.05	-0.11	-0.20	-0.26	0.38	0.23	-0.04	0.11	0.11	0.58	-0.03	0.19	0.39	0.26	0.16	-0.06	0.03	-0.16	-0.07	-0.06	-0.21	-0.10	-0.20	0.20	0.69	0.36	-0.07	0.02	0.45	0.04	0.05	0.05	-0.15	-0.12	-0.12	-0.23	0.19	0.40	0.03	0.24	0.13	-0.38	-0.05	-0.24	0.14	0.02	-0.06	0.04	0.00	0.23	-0.03	0.24	-0.17	-0.06	0.02	-0.10	0.18	0.01	-0.10	0.02	0.05	0.06	-0.17	-0.02	0.48	-0.03	0.01	-0.04	0.02	0.19	0.10	0.46	0.20	-0.03	-0.07	0.11	0.40	0.07	-0.19	0.18	0.08	0.01	-0.11	0.09	-0.05	-0.04	-0.10	-0.42	-0.16	-0.05	-0.06	-0.13	-0.09	-0.07	0.00	-0.11	0.38	0.09	-0.09	-0.12	0.36	0.45	-0.17	-0.09	-0.24	-0.11	-0.32	0.34	-0.25	0.35	-0.16	-0.11	0.39	0.16	0.00	0.14	-0.14	-0.07	-0.11	-0.01	-0.17	0.02	-0.11	-0.07	0.17	-0.08	-0.14	-0.18	CYP2A6	1548.00	chr19:41349446-41356339 (-) // 98.4 // q13.2	Yes	1494_f_at
1552256_a_at	SCARB1	-1.40	0.31	0.24	0.92	-0.49	0.11	0.21	0.43	-0.46	0.26	0.06	-0.30	-0.40	0.79	0.53	0.55	-0.84	0.49	0.17	-0.02	-0.91	0.03	0.47	0.16	-0.65	0.51	-0.18	-0.61	-0.70	1.28	0.92	0.02	-3.18	-1.55	-1.92	-1.40	0.98	0.98	0.05	0.60	0.72	1.12	1.13	0.05	-1.09	0.52	0.35	0.97	-0.77	-1.64	-0.65	-0.74	-0.43	-0.15	0.10	0.57	-0.83	-0.76	-0.75	-0.85	0.07	0.10	0.51	1.07	-0.58	-0.05	-0.02	0.21	-1.24	-0.24	-0.16	-0.42	-0.35	-1.54	-0.32	-0.44	-0.72	-0.26	0.27	0.21	-0.82	-0.19	-0.10	-0.10	0.30	0.75	0.79	0.41	1.25	1.26	1.45	0.98	-1.01	-0.99	-1.09	-0.95	-0.61	-0.01	0.15	0.06	-1.67	-2.44	-2.68	-2.62	1.42	2.20	2.12	1.87	1.62	2.09	2.01	1.58	-0.52	0.62	0.54	0.58	-1.62	-1.29	-1.16	-1.21	0.84	0.77	0.44	0.53	0.08	0.07	0.40	-0.74	-3.32	-1.57	-1.63	-1.57	0.02	-0.98	0.20	-0.16	-1.41	-1.05	-0.80	-0.90	-0.13	1.72	1.71	0.97	-2.12	-2.18	-1.70	-1.74	-1.18	-0.96	-1.76	-0.94	-1.45	-0.86	-1.86	-1.66	0.18	0.95	0.83	0.88	0.27	1.17	0.87	1.03	0.11	0.71	0.71	0.15	-1.98	-2.29	-1.36	-0.60	-0.27	0.31	-0.14	-0.04	-3.11	-0.68	-0.33	-0.17	-0.46	-0.48	-0.21	-0.38	0.33	0.45	-0.58	-2.36	2.05	0.41	0.43	1.18	SCARB1	949.00	chr12:125261826-125348519 (-) // 93.26 // q24.31	No	1552256_a_at
1552257_a_at	TTLL12	-1.26	-1.48	-1.97	-1.90	-0.69	0.22	0.20	0.59	-1.65	-1.07	-0.47	-1.61	-1.63	-1.01	-0.83	-0.85	-0.26	0.67	0.78	0.47	-0.21	0.08	0.48	0.59	0.09	0.97	0.42	0.30	-0.92	-0.67	-0.38	-0.97	-1.24	-0.08	-0.24	0.03	1.28	0.67	0.81	0.53	0.39	0.10	0.61	-0.09	-0.22	0.73	0.65	0.80	-0.81	-0.49	0.14	0.14	-0.36	-0.10	0.00	0.11	0.67	0.44	0.54	0.47	0.10	0.61	0.94	0.85	-0.57	0.38	0.45	0.41	-0.09	0.84	0.64	0.57	-0.02	-0.36	0.60	0.38	0.11	0.26	0.22	0.32	-0.47	-0.11	0.17	0.28	1.02	0.83	1.04	0.90	-1.11	-0.44	-0.09	-0.15	-0.01	0.98	0.99	0.94	0.18	0.78	0.75	0.78	-0.57	-0.43	0.13	0.29	-0.21	-0.28	-0.51	-0.22	-0.74	-0.37	-0.54	-0.91	-0.55	-0.02	-0.33	-0.39	-0.49	-0.35	-0.57	-0.68	0.07	0.12	-0.11	-0.26	0.43	0.49	0.57	-0.28	-0.20	0.53	0.53	0.42	-2.36	-1.33	-1.75	-1.34	-1.07	-0.66	-0.50	-0.67	-0.54	1.08	0.88	0.85	-0.81	-0.67	-0.58	-0.73	-1.19	-1.05	-0.50	-0.13	-0.74	0.35	-0.31	0.06	-0.34	0.15	0.12	0.33	0.42	0.26	0.04	0.30	-0.81	-0.92	-0.96	-0.85	-1.15	-0.88	-1.45	-1.33	-1.51	-1.01	-1.15	-1.08	-0.57	-0.49	-0.19	0.00	0.48	0.66	0.56	0.63	-0.57	-0.98	-0.87	-0.15	-0.47	-0.54	-0.89	-0.57	TTLL12	23170.00	chr22:43562239-43583139 (-) // 97.86 // q13.2	Yes	1552257_a_at
1552258_at	LINC00152	-0.03	0.01	-0.07	0.05	-0.21	-0.11	0.33	0.25	-0.01	-0.12	0.02	0.01	-0.34	-0.18	0.13	0.01	-0.08	0.29	0.24	0.11	0.28	0.05	-0.03	-0.01	-0.05	-0.08	-0.06	-0.16	-0.26	-0.10	-0.08	0.04	-0.18	-0.14	-0.36	-0.18	-0.35	0.31	1.27	0.53	0.00	0.09	0.15	0.24	-0.24	-0.31	-0.10	0.13	-0.20	0.16	0.06	-0.10	-0.48	-0.03	-0.25	-0.19	-0.11	-0.33	-0.19	-0.29	-0.22	0.29	0.12	-0.07	-0.18	-0.10	-0.02	-0.03	0.09	0.13	0.16	-0.14	0.28	0.57	0.34	0.20	0.01	0.31	0.01	-0.06	-0.30	-0.07	-0.22	-0.12	-0.24	0.00	-0.01	0.21	0.08	0.01	-0.15	-0.03	1.72	0.94	1.44	0.51	-0.32	-0.10	-0.21	-0.13	-0.18	0.40	0.22	0.11	-0.04	-0.05	-0.11	0.18	0.12	-0.06	-0.23	-0.03	-0.07	0.18	0.04	-0.03	-0.01	1.36	1.30	0.20	-0.23	0.48	0.26	0.01	-0.10	0.10	0.06	0.15	-0.13	-0.13	-0.18	-0.29	0.28	0.18	0.33	0.55	-0.16	-0.02	-0.18	-0.03	0.33	0.23	-0.07	0.07	-0.16	0.00	-0.10	-0.19	-0.41	-0.17	-0.19	-0.16	-0.20	-0.07	0.31	0.21	-0.16	-0.18	-0.13	-0.19	0.03	-0.11	-0.28	-0.29	0.74	0.37	0.52	0.14	-0.02	0.00	-0.21	0.16	0.18	0.62	0.26	0.15	0.34	0.34	0.65	0.42	-0.32	-0.02	-0.15	-0.18	-0.14	-0.05	0.15	-0.06	-0.06	0.08	-0.17	-0.15	LINC00152	112597.00	chr2:87819437-87821034 (+) // 86.63 // p11.2///chr2:112186888-112188485 (-) // 86.33 // q13	No	1552258_at
1552261_at	WFDC2	0.02	0.03	-0.29	-0.02	0.07	-0.11	-0.24	0.05	-0.19	-0.07	0.01	-0.07	-0.22	0.05	-0.17	0.03	0.00	-0.13	0.13	-0.05	1.30	0.22	0.04	0.02	-0.07	0.15	0.23	-0.05	-0.03	-0.03	-0.16	-0.21	0.03	-0.06	0.01	-0.18	0.10	0.08	0.83	0.30	0.37	-0.03	0.13	-0.04	0.07	0.06	-0.16	0.10	0.12	0.17	0.12	-0.31	0.10	0.01	0.21	-0.04	0.02	-0.07	-0.06	0.01	0.08	-0.05	0.04	0.11	0.21	-0.05	0.03	0.08	0.16	-0.25	-0.07	-0.13	-0.30	0.44	0.23	0.16	0.13	0.33	0.36	0.04	0.61	0.42	0.07	0.26	0.05	0.09	0.04	0.10	-0.20	-0.21	0.10	0.01	0.18	-0.11	-0.12	-0.12	0.23	-0.10	-0.12	0.09	0.11	0.35	0.10	0.11	-0.09	-0.28	-0.15	-0.16	-0.21	-0.03	0.10	-0.12	-0.22	-0.20	-0.20	0.01	0.35	-0.20	-0.07	-0.10	0.23	-0.15	-0.22	-0.02	0.06	-0.10	-0.15	-0.09	0.08	-0.11	-0.02	-0.13	-0.03	-0.22	0.07	0.17	-0.08	-0.19	-0.12	0.11	-0.17	-0.07	-0.28	-0.05	-0.09	-0.03	-0.22	-0.04	0.98	1.54	0.64	0.31	0.88	0.37	0.23	0.27	-0.09	0.01	-0.10	-0.17	0.07	0.11	0.23	0.06	-0.04	0.29	-0.34	-0.22	-0.04	-0.17	-0.02	0.06	0.06	0.07	-0.43	-0.04	-0.03	0.28	0.08	0.01	0.40	0.10	0.04	0.22	-0.10	0.08	-0.06	0.09	0.02	-0.14	-0.18	-0.18	WFDC2	10406.00	chr20:44108169-44110171 (+) // 71.24 // q13.12	No	1552261_at
1552263_at	MAPK1	0.59	0.33	0.43	0.16	-1.11	-0.72	-0.45	-0.66	-1.27	-1.63	-1.16	-1.22	-0.76	-1.43	-1.21	-0.67	1.66	1.11	0.64	0.84	0.57	0.01	-0.17	0.29	-0.04	1.19	1.56	1.05	-0.36	-1.27	-0.62	-0.93	1.44	0.69	1.43	1.44	0.09	-0.12	-0.01	-0.21	1.11	1.40	0.74	0.78	1.02	0.90	1.35	0.64	0.36	0.23	1.51	1.55	-0.65	-0.71	-0.86	-0.11	-1.05	-0.61	-0.86	-1.04	0.03	-0.51	-0.11	-0.28	0.44	0.50	0.71	0.19	2.10	1.81	1.68	2.19	0.34	0.26	3.15	2.84	-0.59	-0.70	-0.65	-0.70	-0.69	-0.56	-0.42	-0.50	-1.18	0.17	0.24	0.48	0.06	-0.53	0.10	0.51	4.38	3.03	3.05	4.04	0.00	0.56	0.54	0.76	-0.09	-0.50	0.18	-0.23	1.10	0.36	0.33	0.32	-0.21	-0.12	-0.14	0.47	-0.53	-0.62	-0.10	-0.08	0.26	0.25	0.73	0.99	0.21	-0.36	-0.07	-0.02	-0.34	-0.33	0.16	-0.29	1.39	1.31	1.50	1.63	-0.71	-1.04	-0.41	-0.86	-0.67	-0.75	-0.42	-0.08	-0.74	-1.46	-1.02	-0.79	-0.55	-0.32	-0.01	-0.03	0.30	-0.40	0.56	0.54	-0.28	0.07	-0.32	0.15	-0.85	-0.74	-0.64	-0.38	-1.29	-1.05	-1.10	-0.75	1.21	0.55	0.98	-0.16	0.71	0.25	-0.81	-1.45	-1.15	-1.10	-0.82	-0.67	1.14	1.54	1.66	2.12	-0.35	-0.41	-0.46	-0.57	0.73	0.36	-0.12	-0.21	0.31	0.03	0.02	0.54	MAPK1	5594.00	chr22:22123318-22221970 (-) // 90.38 // q11.21	No	1552263_at
1552264_a_at	MAPK1	0.01	-0.29	0.32	0.24	-0.60	-0.31	-0.29	-0.20	-0.92	-1.01	-1.08	-1.10	-0.74	-0.88	-1.10	-0.18	0.08	-0.03	0.10	-0.14	-0.67	-0.23	-0.16	-0.37	-0.03	0.58	0.49	0.17	-0.25	-0.89	-0.12	-0.23	0.56	0.17	0.56	0.55	0.29	-0.65	-0.36	-0.42	1.29	1.00	1.12	0.82	-0.17	0.50	0.93	0.85	0.28	1.13	1.29	1.26	-0.69	-0.54	-0.59	0.00	0.05	-0.24	0.10	0.02	0.55	-0.23	0.15	0.61	0.86	0.49	0.79	0.67	0.50	-0.04	0.51	0.58	0.24	0.87	2.59	2.90	-0.26	-0.16	-0.09	0.00	-0.21	-0.63	-0.40	-0.41	0.19	0.29	0.37	0.10	-0.84	0.21	0.58	0.97	3.12	2.62	2.67	2.97	0.32	0.03	-0.25	0.47	-0.32	-1.08	0.09	0.52	0.11	-0.01	0.14	0.13	-0.19	-0.20	0.20	0.17	-0.47	-1.59	0.23	0.30	0.04	-0.93	0.24	0.40	0.24	-0.93	-0.50	-0.20	-0.15	-0.62	-0.30	-0.37	0.43	0.63	0.71	0.84	-0.31	-0.71	-0.10	-0.05	-1.03	-0.65	-0.33	0.06	-1.29	-0.96	-0.61	-0.16	-0.77	-0.52	-0.47	0.04	0.03	-0.65	0.44	0.55	-0.17	-0.39	-0.64	-0.04	-0.76	-0.50	-0.31	-0.16	-0.52	-0.55	-0.40	-0.13	0.50	-0.07	0.30	-0.31	-0.40	0.61	-0.48	-0.52	-0.19	-0.64	-0.08	-0.23	0.26	0.69	0.73	0.86	0.06	-0.86	-1.06	-0.46	-0.55	-0.07	0.05	0.27	0.19	0.15	0.44	0.67	MAPK1	5594.00	chr22:22123318-22221970 (-) // 90.38 // q11.21	Yes	1552264_a_at
1552266_at	ADAM32	0.18	-0.11	-0.19	-0.12	0.06	-0.21	-0.16	-0.01	0.06	-0.04	-0.01	0.02	0.05	-0.04	0.11	-0.09	0.11	-0.03	0.10	-0.05	-0.12	-0.09	0.00	0.00	4.56	4.09	4.26	4.36	-0.06	0.05	0.02	-0.19	0.11	-0.02	-0.03	-0.14	0.05	0.07	-0.03	0.37	-0.04	-0.23	-0.08	-0.07	-0.02	-0.14	-0.09	-0.07	0.11	0.06	0.14	-0.03	-0.04	-0.12	-0.11	-0.14	-0.06	0.04	-0.03	-0.06	0.23	0.24	0.03	0.25	0.12	-0.06	0.06	0.19	0.13	-0.13	-0.04	-0.08	0.14	0.11	-0.09	-0.10	0.37	0.01	0.18	-0.02	0.21	-0.07	-0.08	0.08	-0.03	-0.02	-0.04	0.11	0.87	0.27	0.42	0.54	0.03	-0.08	-0.12	-0.22	0.20	0.05	0.12	0.13	0.00	0.15	-0.03	0.11	-0.02	-0.22	-0.06	-0.22	0.11	-0.09	0.00	-0.20	1.92	0.67	1.44	1.01	-0.13	-0.25	-0.01	-0.17	-0.08	-0.24	-0.07	-0.22	0.08	-0.13	-0.06	-0.08	0.19	-0.08	-0.09	-0.23	-0.06	-0.14	0.10	-0.02	0.15	-0.14	0.14	0.13	0.09	-0.06	-0.08	-0.10	0.60	0.35	0.32	0.24	1.04	0.45	1.22	0.88	0.30	-0.02	0.21	0.02	0.15	-0.14	0.02	0.08	-0.04	-0.11	-0.07	-0.15	0.23	-0.03	-0.08	0.09	0.07	-0.06	0.12	-0.06	-0.05	0.05	-0.03	-0.21	0.14	-0.11	-0.11	-0.11	-0.17	-0.11	-0.09	0.08	0.55	0.17	0.05	0.38	-0.13	-0.17	0.18	-0.15	ADAM32	203102.00	chr8:38965236-39142430 (+) // 95.65 // p11.22	Yes	1552266_at
1552269_at	SPATA17	0.08	0.40	0.85	0.34	2.05	1.03	0.90	0.87	0.41	0.25	-0.14	1.76	1.78	-0.07	-0.23	-0.22	-0.65	-0.22	-0.30	-0.18	-0.35	-0.32	-0.35	-0.22	-0.42	-0.31	-0.29	-0.24	0.35	0.32	0.36	0.41	-0.20	-0.35	-0.22	-0.46	0.34	-0.12	-0.10	0.33	0.53	-0.05	0.29	0.39	0.20	-0.14	-0.08	-0.19	0.01	0.57	-0.04	-0.04	1.20	0.34	0.25	0.88	0.12	0.30	0.40	0.52	0.72	0.00	-0.27	-0.18	-0.15	-0.10	0.03	-0.27	-0.34	-0.34	-0.37	-0.30	0.63	0.55	0.63	0.61	0.09	-0.20	0.16	-0.09	0.51	0.04	0.42	1.70	-0.20	0.12	0.18	0.58	2.43	1.14	1.42	1.98	-0.16	-0.30	-0.31	-0.32	0.15	0.36	0.14	0.77	0.78	0.07	-0.29	-0.28	-0.24	-0.18	-0.36	-0.34	-0.35	-0.26	-0.28	-0.38	4.20	1.54	2.97	2.85	0.28	-0.10	-0.11	-0.04	-0.42	-0.41	-0.28	-0.34	-0.33	-0.40	-0.27	-0.40	-0.19	-0.28	-0.24	-0.37	-0.18	-0.34	-0.40	-0.25	0.86	0.01	-0.07	-0.06	0.29	-0.17	0.43	0.73	0.27	-0.28	-0.18	0.39	1.07	0.31	0.38	0.50	0.02	0.08	3.22	2.61	1.32	1.08	1.46	1.71	1.29	1.30	0.98	1.04	-0.32	-0.23	-0.39	-0.08	-0.05	-0.34	0.09	0.17	0.43	-0.05	0.13	0.02	0.04	-0.33	-0.34	-0.51	0.21	-0.29	0.11	-0.23	0.31	-0.14	0.26	-0.04	0.80	0.50	0.91	0.21	SPATA17	128153.00	chr1:217804666-218040486 (+) // 98.14 // q41	No	1552269_at
1552271_at	PRR22	0.12	0.00	-0.46	-0.02	-0.07	0.23	0.30	0.26	-0.09	0.04	-0.22	0.05	-0.33	0.13	-0.07	0.01	-0.21	0.31	0.46	0.08	-0.04	-0.02	-0.01	-0.03	0.16	0.67	0.08	0.13	-0.36	-0.07	-0.41	-0.38	-0.01	0.20	0.04	-0.12	0.13	-0.07	-0.08	-0.07	0.02	-0.03	0.12	0.10	-0.23	0.01	-0.17	0.18	-0.20	0.10	-0.19	-0.01	-0.10	0.31	-0.08	-0.12	-0.08	-0.05	-0.04	-0.16	0.10	0.30	0.44	0.37	-0.01	0.19	-0.05	0.00	0.12	0.24	0.27	0.11	-0.02	0.30	-0.08	-0.07	-0.18	-0.10	-0.14	-0.32	-0.06	-0.35	-0.25	-0.18	0.11	-0.08	0.07	0.13	-0.48	-0.01	-0.35	-0.17	0.44	0.21	0.32	0.04	0.19	0.45	0.65	0.41	-0.28	0.38	0.03	0.24	-0.30	-0.29	-0.11	-0.17	-0.09	-0.05	-0.18	-0.32	-0.37	0.09	-0.14	-0.14	0.06	0.24	-0.17	-0.20	0.16	0.48	0.28	0.36	0.41	0.26	0.03	0.18	0.34	0.26	0.05	0.09	0.06	0.19	0.02	0.25	-0.25	-0.11	-0.13	-0.01	0.11	0.19	0.02	0.27	-0.38	-0.38	-0.53	-0.45	-0.30	0.05	-0.35	-0.60	-0.37	-0.07	-0.35	-0.22	-0.02	0.06	-0.37	-0.18	0.38	-0.06	-0.19	0.18	-0.20	0.27	-0.48	-0.37	-0.72	-0.26	-0.41	-0.22	-0.27	0.20	-0.32	-0.38	0.13	0.28	0.06	0.18	0.13	0.40	0.25	0.29	-0.28	0.03	-0.29	-0.05	-0.10	0.24	-0.06	-0.13	PRR22	163154.00	chr19:5782970-5784610 (-) // 97.39 // p13.3	No	1552271_at
1552272_a_at	PRR22	-0.28	-0.25	-0.69	-0.25	-0.11	0.31	0.41	0.36	-0.15	-0.17	-0.42	-0.16	-0.27	-0.13	-0.17	-0.12	-0.22	0.33	0.51	0.14	0.51	-0.12	0.06	-0.08	0.54	1.05	0.15	0.21	-0.21	-0.27	-0.54	-0.45	-0.32	0.30	0.01	0.08	0.33	0.12	-0.04	-0.13	-0.09	-0.04	0.30	0.02	-0.24	0.21	0.02	0.66	-0.40	-0.25	-0.35	-0.43	0.26	0.59	0.45	0.33	0.03	-0.18	-0.32	-0.51	-0.24	0.48	0.48	0.64	-0.18	0.28	-0.06	-0.01	-0.26	0.57	0.46	0.31	-0.32	0.09	-0.20	-0.34	-0.13	-0.27	-0.10	-0.32	-0.05	-0.42	-0.21	-0.43	0.31	0.13	0.34	0.02	-0.25	-0.27	-0.39	-0.61	0.13	0.38	0.58	0.06	-0.21	0.76	1.22	0.23	-0.11	0.13	-0.03	-0.07	-0.27	0.16	0.31	0.10	-0.14	0.32	0.07	-0.04	-0.20	0.18	-0.07	-0.17	-0.03	0.28	0.29	-0.20	0.31	0.90	0.99	0.94	0.70	0.71	0.42	0.62	0.31	0.41	0.11	0.07	-0.31	0.19	-0.13	0.23	-0.26	-0.12	0.07	-0.09	0.27	0.29	0.02	0.13	-0.13	-0.26	-0.25	-0.23	-0.22	-0.33	-0.41	-0.15	-0.08	-0.07	-0.26	-0.09	0.32	0.20	-0.21	-0.45	0.52	0.06	0.04	0.40	-0.43	0.05	-0.50	-0.39	-0.44	-0.18	-0.47	-0.13	-0.45	-0.02	-0.36	-0.44	-0.10	-0.06	0.08	-0.12	0.24	0.69	0.50	0.56	-0.19	-0.03	-0.16	-0.17	-0.01	0.09	0.07	0.25	PRR22	163154.00	chr19:5782970-5784610 (-) // 97.39 // p13.3	No	1552272_a_at
1552274_at	PXK	1.57	-0.41	0.70	0.67	1.17	0.24	0.12	-0.59	-0.75	-0.93	-1.33	-1.65	-0.09	-1.02	-1.15	-0.79	1.40	2.15	1.33	1.84	-1.96	-0.64	-0.36	-1.10	3.12	2.68	2.49	2.63	1.16	-2.04	-1.38	-0.63	2.49	1.44	1.31	1.39	0.08	-2.04	-1.80	-1.20	0.44	-0.07	0.03	0.37	-1.10	-0.42	0.10	-0.14	-0.27	-1.00	-0.98	-0.36	-0.29	-0.71	-0.38	-0.07	0.32	-0.43	-0.83	-0.83	0.43	-0.64	-0.48	0.06	0.51	-0.15	0.20	0.19	3.31	3.72	3.74	3.60	0.66	0.91	0.15	0.19	2.65	2.07	2.67	2.63	-1.83	-1.97	-1.64	-1.06	-2.02	-1.27	-1.08	-1.70	-2.15	-1.10	-0.16	-0.42	0.69	0.79	0.63	0.28	-0.52	-0.64	-0.62	-0.35	1.87	-0.87	0.03	0.58	-0.42	1.21	1.63	1.71	-1.08	-0.19	0.18	-0.38	-2.03	-1.93	-0.81	-0.71	1.35	-0.93	0.54	0.41	2.19	-0.07	1.06	1.95	2.62	0.48	1.15	0.47	0.97	0.68	0.37	0.92	0.10	-0.08	-0.12	-0.52	-1.78	-0.91	-0.48	-0.34	0.90	0.40	0.50	0.28	-1.19	-0.54	-0.77	-0.36	-0.97	-1.53	-0.46	-0.15	-0.43	-1.20	-1.07	-0.71	0.73	0.03	0.75	0.67	2.00	0.50	0.89	0.90	1.00	-0.62	0.68	-0.18	-0.46	1.17	0.17	0.04	-0.06	-0.74	0.29	-0.18	1.46	1.13	1.02	1.24	0.32	-0.70	0.16	0.34	-0.17	0.98	1.89	1.37	0.86	-0.85	-0.06	0.43	PXK	54899.00	chr3:58318612-58411327 (+) // 96.39 // p14.3	No	1552274_at
1552275_s_at	PXK	2.03	0.08	0.63	0.81	1.71	0.58	0.00	-0.45	-0.61	-1.47	-2.14	-1.85	0.34	-1.46	-1.64	-1.26	2.86	1.92	1.80	2.06	-2.13	-1.20	-0.97	-1.34	3.00	3.02	2.62	2.68	1.42	-2.39	-2.00	-0.95	2.88	1.07	1.23	1.28	-0.21	-2.55	-2.39	-1.90	1.10	0.52	0.48	0.49	0.75	-0.40	0.30	0.05	-0.39	-1.22	-1.09	-0.49	-0.01	-1.04	-0.73	-0.07	0.27	-0.89	-0.88	-0.77	0.47	-1.07	-0.71	-0.12	0.34	-0.34	-0.13	-0.08	3.47	2.80	3.51	3.40	0.77	-0.26	-0.03	0.17	2.92	1.97	2.84	2.81	-1.85	-2.92	-2.29	-1.71	-1.72	-1.97	-1.59	-1.86	-0.49	-1.52	-0.19	-0.18	0.62	0.34	0.40	-0.13	-0.70	-0.95	-1.41	-0.62	2.16	-0.51	-0.25	0.42	1.27	1.27	1.63	1.62	0.28	0.51	0.04	-0.31	-1.41	-2.17	-1.22	-1.17	1.66	-0.22	0.45	0.40	2.52	0.76	1.06	2.06	3.09	1.42	1.26	0.47	1.01	0.25	0.59	0.91	0.55	-0.79	-0.40	-0.85	-1.40	-1.57	-0.60	-0.47	0.93	0.22	0.66	0.20	0.21	-0.56	-1.07	-0.81	-0.85	-1.77	-0.67	-0.27	-0.18	-1.51	-1.45	-1.09	1.08	-0.13	0.34	0.29	1.99	0.42	0.85	0.68	0.89	-0.81	0.31	-0.53	1.14	1.14	1.63	0.48	0.24	-0.93	0.24	-0.58	1.76	0.98	0.86	1.24	0.03	-1.40	-0.67	-0.13	1.42	1.14	1.93	1.17	1.45	-0.57	-0.09	0.43	PXK	54899.00	chr3:58318612-58411327 (+) // 96.39 // p14.3	No	1552275_s_at
1552276_a_at	VPS18	-0.17	-0.05	-0.35	-0.23	-0.06	-0.14	0.05	0.42	-0.09	-0.03	-0.10	-0.20	-0.20	-0.11	0.03	0.08	-0.38	0.25	0.16	-0.06	-0.33	-0.26	-0.16	-0.12	-0.08	0.46	0.00	0.13	0.23	0.09	0.16	0.18	-0.36	0.06	0.12	-0.01	-0.21	-0.24	-0.32	-0.19	0.34	-0.01	0.31	0.06	-0.44	-0.15	-0.12	0.24	0.52	1.33	1.10	0.53	-0.14	-0.18	-0.28	-0.15	0.16	-0.09	0.06	0.06	-0.38	-0.25	-0.34	-0.02	0.71	0.72	0.76	0.56	0.38	-0.13	0.16	-0.09	-0.18	0.19	0.02	0.07	-0.27	0.06	0.05	0.00	0.22	-0.08	0.19	0.04	0.31	0.30	0.28	0.40	-0.53	0.02	-0.32	-0.23	0.00	0.18	-0.10	0.20	-0.30	-0.07	-0.19	-0.04	0.01	0.12	-0.06	0.08	-0.42	0.56	0.83	0.60	-0.50	0.07	0.45	-0.04	-0.55	-0.25	-0.02	0.10	-0.02	-0.14	-0.06	-0.30	0.45	0.04	0.15	0.33	0.22	0.03	0.22	0.28	-0.24	0.12	0.28	0.31	-0.11	0.16	0.15	0.31	-0.47	-0.21	-0.07	-0.04	-0.66	0.14	0.05	0.28	-0.47	-0.17	-0.15	0.01	-0.24	-0.03	-0.23	0.18	-0.09	-0.16	-0.29	-0.24	0.28	0.06	-0.08	-0.24	0.00	0.13	0.15	0.10	-0.14	0.15	-0.18	-0.14	-0.40	0.00	-0.48	0.21	0.07	0.03	-0.04	-0.07	-0.39	-0.06	0.27	0.17	0.07	-0.03	-0.06	-0.02	-0.48	0.02	-0.11	0.16	0.02	-0.30	-0.15	0.06	VPS18	57617.00	chr15:41186652-41196172 (+) // 97.35 // q15.1	No	1552276_a_at
1552277_a_at	MSANTD3	1.25	0.44	0.32	0.33	0.12	0.54	1.23	1.10	-0.33	-0.36	-0.24	-0.46	-0.54	-0.17	0.23	0.51	-0.49	-0.19	-0.31	0.10	0.26	-1.23	-1.25	-0.82	-1.40	-1.07	-0.93	-1.09	0.84	0.27	0.94	0.79	-1.54	-0.88	-0.47	-0.43	-0.65	-0.81	-0.41	-0.68	0.60	0.69	0.69	0.62	0.16	0.18	0.28	0.36	-0.98	-0.82	-0.05	-0.20	-0.77	-0.74	-0.62	-0.55	-1.41	-0.74	-0.48	-0.64	-0.51	-0.15	0.46	0.80	-1.27	-0.57	-0.60	-0.43	-1.70	-1.35	-1.29	-1.14	0.08	-0.83	0.89	1.00	-0.38	-0.53	-0.49	0.21	-1.50	-0.74	-0.67	-0.48	0.19	0.35	0.38	0.69	-1.21	-1.74	-1.57	-1.04	-0.06	-0.03	-0.10	-0.31	-1.23	-1.22	-0.99	-0.40	1.43	1.90	2.27	2.11	0.84	0.56	0.84	0.92	0.27	-0.04	0.14	0.32	-1.25	-1.19	-1.33	-1.00	0.55	0.81	1.18	1.41	0.32	0.57	1.05	1.03	0.58	0.47	0.41	0.57	-2.04	-0.83	-0.88	-0.69	0.40	0.52	1.06	1.02	0.38	0.49	0.88	0.94	-0.36	0.09	0.46	0.41	0.66	0.40	0.09	0.01	-1.54	-1.72	-1.25	-0.90	-2.13	-2.07	-1.74	-1.46	-0.01	1.25	1.24	1.01	-0.01	1.18	1.16	1.02	0.80	0.08	0.38	0.85	1.65	1.06	0.37	-0.71	-0.05	1.00	0.87	0.68	-0.65	-0.33	-0.21	-0.40	-0.57	-0.57	-0.67	-0.45	0.65	0.71	0.98	0.48	0.00	0.31	0.12	0.44	MSANTD3	91283.00	chr9:103204185-103213511 (+) // 87.97 // q31.1	No	1552277_a_at
1552278_a_at	SLC46A1	-0.57	0.08	0.03	0.07	0.35	0.27	-0.09	-0.01	0.33	0.91	0.30	0.63	0.47	0.66	0.23	0.04	-0.53	-0.43	-0.22	-0.48	-0.32	-0.44	-0.34	-0.30	-0.35	-0.26	-0.30	-0.47	-0.23	-0.07	-0.43	-0.46	-0.53	-0.26	-0.48	-0.57	-0.29	-0.34	-0.43	-0.11	0.33	0.50	0.73	0.66	0.11	1.83	1.18	1.44	0.24	1.10	1.63	1.01	1.25	0.51	0.31	1.88	0.88	-0.07	-0.16	0.01	-0.25	-0.21	0.31	0.37	0.66	0.60	0.81	0.67	-0.42	-0.49	-0.55	-0.47	0.08	0.02	-0.32	-0.40	0.55	0.46	0.67	0.98	0.69	0.07	0.06	0.02	1.78	2.33	2.23	1.68	0.21	1.94	0.32	1.02	-0.49	-0.18	-0.15	-0.24	-0.23	-0.25	-0.39	-0.26	-0.52	-0.19	-0.41	-0.22	-0.27	-0.40	-0.30	-0.52	-0.29	-0.19	0.06	-0.05	-0.11	0.41	0.41	0.09	-0.23	-0.06	-0.07	-0.10	0.16	0.40	0.21	0.15	0.05	0.46	0.30	0.13	-0.48	-0.47	-0.31	-0.53	1.84	0.32	0.83	0.66	0.37	0.39	0.43	0.50	-0.01	0.67	0.34	0.24	0.77	1.04	1.13	0.79	0.17	0.12	-0.07	0.13	0.01	0.09	-0.12	-0.01	-0.43	-0.27	-0.45	-0.50	-0.12	-0.21	-0.54	-0.14	-0.65	-0.37	-0.62	-0.45	-0.33	0.10	-0.31	0.41	-0.11	0.46	0.37	-0.35	-0.48	-0.01	0.16	-0.02	-0.20	-0.17	-0.35	-0.25	-0.30	-0.12	-0.16	-0.64	0.15	-0.09	0.10	0.38	SLC46A1	113235.00	chr17:26722694-26733219 (-) // 91.92 // q11.2	No	1552278_a_at
1552279_a_at	SLC46A1	0.14	0.12	-0.06	0.18	-0.01	-0.08	-0.13	0.12	0.67	0.78	0.68	0.89	0.93	0.65	0.63	0.56	-0.36	-0.53	0.04	-0.67	-0.11	-0.58	-0.39	-0.34	-0.56	-0.33	-0.21	-0.48	0.11	-0.49	-0.85	-0.71	-0.67	-0.55	-0.81	-0.91	-0.34	-0.80	-0.72	-0.19	0.62	0.35	0.58	0.33	-0.04	0.21	0.06	0.62	0.46	0.61	0.95	0.50	0.69	0.13	0.07	0.30	0.56	-0.08	0.09	-0.18	0.80	0.49	0.51	0.67	0.65	0.29	0.27	0.26	-0.68	-0.28	-0.50	-0.78	0.56	0.53	-0.20	-0.20	0.58	0.01	0.24	0.10	0.47	-0.06	-0.05	-0.09	2.09	1.39	1.50	1.45	1.06	1.86	1.09	0.79	0.06	0.08	-0.02	-0.03	-0.11	-0.26	-0.42	-0.15	-0.57	-0.08	-0.68	-0.44	-0.21	-0.32	-0.44	-0.54	-0.26	0.01	-0.09	-0.23	0.08	0.12	0.06	-0.11	-0.07	0.00	0.01	-0.05	-0.18	-0.12	-0.10	-0.21	-0.17	-0.17	-0.30	-0.06	-0.47	-0.62	-0.54	-0.76	1.16	0.54	0.91	0.96	0.19	0.24	0.26	0.28	0.77	0.53	0.40	0.71	-0.01	0.20	0.07	0.26	0.31	0.07	0.19	0.34	0.75	0.03	0.05	0.17	-0.57	-0.47	-0.63	-0.35	0.03	-0.19	-0.44	-0.11	-0.34	-0.13	-0.63	-0.81	-0.27	-0.03	0.35	0.32	-0.55	-0.06	-0.29	-0.66	-0.18	-0.33	-0.37	-0.37	0.50	0.14	-0.10	0.28	0.03	-0.09	-0.15	-0.40	-0.20	-0.29	-0.22	0.28	SLC46A1	113235.00	chr17:26722694-26733219 (-) // 91.92 // q11.2	Yes	1552279_a_at
1552280_at	TIMD4	2.88	1.32	1.55	1.27	-0.06	-0.18	-0.22	0.01	0.63	0.50	0.47	0.61	0.35	0.58	0.70	0.87	0.35	0.19	0.47	0.49	0.02	0.03	0.03	0.11	-0.01	0.05	0.42	0.41	1.02	1.15	0.81	0.74	0.12	0.13	0.06	-0.17	0.03	-0.19	-0.06	0.20	0.07	-0.08	-0.02	0.05	-0.14	-0.12	-0.22	-0.06	0.08	0.05	0.36	0.02	0.23	0.22	0.14	0.46	0.01	-0.12	0.04	-0.20	0.03	0.05	-0.07	-0.08	-0.10	-0.06	-0.09	1.03	0.09	-0.08	-0.09	-0.13	0.13	0.52	0.40	-0.04	-0.01	0.04	-0.10	-0.13	0.11	-0.17	-0.08	-0.17	-0.01	-0.10	-0.24	0.07	1.16	0.46	0.43	0.19	0.47	0.04	-0.20	-0.09	0.02	-0.06	-0.10	-0.07	0.00	0.01	-0.12	-0.01	-0.03	-0.17	-0.23	-0.13	-0.07	-0.15	-0.13	-0.03	-0.17	0.06	-0.11	-0.15	0.08	-0.13	-0.17	-0.15	-0.04	-0.03	-0.26	-0.31	-0.07	-0.09	-0.26	-0.06	0.19	-0.01	0.08	-0.05	0.04	-0.32	-0.06	-0.08	0.02	-0.06	-0.01	-0.05	0.13	-0.03	0.09	0.72	-0.13	-0.24	-0.23	-0.08	-0.21	-0.12	-0.07	-0.31	-0.22	-0.09	0.02	0.03	0.12	0.06	-0.17	-0.02	0.17	-0.10	-0.12	-0.09	1.23	0.25	0.23	0.27	-0.13	-0.23	-0.16	0.08	-0.06	0.02	-0.29	0.28	0.30	0.84	2.33	0.48	-0.06	-0.25	-0.19	0.11	-0.10	-0.05	-0.04	-0.12	-0.01	-0.19	-0.20	0.00	TIMD4	91937.00	chr5:156346292-156390266 (-) // 97.23 // q33.3	No	1552280_at
1552281_at	SLC39A5	0.15	0.10	-0.28	-0.14	0.32	-0.19	-0.41	-0.10	0.32	1.34	1.78	1.23	-0.02	0.76	0.88	0.35	-0.19	-0.22	0.34	0.01	0.06	0.55	0.91	0.87	-0.29	-0.10	0.25	0.04	-0.28	0.09	-0.45	-0.27	0.19	-0.22	-0.33	-0.27	1.87	1.46	0.54	1.49	0.15	-0.15	-0.03	0.08	-0.27	-0.16	-0.32	0.00	0.13	0.08	0.36	0.18	1.01	0.59	0.59	0.66	2.03	0.92	0.62	0.25	-0.05	-0.18	-0.23	-0.07	-0.01	-0.29	-0.21	-0.02	0.17	-0.13	-0.41	-0.15	0.04	0.39	0.03	0.02	0.11	0.18	0.05	-0.36	0.05	0.59	0.99	1.02	-0.18	-0.21	-0.31	0.23	2.47	4.26	3.86	4.06	0.42	-0.07	-0.23	-0.02	0.16	0.12	0.05	-0.06	0.08	0.21	-0.14	0.25	0.13	-0.39	-0.15	-0.17	0.13	0.07	0.27	0.18	-0.06	0.07	-0.27	-0.02	0.29	-0.11	-0.24	-0.21	0.01	-0.12	-0.27	-0.13	-0.04	-0.26	-0.27	-0.14	0.01	-0.29	-0.05	-0.10	0.24	0.10	0.09	0.13	-0.15	-0.17	-0.23	0.11	0.40	0.19	0.82	1.44	-0.42	-0.15	-0.47	0.05	-0.25	0.13	-0.13	-0.37	-0.52	0.63	-0.26	-0.34	-0.08	-0.05	-0.44	-0.39	0.13	0.05	-0.13	-0.02	0.13	0.49	-0.29	-0.29	-0.17	-0.33	0.03	0.00	-0.09	0.12	-0.28	-0.20	0.07	0.18	0.10	0.15	0.30	0.45	0.43	0.29	-0.17	0.11	-0.19	0.05	-0.01	0.00	-0.26	-0.27	SLC39A5	283375.00	chr12:56624562-56631630 (+) // 93.78 // q13.3	No	1552281_at
1552283_s_at	ZDHHC11	0.93	-0.53	-0.86	-0.59	0.72	0.62	1.25	1.14	1.88	0.67	1.81	0.86	0.78	0.45	1.18	0.74	0.67	0.98	1.00	0.70	1.35	0.26	0.04	0.12	0.33	0.55	-0.03	0.02	-0.74	-0.68	-0.86	-0.71	-0.38	0.05	0.05	0.09	1.38	2.61	1.95	0.84	0.17	-0.46	-0.07	-0.41	1.32	-0.39	-0.51	-0.25	0.51	0.68	0.06	-0.67	3.14	2.71	3.07	2.13	2.24	2.02	1.68	2.28	1.17	1.38	1.29	0.74	1.40	0.73	0.56	1.19	0.68	2.42	1.95	1.63	-0.39	0.02	-0.82	-0.70	-0.49	-0.41	-0.79	-0.92	-0.30	0.14	0.99	1.27	3.32	1.26	1.73	1.72	0.12	-0.14	0.31	0.10	-0.70	-0.48	-0.23	-0.18	0.87	0.56	0.85	0.26	-0.63	-0.32	-0.71	-0.49	-0.34	-0.58	-0.86	-0.38	1.39	1.16	1.52	1.99	0.19	-0.14	-0.12	-0.14	-0.67	-0.71	-0.75	-0.54	-0.59	0.15	-0.30	-0.46	0.29	-0.19	-0.42	-0.09	-0.76	-0.08	-0.18	-0.23	0.74	0.09	-0.09	-0.14	1.46	0.30	-0.42	-0.37	1.93	0.82	0.58	0.84	1.35	-0.07	-0.14	0.03	0.24	-0.04	-0.11	0.14	1.24	0.25	1.20	0.41	0.17	-0.39	-0.75	-0.94	0.06	-0.29	-0.57	-0.53	-0.78	-0.34	-0.64	-0.63	-0.31	-0.56	-0.54	-0.40	-0.73	-0.48	-0.83	-0.73	-0.04	-0.44	-0.69	-0.72	0.85	1.17	1.33	0.70	-0.50	-0.82	-0.94	-0.78	-0.07	-0.54	-0.76	-0.40	ZDHHC11	79844.00	chr5:795719-851101 (-) // 95.97 // p15.33	No	1552283_s_at
1552286_at	ATP6V1E2///FLJ41757	-1.37	-0.88	-0.82	-0.38	0.35	-0.09	0.15	0.46	0.90	0.55	0.54	0.56	1.07	-0.14	0.19	-0.04	1.68	0.39	0.36	0.14	-0.81	-1.43	-1.39	-1.43	2.05	1.09	0.87	0.68	-0.63	-0.28	-0.07	-0.23	0.05	-0.88	-0.47	-0.08	-0.21	-0.96	-0.41	-0.08	-0.43	-0.97	-0.94	-0.96	1.62	0.13	-0.01	-0.20	0.66	-0.12	0.05	-0.31	1.16	-0.07	-0.04	0.51	0.90	0.79	0.59	0.59	0.96	0.02	0.17	0.19	0.35	-0.34	-0.01	0.06	-0.58	-0.12	-0.14	-0.21	-0.55	-0.45	0.13	0.11	-0.25	-0.74	-0.51	-0.73	-1.27	-1.38	-1.29	-1.11	2.09	0.68	0.86	0.38	0.08	-0.78	-0.78	-1.17	0.11	-0.05	0.07	0.05	0.68	0.48	0.50	0.70	0.67	0.10	0.13	0.01	1.80	1.17	1.78	1.27	1.12	1.31	1.29	1.23	0.94	0.03	-0.10	-0.30	0.81	-0.01	-0.01	0.31	0.91	0.34	-0.08	0.72	1.29	0.86	1.09	0.94	-0.12	-0.31	-0.01	-0.05	-1.63	-0.81	-0.92	-0.95	2.56	2.02	2.20	2.04	-0.75	-0.70	-0.29	-0.23	2.95	1.76	1.74	2.35	-0.52	-0.90	-0.13	0.38	0.20	-0.43	0.09	-0.14	0.87	0.88	1.36	1.10	0.90	0.93	1.10	0.61	-0.66	-0.64	-0.17	-0.25	0.78	0.33	-0.01	-0.63	0.25	0.19	0.40	-0.12	-0.79	-0.82	-0.63	-0.90	-0.70	-1.46	-0.77	-0.30	0.00	-0.46	-0.28	-0.50	0.02	-0.13	0.01	0.45	ATP6V1E2///FLJ41757	440862///90423	chr2:46738985-46747132 (-) // 67.97 // p21	No	1552286_at
1552287_s_at	AFG3L1P	-1.07	-0.54	-0.11	-0.48	-0.80	-0.39	-0.10	-0.42	0.23	-0.71	-0.09	-0.40	0.27	-0.68	0.13	0.36	0.15	0.74	0.37	0.27	0.31	-0.75	-0.77	-1.08	1.21	0.74	0.63	0.52	0.45	-0.80	-0.31	-0.90	0.40	1.13	1.10	0.97	0.53	1.15	0.97	0.30	-0.86	-0.55	-0.93	-1.08	0.67	0.21	0.14	-0.04	0.51	0.15	0.65	0.15	-0.65	-0.58	-0.51	-0.80	0.38	0.67	0.39	0.74	0.23	1.47	1.12	1.14	0.01	0.90	0.46	0.73	-0.61	0.21	0.25	-0.04	-0.14	-0.76	0.22	-0.10	-0.91	-0.90	-0.31	-0.34	0.20	0.68	0.10	0.05	0.63	0.27	0.41	0.21	0.51	0.03	0.00	0.06	-0.52	0.53	0.99	0.07	-0.14	0.88	1.08	0.49	-0.70	-0.37	-0.06	-0.35	0.29	0.71	0.34	0.31	0.11	0.12	-0.32	-0.36	1.89	1.80	1.02	0.90	-0.45	0.77	0.39	-0.19	-0.66	0.00	-0.17	-0.51	-0.77	-0.43	-0.22	-0.70	0.80	1.03	0.78	0.95	-1.31	-0.97	-0.84	-0.84	-0.21	-0.19	-0.08	-0.47	1.65	0.63	0.86	-0.07	-0.05	-0.82	-0.39	-0.78	-0.43	-1.42	-0.83	0.26	0.36	0.12	0.64	0.26	0.09	0.02	0.10	-0.21	0.04	-0.37	-0.26	-0.29	-0.93	-0.75	-0.27	-0.77	-0.11	-0.59	0.03	-0.29	-1.76	-1.96	-1.78	-1.21	-0.82	-0.11	0.42	0.31	0.15	1.20	1.03	0.31	0.06	-0.84	-0.45	-0.52	-1.24	-1.01	-0.96	-0.94	AFG3L1P	172.00	chr16:90039000-90062827 (+) // 83.44 // q24.3	No	1552287_s_at
1552288_at	CILP2	-0.37	-0.05	-0.03	0.10	-0.01	-0.08	0.03	0.06	-0.42	-0.05	0.10	-0.13	-0.24	-0.05	-0.06	-0.02	-0.02	-0.05	0.38	-0.22	0.01	0.02	0.19	0.01	-0.08	0.13	-0.17	-0.08	-0.16	0.04	-0.06	0.00	0.15	-0.08	-0.18	0.01	-0.29	-0.25	-0.11	0.08	-0.15	-0.05	0.20	-0.21	0.11	-0.10	-0.18	0.44	0.22	0.29	-0.14	-0.06	-0.08	-0.04	-0.02	-0.10	-0.12	0.04	-0.02	-0.36	1.66	0.69	1.12	0.95	0.69	0.12	0.15	0.44	0.00	0.04	-0.23	-0.07	0.44	0.71	0.15	0.22	-0.14	0.13	0.26	0.19	-0.21	0.12	0.11	-0.08	0.06	0.17	0.12	0.11	-0.08	-0.01	0.05	-0.12	-0.06	0.11	0.07	1.56	-0.10	-0.02	-0.04	-0.06	-0.15	0.03	-0.04	0.21	0.18	-0.15	-0.12	0.07	1.89	0.41	0.69	-0.02	0.11	0.12	0.07	0.03	-0.14	-0.10	-0.09	0.04	-0.03	-0.18	-0.11	-0.04	0.06	-0.14	-0.08	0.06	-0.24	-0.12	-0.09	-0.11	-0.23	-0.13	0.02	0.65	3.53	2.24	2.96	2.17	-0.13	0.06	-0.24	0.08	0.06	-0.15	1.21	0.90	0.73	-0.15	0.23	0.11	-0.08	-0.25	-0.14	-0.13	-0.12	-0.08	0.04	-0.07	-0.14	-0.18	-0.03	0.21	0.23	0.87	0.73	0.09	-0.14	0.31	1.06	6.14	0.09	0.20	-0.14	0.13	-0.23	0.04	-0.06	0.09	0.02	0.01	-0.08	0.43	0.01	-0.21	0.05	0.10	-0.09	0.00	0.05	-0.13	CILP2	148113.00	chr19:19649073-19657466 (+) // 99.31 // p13.11	No	1552288_at
1552289_a_at	CILP2	0.13	-0.17	-0.35	-0.24	-0.15	-0.12	-0.14	-0.10	-0.06	0.07	0.01	-0.08	-0.26	0.00	-0.17	0.06	-0.04	-0.26	0.07	-0.04	0.13	0.00	0.12	0.17	-0.30	-0.05	0.07	-0.10	-0.14	-0.04	-0.15	-0.23	0.13	0.00	-0.12	-0.17	0.08	-0.21	0.00	-0.02	-0.03	-0.32	-0.09	-0.18	0.20	-0.07	-0.13	-0.01	0.61	0.07	0.16	0.08	-0.04	-0.12	-0.23	-0.15	-0.03	-0.07	0.13	0.07	2.04	1.42	1.71	1.17	1.34	0.33	0.62	0.62	0.01	-0.08	-0.14	0.03	1.38	1.49	0.46	0.20	0.31	0.25	0.59	0.32	-0.02	-0.32	-0.06	-0.18	-0.13	0.20	0.00	0.30	-0.04	-0.09	-0.11	-0.01	0.28	0.05	-0.03	2.07	0.21	0.00	-0.16	0.07	-0.18	0.12	-0.15	0.09	-0.07	-0.34	-0.06	-0.29	2.58	1.59	1.14	0.30	0.16	0.61	0.08	-0.03	0.07	-0.12	-0.32	-0.34	-0.04	-0.23	-0.34	-0.21	-0.10	-0.25	-0.37	-0.26	0.07	-0.14	0.18	-0.24	0.23	0.13	0.19	0.41	3.93	2.92	3.17	2.47	-0.03	0.08	-0.22	0.11	-0.15	-0.20	1.38	1.11	1.32	0.81	0.52	-0.10	-0.16	0.03	-0.13	-0.12	-0.14	0.05	-0.05	-0.15	-0.05	0.13	-0.16	0.18	1.29	1.41	0.98	0.11	-0.32	0.32	1.54	6.29	0.40	0.48	-0.03	-0.11	0.07	-0.01	-0.15	-0.26	0.28	-0.23	-0.13	0.22	-0.19	-0.26	-0.32	0.04	-0.07	-0.23	-0.24	-0.36	CILP2	148113.00	chr19:19649073-19657466 (+) // 99.31 // p13.11	No	1552289_a_at
1552291_at	PIGX	-0.83	-0.60	-0.10	-0.26	-0.39	-1.25	-1.42	-1.55	-0.15	-0.27	-0.75	-0.94	0.69	-0.06	-0.64	-0.52	1.03	-0.11	-0.38	-0.35	0.65	0.75	1.02	0.57	-0.10	-0.58	-0.77	-0.63	-0.32	-1.17	-0.71	-0.89	0.35	0.33	0.48	0.91	0.83	0.46	0.69	0.59	1.27	0.79	0.78	0.66	0.97	0.80	0.65	0.08	-0.01	-0.36	0.14	0.17	0.98	0.66	1.14	0.93	0.70	0.48	0.85	0.91	-0.28	-0.64	-0.49	-0.41	0.07	0.17	-0.05	0.09	0.51	-0.40	-0.39	-0.26	-0.30	-0.60	-0.20	0.08	0.76	1.00	0.74	0.61	0.00	-0.02	0.18	0.03	0.43	-0.88	-0.98	-1.54	0.09	-0.76	-0.40	-0.99	-0.09	-0.34	-0.14	-0.30	0.26	-0.32	-0.24	0.05	-0.20	-1.37	-1.22	-1.32	0.30	0.09	0.17	0.11	1.23	0.72	0.79	0.41	2.13	0.47	0.51	0.88	0.04	-0.66	-0.92	-0.47	0.74	-0.23	-0.53	0.11	0.54	-0.45	-0.23	-0.24	-0.09	0.36	0.34	0.70	0.25	0.02	-0.33	-0.43	0.58	0.40	0.60	0.62	-0.78	-0.17	0.08	-0.14	1.44	0.51	0.75	0.54	0.55	-0.41	-0.22	-0.01	1.17	1.25	0.82	0.35	-0.45	-0.33	-0.46	-0.45	-1.89	-1.07	-0.75	-1.12	-0.63	-0.86	0.09	-0.52	0.36	-0.58	1.66	0.20	0.20	-0.23	-0.24	-0.89	0.80	0.77	0.29	0.59	0.47	-0.11	0.16	0.02	0.63	-0.32	-0.06	-0.26	1.10	0.75	0.78	0.68	PIGX	54965.00	chr3:196439228-196462165 (+) // 71.99 // q29	No	1552291_at
1552293_at	TMEM196	0.24	0.22	-0.03	-0.02	0.03	-0.07	-0.17	-0.10	0.09	0.10	0.10	0.15	-0.21	0.03	0.07	0.13	0.12	0.03	0.30	-0.17	0.02	0.15	0.16	0.10	-0.20	0.00	0.00	0.07	-0.14	0.22	0.22	-0.01	-0.01	-0.02	0.00	-0.06	-0.14	-0.25	-0.05	-0.08	-0.05	0.07	0.00	-0.09	-0.03	-0.09	-0.14	0.25	-0.06	-0.05	-0.15	0.15	-0.16	0.17	-0.11	-0.18	0.02	-0.12	0.01	-0.12	-0.04	-0.05	-0.01	-0.19	-0.17	-0.10	0.01	-0.05	0.13	0.04	-0.11	0.00	0.05	0.40	0.04	0.12	0.03	0.13	0.10	-0.11	-0.21	-0.08	0.04	0.11	-0.03	0.19	0.08	0.03	-0.06	0.08	-0.19	-0.17	0.15	0.26	-0.09	-0.03	-0.06	-0.03	-0.01	-0.10	-0.16	0.46	0.05	0.21	0.04	0.02	-0.01	0.00	0.08	-0.08	-0.16	-0.13	-0.07	-0.02	-0.05	-0.07	-0.03	0.15	0.01	-0.07	-0.04	0.00	0.01	-0.10	0.12	-0.01	-0.04	0.03	0.06	-0.12	0.21	-0.08	0.02	0.02	0.18	0.22	0.79	0.13	0.06	0.16	0.00	0.14	0.05	0.17	0.00	-0.09	-0.20	0.02	-0.05	0.05	0.01	-0.31	-0.22	0.03	-0.08	-0.11	-0.22	0.20	0.33	0.08	0.14	0.14	0.08	0.06	0.21	0.33	0.01	0.19	-0.16	-0.20	-0.19	0.12	-0.18	0.10	-0.05	0.02	0.16	0.13	-0.04	0.16	-0.02	0.12	-0.12	0.10	-0.29	-0.22	-0.35	-0.27	-0.16	-0.03	-0.22	-0.09	TMEM196	256130.00	chr7:19761210-19769061 (-) // 96.68 // p21.1	No	1552293_at
1552295_a_at	SLC39A13	0.97	0.42	0.54	0.40	0.57	0.62	0.88	0.78	0.25	0.00	-0.40	-0.36	0.74	0.09	0.26	-0.08	-0.64	-0.68	-0.92	-0.35	-0.17	-0.57	-0.52	-0.43	-0.32	-0.70	-0.55	-0.76	0.87	0.84	0.97	0.96	-0.16	-0.67	-0.47	-0.91	-0.28	-0.23	-0.31	-0.31	0.87	0.80	0.57	0.69	-0.54	-0.17	-0.39	-0.45	0.45	0.44	0.46	0.16	-0.38	-0.73	-0.66	-0.39	-0.18	-0.69	-0.56	-0.96	-0.46	-0.42	-0.16	-0.10	-0.01	-0.10	-0.06	-0.44	-0.23	-0.88	-0.60	-0.93	1.12	0.32	0.99	0.73	0.31	0.47	0.55	0.50	0.58	0.09	-0.19	-0.87	0.46	-0.19	-0.12	-0.11	-0.71	-0.46	-0.49	-0.20	-0.47	-0.84	-0.94	-1.12	-0.83	-0.54	-0.53	-0.57	0.99	-0.03	0.61	0.54	-0.51	0.83	0.78	0.82	-1.14	-0.34	-0.23	-0.22	-0.53	-0.37	0.08	-0.25	0.82	0.70	0.90	0.82	0.38	0.53	0.90	0.54	0.48	0.38	0.54	0.23	-0.12	-0.08	-0.27	-0.33	0.99	1.02	1.00	0.70	-0.80	-0.55	-0.52	-0.84	-0.12	-0.71	-0.72	-0.75	-0.60	0.27	0.45	0.41	0.25	0.03	-0.38	-0.47	0.77	0.11	0.20	0.38	0.12	0.30	0.26	0.16	-0.17	0.06	-0.15	0.09	0.85	0.38	0.27	0.97	0.55	1.85	-0.19	0.36	1.59	1.46	1.63	1.23	0.12	-0.26	-0.11	-0.67	0.20	0.11	-0.18	0.21	0.18	0.76	0.53	1.07	0.32	0.12	0.08	0.19	SLC39A13	91252.00	chr11:47428826-47438047 (+) // 97.88 // p11.2	No	1552295_a_at
1552296_at	BEST4	-0.16	0.20	-0.19	0.17	-0.24	-0.25	-0.32	0.08	-0.29	-0.03	0.07	-0.08	0.16	-0.20	-0.07	0.02	1.77	0.77	0.96	0.87	-0.13	0.07	-0.06	-0.13	1.20	1.22	0.70	0.95	-0.20	-0.15	-0.33	-0.07	-0.09	0.07	0.14	0.22	0.83	0.67	1.01	1.62	-0.30	-0.34	-0.15	-0.28	-0.19	-0.24	-0.36	0.08	0.81	1.61	1.29	1.92	-0.03	-0.16	-0.29	-0.19	-0.27	-0.12	0.08	0.37	-0.16	-0.11	0.01	0.01	-0.13	-0.12	-0.07	-0.32	-0.28	-0.13	0.02	0.04	0.14	0.32	0.05	0.17	0.13	0.04	0.25	0.45	0.73	0.64	0.54	0.81	-0.08	-0.36	-0.21	-0.18	0.26	0.37	0.20	0.16	-0.27	-0.28	-0.17	0.62	-0.32	-0.11	-0.04	-0.17	-0.26	-0.12	-0.05	-0.09	-0.22	-0.18	-0.02	0.03	0.01	0.01	-0.16	-0.21	-0.08	-0.24	-0.26	-0.09	-0.03	0.10	0.02	0.04	-0.13	-0.15	-0.28	-0.27	0.08	-0.04	-0.18	-0.01	-0.32	-0.06	0.00	0.12	0.02	0.17	-0.27	0.14	0.05	-0.08	0.01	-0.02	-0.38	-0.13	-0.14	0.16	-0.04	-0.12	0.70	0.87	-0.05	0.02	0.18	0.04	0.74	0.42	2.01	1.57	-0.02	-0.25	-0.44	-0.25	-0.20	-0.29	-0.18	-0.33	-0.11	0.03	-0.03	-0.13	-0.06	0.14	0.12	0.71	0.08	0.25	0.44	-0.01	0.43	0.83	1.09	1.26	1.43	1.04	0.91	0.76	0.30	0.73	0.45	-0.09	-0.16	0.49	0.52	-0.30	BEST4	266675.00	chr1:45249258-45253377 (-) // 90.93 // p34.1	No	1552296_at
1552299_at	AKD1	0.82	0.59	0.74	0.41	-0.42	-0.85	-0.80	-0.34	0.36	0.27	0.26	0.60	0.65	0.02	0.06	-0.06	0.16	-0.40	-0.27	-0.36	-0.55	-0.85	-0.57	-0.60	0.41	0.16	-0.13	0.35	-0.08	-0.81	-0.78	-0.77	1.13	0.69	0.95	0.82	1.19	0.38	0.19	0.48	-0.81	-0.92	-0.55	-0.51	-0.10	-0.33	-0.29	-0.11	0.63	0.77	-0.19	-0.01	0.30	-0.52	-0.31	-0.31	0.51	0.89	1.55	1.54	0.06	-0.09	-0.23	-0.06	1.13	0.86	0.74	0.68	-0.14	-0.53	-0.17	-0.32	0.26	-0.26	-0.26	-0.02	-0.09	-0.57	-0.25	-0.23	0.52	0.90	1.39	0.85	0.58	-0.34	-0.22	-0.06	-0.16	-0.48	-0.50	-0.65	-0.17	-0.17	-0.23	-0.29	0.12	0.13	0.08	0.10	-0.41	-0.82	-0.82	-0.61	0.23	0.42	0.33	0.28	0.37	0.07	0.33	1.22	0.11	-0.21	0.30	0.41	-0.63	-0.65	-0.59	-0.55	0.54	0.07	0.66	0.69	0.12	0.41	0.07	0.65	0.05	0.43	0.68	0.38	0.71	-0.22	0.24	-0.22	-0.20	-0.74	-0.59	-0.56	0.92	-0.28	0.22	0.33	1.50	1.11	0.90	1.12	0.60	0.34	0.15	0.22	0.57	0.65	1.75	1.92	0.03	0.21	0.37	0.72	0.41	-0.19	-0.15	0.01	0.10	-0.22	-0.18	-0.31	1.08	0.70	0.09	0.07	0.37	-0.31	-0.10	-0.33	-0.10	-0.85	-0.74	-0.62	1.27	1.34	1.37	1.07	-0.20	-0.24	-0.63	-0.82	-0.61	-0.70	-0.52	-0.27	AKD1	221264.00	chr6:109952908-109996960 (-) // 54.2 // q21	No	1552299_at
1552301_a_at	CORO6	0.22	-0.28	-0.37	-0.03	-0.40	-0.19	-0.33	-0.07	0.71	0.17	0.17	-0.01	0.40	0.11	0.29	0.14	0.24	-0.11	0.36	-0.21	0.42	0.02	-0.17	-0.02	0.18	0.55	0.38	0.30	0.13	0.61	0.13	0.22	1.25	0.34	0.06	0.53	-0.32	-0.39	-0.33	-0.23	-0.11	0.04	0.33	0.04	0.26	0.12	-0.11	0.13	0.96	1.50	0.53	0.47	0.19	-0.04	0.18	-0.11	-0.12	-0.30	-0.16	-0.33	0.36	0.95	0.96	0.97	-0.22	-0.39	-0.33	-0.52	-0.09	-0.20	-0.23	-0.20	0.73	1.04	-0.03	0.21	1.17	0.88	1.05	1.12	-0.29	-0.28	-0.38	-0.33	0.02	0.08	0.02	0.12	0.41	0.07	-0.15	0.37	0.10	-0.04	-0.09	-0.17	-0.03	-0.21	-0.30	-0.35	-0.15	0.27	-0.16	0.12	-0.06	-0.48	-0.36	-0.36	0.51	0.19	0.05	0.08	-0.45	-0.11	-0.44	-0.26	0.08	0.16	-0.04	0.18	-0.32	-0.24	-0.31	-0.26	0.09	-0.40	-0.39	-0.06	0.45	0.39	0.55	0.36	0.72	0.30	0.25	0.29	0.48	0.10	-0.11	0.15	0.30	0.17	0.25	0.29	0.38	0.06	0.11	0.21	-0.05	0.05	-0.17	0.22	-0.42	-0.38	-0.52	-0.32	-0.45	0.07	-0.08	0.04	-0.21	-0.23	-0.21	0.10	0.74	0.01	-0.20	-0.21	0.17	0.13	0.86	0.74	0.08	0.02	-0.08	-0.06	-0.24	0.14	-0.01	0.08	0.07	-0.22	-0.37	-0.13	1.61	0.18	-0.04	-0.24	-0.35	-0.26	-0.53	-0.38	CORO6	84940.00	chr17:27941786-27949815 (-) // 98.48 // q11.2	Yes	1552301_a_at
1552302_at	TMEM106A	-0.08	0.15	1.34	0.37	0.05	-0.20	0.13	0.36	-0.30	0.04	0.60	0.03	-0.03	0.04	-0.09	-0.05	0.60	0.29	0.42	-0.05	0.72	0.28	0.11	-0.06	0.23	0.56	0.06	-0.08	1.10	1.19	2.29	0.92	-0.08	0.45	0.26	0.36	-0.01	0.85	1.09	0.74	-0.11	0.25	0.79	0.19	-0.65	-0.55	-0.67	-0.47	0.06	0.27	-0.25	-0.15	-0.43	-0.46	-0.50	-0.53	-0.45	-0.58	-0.45	-0.54	-0.32	-0.12	-0.05	-0.27	-0.37	-0.37	-0.26	-0.33	-0.25	0.22	-0.20	-0.01	0.01	0.25	0.03	-0.23	-0.26	0.45	0.21	0.51	-0.08	0.50	0.13	0.56	-0.50	0.23	0.34	-0.12	-0.52	-0.65	-0.52	-0.58	-0.33	-0.55	-0.50	-0.45	-0.33	-0.45	-0.49	-0.41	1.19	0.10	0.50	0.32	-0.32	-0.03	0.34	0.41	-0.28	0.12	0.19	0.21	-0.35	0.21	-0.04	-0.05	-0.31	0.34	0.37	0.09	0.09	0.49	0.60	0.20	-0.13	-0.05	0.45	0.58	-0.38	0.74	0.46	0.99	-0.23	0.58	0.15	0.17	-0.39	-0.55	-0.55	-0.33	-0.11	-0.23	-0.31	-0.11	0.75	0.37	0.76	0.23	-0.43	-0.39	-0.47	-0.52	-0.08	0.19	0.16	0.17	-0.59	-0.47	-0.58	-0.64	-0.62	-0.43	-0.47	-0.49	-0.01	0.27	0.64	0.46	-0.21	0.47	0.12	1.21	0.07	0.34	0.66	0.28	-0.01	0.12	0.15	0.37	-0.33	-0.17	-0.01	-0.24	-0.33	-0.07	0.26	-0.19	-0.34	0.15	0.22	1.01	TMEM106A	113277.00	chr17:41363893-41372055 (+) // 76.82 // q21.31	No	1552302_at
1552303_a_at	TMEM106A	-0.35	0.46	0.87	0.68	-0.10	-0.14	0.31	0.34	-0.53	0.05	0.18	-0.15	-0.15	-0.02	0.29	-0.11	0.27	0.74	0.44	-0.19	0.44	0.56	0.10	-0.24	0.02	0.44	-0.15	-0.08	0.62	1.01	1.38	0.77	-0.54	0.83	0.66	0.41	-0.23	0.64	0.81	0.49	-0.52	0.27	0.49	-0.01	-0.96	-0.81	-0.94	-0.59	-0.36	0.11	-0.32	-0.40	-0.83	-0.40	-1.13	-0.84	-0.59	-0.69	-0.49	-0.89	-0.66	-0.22	0.04	-0.33	-0.59	-0.27	-0.24	-0.30	-0.68	0.07	-0.02	-0.36	-0.06	0.91	0.18	0.08	-0.34	0.56	0.34	0.61	-0.18	0.61	0.38	0.26	-0.45	0.22	0.18	-0.27	-1.12	-0.44	-1.06	-0.99	-0.73	-0.66	-0.56	-0.83	-0.69	-0.74	-0.61	-0.67	0.44	0.32	0.48	0.42	-0.30	0.19	0.27	0.37	-0.24	0.30	0.07	-0.08	-0.35	0.19	0.13	0.04	-0.58	0.26	0.49	-0.19	0.08	0.46	0.46	0.30	-0.28	0.23	0.28	0.69	-0.38	1.08	0.66	0.82	-0.14	0.59	0.09	-0.35	-0.63	-0.61	-0.89	-0.80	-0.43	-0.39	-0.25	-0.43	0.40	0.48	0.72	0.03	-0.65	-0.67	-0.70	-0.66	-0.47	0.03	0.15	0.11	-0.96	-0.61	-0.80	-0.83	-0.48	-0.64	-0.82	-0.68	-0.14	0.34	0.46	0.43	-0.44	0.42	0.00	0.63	-0.03	0.40	0.44	0.36	-0.33	0.21	0.49	0.32	-0.53	-0.09	0.00	-0.26	-0.53	-0.06	0.25	-0.15	-0.53	0.09	0.27	0.80	TMEM106A	113277.00	chr17:41363893-41372055 (+) // 76.82 // q21.31	No	1552303_a_at
1552304_at	ALG10	-0.34	-0.39	-0.15	-0.11	-0.29	0.22	0.94	0.56	-0.54	-0.22	-0.11	0.17	-0.49	-0.35	-0.41	-0.28	0.27	0.57	0.10	0.51	-0.57	-0.38	0.19	0.11	-0.35	-0.62	-0.41	-0.33	-1.04	-0.50	-0.57	-0.58	-0.09	0.36	0.19	0.44	0.35	-0.42	-0.64	-0.39	-0.07	0.16	0.34	0.23	-0.19	0.79	0.87	0.56	-0.42	-0.22	0.40	0.25	0.47	0.47	0.61	0.85	1.40	0.66	1.17	1.09	-0.23	-0.56	0.01	0.31	0.24	0.32	0.44	0.47	-0.05	0.54	0.72	0.34	-0.27	-0.11	0.45	0.81	-0.62	-0.80	-0.38	-0.53	-0.05	0.13	0.07	0.15	1.61	1.13	0.63	0.30	0.00	-0.17	-0.17	-0.14	-0.04	-0.13	-0.22	0.00	-0.45	-0.22	-0.31	0.04	0.17	0.34	0.77	0.58	0.02	0.01	0.21	0.18	-0.44	-0.59	-0.53	-0.47	0.85	-0.10	0.88	0.99	-0.27	-0.45	-0.11	0.56	-0.17	-0.37	-0.43	-0.13	-0.29	-0.39	-0.33	-0.28	-0.69	0.29	0.20	0.37	-0.52	-0.90	-0.60	-0.62	0.66	0.81	1.34	1.06	-0.80	-0.31	-0.05	-0.16	0.00	-0.36	-0.39	-0.43	1.12	0.29	1.02	0.40	-0.69	-0.21	-0.10	-0.11	0.18	0.50	0.54	0.73	0.10	0.81	0.86	1.01	-0.88	-0.68	-0.70	-0.53	-0.35	0.03	0.15	-0.14	-0.53	-0.38	0.06	-0.39	0.07	-0.13	-0.04	0.04	0.34	0.05	0.38	0.36	-0.38	-0.57	-0.13	-0.35	-0.37	0.16	0.28	0.19	ALG10	84920.00	chr12:34175215-34181372 (+) // 75.33 // p11.1///chr12:38710377-38716530 (+) // 72.64 // q12	No	1552304_at
1552306_at	ALG10	-0.49	-0.64	-0.29	-0.39	0.54	0.71	1.30	1.11	-0.01	0.04	0.47	1.15	0.40	0.33	-0.09	0.35	1.04	0.64	-0.08	0.89	-0.34	-0.50	0.18	0.58	-0.36	-0.42	-0.51	-0.26	-0.79	-0.84	-0.81	-0.71	0.14	0.10	0.10	0.27	0.21	-1.18	-1.20	-0.92	0.52	0.35	0.61	0.51	-0.08	1.29	1.24	0.78	-0.84	-0.34	0.45	0.31	0.36	0.34	0.81	0.96	1.01	0.29	1.35	1.28	-0.05	-0.32	-0.02	0.87	-0.19	0.21	0.60	0.39	-0.45	-0.08	0.14	0.07	0.15	-0.03	0.85	1.25	-0.84	-1.36	-0.73	-0.53	-0.28	-0.32	-0.06	0.00	1.79	0.93	0.77	0.09	0.14	-0.46	-0.21	-0.32	-0.62	-0.64	-0.62	-0.42	-0.60	-0.10	-0.26	0.21	0.19	0.38	0.86	0.64	-0.06	-0.07	-0.17	-0.30	-0.09	-0.13	-0.52	-0.20	1.67	0.28	1.63	1.89	-0.15	-0.89	-0.17	0.77	0.28	-0.57	-0.36	0.16	-0.34	-0.72	-0.31	-0.36	-1.18	0.26	0.23	0.62	-0.31	-0.54	-0.69	-0.40	1.02	0.87	1.27	1.35	-0.81	-0.65	-0.05	-0.37	-0.04	-0.62	-0.72	-0.68	1.35	-0.11	0.91	0.62	-0.53	-0.43	-0.49	-0.22	0.36	0.34	0.48	0.68	0.56	0.76	0.72	0.95	-1.13	-1.30	-0.90	-0.67	-0.59	0.05	0.39	-0.50	-0.67	-0.69	-0.34	-0.78	0.13	0.24	0.35	0.21	0.19	-0.81	-0.73	-0.48	-0.68	-0.84	-0.45	-0.80	-0.41	0.35	0.48	0.31	ALG10	84920.00	chr12:34175215-34181372 (+) // 75.33 // p11.1///chr12:38710377-38716530 (+) // 72.64 // q12	No	1552306_at
1552307_a_at	TTC39C	0.88	-0.30	-0.47	0.03	0.75	-0.07	0.50	0.25	-0.45	-0.18	0.11	1.18	-0.26	0.13	0.18	-0.45	1.67	0.88	0.42	0.57	-0.26	-1.25	-1.06	-1.08	-0.03	0.44	0.41	0.19	-0.32	-0.45	0.21	-0.31	-0.59	-0.21	0.23	0.18	-0.73	-0.67	-1.16	-1.01	0.23	-0.49	-0.07	-0.01	0.34	-0.27	0.17	-0.71	0.53	1.45	2.43	1.71	0.11	-0.54	-0.68	-0.52	-0.07	-0.18	0.34	0.40	0.06	-0.48	-0.50	-0.33	-0.37	-0.06	0.20	0.24	1.32	1.33	1.48	1.76	0.04	-0.05	0.75	0.51	0.65	0.36	0.66	0.18	-1.48	-1.22	-0.99	-1.29	2.47	2.89	2.52	2.95	2.84	1.30	1.00	0.12	-2.26	-2.05	-1.82	-1.64	0.61	0.21	0.22	0.71	-1.13	-0.89	-1.35	-1.37	1.85	0.61	0.29	0.98	-1.47	-1.43	-1.66	-2.00	0.51	-0.25	-0.27	0.07	-1.28	-1.24	-1.32	-1.00	1.23	0.96	0.84	1.10	1.61	0.97	1.14	0.78	-1.22	-0.85	-0.78	-0.67	-0.95	-1.05	-1.15	-1.14	0.20	0.17	0.91	0.50	0.67	0.69	0.95	0.96	0.40	-0.39	-0.53	-0.49	0.87	0.67	1.53	1.39	-2.13	-1.80	-1.65	-1.57	0.10	0.43	0.77	1.00	0.90	0.32	0.26	0.65	-0.03	-0.21	-0.03	-0.51	0.44	0.13	-0.61	-0.81	-0.97	-0.60	-0.30	-0.50	-0.22	0.16	0.42	-0.13	-0.88	-0.84	-0.65	-0.58	-0.76	-1.41	-1.16	-0.94	-0.79	0.24	0.11	0.40	TTC39C	125488.00	chr18:21572736-21712997 (+) // 97.58 // q11.2	No	1552307_a_at
1552309_a_at	NEXN	1.50	0.65	0.62	0.34	1.45	1.46	3.17	2.72	-0.23	0.20	-0.41	-0.36	0.63	0.35	0.03	-0.36	1.07	0.54	-0.27	-0.21	-1.03	-0.81	-0.99	-0.92	-0.66	2.74	1.97	0.80	0.87	1.72	2.49	1.37	3.79	3.94	4.19	4.24	-0.87	-0.91	-1.01	-0.99	-0.81	0.02	0.18	-0.37	-0.42	0.70	-0.07	-0.44	2.19	0.87	-0.28	-0.75	-0.93	-0.90	-1.18	-0.79	-1.24	-1.11	-1.10	-1.02	-1.13	-0.77	-0.69	-0.87	-0.42	-0.70	-0.48	-0.65	-0.24	2.53	2.91	2.92	1.91	2.11	3.87	3.90	3.47	3.10	3.51	4.20	-0.97	-1.00	-1.15	-0.98	0.58	1.41	1.22	0.62	-0.56	-0.02	-0.35	-0.31	-0.27	0.25	-0.06	0.96	-0.92	-0.92	-0.81	-1.04	-0.89	-0.65	-1.03	-0.77	1.01	0.26	-0.80	-0.31	-1.08	-0.82	-0.93	-0.81	-1.14	-0.37	-0.99	-0.85	3.37	3.48	3.86	4.47	0.51	-0.61	0.18	-0.40	0.01	-0.58	0.05	-0.19	4.17	5.48	4.95	5.03	2.75	2.03	1.50	1.62	-0.45	0.58	0.96	0.79	-0.75	-0.34	0.58	-0.35	2.70	4.29	4.32	4.22	-1.25	-0.78	-0.45	0.14	-0.80	-0.96	-0.75	-0.82	1.40	0.78	0.89	0.46	-0.36	0.43	0.61	0.98	3.68	1.00	0.37	1.62	2.90	4.96	2.90	4.74	0.93	0.42	1.52	1.06	-0.47	-0.89	-0.70	-0.75	-0.93	-0.59	-0.28	-0.01	0.53	2.53	3.05	2.97	-0.90	-0.91	-0.88	-0.59	NEXN	91624.00	chr1:78383807-78408915 (+) // 94.61 // p31.1	No	1552309_a_at
1552310_at	C15orf40	-0.60	-0.89	-1.18	-1.14	1.00	0.79	0.85	0.57	0.17	0.16	0.08	0.27	1.13	-0.23	-0.23	-0.28	0.83	0.56	0.18	0.57	0.39	-1.12	-0.94	-0.94	0.85	0.90	0.63	0.56	0.34	-0.61	-0.90	-0.80	-0.82	-0.29	-0.13	0.15	0.19	0.11	-0.57	-0.98	-0.10	-0.36	-0.44	-0.03	0.49	-0.25	-0.06	-0.41	1.08	0.21	0.31	0.48	1.28	1.23	1.39	0.53	-0.44	-0.45	-0.57	-0.30	-0.17	-0.15	-0.24	-0.50	-0.75	-1.70	-1.77	-2.25	-0.66	-0.40	-0.18	-0.15	0.25	-1.46	-0.62	-0.77	-0.17	-0.97	-0.43	-0.48	1.12	0.81	0.61	0.37	1.55	-0.11	0.25	-0.05	0.39	-0.17	-0.11	0.13	-0.30	-0.11	-0.04	0.38	0.16	0.23	0.05	0.16	0.28	0.19	0.20	0.08	0.50	0.63	0.24	0.04	0.41	1.09	0.97	0.98	1.05	0.08	0.39	0.20	-0.28	-0.19	-0.40	-0.12	0.10	0.04	0.12	0.11	0.32	0.24	0.27	0.15	-0.49	0.33	0.11	0.45	1.00	0.63	0.61	0.20	0.55	-0.12	-0.46	-0.96	1.05	0.37	0.87	0.63	0.51	-0.68	-0.17	-0.56	-0.29	-0.77	-0.13	0.07	0.05	0.33	0.40	-0.33	-0.16	0.25	0.43	0.55	-0.15	-0.28	-0.10	-0.09	-0.75	-1.11	-0.59	-0.61	0.18	-0.51	0.45	-0.50	-0.58	-1.18	-0.69	-0.81	-0.79	-0.13	-0.03	-0.07	-0.05	-0.01	-0.17	-0.31	0.81	0.85	0.72	0.25	-0.24	-0.04	0.11	0.11	C15orf40	123207.00	chr15:83672957-83680390 (-) // 53.86 // q25.2	No	1552310_at
1552311_a_at	RAX2	0.14	0.34	-0.05	-0.03	-0.07	0.04	-0.22	-0.02	-0.07	0.13	0.04	0.12	-0.13	0.21	-0.14	-0.08	-0.03	-0.22	0.24	-0.26	0.26	0.25	-0.06	-0.12	0.06	0.04	-0.04	0.00	-0.25	0.27	-0.21	-0.13	-0.13	0.13	-0.12	-0.04	0.08	0.28	0.27	0.26	-0.05	0.01	-0.05	-0.24	-0.13	-0.08	-0.42	-0.04	0.24	0.02	0.03	0.07	0.04	0.28	-0.18	-0.14	0.02	0.28	0.21	0.20	0.20	0.47	0.26	0.03	0.18	0.30	-0.12	0.05	0.15	0.49	-0.03	0.21	-0.14	0.48	-0.10	0.04	0.12	0.50	0.01	-0.12	0.19	0.22	0.04	0.21	-0.01	-0.17	-0.15	0.03	0.23	0.25	-0.18	0.06	-0.13	0.16	0.26	-0.14	0.10	0.13	0.11	0.11	-0.16	0.34	-0.20	-0.02	-0.03	-0.30	-0.22	-0.19	0.33	-0.04	0.01	-0.25	-0.21	0.28	-0.24	-0.13	-0.03	0.27	-0.17	-0.21	-0.09	0.39	-0.16	-0.26	0.13	0.32	-0.18	-0.01	-0.06	0.02	0.01	-0.09	0.05	0.41	-0.03	0.16	-0.05	0.10	-0.31	-0.04	0.10	0.18	-0.24	0.11	0.15	0.16	-0.08	-0.03	-0.21	-0.01	-0.16	-0.41	-0.18	-0.10	-0.22	-0.20	0.08	0.01	-0.14	-0.14	0.23	0.16	0.10	-0.02	0.04	0.55	-0.19	-0.18	0.01	-0.16	0.01	0.10	-0.16	0.34	-0.31	-0.06	0.08	0.27	-0.06	0.06	0.15	0.25	0.18	0.10	-0.29	-0.14	-0.33	-0.23	-0.07	0.04	-0.26	-0.40	RAX2	84839.00	chr19:3769092-3772219 (-) // 81.13 // p13.3	No	1552311_a_at
1552312_a_at	MFAP3	0.09	-0.75	-0.12	0.15	0.43	0.44	0.61	0.11	0.45	-0.34	-0.43	-0.01	0.72	-0.10	-0.31	0.25	-0.75	-0.23	-0.98	0.09	-0.50	-1.03	-0.49	-0.50	-0.12	-0.76	-0.52	-0.26	0.74	-0.77	-0.28	0.23	1.03	-0.15	0.41	0.24	0.52	-0.60	-0.70	-0.38	-0.23	-0.54	-0.50	-0.29	-0.34	0.06	-0.05	0.22	-0.11	-0.39	-0.06	0.10	-0.22	-0.73	-0.69	0.27	0.57	-0.05	0.45	0.27	0.43	-0.66	-0.49	0.21	0.80	0.32	0.78	0.40	0.18	-0.91	0.17	-0.23	0.96	-0.45	-0.20	0.19	-0.44	-0.79	-0.25	0.31	0.04	-0.46	0.16	-0.44	1.25	0.84	0.77	0.35	-0.25	-0.23	-0.30	0.08	0.10	-0.17	-0.18	0.25	0.18	0.15	-0.29	0.06	0.45	-0.33	0.28	0.21	-0.05	-0.48	-0.22	-0.63	-1.05	-1.70	-1.80	-0.77	0.76	-0.76	1.27	1.39	0.29	-1.22	-0.11	0.47	0.88	-0.33	-0.07	0.78	0.73	0.11	0.49	0.54	1.17	0.42	0.17	0.38	1.15	0.31	0.70	0.38	-0.34	0.15	0.12	0.33	-0.25	-0.14	0.07	0.06	0.17	0.42	0.31	0.80	1.51	0.09	0.41	0.57	1.25	0.00	-0.22	-0.03	0.22	-0.60	-0.94	-0.73	0.04	-0.42	-0.25	-0.35	0.23	-0.85	-0.27	0.25	-0.25	0.45	0.67	-0.52	0.91	-0.33	0.40	0.45	0.52	-0.24	0.16	0.09	0.60	-1.01	-0.61	-0.92	-0.15	0.01	0.34	0.44	0.19	0.29	1.40	0.66	MFAP3	4238.00	chr5:153418552-153434760 (+) // 89.47 // q33.2	No	1552312_a_at
1552314_a_at	EYA3	0.16	-0.39	-0.32	-0.18	-0.29	0.76	1.02	0.48	-0.60	-0.54	-0.77	-0.64	-0.66	-0.78	-0.54	-0.57	0.15	0.06	0.09	0.58	-0.21	-0.71	-0.55	-0.49	0.62	0.49	0.49	0.75	-0.48	-0.33	0.41	-0.05	0.48	0.31	0.35	0.45	0.24	-0.15	-0.29	-0.15	-0.63	0.22	0.32	0.79	-0.40	-0.08	-0.21	0.58	-0.63	-0.50	-0.54	-0.03	-0.19	0.79	0.91	0.41	-0.24	-0.43	-0.50	-0.44	-0.06	-0.23	-0.01	0.38	-0.46	0.09	-0.09	0.16	-0.25	-0.28	-0.10	-0.26	0.27	-0.13	0.35	0.18	-0.22	-0.29	-0.10	0.14	-0.42	-0.17	-0.21	-0.40	-0.67	0.11	0.26	0.03	-0.24	-0.49	-0.53	-0.34	2.04	1.54	1.57	0.82	-0.30	-0.10	-0.04	0.27	-0.33	-0.07	0.17	0.26	0.70	0.74	0.95	0.60	0.92	1.15	0.71	1.21	-0.77	-0.44	-0.31	-0.07	-0.78	-0.41	-0.46	-0.44	1.00	0.24	0.43	0.87	-0.18	0.08	0.54	0.47	-0.40	0.23	0.18	0.14	-0.42	-0.41	-0.78	-0.70	0.30	-0.08	0.31	-0.22	-0.57	-0.40	-0.59	-0.35	0.07	-0.33	-0.14	-0.13	0.18	0.09	0.46	-0.01	-0.90	-0.81	-0.42	-0.34	-0.54	0.10	0.04	0.10	-0.35	0.40	0.66	0.38	1.72	0.49	0.89	0.02	0.17	-0.10	1.51	-0.34	0.02	0.26	0.39	-0.04	0.30	0.73	0.46	0.98	0.21	-0.11	-0.27	-0.06	0.60	-0.26	0.27	-0.38	0.15	0.43	0.06	0.56	EYA3	2140.00	chr1:28314987-28415207 (-) // 97.82 // p35.3	No	1552314_a_at
1552315_at	GIMAP1	0.32	0.08	-0.10	-0.04	-0.24	-0.08	-0.15	0.19	0.13	0.01	-0.10	0.16	-0.18	-0.06	-0.42	-0.13	0.02	0.20	0.84	0.67	0.04	-0.02	-0.07	0.12	-0.05	0.36	0.02	0.19	-0.28	0.06	-0.29	-0.19	5.43	3.12	2.63	2.55	-0.01	-0.07	-0.10	0.13	-0.11	0.16	0.12	0.07	-0.12	0.01	-0.23	0.33	-0.04	0.15	0.13	0.16	0.03	0.04	-0.21	-0.07	0.06	-0.10	0.03	-0.07	0.03	-0.03	0.00	-0.03	0.10	-0.05	-0.05	-0.06	0.39	0.08	0.39	0.79	0.12	0.35	-0.01	0.01	0.22	0.19	0.02	-0.09	0.06	-0.22	-0.05	-0.14	-0.12	-0.18	-0.06	0.21	-0.20	-0.04	-0.05	-0.01	0.23	0.17	0.14	0.83	-0.13	-0.08	-0.01	-0.01	-0.08	0.28	-0.14	0.03	-0.02	-0.29	-0.09	-0.05	0.03	0.08	-0.09	0.14	-0.02	-0.17	0.11	-0.02	-0.13	0.03	-0.07	-0.02	-0.26	-0.14	-0.20	-0.04	-0.17	0.07	-0.06	0.04	6.98	6.46	6.94	6.25	0.20	0.11	-0.02	0.44	-0.12	-0.10	-0.11	-0.18	0.21	-0.01	-0.09	-0.02	-0.25	-0.10	-0.12	0.16	-0.06	-0.25	-0.19	-0.43	-0.24	0.14	-0.28	-0.10	-0.28	0.10	-0.23	-0.13	0.39	0.05	-0.07	-0.12	0.23	0.19	-0.11	0.03	-0.32	-0.09	0.04	0.03	0.05	0.22	-0.11	-0.12	0.60	0.29	0.32	0.26	0.19	-0.01	-0.21	0.03	-0.29	0.07	-0.24	-0.12	-0.08	0.02	-0.23	-0.28	GIMAP1	170575.00	chr7:150413698-150418881 (+) // 85.21 // q36.1	No	1552315_at
1552316_a_at	GIMAP1	-0.14	0.03	-0.05	0.06	-0.08	-0.04	-0.13	0.01	-0.20	0.01	-0.02	-0.16	-0.16	-0.04	0.10	0.00	0.67	0.63	1.28	1.21	-0.08	0.07	0.23	-0.07	0.19	0.94	0.29	0.15	-0.08	-0.05	-0.01	-0.07	6.14	3.92	3.22	3.50	0.17	0.04	0.18	0.07	0.00	0.06	0.10	-0.17	0.26	-0.12	-0.06	-0.04	-0.17	0.18	-0.09	-0.16	0.01	-0.07	0.10	-0.02	-0.05	0.14	0.03	0.06	0.21	0.01	-0.13	-0.18	-0.06	-0.04	-0.08	-0.01	0.72	0.61	0.74	1.45	-0.17	0.12	-0.10	-0.01	-0.14	0.01	-0.07	-0.17	0.03	0.13	-0.03	0.14	0.05	0.06	0.23	-0.13	0.17	-0.04	-0.10	0.00	0.08	0.05	0.12	1.49	-0.09	0.01	-0.05	-0.07	0.02	0.06	-0.15	-0.15	0.12	-0.04	-0.04	-0.08	0.03	0.03	0.07	-0.04	-0.02	0.10	-0.11	-0.13	0.02	-0.01	-0.11	0.08	-0.03	-0.04	-0.04	-0.10	-0.15	0.07	0.02	-0.12	7.80	7.22	7.48	7.24	-0.14	0.27	-0.05	-0.04	-0.08	0.12	-0.05	0.10	-0.22	-0.10	0.01	-0.08	-0.18	0.06	-0.15	0.02	-0.13	-0.11	0.02	-0.15	-0.11	0.01	-0.06	0.00	-0.03	-0.02	-0.22	-0.10	-0.05	-0.05	-0.09	0.03	-0.16	0.14	0.37	0.02	0.05	0.15	-0.06	0.03	-0.12	-0.02	0.03	0.06	0.04	-0.01	0.41	0.27	-0.03	0.09	0.11	-0.03	0.06	0.06	-0.09	0.00	0.01	0.01	-0.12	-0.04	GIMAP1	170575.00	chr7:150413698-150418881 (+) // 85.21 // q36.1	No	1552316_a_at
1552318_at	GIMAP1	0.05	0.15	-0.06	0.12	-0.11	-0.16	-0.16	0.28	-0.12	0.17	0.09	0.12	-0.12	0.11	-0.13	0.03	0.10	-0.01	0.49	0.45	-0.07	0.17	0.15	0.12	-0.01	0.05	0.21	0.06	-0.13	0.04	-0.08	0.04	5.77	2.25	2.06	1.89	-0.22	0.20	0.23	-0.09	-0.15	-0.15	0.04	-0.04	-0.13	-0.09	-0.19	0.09	-0.25	-0.02	0.09	0.05	-0.17	0.08	-0.04	-0.11	-0.14	0.10	0.09	-0.08	-0.13	0.11	0.07	-0.13	-0.16	0.00	-0.02	-0.02	0.36	0.18	0.13	0.47	0.06	0.17	-0.06	-0.02	0.00	0.24	0.01	-0.15	-0.06	0.14	0.06	0.10	0.05	0.00	-0.07	0.02	-0.10	0.07	-0.13	-0.04	0.12	0.09	0.09	0.44	0.00	0.14	0.08	-0.11	-0.04	0.07	-0.02	-0.03	-0.19	-0.04	-0.13	-0.10	-0.10	0.14	0.02	-0.09	0.07	0.04	0.06	0.02	-0.05	-0.03	-0.03	-0.01	-0.20	-0.09	-0.12	-0.04	-0.07	-0.01	-0.21	-0.06	7.97	6.60	6.56	6.40	0.03	0.07	-0.11	0.31	-0.22	0.02	-0.15	-0.09	0.50	-0.02	-0.22	0.04	-0.10	0.05	-0.20	-0.04	-0.10	-0.19	-0.08	-0.20	-0.09	-0.02	-0.08	-0.08	-0.05	-0.14	-0.05	-0.12	0.30	0.02	-0.19	-0.19	-0.01	0.14	0.31	-0.19	-0.04	-0.14	-0.10	0.09	-0.08	0.16	-0.19	-0.07	0.19	0.17	0.25	0.06	-0.16	0.15	0.05	-0.11	-0.08	0.05	-0.06	0.03	-0.07	-0.13	-0.02	-0.19	GIMAP1	170575.00	chr7:150413698-150418881 (+) // 85.21 // q36.1	No	1552318_at
1552319_a_at	KLK8	0.27	-0.21	-0.21	-0.23	0.01	-0.01	-0.14	-0.04	0.16	-0.06	0.12	0.29	-0.17	-0.04	-0.04	-0.17	-0.04	0.03	0.07	0.32	2.79	1.84	0.75	0.89	-0.04	-0.16	0.06	0.17	-0.15	-0.12	-0.19	-0.28	0.20	-0.03	-0.07	-0.31	1.24	0.77	1.24	0.98	0.13	-0.09	-0.11	0.12	-0.12	-0.07	-0.11	-0.12	0.44	2.28	1.61	2.62	0.44	-0.07	0.05	-0.13	0.57	0.42	1.18	1.69	1.20	0.44	0.45	0.41	0.09	-0.06	-0.07	0.20	0.17	-0.12	-0.02	-0.01	0.19	0.34	-0.12	-0.16	0.17	-0.02	-0.11	-0.33	1.51	0.90	1.08	1.30	0.02	0.04	-0.33	0.09	0.02	0.15	0.33	0.09	0.28	-0.05	-0.10	-0.13	1.69	0.02	0.15	0.41	0.29	0.18	-0.10	0.00	-0.13	-0.22	-0.15	-0.18	-0.12	-0.12	0.11	0.06	-0.01	-0.15	-0.12	-0.20	0.02	-0.13	0.05	-0.20	-0.07	-0.18	-0.23	-0.17	0.19	-0.05	-0.18	-0.17	0.17	-0.10	0.12	-0.11	0.09	0.03	0.05	-0.13	1.25	0.21	0.47	0.43	0.04	-0.06	-0.04	0.16	0.01	-0.05	-0.24	-0.12	4.64	2.02	5.00	4.04	-0.16	-0.04	-0.12	-0.18	-0.19	-0.16	-0.06	0.04	0.33	0.09	-0.05	0.03	0.06	-0.03	-0.15	-0.25	-0.32	-0.21	-0.04	-0.25	0.01	-0.06	-0.33	-0.23	0.31	0.04	0.01	0.11	0.35	0.06	-0.08	0.60	-0.19	-0.04	-0.28	-0.03	0.01	-0.12	-0.29	-0.23	KLK8	11202.00	chr19:51499264-51504958 (-) // 91.91 // q13.41	No	1552319_a_at
1552320_a_at	CCDC65	0.02	0.08	-0.06	0.14	-0.06	0.00	-0.22	0.30	0.35	0.14	0.10	0.18	0.24	0.20	-0.05	0.19	-0.09	-0.15	0.39	-0.03	0.00	0.05	0.13	0.01	-0.15	0.14	0.00	0.01	-0.24	0.14	-0.09	-0.06	0.05	0.06	-0.16	-0.18	0.16	0.05	0.17	0.03	-0.08	-0.08	0.17	0.07	-0.19	-0.11	-0.18	0.19	0.01	0.31	0.02	0.05	0.24	0.39	0.04	0.19	-0.07	0.02	0.18	0.13	0.04	0.02	-0.01	-0.06	0.12	-0.04	-0.01	-0.03	0.08	0.09	-0.14	-0.09	0.01	0.13	0.05	0.04	0.04	0.14	0.01	-0.14	0.19	-0.01	0.06	0.14	-0.18	-0.17	-0.12	-0.07	0.03	0.36	-0.03	0.12	0.14	-0.01	-0.03	-0.12	0.12	-0.11	0.07	0.09	0.05	-0.03	-0.11	0.07	0.00	-0.10	0.02	0.08	-0.02	0.05	0.12	0.01	-0.15	-0.09	-0.10	-0.07	-0.04	-0.05	-0.11	-0.19	-0.05	-0.05	-0.07	-0.05	0.03	-0.01	0.05	-0.08	0.01	0.14	-0.02	-0.21	0.08	-0.04	0.10	0.24	-0.04	0.10	-0.01	0.07	0.30	0.04	-0.01	0.19	-0.12	0.06	-0.13	0.04	0.17	0.21	-0.05	-0.17	-0.25	-0.06	0.26	0.20	-0.15	-0.03	-0.16	-0.15	-0.03	-0.14	-0.14	-0.14	0.04	0.25	-0.15	-0.18	-0.17	-0.14	-0.19	0.37	-0.06	0.11	-0.10	0.00	0.52	0.10	-0.04	-0.08	0.13	0.24	0.01	0.12	-0.15	-0.03	-0.17	-0.11	0.05	-0.07	-0.04	-0.01	CCDC65	85478.00	chr12:49297915-49315891 (+) // 98.2 // q13.12	No	1552320_a_at
1552321_a_at	CCDC65	0.06	0.05	-0.05	0.07	-0.28	-0.04	-0.11	-0.06	0.32	0.03	0.10	0.15	0.43	0.09	-0.09	-0.09	0.08	0.15	0.08	0.09	-0.05	-0.17	-0.01	-0.04	-0.10	-0.05	0.08	0.04	-0.04	0.07	-0.02	0.11	0.18	0.08	0.00	0.02	0.00	-0.13	-0.18	0.10	0.06	-0.06	-0.01	0.06	0.01	-0.01	-0.01	0.12	-0.02	0.51	0.02	0.19	0.30	0.26	0.30	0.32	0.07	-0.19	-0.05	-0.05	0.05	-0.06	-0.12	0.07	0.34	-0.10	-0.03	-0.05	0.11	0.00	-0.05	0.04	0.04	0.20	-0.08	-0.06	0.03	-0.02	-0.04	-0.10	-0.05	-0.12	-0.01	-0.07	-0.04	0.02	-0.09	0.06	-0.02	0.18	0.15	0.24	0.33	0.13	-0.18	-0.01	0.11	-0.08	-0.06	-0.01	-0.11	0.08	-0.02	0.05	-0.12	-0.01	-0.02	-0.08	-0.14	0.01	-0.03	-0.04	-0.06	-0.03	-0.01	-0.08	-0.12	-0.23	-0.02	-0.09	0.05	-0.04	0.12	-0.06	0.03	0.09	0.05	0.09	0.22	0.08	-0.01	-0.10	0.14	-0.01	0.02	0.09	0.49	-0.04	0.00	-0.08	-0.12	0.04	-0.06	-0.03	-0.01	-0.10	-0.10	-0.05	0.21	0.19	-0.03	-0.06	-0.32	-0.22	1.64	0.88	-0.24	-0.16	-0.06	-0.01	0.12	-0.08	-0.05	-0.03	0.01	0.12	-0.21	-0.15	0.06	0.03	-0.26	-0.06	0.02	0.12	0.00	0.10	0.52	0.09	0.14	0.03	0.11	-0.13	-0.03	0.22	-0.18	-0.13	-0.10	-0.08	-0.07	-0.08	-0.07	-0.03	CCDC65	85478.00	chr12:49297915-49315891 (+) // 98.2 // q13.12	No	1552321_a_at
1552322_at	FAM122C	0.02	0.24	0.20	0.07	-0.15	-0.07	-0.11	-0.05	-0.17	-0.16	-0.14	-0.19	-0.06	-0.11	-0.05	-0.08	0.16	-0.10	-0.03	-0.13	1.43	0.08	0.03	0.09	0.14	-0.05	-0.16	0.01	-0.09	-0.10	0.03	0.03	-0.09	0.19	0.07	-0.11	0.84	0.50	0.45	0.44	-0.07	-0.08	-0.06	-0.16	0.74	-0.01	-0.08	-0.09	-0.09	0.16	-0.04	-0.01	0.09	0.03	-0.08	0.17	0.00	0.19	0.13	-0.03	0.23	0.05	0.32	-0.01	0.34	0.22	0.21	0.27	-0.14	0.02	-0.03	-0.14	0.15	0.19	-0.10	-0.10	0.18	-0.11	0.10	-0.12	0.19	0.10	0.05	0.15	-0.15	0.25	0.21	0.12	0.02	-0.17	-0.03	-0.23	-0.14	-0.09	-0.11	-0.04	-0.25	-0.10	-0.10	-0.03	0.30	-0.01	0.00	0.06	0.07	0.00	-0.01	-0.06	-0.10	-0.02	-0.04	-0.10	-0.18	-0.15	-0.15	-0.17	0.09	0.28	0.46	0.31	0.07	0.06	-0.10	-0.04	0.26	0.09	0.09	-0.07	0.04	0.00	0.05	0.21	0.07	-0.07	-0.02	0.12	0.26	0.04	0.04	0.01	-0.03	-0.16	0.05	0.01	1.50	0.36	0.32	0.22	0.28	0.09	0.21	0.09	0.06	-0.16	0.04	0.04	-0.13	0.01	-0.13	-0.18	-0.15	-0.06	-0.01	-0.05	0.16	0.16	-0.02	-0.08	0.48	0.19	0.73	0.42	0.08	0.02	0.31	0.06	0.17	-0.10	-0.03	0.04	0.10	0.09	0.03	0.13	0.09	0.17	0.08	-0.11	-0.23	-0.22	-0.15	-0.14	FAM122C	159091.00	chrX:133941222-133988621 (+) // 95.64 // q26.3	No	1552322_at
1552323_s_at	FAM122C	0.33	0.05	-0.01	0.06	-0.34	-0.47	-0.55	-0.53	-0.37	-0.45	-0.32	-0.54	0.21	-0.43	-0.56	-0.47	1.29	-0.13	-0.23	-0.37	2.94	0.55	0.15	0.63	0.02	-0.27	-0.18	-0.27	0.13	-0.04	-0.45	0.04	0.09	0.49	0.03	0.10	1.64	1.25	0.89	0.55	-0.39	-0.46	-0.49	-0.62	2.05	-0.38	-0.15	-0.25	0.01	0.52	0.48	0.52	0.25	0.04	0.12	0.38	-0.37	0.64	0.26	-0.20	0.44	0.44	0.95	0.09	1.04	0.46	0.38	0.59	-0.29	-0.31	-0.20	-0.26	0.03	0.45	0.03	-0.13	0.54	-0.20	-0.11	-0.05	0.64	0.79	-0.12	0.27	-0.33	0.43	0.57	0.74	0.09	-0.53	-0.63	-0.63	-0.48	-0.66	-0.61	-0.68	-0.44	-0.38	-0.48	-0.69	0.81	0.17	-0.11	-0.16	-0.02	-0.15	-0.26	-0.37	0.30	0.20	-0.40	-0.09	-0.57	-0.41	-0.65	-0.66	0.67	1.08	1.05	0.96	0.81	0.24	0.13	-0.02	0.56	0.50	0.41	-0.02	0.06	-0.07	0.01	-0.04	0.07	-0.36	-0.17	0.02	0.93	0.36	0.43	0.26	-0.32	-0.62	-0.23	-0.17	2.65	0.69	1.05	0.86	0.88	0.45	0.60	0.40	0.68	-0.08	0.13	0.06	0.38	0.10	-0.38	-0.52	0.01	-0.15	-0.16	-0.03	0.63	0.06	-0.23	-0.05	1.53	0.67	1.66	1.04	0.67	0.35	1.38	0.33	0.38	-0.13	0.02	-0.10	0.40	0.27	0.14	0.18	1.02	0.06	0.17	0.00	-0.21	-0.47	-0.61	-0.67	FAM122C	159091.00	chrX:133941222-133988621 (+) // 95.64 // q26.3	Yes	1552323_s_at
1552325_at	CCDC11	-0.05	0.15	0.14	-0.03	0.11	-0.01	-0.04	-0.02	-0.15	0.08	-0.04	-0.10	0.04	0.11	-0.12	-0.08	-0.16	0.02	0.01	-0.07	0.02	0.09	-0.02	-0.10	0.08	-0.09	-0.14	0.05	-0.01	0.04	0.01	0.07	-0.14	0.05	0.09	-0.05	0.28	0.25	0.33	0.25	-0.09	-0.08	-0.08	0.03	-0.01	0.00	-0.10	0.03	-0.07	0.08	-0.11	-0.07	0.10	-0.02	0.05	-0.02	0.00	0.09	0.16	0.02	0.20	0.17	0.17	0.12	-0.09	0.01	0.02	-0.05	-0.13	0.15	0.02	0.05	-0.02	0.27	-0.05	-0.06	-0.05	0.06	-0.06	0.01	0.12	0.07	0.04	-0.01	0.15	0.13	0.09	0.02	-0.10	0.13	-0.12	-0.01	0.07	0.11	0.14	0.10	0.04	0.18	0.21	0.08	-0.14	0.07	0.07	0.09	0.02	0.08	-0.13	0.05	0.08	0.06	0.10	-0.10	0.43	0.18	-0.06	0.13	-0.08	0.01	0.01	0.01	-0.15	-0.01	-0.09	-0.09	0.06	0.15	0.05	0.02	-0.14	-0.03	0.09	0.11	-0.01	0.03	-0.06	0.00	0.26	0.02	0.01	-0.02	-0.18	-0.04	-0.07	-0.07	-0.01	-0.01	0.06	-0.07	-0.09	-0.04	0.03	-0.12	-0.03	-0.02	-0.03	0.04	-0.02	0.08	-0.03	-0.11	-0.03	0.03	-0.10	-0.03	-0.07	0.06	0.02	-0.02	0.01	-0.03	-0.04	-0.07	-0.09	0.10	0.04	-0.02	-0.24	0.02	-0.05	0.08	0.05	0.04	-0.02	0.07	-0.09	-0.09	-0.06	-0.05	-0.09	0.06	-0.08	-0.07	CCDC11	220136.00	chr18:47753562-47792865 (-) // 98.75 // q21.1	No	1552325_at
1552326_a_at	CCDC11	0.62	0.20	0.24	0.86	0.43	-0.04	0.18	0.14	-0.09	0.06	0.29	0.04	-0.01	0.00	0.09	-0.10	-0.02	-0.39	0.19	-0.25	0.11	0.02	-0.05	0.04	0.32	0.48	0.27	0.39	-0.41	-0.10	-0.39	-0.23	0.23	-0.06	0.14	-0.12	1.17	2.07	1.45	0.91	-0.19	-0.44	-0.23	-0.15	0.32	-0.13	0.01	0.06	-0.08	0.88	0.38	-0.02	0.08	-0.03	0.04	0.12	0.04	-0.14	0.13	0.28	1.51	0.86	0.80	0.59	0.29	-0.20	-0.05	0.07	0.47	0.14	0.29	-0.02	0.01	0.58	0.11	0.12	0.01	0.10	-0.29	-0.40	-0.21	-0.29	-0.24	0.05	0.21	0.07	0.14	0.45	-0.13	-0.01	-0.16	0.22	1.45	1.12	1.61	0.10	1.40	0.73	1.19	0.62	-0.01	-0.11	-0.31	-0.15	0.14	-0.29	-0.32	-0.04	-0.24	-0.31	-0.25	-0.25	1.24	0.88	0.91	0.27	0.01	-0.21	-0.37	0.06	-0.09	-0.33	-0.22	-0.09	-0.10	-0.06	-0.07	-0.35	0.45	-0.07	0.08	0.03	0.05	-0.22	-0.18	0.01	1.15	0.47	0.24	0.20	0.14	-0.20	-0.29	-0.07	0.19	-0.05	-0.02	-0.07	-0.08	-0.12	0.01	-0.22	-0.06	-0.10	1.59	1.13	-0.27	-0.15	-0.27	-0.09	0.35	-0.06	0.09	0.02	-0.06	0.03	-0.49	-0.40	-0.60	-0.38	-0.38	-0.01	-0.18	-0.05	-0.28	-0.33	0.15	0.02	-0.25	-0.13	0.08	0.02	-0.25	0.15	-0.10	-0.19	0.07	-0.03	0.09	-0.25	-0.23	-0.38	CCDC11	220136.00	chr18:47753562-47792865 (-) // 98.75 // q21.1	No	1552326_a_at
1552327_at	ARMCX4	-0.20	0.03	-0.09	-0.24	0.04	0.02	-0.15	0.18	-0.13	-0.12	0.02	-0.34	0.04	0.02	0.08	-0.08	-0.29	-0.13	-0.05	-0.23	0.70	0.32	0.44	0.46	-0.35	-0.18	-0.19	-0.34	-0.14	0.12	-0.13	0.14	-0.11	0.41	0.47	0.35	0.11	1.37	0.90	0.29	-0.27	0.01	-0.17	-0.31	1.32	0.37	0.20	1.00	0.61	0.65	0.06	0.06	-0.33	-0.18	-0.31	-0.21	-0.04	-0.26	0.07	-0.16	-0.10	-0.23	0.05	-0.07	0.37	-0.01	0.20	-0.04	-0.21	0.06	0.04	-0.08	-0.13	0.25	0.10	0.20	0.32	0.43	0.55	0.34	0.25	0.54	0.12	0.16	-0.12	-0.07	-0.19	-0.06	0.58	0.05	0.11	0.19	-0.27	-0.15	-0.12	-0.09	-0.29	-0.30	-0.21	-0.09	-0.23	0.22	-0.17	0.10	0.00	0.15	-0.15	0.12	1.15	0.54	0.31	0.71	-0.34	-0.19	-0.25	-0.21	-0.07	0.26	-0.02	-0.03	-0.34	0.01	-0.08	-0.14	0.15	0.12	-0.08	0.06	-0.34	-0.19	0.08	-0.04	-0.39	-0.25	-0.05	0.21	-0.03	0.08	0.03	0.10	-0.26	-0.10	-0.26	-0.18	0.64	0.39	0.99	0.30	-0.12	0.00	-0.10	0.02	-0.14	-0.02	0.02	0.07	-0.52	-0.26	-0.19	-0.29	-0.19	-0.11	-0.13	-0.12	-0.18	0.76	1.32	0.46	1.37	1.20	1.99	2.91	0.92	0.33	0.16	0.21	-0.02	0.12	0.00	-0.08	0.48	1.09	1.22	0.52	0.29	0.28	0.34	-0.09	-0.34	-0.17	-0.27	-0.10	ARMCX4	100131755.00		No	1552327_at
1552329_at	RBBP6	-0.31	-0.87	-0.77	-0.71	1.26	0.52	0.54	0.62	0.79	-0.25	-0.84	-1.37	0.08	-0.78	-0.23	0.22	1.80	1.31	0.93	1.17	0.64	-1.46	-1.10	-1.41	3.02	2.13	1.60	1.77	-1.09	-0.43	-0.94	-0.59	1.91	0.86	1.37	1.32	0.22	0.07	-0.31	-0.28	0.47	0.62	0.02	0.19	2.46	-0.15	0.11	-0.42	0.19	-0.16	-0.69	-0.13	1.02	0.02	0.07	0.35	1.24	1.13	1.27	1.12	0.36	-0.43	-0.71	-0.85	1.29	1.04	1.17	0.66	0.35	0.67	0.63	0.42	-0.63	-1.72	-0.80	-1.03	-0.77	-1.92	-1.48	-1.56	0.71	0.04	-0.12	-0.20	2.17	0.09	-0.16	-0.73	0.72	-0.84	-0.53	-0.23	1.05	1.21	1.37	1.32	-0.34	-0.76	-0.99	-1.01	1.09	-0.88	-1.06	-1.35	0.73	0.31	-0.22	0.03	-1.10	-0.90	-1.93	-1.19	3.04	1.14	1.38	1.45	0.02	-0.19	-0.30	-0.30	-0.19	0.78	0.27	0.26	0.58	0.06	0.10	0.19	1.69	1.14	1.10	1.54	0.23	-1.42	-1.14	-1.55	0.83	0.00	-0.10	-0.70	1.89	-0.81	-0.16	-0.57	0.55	-0.50	0.21	0.55	-0.55	-1.09	-0.85	-0.44	1.28	-0.20	0.66	0.61	0.35	-0.19	-0.08	-0.21	-0.17	-0.19	-0.49	-0.58	-1.10	-1.79	-0.80	-0.78	0.90	-0.72	1.48	1.14	-0.09	-1.38	-0.55	-0.34	1.32	0.88	0.95	0.74	0.83	0.29	0.35	-0.12	1.75	0.56	0.63	-0.51	0.30	0.65	0.26	0.30	RBBP6	5930.00	chr16:24551816-24560722 (+) // 96.35 // p12.1	No	1552329_at
1552330_at	CENPBD1	-0.66	-0.36	0.39	-0.22	1.50	0.81	0.49	0.73	0.11	-0.06	0.20	0.17	1.28	0.20	0.23	0.62	-0.74	-0.65	-0.53	-0.59	0.49	-0.48	-0.41	-0.55	0.60	0.09	-0.80	-0.38	0.58	0.30	0.81	-0.07	-0.52	-0.17	-0.07	0.09	0.25	0.23	0.59	0.94	-0.24	-0.72	-0.54	-0.54	0.71	0.21	0.07	0.02	1.99	1.79	1.64	1.85	-0.55	-1.94	-1.54	-0.93	0.13	-0.05	0.86	1.49	0.59	-0.13	-0.09	-0.44	0.04	-0.15	-0.24	-0.37	0.03	-0.40	-0.27	-0.31	0.38	-0.74	-0.22	-0.02	0.24	-0.08	0.80	0.54	0.77	0.29	0.30	0.29	0.81	0.12	0.41	-0.15	1.49	0.81	1.37	0.88	1.17	1.27	1.53	1.56	0.05	-0.53	-0.30	-0.16	0.55	-0.29	-0.11	-0.06	1.40	1.12	1.25	1.04	0.29	0.12	-0.73	-0.69	1.82	1.64	1.21	1.25	0.36	-0.15	-0.53	-0.18	-0.10	-0.16	-0.02	-0.54	0.42	-0.13	0.00	-0.40	-0.33	-0.39	-0.13	-0.48	-0.49	-1.07	-1.22	-1.03	1.22	0.42	0.56	0.18	0.46	0.51	0.56	-0.27	1.43	0.62	1.48	1.37	-0.33	-0.42	-0.77	0.15	0.70	0.36	0.26	0.61	0.02	-0.45	-0.49	-0.57	0.78	-0.15	-0.19	-0.63	-1.81	-2.02	-1.46	-0.88	0.86	-0.18	0.73	-0.55	-0.67	-1.37	-0.76	-0.96	-0.23	-0.54	-0.16	-0.37	-0.33	-0.54	0.23	-0.39	-0.24	-0.64	-0.68	-0.65	0.20	0.59	0.70	0.81	CENPBD1	92806.00	chr16:89576429-90039215 (-) // 54.25 // q24.3	No	1552330_at
1552332_at	TRIOBP	-0.20	0.00	-0.80	-0.42	0.36	0.56	0.19	0.46	-0.02	-0.22	-0.45	-0.02	-0.21	-0.18	-0.23	-0.13	-0.14	-0.02	0.22	0.15	0.73	0.61	0.39	0.50	0.17	0.27	0.41	0.58	-0.18	-0.05	-0.09	-0.21	0.27	0.41	0.33	0.07	-0.03	-0.33	-0.37	-0.57	-0.39	0.20	0.32	0.33	-0.18	0.34	0.47	0.50	0.02	0.10	-0.11	-0.15	-0.54	-0.18	-0.27	-0.47	0.68	-0.25	-0.20	-0.23	0.90	0.32	0.97	1.76	0.36	0.60	0.27	0.12	-0.39	-0.41	-0.43	-0.19	-0.39	0.19	-0.16	-0.15	-0.39	-0.15	-0.29	-0.46	-0.02	-0.06	-0.29	-0.16	-0.35	0.30	0.24	0.41	-0.41	0.39	0.09	0.61	-0.48	0.00	-0.19	-0.24	-0.13	-0.08	-0.31	-0.04	-0.32	0.30	0.31	0.78	-0.09	-0.10	-0.06	0.23	0.00	-0.06	0.08	0.28	-0.35	-0.21	-0.07	0.11	-0.33	-0.36	-0.32	-0.35	0.77	0.99	0.61	0.83	0.44	0.94	0.93	0.43	0.43	0.13	0.08	0.22	-0.28	-0.20	-0.22	-0.04	-0.49	-0.38	-0.26	-0.27	-0.25	-0.22	-0.66	-0.04	-0.27	-0.05	-0.02	-0.07	-0.36	-0.25	-0.02	-0.24	-0.03	0.13	0.43	0.47	-0.35	0.18	0.02	-0.17	-0.02	0.16	0.27	0.07	0.43	-0.04	-0.50	-0.35	-0.45	-0.14	-0.23	0.00	-0.65	-0.31	-0.70	-0.33	-0.18	0.42	0.21	0.44	0.41	0.49	0.08	0.55	-0.15	-0.35	-0.44	-0.58	0.09	0.06	0.17	0.16	TRIOBP	11078.00	chr22:38142246-38156253 (+) // 54.41 // q13.1	No	1552332_at
1552334_at	TRIOBP	-0.05	0.01	0.26	-0.48	0.01	0.49	-0.03	-0.52	-0.39	-1.02	0.04	0.01	-0.09	-0.70	0.10	-0.19	-0.02	0.02	-0.33	-0.09	2.32	1.16	0.58	0.79	-0.20	-0.25	-0.09	0.14	-0.47	-0.65	-0.67	-0.53	-0.04	0.42	0.67	0.31	-0.04	0.77	0.65	-0.49	-0.49	0.72	0.00	0.16	0.32	0.68	1.02	0.52	0.58	-0.14	-0.57	-0.30	-0.31	-0.49	-0.36	-0.27	1.04	0.91	0.53	0.93	1.39	1.67	2.09	2.18	1.05	1.10	0.70	0.36	-0.11	-0.20	0.43	0.15	-0.69	-0.61	-0.12	-0.42	-0.51	-0.93	-1.02	-0.25	-0.10	0.72	-0.21	0.06	-0.26	-0.13	-0.27	-0.18	0.43	0.81	0.45	0.50	-1.65	-0.57	-0.23	-1.18	-0.18	0.32	0.39	0.02	-0.93	-0.55	-0.18	0.10	0.10	0.56	0.17	0.31	0.13	0.16	-0.07	0.33	-0.39	-0.33	-0.09	-0.38	0.25	0.78	1.02	0.42	0.63	1.93	1.33	0.96	0.42	1.34	1.23	0.45	-0.13	-0.23	0.18	-0.01	-0.53	-1.14	-0.83	-1.09	-0.73	-0.68	-0.39	-0.64	0.10	-0.77	-1.48	-1.70	-0.17	-0.26	0.12	-0.72	-0.46	-0.64	-0.40	0.03	0.48	0.47	0.95	0.63	-0.11	-0.31	-0.34	-0.48	-0.55	-0.26	-0.09	-0.34	0.31	-0.35	0.45	-0.14	-0.07	-0.02	0.53	0.34	-0.75	-0.90	-0.44	-0.55	0.01	0.00	0.45	0.33	-0.19	1.02	0.92	0.49	0.74	-0.53	-0.37	-0.35	0.09	0.68	0.89	0.31	TRIOBP	11078.00	chr22:38142246-38156253 (+) // 54.41 // q13.1	No	1552334_at
1552335_at	CATSPER1	1.34	0.70	0.29	0.43	3.08	2.83	3.05	3.64	0.03	0.20	0.23	0.57	0.78	0.10	0.35	0.34	-0.50	-0.43	-0.12	-0.30	1.04	0.19	0.64	0.95	-0.57	-0.41	-0.27	-0.30	2.45	1.27	1.76	1.20	-0.09	-0.31	-0.53	-0.58	0.94	0.83	0.56	0.62	0.05	-0.28	-0.01	0.02	-0.60	-0.43	-0.29	-0.04	-0.05	0.66	0.33	0.15	-0.28	-0.21	-0.40	-0.48	-0.18	-0.42	-0.04	-0.43	0.31	0.46	0.73	0.52	-0.22	-0.15	0.01	-0.57	0.70	-0.30	-0.49	-0.36	1.23	0.40	0.61	0.50	2.09	0.99	0.75	0.35	1.02	0.61	-0.13	0.11	-0.10	-0.09	-0.39	0.25	-0.55	-0.33	-0.43	-0.40	0.41	-0.47	-0.51	-0.31	-0.28	-0.23	-0.44	-0.23	0.21	1.67	1.13	0.63	-0.33	-0.54	-0.08	0.05	-0.74	-0.30	-0.29	0.79	-0.33	-0.33	-0.23	-0.15	2.10	2.75	2.58	2.57	-0.15	-0.54	0.03	-0.10	-0.07	0.04	0.43	-0.08	0.02	-0.41	-0.18	-0.39	-0.29	0.15	-0.09	-0.01	-0.13	-0.43	-0.49	-0.28	-0.24	-0.12	0.12	0.22	-0.73	-0.53	-0.74	-0.56	-0.53	-0.39	-0.51	-0.53	1.97	1.68	2.48	3.12	-0.49	-0.16	-0.27	-0.36	-0.02	0.16	0.05	-0.13	2.56	0.95	0.77	1.14	0.30	-0.08	0.30	0.05	2.75	2.53	2.59	1.79	1.84	1.08	1.03	0.92	0.53	0.28	0.06	0.44	-0.12	0.02	-0.30	-0.19	-0.32	-0.35	-0.43	-0.59	CATSPER1	117144.00	chr11:65784223-65793984 (-) // 93.94 // q13.1	No	1552335_at
1552337_s_at	HOXD4	1.59	0.56	1.10	1.39	-0.15	-0.04	-0.33	0.23	-0.41	-0.07	-0.12	-0.16	-0.09	-0.24	-0.16	-0.04	0.02	-0.25	0.32	-0.21	-0.20	-0.25	0.10	-0.05	-0.02	0.16	-0.21	-0.25	1.28	0.53	0.94	1.00	-0.14	-0.09	-0.33	-0.21	-0.11	-0.18	-0.22	-0.22	0.91	1.30	1.47	2.12	-0.17	-0.29	-0.34	0.09	0.25	-0.03	-0.21	-0.23	0.10	-0.03	-0.20	-0.26	-0.13	-0.07	-0.16	-0.36	-0.08	-0.22	-0.28	-0.16	0.40	0.23	-0.09	0.18	0.03	-0.20	-0.29	0.02	0.45	0.75	0.59	1.33	0.32	0.43	0.45	0.60	0.10	-0.25	-0.23	-0.39	-0.10	0.07	-0.14	0.08	0.24	0.56	-0.18	0.11	0.02	-0.44	-0.13	0.15	0.29	0.67	0.78	0.26	1.36	1.17	1.33	1.69	0.03	-0.20	-0.03	-0.08	0.64	0.61	0.95	2.32	-0.12	-0.23	-0.34	0.05	0.93	0.83	1.48	1.72	-0.10	0.06	0.13	-0.09	0.18	-0.09	-0.15	0.34	-0.16	-0.05	-0.09	-0.06	0.06	-0.22	-0.06	0.26	0.08	-0.19	-0.41	0.17	-0.30	-0.44	-0.34	0.19	-0.14	-0.17	-0.19	-0.17	0.94	0.23	0.58	1.04	-0.45	-0.37	-0.44	0.08	0.08	-0.39	-0.37	-0.08	-0.14	-0.03	-0.15	-0.08	1.68	1.45	1.54	1.24	-0.16	0.19	-0.19	1.66	0.22	0.62	0.56	0.96	-0.08	-0.12	-0.39	-0.16	-0.09	-0.11	-0.33	-0.12	-0.15	0.11	0.02	0.13	1.00	0.74	0.98	1.32	HOXD4	3233.00	chr2:177016112-177017954 (+) // 90.38 // q31.1	No	1552337_s_at
1552338_at	GSC	0.04	0.15	-0.38	-0.33	0.27	0.53	-0.09	0.09	-0.11	0.11	-0.19	-0.05	-0.16	0.18	-0.19	0.28	-0.24	-0.02	0.18	-0.27	-0.06	-0.14	-0.19	-0.18	-0.22	0.13	-0.27	0.04	-0.27	0.03	-0.24	-0.23	-0.16	-0.14	-0.26	-0.12	0.30	-0.24	-0.25	0.14	0.05	-0.04	0.00	-0.11	-0.16	0.00	-0.30	0.54	-0.26	0.15	-0.35	-0.03	0.71	0.42	0.43	0.77	0.29	-0.11	-0.02	0.12	0.13	-0.23	-0.21	0.14	-0.04	-0.01	-0.27	-0.22	-0.08	0.14	-0.04	0.14	0.04	0.58	0.25	-0.13	0.06	0.16	0.13	-0.16	0.22	-0.36	-0.10	0.02	-0.01	-0.26	-0.14	-0.09	-0.24	0.05	-0.26	-0.35	-0.09	-0.02	0.11	0.03	-0.04	0.07	-0.11	0.19	0.08	0.14	-0.04	0.03	-0.12	-0.27	-0.16	-0.11	-0.26	-0.26	-0.18	-0.31	0.58	0.53	1.15	0.65	0.09	-0.18	-0.07	-0.03	0.01	-0.27	-0.22	-0.27	0.02	0.07	-0.17	-0.30	0.63	2.01	2.70	2.29	0.03	-0.21	0.40	1.04	0.13	0.22	0.16	0.11	-0.07	0.70	0.32	0.20	0.13	0.40	0.24	0.96	-0.09	0.31	0.55	0.25	-0.27	0.13	-0.41	-0.08	-0.29	-0.01	-0.16	-0.17	0.08	0.11	-0.02	0.18	-0.17	-0.03	-0.34	-0.31	0.38	0.32	-0.49	0.13	-0.18	0.29	-0.06	-0.25	0.91	2.74	2.81	1.17	0.07	-0.13	-0.30	0.18	0.14	0.80	0.61	0.53	0.18	0.03	-0.04	0.01	GSC	145258.00	chr14:95234557-95236499 (-) // 94.25 // q32.13	No	1552338_at
1552340_at	SP7	0.23	0.18	-0.15	0.02	0.00	-0.19	-0.23	0.35	0.12	-0.05	0.10	0.28	0.02	-0.04	0.00	0.11	0.22	0.06	0.31	0.11	0.07	0.03	-0.10	-0.04	-0.06	0.17	0.18	0.21	-0.18	0.07	-0.18	0.00	0.38	0.08	0.06	-0.01	-0.08	-0.11	-0.18	0.00	0.13	-0.11	0.19	0.13	0.29	-0.07	-0.09	0.16	-0.11	0.11	0.15	0.16	-0.16	0.06	-0.17	-0.20	-0.06	-0.18	-0.02	-0.24	0.09	-0.08	-0.09	-0.04	-0.05	-0.06	-0.12	-0.09	0.27	0.09	0.02	0.06	0.08	0.64	0.04	-0.05	0.27	0.01	0.12	-0.06	-0.16	-0.19	-0.11	-0.12	0.11	0.10	-0.24	0.04	-0.16	-0.13	-0.04	-0.06	0.15	0.03	-0.11	-0.07	-0.15	0.13	0.08	-0.06	-0.09	0.35	0.04	0.10	0.22	-0.01	-0.06	0.01	0.01	-0.12	-0.07	-0.01	-0.08	0.02	-0.03	-0.16	-0.04	-0.20	0.00	-0.07	0.12	0.09	-0.09	0.16	0.04	-0.01	-0.05	0.12	0.28	-0.02	0.04	0.06	0.10	0.21	0.11	0.40	0.06	-0.14	-0.19	0.03	0.46	0.04	-0.12	-0.02	0.34	0.06	0.06	0.04	-0.18	-0.17	-0.04	-0.18	-0.18	-0.01	-0.06	0.07	-0.19	-0.16	-0.05	0.05	0.37	-0.11	-0.05	0.02	0.26	0.37	-0.22	-0.01	-0.02	-0.10	0.21	0.91	-0.32	0.27	-0.12	0.06	0.42	0.15	0.08	0.17	0.05	0.01	0.08	0.20	-0.10	-0.09	-0.11	0.01	0.24	-0.01	-0.13	-0.01	SP7	121340.00	chr12:53720358-53729537 (-) // 94.63 // q13.13	No	1552340_at
1552343_s_at	PDE7A	-0.05	0.08	0.31	0.02	-0.47	-0.31	-0.24	-0.16	0.06	0.10	0.14	0.29	0.04	0.09	0.05	-0.19	1.17	1.22	1.49	0.77	-0.11	0.03	-0.33	-0.44	0.06	0.67	-0.04	0.22	-0.30	0.36	-0.10	-0.09	1.16	1.13	0.98	1.20	-0.25	0.57	0.59	-0.16	-0.39	-0.09	0.04	-0.14	-0.28	-0.10	-0.21	0.06	0.64	0.24	-0.43	-0.24	-0.27	-0.02	-0.29	-0.37	-0.01	0.11	-0.13	0.08	-0.48	0.54	0.08	-0.41	0.53	0.37	0.00	-0.08	0.23	0.75	0.85	0.54	0.02	-0.20	0.08	0.03	-0.23	0.13	0.01	0.17	0.17	1.18	0.02	0.27	-0.04	0.13	0.41	0.49	0.13	0.09	-0.20	-0.11	-0.14	0.20	0.59	0.01	0.06	0.48	0.83	-0.11	-0.22	0.04	0.05	-0.16	-0.34	-0.34	-0.36	-0.02	-0.11	-0.32	-0.18	-0.40	0.48	0.43	0.22	-0.23	-0.42	0.69	0.53	-0.31	-0.22	0.63	0.21	-0.45	-0.25	0.10	0.01	-0.10	0.85	1.32	1.59	1.42	-0.34	-0.43	-0.47	-0.28	-0.01	-0.10	-0.26	-0.09	0.89	-0.04	-0.27	-0.41	-0.15	0.19	0.87	0.04	1.51	1.11	1.00	0.67	0.51	0.06	-0.12	0.09	-0.13	-0.37	-0.45	-0.37	-0.47	-0.38	-0.36	-0.45	0.14	0.34	0.21	0.04	-0.31	-0.35	0.52	1.30	-0.54	-0.19	-0.34	-0.13	-0.12	0.08	0.43	0.27	-0.01	1.60	1.45	0.28	-0.12	-0.28	-0.18	-0.21	-0.29	-0.32	-0.27	-0.42	PDE7A	5150.00	chr8:66634051-66753792 (-) // 83.07 // q13.1	No	1552343_s_at
1552344_s_at	CNOT7	-1.33	-1.39	-0.96	-0.74	-0.24	0.00	0.51	-0.07	0.03	-0.11	-0.40	0.18	0.07	0.02	0.20	0.53	-0.83	0.53	-0.44	0.92	-0.06	-0.06	-0.13	0.04	0.19	0.08	0.60	0.71	1.06	-0.49	0.37	0.23	1.56	0.63	0.60	1.19	-0.39	-1.17	-1.24	-1.11	0.70	0.35	0.59	1.03	-0.43	0.05	0.41	-0.19	-1.15	-1.02	-0.19	-0.37	-1.43	-0.83	-0.80	-0.65	-0.37	-0.01	0.41	0.16	1.30	0.86	0.60	0.78	0.50	1.20	1.46	0.74	0.37	0.12	0.15	0.26	0.26	-0.61	0.28	0.42	-0.38	-1.11	-0.69	-0.37	-1.72	-1.44	-1.29	-1.51	-0.55	0.87	0.62	0.64	0.24	0.18	0.32	0.77	-0.26	-0.58	-0.44	-0.14	-0.47	-0.22	-0.29	-0.03	-0.69	-0.24	-0.02	-0.10	-1.13	-0.54	-0.44	-0.38	-1.45	-1.34	-0.94	-0.64	-1.08	-1.36	-0.28	-0.20	0.07	-0.02	0.60	0.93	0.39	-0.46	0.31	0.70	-0.25	-0.48	0.58	0.46	1.57	0.92	0.95	1.01	0.80	0.56	0.21	-0.17	-0.31	0.07	0.44	0.35	-1.37	-1.32	-1.25	-1.68	0.08	0.03	-0.11	-0.03	1.52	1.10	1.99	1.56	-1.10	-1.52	-1.83	-1.36	-0.90	-0.28	-0.18	-0.04	0.37	0.03	0.05	-0.11	-0.18	-1.16	-0.17	0.13	-0.03	0.15	-0.14	-0.79	0.40	0.43	0.77	0.20	-0.04	-0.04	-0.07	0.39	0.11	-0.30	-0.59	-0.94	-0.60	-0.22	0.02	0.02	-0.21	0.12	0.38	0.42	CNOT7	29883.00	chr8:17088554-17104387 (-) // 90.27 // p22	No	1552344_s_at
1552347_at	CRYZL1	1.96	0.39	0.77	0.06	-0.53	-0.93	-0.70	-0.73	0.26	-1.51	-0.21	-0.10	-0.36	-1.30	-0.55	-0.93	1.73	0.32	-0.13	0.23	0.69	-0.17	-0.50	-0.27	1.19	0.33	0.48	0.67	1.10	-0.35	0.10	-0.30	1.59	0.69	0.87	0.69	-0.23	0.80	0.66	-0.01	-0.03	0.53	-0.12	0.02	2.21	0.19	0.23	0.08	0.59	-0.31	-0.09	0.37	-0.12	-0.62	-0.15	-0.70	0.75	0.90	-0.20	0.16	-0.08	0.71	0.02	-0.76	1.40	0.21	-0.22	-0.25	0.53	0.38	0.47	0.41	0.96	-0.37	0.41	0.10	-0.23	-0.59	-0.47	0.02	-0.35	-0.17	-0.97	-1.10	-0.05	-0.61	-0.43	-0.60	0.55	-1.16	-1.19	-1.02	0.96	0.22	0.48	0.73	-0.67	-1.26	-0.93	-1.33	0.89	0.07	0.24	-0.15	0.11	-0.01	-0.55	-0.19	0.73	0.19	-0.28	0.36	0.52	0.06	-0.61	-0.66	-0.09	0.77	0.11	-0.47	-0.50	0.68	-0.36	-0.50	-0.30	-0.27	-0.19	-0.85	0.70	0.49	0.68	0.84	0.55	-0.32	-0.45	-1.16	1.41	0.26	0.45	0.66	1.88	-0.84	-0.92	-1.33	2.86	1.63	2.37	1.69	2.05	0.72	0.89	0.81	0.67	-0.12	0.83	0.43	-0.35	-0.62	-0.83	-0.90	-0.86	-0.91	-0.86	-1.19	1.24	-0.27	0.82	0.11	1.68	0.24	0.85	0.08	0.57	-0.45	0.21	-0.25	2.05	0.03	0.38	0.99	-0.11	0.45	0.66	-0.16	2.28	0.54	0.09	-0.22	-0.53	-0.76	-0.93	-0.97	CRYZL1	9946.00	chr21:34966962-35014644 (-) // 76.52 // q22.11	No	1552347_at
1552348_at	PRSS33	0.27	0.14	-0.34	0.19	5.75	0.88	0.04	0.54	0.11	-0.02	0.18	-0.02	-0.16	-0.25	-0.09	0.23	0.18	-0.17	0.75	-0.22	1.37	0.02	0.21	0.16	-0.19	0.16	0.19	0.08	-0.22	-0.12	-0.42	-0.03	0.14	-0.22	-0.25	-0.14	0.60	1.44	0.38	3.08	2.60	3.49	2.01	1.15	0.01	-0.17	-0.18	0.41	0.10	0.20	0.10	0.02	0.18	0.07	-0.24	-0.03	0.04	-0.18	-0.02	-0.27	0.16	0.20	0.12	0.00	-0.24	-0.47	-0.57	-0.52	0.24	0.06	-0.17	-0.05	0.00	0.49	0.09	0.32	0.18	0.20	0.36	-0.25	-0.16	-0.52	-0.31	-0.34	-0.15	-0.34	-0.28	-0.10	0.33	-0.21	-0.29	-0.24	0.29	-0.01	-0.21	-0.01	0.60	-0.09	0.09	0.53	0.10	0.27	-0.02	0.33	1.59	0.16	-0.08	-0.11	4.16	5.62	4.89	4.09	-0.02	-0.06	-0.38	0.07	0.14	-0.18	-0.31	-0.11	1.80	3.55	0.29	0.24	2.48	3.36	1.85	0.89	-0.10	-0.29	0.00	-0.11	0.15	0.08	0.21	0.59	0.09	-0.33	-0.11	0.20	0.28	-0.12	-0.27	0.35	-0.17	-0.35	-0.36	0.04	-0.16	-0.22	-0.22	-0.61	0.35	-0.02	-0.22	-0.02	-0.03	0.01	-0.14	0.02	0.22	-0.19	-0.11	-0.01	0.13	0.53	-0.42	-0.26	-0.18	-0.23	0.46	2.08	-0.22	0.15	-0.36	0.03	0.36	0.13	0.11	0.18	0.00	-0.29	-0.63	-0.26	3.61	0.07	0.24	-0.18	1.01	1.11	-0.22	0.66	PRSS33	260429.00	chr16:2833954-2836606 (-) // 69.5 // p13.3	No	1552348_at
1552349_a_at	PRSS33	0.23	0.06	-0.18	-0.06	3.49	0.52	-0.12	0.24	0.07	-0.05	-0.10	0.23	-0.35	0.05	-0.15	-0.11	-0.13	-0.15	0.25	-0.12	0.20	0.18	0.19	-0.10	0.04	0.13	-0.11	0.09	-0.27	0.27	-0.15	-0.18	0.24	-0.08	-0.16	-0.22	-0.09	1.02	0.15	1.42	1.08	1.80	1.52	0.54	-0.14	-0.13	-0.16	0.12	-0.13	-0.06	-0.25	0.24	0.00	0.04	-0.25	-0.16	0.08	-0.12	0.11	-0.09	0.01	0.17	-0.17	-0.02	0.08	-0.16	-0.01	-0.01	0.22	0.00	-0.23	-0.13	0.02	0.67	0.19	0.09	0.33	0.27	0.31	-0.29	-0.06	-0.19	-0.09	0.06	-0.20	0.04	-0.13	0.01	-0.18	-0.03	-0.12	-0.17	0.38	0.14	0.17	0.10	0.16	0.21	-0.02	0.09	0.02	0.55	0.06	0.34	0.59	0.12	-0.13	0.04	2.23	3.75	3.06	1.67	-0.14	0.05	-0.09	0.08	-0.07	-0.08	-0.02	-0.23	0.61	1.68	0.27	-0.03	1.13	1.72	0.73	0.29	-0.03	-0.01	0.10	-0.20	-0.07	0.19	0.06	0.11	0.01	-0.13	-0.14	0.00	-0.16	0.11	-0.11	0.06	-0.25	-0.11	-0.35	-0.01	-0.27	-0.02	-0.12	-0.39	-0.12	0.06	-0.26	-0.17	-0.10	0.08	-0.16	0.12	-0.05	0.09	0.05	0.12	-0.09	0.23	-0.11	-0.15	-0.18	-0.06	-0.16	1.41	-0.33	0.25	-0.17	-0.08	0.14	0.09	0.03	-0.15	0.07	0.04	-0.08	0.34	1.67	0.16	-0.10	-0.33	0.42	0.34	-0.25	0.23	PRSS33	260429.00	chr16:2833954-2836606 (-) // 69.5 // p13.3	No	1552349_a_at
1552354_at	C19orf26	0.56	0.20	-0.46	-0.20	-0.21	0.07	-0.34	0.28	0.24	0.09	-0.22	0.39	-0.36	0.05	-0.03	-0.26	-0.12	-0.02	0.47	-0.09	-0.19	0.10	0.12	-0.08	0.03	0.16	0.11	0.54	-0.36	0.18	-0.32	-0.23	0.67	0.12	0.11	-0.21	0.19	-0.32	-0.37	-0.01	-0.03	0.16	0.18	0.16	-0.38	-0.04	-0.14	0.41	-0.43	0.10	-0.28	0.26	-0.01	0.41	0.02	-0.15	0.40	0.04	0.00	0.14	0.36	-0.05	-0.04	-0.06	0.31	-0.04	-0.10	0.20	0.62	0.67	0.32	0.26	0.31	0.52	0.14	-0.17	0.23	0.38	0.17	-0.17	0.31	-0.12	0.04	-0.02	-0.18	0.22	-0.04	0.26	-0.48	0.30	0.13	-0.10	0.83	0.22	0.18	-0.03	0.47	0.37	0.00	0.23	0.14	0.38	0.08	0.16	0.08	-0.12	-0.19	-0.18	-0.35	0.03	-0.01	-0.43	0.02	0.07	-0.05	-0.08	-0.11	0.04	-0.10	-0.17	-0.40	0.01	-0.14	-0.32	-0.03	0.15	-0.02	-0.25	0.54	0.37	0.35	-0.01	0.38	-0.08	-0.07	0.25	-0.03	0.51	0.11	0.15	0.19	0.27	0.04	0.06	-0.32	-0.07	-0.31	-0.15	-0.53	0.15	-0.27	-0.40	-0.53	-0.05	-0.21	-0.15	-0.26	0.15	0.19	0.11	0.69	0.37	0.11	0.02	0.33	0.21	-0.23	-0.20	-0.48	-0.33	-0.73	-0.14	-0.34	0.35	-0.37	-0.20	0.55	0.34	0.02	0.06	0.15	-0.05	-0.09	0.67	-0.50	-0.16	-0.44	-0.13	-0.13	-0.01	-0.32	-0.37	C19orf26	255057.00	chr19:1229946-1238026 (-) // 95.1 // p13.3	No	1552354_at
1552355_s_at	C19orf26	0.16	0.40	-0.19	-0.06	-0.06	-0.02	-0.15	0.35	0.16	-0.03	-0.06	0.23	-0.19	0.02	-0.07	0.04	-0.04	-0.03	0.47	0.15	0.10	-0.01	0.03	0.25	0.13	0.33	0.50	0.16	-0.15	0.00	-0.08	-0.01	0.27	0.16	-0.06	-0.03	0.00	-0.05	-0.22	-0.09	0.01	-0.09	-0.04	-0.04	0.00	-0.06	-0.04	0.49	-0.01	0.11	0.23	0.01	-0.29	0.21	-0.06	-0.18	0.08	-0.21	0.08	-0.02	0.05	-0.11	-0.20	0.04	0.10	-0.06	-0.25	-0.02	0.29	0.22	-0.19	-0.10	0.08	0.44	0.09	0.13	0.36	0.24	0.05	-0.17	-0.07	-0.20	-0.14	0.02	-0.04	0.16	0.08	0.32	0.12	0.01	0.17	0.39	0.13	-0.16	-0.17	-0.17	0.09	-0.03	-0.18	0.17	0.03	0.47	0.06	0.20	-0.07	-0.30	-0.02	0.14	0.07	-0.09	-0.08	0.12	-0.16	0.12	-0.16	-0.08	-0.04	-0.13	-0.03	-0.16	0.04	0.02	-0.14	0.06	0.08	-0.07	-0.10	-0.04	0.31	-0.06	0.01	0.07	0.41	-0.05	0.02	0.22	0.05	0.06	-0.07	0.11	-0.02	-0.14	-0.27	0.06	-0.19	0.01	-0.22	-0.07	-0.27	-0.07	-0.10	-0.25	-0.20	-0.05	0.03	-0.06	-0.19	-0.07	-0.02	-0.15	0.54	0.26	0.17	0.11	0.21	0.51	-0.20	-0.06	-0.29	-0.18	-0.14	0.28	-0.12	0.20	-0.15	0.03	0.66	0.21	0.02	0.15	0.12	-0.01	-0.37	0.09	-0.08	-0.17	-0.17	0.07	0.19	-0.12	0.03	-0.18	C19orf26	255057.00	chr19:1229946-1238026 (-) // 95.1 // p13.3	No	1552355_s_at
1552359_at	MCMDC2	0.03	-0.05	-0.14	-0.06	0.00	0.00	-0.11	0.10	0.06	0.08	0.01	0.11	0.03	0.11	0.05	0.07	-0.09	0.18	-0.03	-0.10	0.22	0.12	0.12	0.12	0.04	0.12	0.01	0.02	-0.14	0.08	0.10	-0.05	0.02	0.04	-0.08	0.02	0.11	-0.05	0.11	-0.01	-0.01	0.02	0.02	-0.10	-0.13	-0.12	-0.06	0.19	-0.07	0.13	-0.01	0.05	-0.15	-0.02	-0.07	0.01	-0.01	0.05	0.21	0.05	-0.03	-0.04	0.03	0.01	0.05	-0.06	-0.03	-0.13	0.11	0.10	0.14	0.03	0.11	0.15	0.03	0.02	0.04	0.00	-0.06	-0.03	-0.01	0.00	-0.02	0.09	-0.05	-0.11	-0.05	-0.10	0.17	0.24	0.08	0.10	-0.10	-0.06	-0.12	0.08	-0.03	-0.04	-0.14	-0.11	0.06	-0.08	-0.06	0.07	0.01	0.17	0.07	-0.05	0.00	-0.04	0.05	-0.11	0.03	-0.08	-0.04	0.01	-0.07	-0.13	-0.04	-0.05	-0.10	0.02	-0.10	-0.11	0.03	0.06	0.11	-0.11	0.17	0.01	0.08	0.12	-0.02	-0.05	-0.15	0.00	1.24	0.14	0.12	0.14	0.09	0.05	0.12	0.11	0.04	-0.15	-0.14	-0.01	-0.07	-0.10	-0.03	0.06	0.25	0.06	0.44	0.50	-0.13	0.03	-0.05	-0.06	0.05	-0.05	-0.14	-0.11	0.03	-0.07	-0.03	-0.06	-0.10	-0.08	-0.05	0.00	-0.11	-0.02	0.10	-0.03	-0.06	0.02	-0.13	0.10	0.19	-0.04	-0.14	0.08	-0.05	-0.12	-0.14	-0.18	0.30	0.17	0.18	0.23	MCMDC2	157777.00	chr8:67782983-67834282 (+) // 82.84 // q13.1	No	1552359_at
1552360_a_at	TIRAP	-0.66	-0.25	0.41	0.16	1.12	0.18	0.22	0.06	0.49	0.01	0.61	0.17	1.07	0.14	0.17	-0.13	1.26	0.48	-0.01	0.53	1.56	0.92	0.47	0.33	-0.55	-1.05	-0.41	-1.09	0.64	-0.46	-0.56	-0.41	0.36	0.18	0.02	0.57	0.89	0.76	0.55	0.92	-0.20	0.28	-0.34	0.40	1.93	0.51	0.89	0.49	-0.28	0.07	0.38	0.43	1.73	0.84	1.11	1.14	0.58	0.17	0.24	0.00	0.81	0.29	0.11	0.17	0.09	0.01	0.34	-0.02	0.25	-0.49	-0.42	-0.52	0.17	-0.40	-0.86	-0.75	0.06	-0.45	-0.52	-0.63	0.70	0.33	0.53	-0.14	0.09	0.04	-0.07	-0.20	1.26	0.34	0.46	0.03	0.32	-0.57	-0.58	-0.65	0.32	-0.57	-0.57	-0.35	-1.46	-1.52	-1.67	-1.76	0.80	0.42	0.30	0.46	0.64	0.11	-0.45	-0.14	0.79	-0.81	-0.34	-0.48	0.24	-0.45	-0.79	-0.39	0.76	0.35	-0.03	0.73	0.94	0.36	0.40	0.83	-1.53	-1.37	-1.13	-1.33	0.35	-0.28	0.24	-0.28	-0.03	-0.63	-0.56	-1.07	0.52	0.14	0.58	0.07	2.25	1.05	0.51	0.47	-0.93	-1.35	-1.14	-0.03	-0.02	0.06	-0.28	-0.44	-0.22	-0.20	-0.19	-0.23	-0.63	-0.77	-0.71	-0.80	0.05	-0.30	0.12	-0.06	0.25	-0.24	0.67	-0.35	-0.34	-1.12	-0.17	-0.34	1.33	0.96	1.11	1.09	-0.01	-0.40	-0.34	-0.58	1.01	0.44	0.11	-0.20	-0.43	-0.66	-0.29	-0.07	TIRAP	114609.00	chr11:126153001-126167398 (+) // 68.91 // q24.2	No	1552360_a_at
1552362_a_at	LEAP2	0.25	-0.14	-0.15	-0.15	-0.23	-0.16	0.13	-0.12	0.81	0.03	0.01	-0.18	0.30	0.34	0.38	0.42	1.61	1.39	0.97	1.00	-0.20	0.12	0.11	0.26	1.31	0.65	0.99	1.16	-0.93	-0.81	-0.89	-0.75	1.28	0.72	1.04	1.33	0.18	1.35	0.69	0.00	-0.86	-0.57	-0.81	-0.47	-0.10	-0.38	-0.30	-0.40	-0.70	-0.78	-0.30	-0.06	-0.50	-0.64	-0.40	-0.42	0.19	0.72	0.08	0.22	-0.01	-0.20	-0.38	-0.59	0.97	1.02	0.61	0.57	-0.26	-0.07	-0.20	-0.14	-0.16	-0.19	-0.31	-0.38	-0.64	-0.77	-0.70	-0.68	0.63	0.38	0.26	0.26	0.98	-0.04	-0.09	0.24	5.83	4.74	4.26	0.27	0.74	0.30	0.98	0.44	0.98	1.18	1.53	0.35	-0.85	-0.42	-0.67	-0.65	0.13	0.20	-0.16	-0.12	-0.01	-0.27	-0.37	-0.14	0.82	0.71	0.65	0.09	-1.01	-1.03	-0.98	-0.88	-0.38	0.49	0.12	-0.18	-0.42	0.17	0.17	0.52	0.59	0.68	0.58	0.64	0.43	-0.65	-0.20	-0.14	0.11	0.49	0.53	0.65	2.38	0.21	0.55	0.53	-0.55	-0.78	-0.56	-0.26	0.05	-0.38	-0.06	0.49	0.44	1.12	0.05	-0.39	0.03	-0.24	-0.47	-0.42	0.27	-0.70	-0.76	-0.40	-0.19	-0.30	-0.21	-0.58	-0.65	-0.72	-0.51	-0.26	-1.10	-0.88	-0.88	-0.76	0.14	-0.07	0.05	0.29	0.37	1.22	1.34	0.61	0.79	0.21	0.02	0.29	-0.69	-0.46	-0.52	-0.77	LEAP2	116842.00	chr5:132207490-132210696 (+) // 96.62 // q31.1	Yes	1552362_a_at
1552364_s_at	MSI2	0.12	-1.01	-1.36	-1.43	-0.34	0.19	0.11	0.21	-0.37	0.16	-0.27	0.31	-0.53	0.59	0.45	0.58	1.41	0.71	0.23	1.41	-1.27	-0.47	-0.98	-0.70	-0.05	-0.11	0.53	1.29	-1.02	0.11	0.26	-0.44	-0.07	0.80	0.57	0.67	1.05	0.81	0.67	0.68	0.97	1.90	1.85	2.41	-1.04	-1.25	-0.94	-0.68	0.37	0.34	1.55	2.03	-0.46	-0.13	-0.17	-0.07	-0.35	-0.12	0.64	0.54	-0.15	-0.54	-0.17	0.05	-0.07	0.94	1.02	1.03	-1.41	-1.48	-1.28	-0.93	-0.02	0.58	0.37	0.70	-0.17	-0.61	-0.32	-0.60	-1.00	-0.76	-0.64	-0.57	1.46	1.41	1.35	1.74	-1.43	-1.04	-0.79	-0.06	0.76	-0.53	-0.53	-0.28	-0.52	-0.15	-0.01	0.23	-1.08	-0.37	-0.88	-0.78	0.52	0.58	0.22	1.24	-0.92	-0.43	-0.67	0.74	-0.80	0.68	1.35	1.10	-0.56	-0.12	0.07	0.26	-0.31	0.32	0.72	0.85	-0.23	0.39	0.73	0.98	1.49	1.17	1.04	1.05	0.59	-0.10	-0.50	-0.84	-0.62	0.54	0.73	0.40	-1.40	-0.57	-0.36	-0.08	-1.05	-0.98	-0.51	-0.72	-1.35	-0.99	-0.51	-0.25	-1.59	-0.58	-0.90	-0.77	1.11	1.30	2.23	2.65	2.13	1.65	1.91	2.34	-1.39	-1.37	-1.75	-0.86	-0.16	-0.25	-0.96	-1.23	-1.58	-0.95	-0.61	-0.80	-0.57	-0.38	-0.21	-0.14	-0.23	-0.14	0.02	0.33	0.98	1.45	1.11	0.57	0.73	1.70	1.62	2.55	MSI2	124540.00	chr17:55333894-55757695 (+) // 95.65 // q22	Yes	1552364_s_at
1552365_at	SCIN	-0.25	2.37	2.42	0.48	-0.21	-0.22	-0.18	0.04	1.72	0.46	3.54	2.69	0.73	0.19	-0.02	0.07	-0.18	0.57	0.25	0.07	2.75	3.13	0.13	0.52	-0.30	-0.38	-0.37	-0.25	5.67	7.24	7.18	6.45	-0.37	-0.14	-0.19	0.03	-0.52	-0.13	-0.37	-0.33	-0.47	-0.21	-0.07	-0.11	1.85	2.45	1.05	0.94	-0.24	0.07	-0.14	-0.34	1.78	1.01	1.08	1.27	0.23	0.36	-0.18	-0.13	-0.32	-0.31	-0.28	-0.44	-0.12	-0.19	0.22	0.11	-0.22	-0.20	-0.22	-0.32	0.24	-0.01	-0.32	-0.23	-0.19	-0.20	-0.33	-0.40	-0.03	0.89	3.64	2.56	-0.40	-0.19	-0.27	0.05	1.93	0.54	-0.10	0.01	6.29	5.91	5.96	3.55	0.32	1.30	1.60	1.83	-0.51	-0.28	-0.26	-0.11	0.52	-0.18	-0.31	0.50	4.43	4.77	3.89	6.38	5.13	0.60	0.02	-0.23	4.90	4.23	2.17	4.02	-0.34	-0.18	0.10	-0.20	-0.38	-0.04	-0.35	-0.12	-0.21	-0.07	-0.21	-0.26	-0.18	-0.16	-0.34	-0.09	-0.38	0.69	0.09	-0.13	-0.15	0.57	1.47	2.58	-0.30	-0.11	-0.17	-0.23	-0.22	-0.20	-0.24	2.04	3.55	4.65	3.59	4.53	5.34	3.20	3.54	4.98	4.80	2.95	1.84	2.09	-0.26	-0.06	-0.03	2.96	0.33	-0.12	0.79	1.05	-0.37	-0.12	-0.01	4.03	-0.01	-0.03	-0.16	-0.18	-0.32	-0.35	-0.12	-0.43	-0.02	0.22	0.25	0.03	-0.21	-0.21	-0.37	-0.14	SCIN	85477.00	chr7:12610011-12693228 (+) // 90.08 // p21.3	No	1552365_at
1552367_a_at	SCIN	-0.05	1.64	2.19	0.20	-0.16	-0.16	-0.24	0.12	1.07	0.08	2.14	1.59	0.14	-0.10	0.01	-0.01	-0.34	0.04	0.03	-0.08	0.33	2.42	0.12	0.22	-0.23	-0.09	-0.27	-0.20	3.90	5.86	6.02	5.10	-0.23	-0.27	-0.31	-0.16	-0.39	-0.14	-0.30	-0.13	-0.30	-0.03	-0.03	-0.18	0.28	1.48	0.49	0.74	-0.12	0.04	-0.27	-0.32	1.05	0.39	0.78	0.85	0.35	0.00	-0.09	-0.05	-0.16	-0.18	-0.29	0.02	-0.14	-0.06	-0.17	0.16	-0.12	0.04	-0.03	-0.30	-0.10	-0.13	-0.13	-0.05	0.05	-0.09	-0.13	-0.20	-0.09	0.35	2.49	1.95	-0.11	0.04	0.02	-0.06	0.28	-0.06	-0.22	-0.17	4.30	4.44	4.51	2.49	0.18	1.04	1.49	1.71	-0.29	-0.13	-0.14	-0.12	0.01	-0.21	-0.12	0.15	1.78	2.96	2.93	4.71	2.15	0.15	0.04	-0.13	2.52	2.06	1.82	2.29	-0.36	-0.22	-0.11	-0.23	-0.08	-0.21	-0.12	-0.03	-0.26	-0.07	0.22	-0.25	-0.38	-0.16	-0.27	-0.14	-0.17	-0.04	-0.01	-0.19	-0.27	0.27	1.02	1.88	-0.46	-0.21	-0.16	-0.17	-0.15	-0.08	-0.03	1.40	1.50	2.92	2.01	3.40	2.96	1.98	2.42	3.90	3.19	1.82	1.53	1.79	-0.20	-0.11	-0.16	2.02	-0.05	-0.13	-0.04	0.68	-0.37	-0.18	-0.04	3.03	-0.16	-0.19	-0.12	-0.20	-0.26	-0.09	-0.10	0.22	-0.17	0.15	0.07	0.03	-0.19	-0.23	-0.31	0.02	SCIN	85477.00	chr7:12610011-12693228 (+) // 90.08 // p21.3	No	1552367_a_at
1552368_at	CTCFL	0.08	-0.14	-0.18	0.03	-0.10	-0.09	-0.12	-0.03	0.15	0.05	0.05	-0.05	-0.14	0.05	-0.11	-0.10	-0.04	-0.04	0.01	-0.09	-0.09	0.03	0.08	0.07	-0.03	-0.05	0.17	0.11	-0.27	0.08	-0.23	-0.15	0.27	0.15	0.22	1.58	-0.12	0.10	0.10	-0.05	0.15	0.02	0.54	0.19	0.05	-0.05	-0.04	-0.09	2.84	2.43	4.27	4.35	-0.36	-0.10	-0.22	-0.17	-0.20	0.07	0.20	0.26	-0.13	0.01	-0.05	-0.03	-0.12	0.07	-0.01	-0.05	0.10	0.25	-0.11	0.05	0.01	-0.07	-0.08	-0.03	0.09	-0.08	-0.07	-0.27	0.09	-0.07	-0.01	-0.04	-0.10	-0.05	-0.05	-0.02	-0.10	0.01	-0.10	0.02	8.01	7.39	7.51	7.19	-0.01	0.09	-0.02	-0.10	-0.15	0.01	0.12	0.00	0.16	0.10	-0.16	-0.05	3.53	3.67	3.79	4.07	0.00	0.33	-0.05	0.47	-0.18	-0.07	-0.21	0.13	0.22	0.33	-0.01	0.14	0.76	0.08	-0.03	0.07	0.23	0.29	0.13	-0.01	0.18	-0.29	0.02	-0.17	-0.03	0.22	1.05	1.58	0.18	0.03	-0.20	-0.16	-0.08	0.07	2.23	1.50	-0.04	-0.07	0.93	2.28	-0.21	-0.10	-0.03	-0.25	-0.01	-0.01	-0.15	-0.07	0.26	-0.08	-0.03	-0.08	0.11	-0.04	-0.14	-0.17	-0.02	-0.08	0.06	-0.01	-0.20	0.01	-0.17	-0.06	0.08	0.05	-0.03	0.10	0.04	-0.01	-0.09	0.14	-0.10	-0.03	-0.11	-0.06	0.23	-0.06	-0.19	0.79	CTCFL	140690.00	chr20:56072227-56100158 (-) // 97.85 // q13.31	No	1552368_at
1552370_at	C4orf33	-0.20	0.36	0.61	0.43	0.68	-0.03	-0.10	0.05	0.09	-0.04	-0.21	0.36	0.01	-0.07	0.28	0.27	1.26	0.36	-0.05	0.70	-0.46	0.79	0.53	0.99	1.51	0.95	0.96	1.15	0.04	-0.08	0.50	0.04	1.67	0.35	0.52	0.19	1.54	0.52	0.10	-0.05	-0.01	0.18	0.40	0.67	2.24	0.35	0.99	-0.06	0.73	1.30	1.05	1.32	-0.86	-1.03	-0.79	-0.31	1.74	1.44	1.34	1.25	0.21	0.35	0.46	0.27	1.27	0.74	0.73	0.78	-0.13	-0.53	0.03	-0.22	-0.19	-0.83	-0.81	-0.94	-0.38	-0.60	-0.80	-0.84	1.17	0.82	0.95	1.16	0.28	0.06	0.13	0.16	0.68	-0.20	-0.88	-0.30	1.57	1.14	1.28	0.66	1.42	1.08	1.11	1.75	-0.33	-0.89	-0.77	-0.68	-0.07	-0.32	-0.12	0.07	0.46	0.12	-0.13	0.47	-0.26	-0.59	-0.11	0.26	-0.08	-0.22	-0.31	0.02	-0.12	-0.88	-0.21	-0.23	-0.51	-0.38	-0.32	-0.49	0.77	0.99	1.01	0.87	-1.53	-1.45	-1.62	-1.59	0.47	-0.58	-0.08	-0.01	-1.48	-0.68	-0.11	-0.23	-0.07	-1.39	-1.08	-1.40	-0.39	-0.62	-0.29	0.79	-0.13	0.03	0.30	0.77	-0.57	-0.94	-0.87	-0.86	-2.30	-0.95	-0.96	-0.67	0.23	-0.49	-0.20	-0.33	-0.36	-0.22	0.25	-0.52	0.08	-0.93	0.03	-0.36	0.37	-0.05	0.09	0.22	-0.72	-1.35	-1.08	-1.00	0.01	-0.32	-0.21	-0.26	-0.69	-1.10	-1.09	-0.56	C4orf33	132321.00	chr4:130014839-130034482 (+) // 71.7 // q28.2	No	1552370_at
1552372_at	C4orf33	-0.01	0.06	-0.02	0.17	-0.13	-0.05	0.00	0.05	-0.06	0.07	0.12	-0.08	-0.09	-0.01	0.02	0.01	-0.04	0.16	0.04	0.00	-0.14	0.01	0.03	-0.10	0.05	-0.02	-0.01	-0.10	-0.03	0.04	0.16	0.07	0.02	0.18	0.09	-0.03	-0.03	0.08	0.10	-0.02	-0.09	0.01	0.05	0.05	-0.13	-0.15	-0.01	0.16	-0.11	0.05	-0.05	-0.02	-0.18	0.14	-0.11	-0.09	-0.01	-0.05	-0.10	-0.06	-0.02	-0.04	0.09	-0.09	-0.12	-0.02	0.04	-0.01	0.00	0.05	0.01	-0.03	0.19	0.09	0.01	0.08	-0.05	0.03	0.01	0.02	0.02	0.05	0.11	-0.07	0.00	0.15	0.06	-0.04	-0.09	0.05	-0.08	-0.09	-0.02	0.09	0.11	0.08	0.00	0.06	0.10	0.06	-0.17	0.13	0.07	0.04	0.09	-0.01	0.01	0.04	-0.10	0.00	-0.10	-0.01	-0.05	-0.02	0.06	0.01	-0.10	0.00	0.04	0.08	-0.03	-0.08	0.02	0.01	-0.09	-0.04	0.04	-0.04	-0.02	0.17	0.17	0.04	0.01	0.11	0.00	0.12	-0.17	0.02	-0.10	-0.04	-0.04	0.03	0.00	0.08	-0.09	0.10	0.02	-0.02	-0.20	-0.12	0.05	0.06	-0.15	-0.15	0.01	-0.02	-0.10	-0.03	-0.01	-0.03	-0.02	0.03	0.01	-0.02	-0.08	0.12	-0.08	0.04	-0.03	0.05	-0.02	0.05	-0.06	0.05	0.01	0.01	0.02	0.08	-0.01	-0.05	0.10	0.04	0.06	-0.02	-0.06	0.16	0.04	0.17	-0.16	-0.02	-0.01	0.03	C4orf33	132321.00	chr4:130014839-130034482 (+) // 71.7 // q28.2	No	1552372_at
1552373_s_at	C4orf33	-0.06	0.06	0.17	0.20	-0.13	0.07	-0.03	0.11	-0.05	-0.03	-0.06	-0.05	-0.05	0.01	-0.01	0.03	0.22	0.02	0.05	0.13	-0.07	0.11	0.09	0.19	0.25	0.15	0.02	0.11	-0.03	-0.11	-0.04	0.14	0.12	0.04	0.11	0.03	0.03	0.12	-0.01	0.04	-0.08	-0.01	0.08	-0.06	0.30	-0.09	0.10	0.10	-0.04	0.16	0.04	0.01	-0.06	0.04	-0.06	-0.01	0.22	0.24	0.33	0.10	0.03	0.02	-0.08	0.01	0.04	-0.03	-0.03	0.06	0.15	0.06	-0.07	0.30	-0.06	0.51	-0.13	-0.08	0.02	-0.05	0.03	-0.03	0.04	-0.01	0.03	0.05	0.09	-0.02	0.04	0.17	0.04	0.08	-0.08	0.12	0.21	0.09	0.13	0.10	0.10	0.13	-0.10	-0.01	-0.12	0.07	0.02	0.11	-0.13	0.02	-0.14	-0.08	0.12	-0.03	-0.10	0.06	0.03	-0.05	0.01	0.02	-0.16	-0.10	-0.15	-0.12	-0.09	-0.02	-0.16	0.14	-0.03	-0.06	-0.03	-0.07	0.01	0.17	0.15	0.23	-0.04	0.14	-0.05	-0.01	-0.05	0.05	-0.09	-0.06	0.02	0.08	-0.07	-0.01	-0.01	-0.10	-0.16	-0.09	-0.07	-0.17	0.01	-0.06	-0.02	-0.03	0.00	0.01	-0.13	-0.20	-0.01	-0.06	0.01	-0.04	-0.03	-0.11	-0.02	-0.06	-0.05	0.04	-0.07	0.02	0.05	0.05	-0.08	-0.01	0.01	-0.01	0.07	0.12	-0.01	-0.02	-0.14	-0.02	-0.05	-0.01	-0.06	-0.04	-0.08	0.09	-0.08	-0.09	-0.15	-0.10	C4orf33	132321.00	chr4:130014839-130034482 (+) // 71.7 // q28.2	No	1552373_s_at
1552375_at	ZNF333	0.40	0.09	-0.04	-0.08	0.57	0.26	0.24	0.11	-0.02	-0.13	-0.15	-0.03	-0.06	-0.33	-0.37	-0.46	0.96	-0.01	0.27	0.74	0.42	-0.35	-0.18	0.10	0.43	-0.12	0.05	-0.11	0.26	-0.18	-0.19	-0.25	0.24	0.20	0.19	0.05	-0.31	-0.02	-0.07	-0.15	0.80	0.56	0.03	0.22	0.97	-0.29	-0.07	0.14	-0.46	-0.27	-0.27	-0.45	-0.11	-0.36	-0.16	-0.30	0.23	-0.09	-0.10	-0.40	0.67	0.09	-0.03	0.14	0.20	-0.03	0.14	-0.11	0.91	0.75	0.82	0.64	0.17	-0.03	-0.11	-0.33	0.63	-0.16	0.37	0.17	-0.04	-0.42	-0.48	-0.28	0.41	-0.32	-0.36	-0.20	0.20	-0.33	-0.26	-0.01	0.75	-0.07	-0.31	-0.10	0.12	-0.03	-0.23	-0.06	0.26	0.09	-0.18	-0.28	0.57	-0.13	-0.22	-0.22	0.92	0.61	-0.09	0.84	0.65	-0.04	-0.08	-0.20	0.48	0.29	-0.16	0.24	0.02	0.13	0.18	0.15	1.07	0.15	0.31	0.13	0.84	0.44	0.33	0.48	0.10	-0.02	0.17	0.05	0.43	0.19	0.13	0.00	0.99	-0.39	-0.32	-0.47	0.81	-0.11	0.23	0.16	-0.22	-0.29	-0.21	-0.08	-0.62	-0.37	-0.56	-0.58	0.47	0.35	0.26	0.20	0.59	0.02	0.04	0.02	0.21	-0.13	0.39	0.06	1.09	0.95	0.81	0.35	-0.22	-0.33	-0.04	-0.11	1.32	0.12	0.32	-0.05	0.09	-0.36	-0.42	-0.42	0.44	0.38	0.42	0.35	0.53	0.05	-0.12	-0.05	ZNF333	84449.00	chr19:14800912-14832569 (+) // 57.34 // p13.12	No	1552375_at
1552377_s_at	FAM18B2	0.01	0.08	-0.36	0.03	-0.07	0.01	-0.15	0.24	0.04	0.16	0.12	0.24	0.04	0.20	0.10	0.18	-0.40	-0.16	0.24	0.00	0.13	-0.06	-0.09	0.14	-0.62	-0.07	0.17	0.04	0.29	0.17	-0.08	0.07	-0.06	-0.11	-0.13	-0.27	-0.16	-0.19	-0.07	-0.22	0.06	-0.17	0.40	0.30	0.11	0.20	-0.10	0.31	0.12	0.38	0.20	-0.07	0.14	0.34	0.19	0.00	-0.22	-0.40	-0.22	-0.10	-0.20	-0.05	-0.09	-0.17	0.04	0.04	-0.05	-0.06	0.00	-0.05	-0.03	-0.18	0.18	0.71	0.27	0.21	0.19	0.14	0.11	-0.20	0.06	-0.09	-0.20	-0.16	-0.48	-0.02	-0.02	0.25	0.12	0.04	0.12	0.09	0.06	0.14	0.12	-0.10	0.02	0.04	-0.01	-0.14	-0.10	0.12	-0.24	0.10	-0.26	-0.35	-0.11	-0.22	-0.23	-0.13	-0.08	0.20	-0.37	-0.04	-0.01	0.01	0.18	0.37	0.36	0.00	-0.25	-0.30	-0.38	-0.33	-0.28	-0.18	-0.36	-0.20	-0.01	-0.01	0.06	-0.14	0.36	0.41	0.20	0.59	-0.32	-0.08	-0.25	-0.09	0.37	0.23	-0.08	0.16	-0.35	-0.23	-0.21	-0.20	0.17	0.46	0.04	-0.33	-0.52	-0.18	-0.29	-0.45	-0.22	-0.03	-0.03	-0.05	0.38	0.29	0.06	0.22	0.10	0.19	-0.19	-0.15	-0.31	0.03	-0.09	0.50	-0.03	0.42	0.10	0.09	0.57	0.31	0.47	0.30	-0.25	0.10	-0.23	0.16	-0.23	0.12	0.09	0.15	0.62	0.29	0.19	0.00	FAM18B2	201158.00	chr17:15405578-15466845 (-) // 81.78 // p12	No	1552377_s_at
1552378_s_at	RDH10	-0.01	-0.78	-0.61	-0.20	-0.85	-0.59	-0.62	-0.43	2.51	0.42	0.08	1.41	3.16	1.62	1.26	2.11	-1.18	-0.40	-0.40	-0.05	1.74	1.04	1.60	2.92	-0.79	-0.63	-0.57	-0.55	-0.21	1.92	1.21	1.97	-0.44	-0.95	-1.09	-0.59	3.03	1.11	1.25	2.47	-0.72	-0.79	-0.22	-0.16	-0.43	0.95	0.71	0.86	-0.02	1.35	1.03	0.69	0.88	0.57	1.06	1.36	0.21	-0.48	-0.21	-0.23	0.06	-0.50	0.01	0.65	-0.39	-0.20	-0.29	-0.38	-0.86	-1.05	-1.22	-0.66	-0.02	-0.31	-0.09	-0.43	-0.43	-0.77	-0.41	-0.18	0.15	0.05	0.31	0.83	0.13	0.12	0.40	1.29	0.40	1.14	0.83	1.42	1.20	-0.04	-0.09	0.39	1.32	0.70	0.47	0.91	-0.67	-0.54	-0.62	-0.06	-0.71	-0.79	-1.19	-0.98	-0.96	-1.17	-1.20	-0.90	-0.86	-1.04	-0.38	-0.30	-0.85	-1.24	-0.83	-0.67	-0.13	-0.34	-0.27	0.30	-0.28	-0.37	-0.28	0.59	-0.10	-0.74	-0.56	-0.55	0.27	0.17	0.20	0.33	0.86	1.81	1.52	0.55	0.17	0.44	0.96	0.70	2.72	2.79	3.23	4.51	-0.58	-0.65	0.44	0.62	1.17	1.53	0.64	1.37	1.12	0.52	1.14	1.79	4.16	0.80	0.85	1.14	-0.11	-0.92	-1.22	0.26	-0.99	0.15	-0.45	-0.70	-0.59	-0.48	-0.34	0.95	-1.12	-1.07	-0.96	-0.87	1.93	0.38	-0.05	0.37	-0.50	0.66	0.89	-0.06	-0.42	-0.51	-0.35	-0.25	RDH10	157506.00	chr8:74207264-74236571 (+) // 86.32 // q21.11	No	1552378_s_at
1552379_at	RDH10	-0.01	0.06	-0.05	-0.03	-0.15	0.13	-0.01	-0.09	-0.02	0.14	0.01	-0.10	-0.18	-0.06	-0.05	0.15	-0.10	0.12	0.06	0.12	-0.10	0.01	0.09	-0.05	-0.06	-0.11	0.14	-0.04	-0.04	0.10	0.06	-0.02	-0.08	0.22	0.06	0.05	0.11	0.06	-0.04	0.13	-0.09	0.00	-0.13	0.02	-0.09	-0.06	0.02	0.08	-0.07	0.03	-0.06	-0.14	-0.07	0.09	0.01	0.11	-0.01	0.01	0.02	-0.07	0.02	-0.09	0.08	-0.06	0.10	0.01	0.09	0.04	0.02	0.08	0.14	0.13	-0.05	0.01	0.02	0.04	-0.03	-0.05	0.05	-0.01	-0.05	0.03	0.04	-0.06	-0.01	0.02	-0.03	0.04	-0.02	0.14	-0.01	0.10	-0.02	0.13	-0.03	0.10	-0.05	0.07	0.06	0.07	-0.13	0.09	0.04	-0.01	-0.01	0.00	0.00	-0.02	-0.01	0.11	0.03	-0.08	-0.05	0.01	0.07	-0.14	-0.08	-0.04	-0.01	-0.03	-0.08	-0.07	-0.05	0.03	0.05	0.04	0.02	0.08	0.14	0.10	-0.01	0.04	-0.03	0.10	-0.01	-0.02	-0.04	0.07	-0.01	-0.05	0.06	0.09	-0.08	-0.01	0.09	0.08	-0.03	0.06	-0.15	-0.04	0.04	-0.03	-0.01	-0.08	0.05	-0.06	0.04	-0.05	0.03	0.04	0.06	0.06	-0.01	0.07	0.02	0.01	0.01	-0.01	-0.04	-0.07	0.03	-0.01	0.00	-0.01	-0.03	0.04	0.12	0.02	-0.01	0.00	-0.06	0.03	0.01	0.11	-0.13	-0.08	0.03	-0.01	-0.04	-0.05	0.00	-0.06	RDH10	157506.00	chr8:74207264-74236571 (+) // 86.32 // q21.11	No	1552379_at
1552381_at	SRSF12	-0.06	0.08	-0.17	-0.13	0.06	-0.05	-0.23	-0.16	0.77	0.52	0.16	0.81	0.81	0.34	0.27	0.26	-0.08	-0.01	0.05	-0.17	-0.18	-0.18	-0.12	-0.12	-0.25	-0.12	-0.12	-0.10	0.03	0.44	1.04	1.07	0.01	-0.23	-0.13	-0.16	-0.20	-0.08	-0.19	0.00	0.03	0.17	0.47	0.90	1.68	1.04	1.34	0.30	0.09	0.07	-0.06	-0.02	0.44	0.75	0.67	0.69	-0.09	-0.10	-0.05	0.01	-0.10	-0.14	-0.14	-0.13	0.10	-0.21	-0.14	-0.03	-0.01	0.02	0.02	0.07	-0.18	0.00	-0.21	0.39	0.05	0.03	-0.10	-0.01	-0.08	-0.24	-0.13	-0.11	-0.17	0.02	-0.05	-0.09	1.62	0.95	1.67	2.09	0.04	-0.01	0.11	-0.03	-0.09	-0.13	-0.10	-0.25	-0.17	0.08	-0.18	0.00	0.82	0.17	-0.02	0.17	0.85	0.22	0.03	-0.04	-0.21	-0.08	-0.18	-0.07	-0.09	0.13	-0.15	-0.09	-0.17	-0.03	-0.13	-0.08	-0.08	-0.15	-0.21	-0.19	0.23	-0.12	-0.16	-0.19	-0.08	0.09	-0.02	0.22	0.87	0.62	0.33	0.84	-0.12	-0.18	-0.12	-0.05	3.21	2.40	2.51	2.66	0.63	0.54	1.07	0.83	-0.13	-0.18	-0.21	-0.11	-0.04	-0.04	0.74	0.75	0.15	-0.07	-0.09	-0.12	1.36	1.03	1.37	1.08	2.48	1.61	0.79	0.59	-0.14	-0.05	-0.07	0.72	-0.02	0.21	-0.17	-0.08	-0.12	-0.24	-0.13	0.09	0.40	0.32	0.49	0.52	-0.10	-0.19	-0.23	-0.11	SRSF12	135295.00	chr6:89807869-89827769 (-) // 98.7 // q15	No	1552381_at
1552383_at	FAM71A	0.20	0.17	-0.39	-0.06	-0.12	0.24	-0.33	-0.20	0.22	0.02	0.03	0.20	-0.16	0.05	-0.15	-0.17	0.17	0.03	0.33	0.09	0.21	0.21	0.00	0.01	0.05	0.23	0.01	0.22	-0.20	0.28	-0.19	-0.10	0.13	0.18	0.03	-0.08	0.14	-0.05	0.21	0.47	-0.08	0.12	-0.13	-0.02	-0.08	-0.14	-0.27	-0.14	-0.08	-0.03	-0.11	0.05	-0.08	0.11	-0.31	-0.17	0.33	0.16	0.19	0.15	0.35	0.08	0.10	0.10	0.34	0.05	-0.07	0.08	0.16	0.25	-0.29	-0.03	-0.01	0.49	-0.20	-0.19	0.28	0.31	-0.12	-0.27	0.37	-0.12	0.07	0.18	-0.05	-0.08	-0.13	0.24	0.09	0.20	-0.12	0.25	0.12	0.15	0.19	-0.04	0.60	0.18	0.00	0.18	-0.22	0.54	-0.26	0.12	0.19	-0.09	-0.28	0.07	0.14	0.28	0.18	-0.15	0.15	0.19	-0.27	-0.05	-0.09	0.17	-0.24	-0.20	-0.04	0.16	-0.33	-0.04	0.11	0.32	-0.27	-0.08	0.23	0.08	0.02	0.07	0.13	0.11	-0.04	0.21	0.43	-0.02	-0.31	-0.05	0.11	0.31	-0.13	0.04	0.18	0.12	-0.18	0.00	-0.21	0.02	-0.14	-0.54	-0.40	-0.09	-0.35	-0.24	-0.22	-0.14	-0.38	-0.43	0.15	0.15	-0.20	-0.09	0.12	0.40	-0.46	-0.19	0.07	-0.11	0.09	-0.28	-0.29	0.36	-0.33	-0.09	0.29	0.47	-0.11	-0.07	0.28	0.11	-0.04	0.80	-0.12	-0.23	-0.26	-0.40	-0.03	0.02	-0.35	-0.36	FAM71A	149647.00	chr1:212797778-212800117 (+) // 97.07 // q32.3	No	1552383_at
1552384_a_at	FAM71A	-0.09	0.15	-0.17	-0.08	-0.15	0.17	-0.26	0.22	-0.25	0.10	-0.04	-0.16	0.07	0.05	-0.06	-0.06	0.05	-0.10	0.23	-0.12	0.04	0.08	0.09	-0.03	0.10	0.31	0.01	-0.14	-0.07	-0.03	0.01	0.08	-0.05	0.06	-0.18	0.01	0.03	-0.01	0.08	0.18	0.02	0.25	0.02	0.02	0.06	0.04	-0.25	0.17	-0.11	0.03	-0.10	-0.03	-0.05	0.07	-0.05	-0.02	0.03	-0.08	0.12	-0.06	0.08	-0.07	0.00	0.14	-0.04	-0.05	-0.14	0.17	0.02	-0.09	-0.07	0.05	-0.09	0.61	-0.07	0.05	-0.03	0.22	-0.03	-0.06	0.10	0.08	0.07	0.18	0.02	0.11	-0.06	0.09	0.05	0.27	0.27	0.11	-0.08	0.24	0.02	0.01	0.15	0.05	0.14	0.10	0.13	0.65	0.02	0.19	0.00	-0.14	-0.23	-0.09	-0.16	0.02	-0.01	-0.09	0.04	0.28	-0.15	0.06	-0.02	-0.02	-0.12	-0.08	0.00	0.09	-0.19	-0.10	-0.05	0.13	-0.05	-0.04	0.02	0.23	0.26	0.22	-0.13	0.12	0.18	0.16	0.10	0.19	-0.10	0.30	-0.11	0.14	-0.09	0.10	0.03	0.08	-0.22	-0.07	-0.08	-0.02	-0.08	-0.39	-0.25	-0.28	-0.42	-0.27	-0.14	-0.14	-0.24	-0.03	0.15	0.05	0.00	-0.14	-0.06	0.29	-0.12	-0.15	-0.06	0.03	0.02	0.04	-0.05	0.15	-0.17	-0.02	-0.16	0.23	0.06	0.06	-0.05	0.20	-0.08	0.17	-0.13	-0.08	-0.26	-0.04	-0.01	0.20	-0.07	-0.14	FAM71A	149647.00	chr1:212797778-212800117 (+) // 97.07 // q32.3	No	1552384_a_at
1552386_at	GAPT	0.05	0.01	-0.09	0.01	-0.03	0.02	-0.03	0.08	0.27	0.09	0.03	0.02	-0.15	0.07	0.04	0.06	3.02	3.03	2.99	3.98	0.05	-0.06	0.11	0.09	-0.07	3.85	3.11	2.61	-0.14	-0.04	0.05	-0.03	-0.01	0.17	-0.05	0.13	-0.09	-0.01	-0.04	0.03	0.06	-0.07	0.08	0.12	0.16	-0.02	0.07	0.20	-0.05	-0.04	0.05	0.13	-0.12	-0.04	-0.12	0.02	-0.17	-0.07	-0.04	-0.01	-0.19	0.02	0.10	-0.12	-0.08	0.02	-0.01	-0.10	6.67	5.25	5.95	5.91	0.26	0.09	-0.06	0.01	0.15	0.12	0.01	-0.17	-0.04	0.12	-0.09	-0.04	-0.07	-0.01	-0.04	0.07	0.00	-0.02	-0.14	-0.06	0.20	0.04	0.07	0.60	0.01	0.08	-0.03	-0.08	0.00	0.12	-0.10	0.04	0.05	0.05	0.01	0.03	-0.13	-0.04	-0.06	-0.06	0.00	-0.02	-0.05	-0.06	0.07	-0.10	-0.12	-0.07	0.11	-0.01	-0.03	-0.05	0.01	0.09	-0.07	0.00	0.45	0.11	-0.02	-0.06	0.33	0.02	-0.02	0.24	0.09	0.04	-0.01	-0.04	0.48	0.02	-0.08	0.15	0.06	-0.04	-0.05	0.07	-0.04	-0.06	0.03	-0.05	-0.13	-0.05	-0.02	-0.06	-0.09	-0.07	-0.03	-0.12	0.41	-0.07	-0.06	-0.08	0.11	0.13	0.03	0.01	0.00	0.06	0.15	0.13	-0.04	0.02	-0.08	0.01	0.47	0.02	-0.08	-0.07	-0.15	0.02	0.10	-0.12	-0.07	-0.06	-0.11	-0.02	0.07	-0.03	0.01	0.00	GAPT	202309.00	chr5:57787325-57792186 (+) // 65.42 // q11.2	No	1552386_at
1552388_at	FLJ30901	-0.16	0.10	-0.13	0.04	0.01	-0.13	-0.17	0.24	-0.09	0.03	0.08	0.05	0.05	0.19	0.12	0.06	-0.24	-0.20	0.28	-0.01	0.15	-0.06	-0.03	0.04	-0.10	0.17	0.14	-0.13	-0.17	-0.04	-0.25	-0.19	-0.08	-0.07	0.04	-0.13	0.15	-0.27	-0.06	0.00	0.11	-0.08	0.08	-0.11	0.07	0.16	-0.20	0.29	0.19	0.08	-0.10	0.06	-0.07	0.16	-0.11	-0.14	0.18	-0.11	0.16	-0.13	0.14	0.14	0.28	0.30	-0.02	-0.24	-0.07	-0.16	0.14	0.15	0.10	0.07	0.07	0.50	-0.02	0.01	-0.04	0.29	0.07	-0.22	-0.04	-0.16	0.02	0.01	0.21	-0.03	0.09	-0.05	-0.11	-0.13	-0.18	-0.08	0.03	0.29	0.25	0.25	0.18	0.23	-0.08	0.16	0.12	0.25	-0.10	0.22	-0.07	-0.28	-0.11	-0.08	0.08	0.01	0.03	-0.28	-0.09	-0.12	-0.22	-0.10	0.16	-0.29	-0.14	-0.17	-0.07	-0.05	-0.28	-0.12	-0.04	0.10	-0.08	-0.07	0.30	0.31	0.41	0.27	0.06	0.34	0.04	0.44	0.04	-0.03	-0.01	0.23	0.31	0.44	0.11	0.30	0.23	0.15	-0.09	0.10	-0.13	0.02	-0.20	-0.44	-0.29	-0.15	-0.34	-0.22	-0.12	0.03	-0.25	-0.22	-0.01	0.01	-0.02	0.14	-0.07	0.15	-0.40	-0.29	-0.15	-0.18	3.62	1.85	0.06	0.22	-0.18	-0.21	0.27	0.08	-0.06	0.14	0.13	0.07	-0.18	0.11	-0.22	-0.07	-0.27	-0.07	0.10	-0.09	-0.25	-0.23	FLJ30901	150378.00	chr22:43593285-43595152 (-) // 41.94 // q13.2	No	1552388_at
1552389_at	C8orf47	0.40	0.27	-0.04	0.05	-0.30	-0.16	-0.23	-0.19	1.84	2.24	1.95	1.61	0.99	1.04	0.83	0.65	-0.14	-0.04	-0.18	-0.30	-0.17	-0.07	-0.21	-0.21	-0.25	-0.06	-0.36	-0.35	0.27	0.80	1.36	1.29	-0.28	-0.10	-0.14	-0.12	0.11	-0.09	0.09	0.53	-0.25	0.14	-0.15	-0.15	-0.20	-0.09	0.39	0.01	1.06	0.01	-0.20	-0.27	1.56	0.80	0.59	0.60	0.01	0.23	2.37	3.17	2.47	1.78	2.25	1.74	3.03	3.00	2.58	2.23	-0.27	0.04	-0.03	-0.16	0.77	-0.08	-0.21	0.00	-0.08	0.03	-0.27	-0.05	0.13	0.28	0.69	0.82	-0.14	-0.04	0.05	-0.15	0.17	0.19	-0.22	-0.28	-0.23	0.02	0.14	-0.09	0.01	0.04	-0.15	-0.02	-0.37	-0.05	-0.17	-0.13	-0.09	-0.12	-0.16	-0.01	-0.16	-0.03	-0.10	-0.29	-0.05	0.01	-0.22	-0.14	-0.33	0.03	-0.27	-0.05	-0.31	-0.14	-0.17	-0.07	-0.15	0.07	-0.18	-0.23	-0.37	0.05	-0.04	-0.17	0.79	-0.26	0.02	0.49	0.69	0.56	0.16	0.31	-0.13	0.20	0.04	-0.16	1.38	1.14	1.53	1.31	0.42	0.37	0.40	0.93	0.58	0.72	0.04	-0.10	0.88	0.90	0.40	0.51	0.09	0.44	0.26	0.70	-0.41	-0.15	-0.22	0.17	0.50	0.72	-0.26	-0.15	-0.25	0.17	0.18	0.61	-0.32	-0.06	-0.15	-0.22	0.02	-0.06	0.01	0.10	-0.24	-0.10	-0.17	-0.33	-0.23	0.06	-0.20	-0.11	C8orf47	203111.00	chr8:99076749-99105838 (+) // 100.0 // q22.2	No	1552389_at
1552390_a_at	C8orf47	1.18	0.84	-0.24	-0.20	-0.27	-0.08	-0.27	-0.11	2.68	3.26	3.07	2.99	2.68	1.80	1.52	1.22	-0.08	0.06	-0.08	-0.30	-0.19	-0.08	-0.21	-0.27	-0.26	-0.11	-0.13	-0.20	1.15	1.10	1.82	1.92	-0.12	-0.05	-0.24	-0.10	0.02	0.04	0.14	0.89	-0.16	-0.15	-0.08	-0.33	-0.21	0.16	1.31	0.07	2.05	0.41	0.08	-0.16	3.25	1.17	1.12	0.85	-0.07	0.75	3.64	4.25	3.07	2.89	2.68	2.56	4.03	3.70	3.74	2.88	-0.27	-0.08	-0.11	-0.03	1.55	0.08	-0.21	0.13	-0.30	-0.20	-0.13	-0.26	-0.11	0.64	0.93	1.53	-0.10	0.06	0.04	-0.15	0.93	0.21	-0.01	-0.27	-0.13	-0.08	-0.05	-0.22	-0.11	0.10	-0.26	0.04	-0.10	-0.14	-0.18	0.07	-0.11	-0.10	-0.18	-0.07	-0.26	-0.34	-0.27	-0.32	0.32	-0.12	-0.23	-0.19	-0.16	-0.25	-0.19	-0.18	-0.18	-0.32	-0.25	-0.32	-0.12	-0.34	-0.30	-0.27	-0.05	-0.07	-0.03	-0.19	1.69	-0.08	0.07	1.46	2.70	1.11	0.64	0.53	-0.06	0.14	0.35	0.00	2.86	1.88	2.65	2.05	1.20	0.58	1.42	1.61	1.52	1.38	0.50	0.14	2.32	1.52	1.45	1.66	0.91	1.29	1.23	1.78	-0.20	-0.06	-0.31	0.64	1.78	1.18	-0.11	0.02	-0.03	0.04	0.63	1.09	-0.07	0.05	-0.16	-0.14	-0.24	-0.18	-0.23	-0.06	-0.15	-0.28	-0.14	-0.33	-0.24	-0.13	-0.22	-0.22	C8orf47	203111.00	chr8:99076749-99105838 (+) // 100.0 // q22.2	No	1552390_a_at
1552391_at	C1orf65	0.08	0.18	-0.06	0.01	-0.02	0.17	-0.17	0.12	0.35	0.08	-0.22	0.11	-0.07	-0.01	-0.34	-0.03	0.13	-0.20	0.03	-0.13	-0.01	0.07	0.03	-0.09	0.28	0.33	-0.23	0.32	-0.10	0.03	0.12	0.00	0.24	0.07	-0.12	0.11	0.16	0.05	-0.04	-0.03	-0.03	0.03	-0.07	0.10	-0.01	0.00	-0.12	0.06	-0.13	0.01	-0.15	0.16	0.15	0.16	0.15	0.08	0.20	-0.15	-0.01	-0.06	0.09	-0.04	-0.01	0.16	0.09	0.12	0.02	-0.03	0.12	-0.12	-0.10	0.19	0.14	0.16	-0.12	-0.02	0.32	-0.08	-0.01	-0.16	0.17	-0.20	-0.20	-0.01	0.26	0.12	0.14	0.15	0.03	-0.03	0.02	-0.04	0.29	0.16	0.11	0.20	0.25	0.00	-0.10	0.17	0.05	0.09	-0.05	0.25	0.19	-0.11	-0.10	-0.12	-0.03	-0.18	0.10	-0.13	0.13	-0.19	-0.13	0.00	0.19	0.15	-0.04	0.12	-0.11	-0.05	-0.18	0.02	0.24	-0.01	-0.18	-0.06	0.07	0.07	0.02	0.13	-0.12	0.13	0.14	0.19	0.15	-0.09	0.01	0.06	0.08	0.11	0.05	0.07	-0.10	0.02	-0.14	0.02	-0.14	0.01	-0.11	-0.19	-0.04	-0.02	-0.14	-0.01	-0.12	0.09	-0.12	-0.03	0.36	0.05	-0.03	0.10	0.08	0.05	-0.05	-0.04	0.00	-0.09	0.22	-0.16	-0.02	0.21	-0.08	-0.02	0.05	0.25	-0.11	0.00	-0.03	-0.01	-0.01	0.38	-0.22	-0.06	-0.02	-0.02	-0.20	0.04	-0.05	-0.04	C1orf65	164127.00	chr1:223566768-223568807 (+) // 98.45 // q41	No	1552391_at
1552393_at	ENTHD1	0.51	0.14	-0.07	0.14	-0.28	-0.02	-0.02	-0.05	0.12	-0.02	-0.08	-0.09	-0.28	-0.13	0.17	0.13	-0.17	0.19	0.20	0.16	-0.21	0.01	-0.01	-0.03	-0.18	0.01	-0.05	0.00	-0.08	-0.09	-0.04	-0.07	0.12	0.04	0.05	-0.01	-0.05	-0.04	-0.09	-0.16	0.01	-0.06	0.07	-0.04	-0.16	-0.08	-0.03	0.15	-0.23	-0.08	-0.12	0.07	-0.21	-0.03	-0.02	-0.05	-0.10	-0.08	-0.05	-0.06	-0.17	-0.09	-0.08	-0.19	-0.17	0.12	-0.10	0.04	0.00	0.06	0.01	0.13	0.09	0.06	0.03	-0.05	0.15	0.14	-0.02	-0.10	-0.01	-0.09	-0.07	-0.05	-0.20	0.10	-0.02	-0.07	-0.18	0.12	-0.12	-0.08	1.53	0.10	-0.03	0.05	-0.06	-0.03	-0.11	-0.05	-0.25	0.15	0.10	0.16	0.22	0.11	-0.02	0.20	2.40	1.31	1.13	1.10	-0.11	0.00	0.03	0.07	-0.21	-0.04	0.05	0.01	-0.07	0.15	0.55	0.35	0.17	0.18	0.23	0.05	0.45	0.11	0.07	-0.04	-0.01	-0.06	-0.01	0.19	0.03	0.11	-0.06	0.03	0.08	0.04	0.07	-0.01	-0.23	0.07	0.02	-0.01	-0.18	-0.10	0.14	-0.09	-0.17	-0.04	-0.03	0.03	-0.08	-0.04	0.02	0.03	0.10	0.01	0.05	-0.14	0.18	0.01	-0.05	0.05	-0.16	-0.02	-0.15	0.22	-0.21	0.07	-0.06	-0.07	0.06	0.05	0.19	0.14	-0.02	0.12	0.07	-0.03	-0.21	0.03	0.07	-0.07	-0.05	-0.03	-0.06	0.44	ENTHD1	150350.00	chr22:40139049-40289803 (-) // 99.41 // q13.1	No	1552393_at
1552394_a_at	ENTHD1	0.68	0.04	0.02	-0.01	-0.10	0.00	0.13	-0.02	0.03	-0.13	-0.14	-0.01	-0.22	0.06	0.94	0.35	0.07	0.14	0.37	0.42	-0.05	0.09	0.03	-0.09	-0.08	0.15	-0.02	-0.14	-0.19	0.03	0.10	-0.05	0.16	-0.01	0.10	-0.10	0.00	0.00	-0.12	0.05	0.39	0.03	-0.08	-0.05	-0.10	-0.23	0.10	-0.06	-0.21	-0.13	-0.10	-0.09	-0.15	-0.10	-0.16	-0.12	-0.10	0.03	-0.02	-0.06	0.04	0.04	0.00	0.02	0.04	0.07	-0.07	0.10	-0.14	0.03	0.13	0.08	-0.05	0.13	0.00	0.06	0.02	0.02	-0.09	-0.01	0.00	-0.03	-0.03	-0.14	-0.05	0.05	-0.09	0.06	-0.27	-0.01	-0.21	-0.07	2.40	0.25	0.39	-0.09	-0.06	0.10	-0.01	-0.06	-0.25	0.26	0.04	0.36	0.99	0.79	0.05	0.36	3.84	3.05	2.20	2.95	-0.04	-0.01	0.01	0.50	-0.16	0.02	-0.02	0.08	0.12	0.66	1.55	0.83	1.41	0.52	0.92	0.62	0.40	0.23	0.15	0.19	0.09	0.05	0.09	0.05	-0.11	0.01	-0.01	-0.13	0.24	0.02	-0.04	-0.04	-0.18	0.01	-0.06	0.04	-0.23	-0.15	0.04	-0.08	-0.09	-0.08	0.03	0.03	-0.16	-0.20	0.17	-0.17	0.13	-0.06	-0.12	-0.11	0.02	0.16	-0.05	-0.08	-0.06	0.04	-0.08	0.18	-0.25	-0.05	0.02	0.00	0.14	-0.09	0.05	0.03	-0.18	-0.06	-0.18	-0.17	-0.24	0.02	0.09	-0.05	0.08	-0.05	0.03	1.40	ENTHD1	150350.00	chr22:40139049-40289803 (-) // 99.41 // q13.1	No	1552394_a_at
1552395_at	TSSK3	0.39	0.09	-0.38	-0.18	0.09	-0.20	-0.07	0.23	0.34	0.06	0.04	0.29	-0.15	-0.03	-0.04	0.02	0.20	-0.09	0.32	-0.22	0.39	0.18	0.14	0.05	-0.23	0.15	0.26	0.41	-0.06	0.22	-0.30	-0.04	0.57	0.22	-0.21	-0.28	-0.11	-0.03	0.02	-0.20	0.41	-0.14	0.22	0.26	0.16	-0.13	-0.21	0.11	-0.09	0.06	0.03	0.14	-0.15	0.05	-0.26	-0.45	-0.12	-0.10	-0.06	-0.30	0.15	0.07	-0.03	-0.06	0.16	-0.10	-0.17	-0.36	0.21	0.26	0.11	-0.07	0.30	0.57	0.01	0.03	0.44	0.14	0.11	-0.27	0.05	-0.15	-0.06	-0.29	0.01	-0.15	-0.19	0.18	0.21	0.15	-0.12	-0.08	0.32	0.09	0.00	-0.11	0.09	0.01	-0.04	-0.23	0.24	0.28	0.02	0.16	0.25	-0.04	0.00	0.15	0.22	0.19	0.15	0.48	-0.06	-0.10	-0.24	-0.22	0.05	-0.16	0.00	-0.34	0.27	0.09	0.04	0.07	0.25	0.24	-0.06	0.17	0.66	-0.04	0.12	-0.07	0.46	0.68	0.38	0.49	0.14	-0.15	-0.13	0.05	0.36	0.14	-0.25	0.11	0.31	0.03	-0.14	0.00	-0.04	0.02	-0.15	-0.49	-0.32	-0.14	-0.17	-0.21	-0.16	-0.08	-0.23	-0.20	0.50	-0.02	-0.10	-0.10	0.32	0.50	-0.31	-0.28	0.01	-0.37	-0.10	0.43	0.06	0.29	-0.13	-0.18	0.68	0.10	-0.09	-0.21	0.04	0.04	-0.07	0.02	0.33	0.09	-0.10	-0.22	0.44	0.15	-0.05	0.00	TSSK3	81629.00	chr1:32827797-32829910 (+) // 94.4 // p35.1	No	1552395_at
1552396_at	WFDC6	-0.11	0.37	0.02	-0.11	0.11	-0.07	-0.15	0.12	-0.13	0.05	0.03	-0.15	-0.13	0.04	0.18	-0.01	-0.13	-0.11	0.19	-0.15	0.08	0.12	0.15	-0.02	0.05	0.12	-0.21	-0.41	-0.14	0.07	-0.07	0.12	-0.24	-0.06	-0.10	-0.07	0.20	0.01	0.14	0.17	-0.08	-0.06	-0.10	-0.36	-0.10	-0.06	-0.20	-0.04	-0.16	0.05	-0.05	-0.21	-0.01	-0.02	0.17	-0.29	0.05	0.14	0.28	-0.03	0.10	-0.02	-0.09	0.22	0.16	0.10	0.21	0.31	-0.19	-0.01	0.02	0.02	-0.26	0.36	0.18	0.17	-0.11	0.38	0.24	-0.12	0.21	-0.05	0.03	0.10	0.19	-0.21	-0.18	0.08	0.10	-0.19	0.00	-0.36	-0.37	0.08	0.10	-0.14	0.23	0.06	0.00	0.22	0.21	0.25	0.19	0.29	0.16	0.03	0.01	0.17	-0.30	-0.23	0.20	-0.24	-0.21	0.33	-0.21	-0.05	0.28	0.19	0.19	0.06	0.05	0.01	-0.11	-0.08	0.11	0.04	-0.01	-0.04	0.04	0.14	0.13	-0.11	-0.28	0.01	0.14	0.09	0.00	-0.01	0.00	0.12	-0.36	0.00	-0.19	0.14	-0.20	0.06	-0.17	0.07	0.02	0.11	0.13	-0.13	-0.19	0.03	-0.22	0.02	-0.16	-0.02	-0.16	0.06	-0.25	0.10	0.32	0.15	-0.08	0.58	-0.01	0.09	-0.04	0.02	-0.27	0.25	-0.03	0.18	-0.15	0.02	0.04	0.10	0.06	-0.08	-0.07	0.01	-0.08	0.27	-0.03	0.20	0.08	0.34	-0.26	0.05	-0.20	-0.15	WFDC6	140870.00	chr20:44162835-44168134 (-) // 97.17 // q13.12	No	1552396_at
1552398_a_at	CLEC12A	0.06	0.12	0.12	0.16	-0.22	-0.04	-0.08	0.08	-0.11	-0.03	0.09	0.13	-0.21	-0.01	0.03	-0.02	-0.09	0.14	0.18	0.09	0.03	0.11	0.10	0.08	-0.20	-0.02	0.13	0.11	-0.19	0.04	-0.04	-0.07	0.22	0.75	1.04	2.49	-0.03	-0.02	-0.05	0.10	-0.14	-0.08	-0.15	0.01	-0.25	-0.10	-0.10	0.06	-0.18	-0.06	-0.10	-0.06	-0.07	0.07	-0.03	0.09	0.01	0.03	-0.03	0.03	-0.07	-0.07	-0.10	-0.03	0.02	0.02	-0.17	0.03	1.48	3.77	3.31	3.22	-0.10	0.31	-0.03	-0.01	0.13	0.10	0.11	-0.17	-0.05	0.09	-0.03	-0.03	-0.01	0.13	-0.06	0.04	-0.34	0.07	-0.11	0.04	0.16	0.15	0.09	0.20	0.00	0.03	0.01	-0.03	0.02	0.26	0.09	0.09	-0.14	-0.14	-0.11	0.04	0.01	-0.06	-0.06	-0.02	-0.17	-0.02	-0.09	0.02	-0.15	-0.04	0.11	0.08	-0.18	0.07	0.01	0.08	0.14	0.09	-0.06	0.02	0.36	0.04	0.18	0.23	-0.09	0.11	0.06	0.14	-0.20	0.07	-0.04	0.09	0.04	0.05	-0.16	-0.07	-0.07	0.04	-0.06	-0.01	-0.21	-0.04	-0.06	-0.15	0.12	-0.05	0.54	0.24	-0.18	0.00	-0.11	-0.06	0.02	-0.06	0.07	0.00	-0.02	0.16	-0.05	0.01	-0.20	-0.18	0.01	0.03	-0.26	0.09	0.02	-0.04	0.08	0.06	-0.04	0.13	0.00	0.07	-0.13	-0.03	-0.21	0.04	-0.18	-0.08	0.07	-0.04	-0.19	-0.15	CLEC12A	160364.00	chr12:10124026-10138055 (+) // 57.24 // p13.2	No	1552398_a_at
1552399_a_at	BRF1	-0.53	-0.36	0.03	0.10	-0.11	-0.46	-0.13	0.06	-0.40	0.13	-0.11	-0.26	0.25	0.09	0.03	-0.04	-0.34	0.11	0.01	-0.12	-0.49	-0.15	-0.18	-0.36	0.42	0.45	-0.28	-0.20	0.12	-0.04	-0.11	-0.21	-0.04	0.43	0.84	0.47	-0.04	-0.12	-0.25	-0.15	-0.07	-0.34	0.05	-0.38	-0.41	0.55	0.49	0.95	0.22	-0.04	-0.28	-0.37	0.06	0.28	-0.17	0.55	0.46	0.39	0.45	0.32	0.17	0.38	0.14	0.13	0.54	0.48	0.62	0.49	0.05	0.11	0.64	0.40	-0.37	0.38	0.16	0.36	-0.35	-0.11	-0.03	0.48	0.35	0.20	0.00	-0.12	1.09	0.29	0.48	0.44	-0.78	-0.35	-0.51	-0.21	-0.20	-0.01	-0.11	-0.07	-0.01	0.53	0.41	0.57	-0.05	-0.35	0.02	0.17	-0.45	-0.09	0.03	-0.14	-0.43	-0.11	-0.04	-0.29	-0.19	0.15	0.81	0.74	-0.27	-0.44	0.16	0.00	0.13	-0.28	-0.16	-0.14	-0.01	-0.34	0.05	-0.18	-0.41	0.33	0.23	0.31	-0.24	0.02	-0.28	0.08	-0.66	0.04	0.01	-0.08	-0.37	0.08	-0.17	0.05	-0.35	0.19	0.42	0.35	0.19	-0.05	-0.04	0.05	0.31	-0.24	-0.43	-0.19	0.85	0.32	0.48	0.34	0.04	0.36	0.53	0.40	-0.63	-0.38	-0.36	-0.24	-0.52	0.66	-0.58	-0.05	0.03	-0.24	-0.17	-0.21	-0.39	0.19	0.23	0.18	0.26	0.20	-0.03	0.17	-0.83	-0.16	0.07	-0.11	-0.17	-0.27	0.13	-0.21	BRF1	2972.00	chr14:105675624-105714777 (-) // 79.96 // q32.33	No	1552399_a_at
1552400_a_at	C15orf27	-0.33	0.14	-0.09	0.46	-0.14	-0.06	-0.34	0.06	-0.23	0.08	-0.08	0.02	-0.28	0.08	0.00	0.10	0.79	0.23	0.15	0.01	0.00	-0.17	-0.05	-0.11	0.06	0.13	-0.03	0.01	-0.16	0.25	-0.08	-0.11	0.21	0.19	0.30	0.18	0.08	-0.17	0.10	0.05	-0.02	-0.43	-0.26	-0.39	-0.08	0.14	-0.16	-0.01	0.00	0.09	-0.02	-0.34	0.28	0.20	0.17	-0.01	0.23	-0.06	0.16	0.01	0.08	0.14	-0.06	0.02	0.21	-0.06	-0.19	0.48	-0.13	-0.16	-0.10	0.04	-0.41	0.34	-0.19	-0.12	-0.12	0.13	-0.03	-0.24	0.09	-0.15	0.04	0.15	0.05	0.21	0.30	0.78	0.27	0.75	1.06	0.98	-0.07	0.00	0.02	-0.16	-0.03	0.01	-0.05	0.03	-0.01	-0.02	-0.11	0.04	-0.15	-0.32	-0.25	-0.11	-0.13	-0.19	0.46	0.13	-0.11	0.17	-0.20	-0.13	-0.02	-0.19	-0.04	-0.05	0.12	-0.06	-0.11	-0.14	-0.05	0.09	-0.06	0.01	0.23	0.05	0.20	-0.12	0.05	0.46	0.22	0.16	0.52	0.17	-0.02	-0.06	-0.18	0.01	-0.09	0.15	0.69	0.59	0.73	0.71	0.29	0.26	0.29	0.26	-0.24	-0.06	-0.17	-0.13	-0.25	0.07	0.00	-0.11	0.38	0.19	0.32	0.29	-0.32	0.20	0.26	-0.32	0.18	-0.11	-0.09	-0.13	-0.02	0.18	-0.28	-0.15	-0.17	-0.10	-0.14	-0.20	0.25	-0.11	-0.10	-0.04	-0.13	-0.19	-0.24	-0.09	0.02	-0.27	-0.33	-0.36	C15orf27	123591.00	chr15:76352298-76497304 (+) // 99.04 // q24.2	No	1552400_a_at
1552401_a_at	BACH1///GRIK1-AS2	0.03	0.13	0.18	0.14	0.08	0.11	0.10	0.26	-0.16	-0.19	-0.06	-0.19	0.00	0.04	0.22	0.12	0.09	-0.11	0.19	-0.18	0.19	0.06	0.09	-0.10	0.01	-0.07	-0.17	-0.16	-0.06	0.18	0.00	-0.03	0.05	0.08	0.28	-0.10	0.03	0.01	0.10	0.07	0.07	0.16	0.27	0.01	-0.09	-0.15	0.05	0.01	0.19	0.42	-0.07	-0.01	-0.26	-0.05	0.02	-0.09	-0.12	-0.06	-0.01	-0.07	-0.03	-0.12	-0.20	-0.14	-0.06	-0.24	-0.09	-0.21	0.08	-0.05	0.05	-0.13	0.09	0.28	0.42	0.23	-0.11	-0.17	0.06	-0.06	0.07	0.03	-0.04	-0.05	-0.03	0.14	0.13	0.02	0.16	-0.07	0.20	-0.17	0.05	0.10	0.12	0.30	0.02	-0.13	-0.27	-0.13	0.41	0.15	0.04	0.21	0.25	0.19	0.19	0.38	-0.02	-0.01	0.05	-0.09	1.00	0.08	0.78	0.29	0.28	-0.14	0.17	-0.04	0.11	0.00	-0.06	0.00	0.07	0.17	0.17	0.01	-0.01	-0.10	0.15	-0.09	-0.02	0.04	0.15	0.13	0.06	-0.13	0.06	0.29	0.12	0.03	-0.06	0.22	-0.18	-0.08	-0.12	-0.04	-0.15	0.31	0.18	0.01	-0.04	-0.23	-0.22	-0.12	-0.15	-0.16	-0.22	-0.23	0.04	-0.10	-0.16	-0.04	-0.10	0.05	-0.13	0.02	-0.07	0.05	0.26	0.05	-0.15	0.21	0.04	0.01	-0.10	-0.07	-0.12	-0.14	-0.16	0.02	-0.06	0.14	-0.12	-0.03	0.00	0.22	0.08	0.09	0.21	-0.07	BACH1///GRIK1-AS2	100379661///571	chr21:30968359-30970015 (+) // 78.09 // q21.3	No	1552401_a_at
1552402_at	CALML6	-0.03	-0.05	-0.05	-0.05	-0.03	-0.12	0.10	0.34	-0.03	0.10	0.04	-0.22	-0.07	0.04	-0.23	0.06	-0.09	-0.12	0.36	-0.29	-0.20	0.11	0.00	-0.14	0.32	0.20	0.07	-0.09	-0.36	0.02	-0.18	0.01	-0.02	0.06	-0.02	-0.01	0.01	-0.22	-0.10	0.21	0.09	0.09	0.26	-0.02	-0.01	0.00	-0.04	0.16	-0.02	0.15	-0.07	0.08	-0.17	0.15	-0.01	0.08	0.08	-0.10	0.10	-0.12	0.13	-0.07	0.02	0.17	-0.01	-0.01	-0.04	0.04	-0.09	0.10	-0.22	0.04	-0.28	-0.06	0.03	0.03	0.22	0.08	0.19	0.05	0.07	-0.32	-0.07	-0.10	0.01	0.05	-0.01	0.03	-0.05	0.02	-0.13	-0.17	-0.07	0.05	-0.02	0.13	-0.02	-0.07	0.01	0.02	-0.13	0.30	0.10	0.32	-0.01	-0.10	0.03	0.09	0.06	-0.07	0.00	-0.16	0.12	0.04	0.10	0.04	0.00	-0.14	-0.04	0.10	-0.04	-0.05	0.04	0.15	0.08	0.08	0.05	-0.04	-0.23	0.05	0.22	0.03	-0.18	0.20	-0.03	0.30	-0.06	-0.05	-0.07	0.25	-0.26	0.03	-0.13	0.31	0.20	0.05	0.06	0.07	-0.17	0.11	0.05	-0.14	-0.23	0.05	-0.07	-0.11	-0.23	-0.03	0.03	-0.21	0.05	0.04	-0.06	-0.03	-0.23	0.27	-0.23	0.13	0.04	0.11	-0.08	0.05	-0.26	0.13	-0.11	0.09	0.07	0.12	-0.01	0.14	0.13	-0.24	-0.06	-0.01	-0.08	-0.18	0.05	0.17	0.06	-0.06	-0.01	0.01	CALML6	163688.00	chr1:1846546-1848733 (+) // 98.84 // p36.33	No	1552402_at
1552405_at	NLRP5	0.62	0.10	-0.23	-0.21	0.35	0.06	0.01	0.11	-0.30	-0.05	-0.17	0.09	0.05	0.11	-0.05	0.03	0.10	-0.06	0.09	0.02	0.19	-0.06	0.11	0.21	-0.02	-0.11	0.20	0.06	0.19	-0.01	-0.02	-0.22	0.14	0.10	-0.03	-0.15	0.15	-0.04	-0.07	0.01	0.37	0.01	-0.05	-0.16	0.06	0.09	0.02	0.00	0.13	0.07	0.21	-0.08	0.07	-0.04	-0.03	0.06	0.07	-0.19	-0.07	0.12	0.35	0.19	0.04	0.19	-0.26	-0.19	-0.11	0.12	0.08	-0.14	-0.25	-0.03	-0.07	0.66	-0.09	0.00	0.00	0.14	0.10	-0.25	0.12	-0.08	0.03	-0.03	0.06	0.09	0.03	0.23	0.00	-0.04	-0.08	0.05	0.25	0.07	-0.10	-0.09	0.24	-0.09	-0.02	0.08	0.26	0.30	0.05	0.10	-0.08	-0.39	-0.18	-0.16	0.00	-0.12	0.14	-0.09	0.15	0.11	-0.09	0.01	0.15	0.08	-0.03	-0.12	0.23	-0.07	-0.08	0.11	-0.08	0.17	-0.15	0.05	0.12	0.02	-0.09	-0.08	0.16	0.38	0.35	0.39	0.23	-0.14	0.11	0.16	-0.21	0.06	-0.20	0.10	0.02	-0.06	-0.31	-0.16	0.16	0.21	-0.03	-0.25	-0.26	0.05	-0.13	-0.03	-0.09	-0.04	-0.06	-0.10	-0.23	-0.05	0.08	0.14	0.17	0.00	-0.05	-0.16	0.82	-0.01	0.10	-0.09	-0.08	0.19	-0.30	-0.03	0.11	-0.05	0.23	0.06	0.16	-0.07	-0.05	0.29	0.30	0.07	-0.13	0.07	0.14	0.25	-0.02	-0.09	NLRP5	126206.00	chr19:56515081-56573179 (+) // 96.76 // q13.43	No	1552405_at
1552408_at	ODF4	0.17	0.01	-0.12	-0.11	-0.09	0.00	-0.14	0.07	0.13	0.21	0.05	0.13	-0.07	0.13	-0.11	0.01	-0.04	-0.12	0.25	0.11	0.16	-0.03	0.02	0.11	-0.21	-0.02	0.16	0.20	0.09	0.27	-0.10	-0.05	0.09	0.02	0.07	-0.10	0.14	-0.11	-0.02	0.08	0.16	0.10	0.11	0.18	-0.06	0.03	-0.09	-0.02	-0.16	-0.02	0.08	0.11	-0.13	0.10	-0.23	-0.10	-0.06	-0.08	0.15	-0.04	-0.11	-0.05	-0.10	0.10	-0.10	-0.01	-0.07	0.09	0.15	0.05	0.09	-0.11	0.14	0.46	0.12	0.01	0.24	0.22	0.06	-0.09	0.19	0.08	0.13	-0.07	-0.01	-0.07	-0.12	0.03	0.02	0.13	-0.13	0.05	0.30	0.06	-0.02	-0.16	-0.04	-0.14	0.05	-0.03	0.03	0.33	0.05	0.07	0.08	-0.06	0.02	-0.03	0.06	-0.05	-0.12	0.09	0.28	-0.03	-0.06	-0.05	-0.06	0.06	0.12	-0.21	0.07	-0.08	-0.04	-0.13	0.00	0.01	-0.17	0.03	0.36	0.24	-0.02	-0.16	-0.03	0.11	0.03	0.13	-0.13	0.01	-0.06	0.09	0.11	0.06	-0.04	0.16	0.12	0.06	-0.07	-0.05	-0.03	0.01	-0.05	-0.19	-0.12	-0.09	-0.02	-0.23	-0.17	-0.14	0.05	0.04	0.02	0.04	-0.13	-0.07	0.04	0.33	-0.13	-0.11	-0.11	-0.07	-0.09	0.10	0.05	0.41	-0.04	-0.05	0.06	0.27	0.01	0.00	0.06	0.16	-0.06	0.05	-0.01	-0.02	0.01	-0.05	0.15	-0.07	-0.10	-0.14	ODF4	146852.00	chr17:8243187-8249357 (+) // 98.28 // p13.1	No	1552408_at
1552409_a_at	ODF4	-0.02	-0.12	-0.39	-0.04	0.05	0.14	-0.10	0.16	-0.02	0.22	-0.04	-0.05	-0.01	0.07	-0.17	-0.12	0.42	0.10	0.60	0.32	0.08	0.11	0.18	-0.02	0.14	0.09	0.39	0.07	-0.14	0.29	-0.23	-0.03	0.23	0.13	0.22	0.05	-0.07	-0.08	-0.14	-0.17	-0.04	-0.02	0.02	-0.21	0.03	-0.08	-0.08	-0.15	0.07	-0.27	0.16	-0.37	-0.03	0.23	0.15	-0.10	-0.12	-0.01	-0.05	-0.10	0.11	0.13	-0.06	-0.10	-0.12	-0.07	-0.12	-0.17	0.44	0.28	0.05	0.34	-0.28	0.43	-0.18	-0.04	0.09	0.28	-0.03	-0.20	0.18	0.00	-0.15	-0.06	-0.03	0.33	-0.07	0.35	0.07	0.18	0.11	0.17	0.28	0.33	0.07	0.09	0.44	0.16	-0.08	0.20	0.09	0.35	-0.08	0.20	0.15	-0.12	-0.19	-0.07	0.02	0.10	0.13	-0.06	0.21	0.05	-0.11	0.16	-0.05	0.13	-0.28	-0.11	0.00	-0.01	-0.28	0.07	0.00	0.12	-0.22	-0.08	0.05	0.24	0.08	0.09	-0.05	0.12	-0.18	-0.02	0.03	0.09	-0.12	0.08	-0.07	0.26	0.09	0.15	-0.05	0.19	-0.25	-0.08	-0.22	-0.03	-0.11	-0.24	-0.24	-0.10	-0.29	-0.21	0.09	-0.01	-0.09	-0.14	0.10	0.13	-0.02	0.00	-0.17	0.01	-0.36	-0.08	0.02	-0.20	-0.34	-0.17	-0.07	0.16	-0.33	0.06	0.45	0.39	0.04	0.08	0.21	0.02	-0.06	-0.01	0.07	-0.15	-0.23	-0.20	0.09	-0.05	-0.26	-0.20	ODF4	146852.00	chr17:8243187-8249357 (+) // 98.28 // p13.1	No	1552409_a_at
1552410_at	CLEC4F	0.02	0.26	-0.22	-0.11	0.12	-0.05	-0.21	0.25	-0.21	0.17	0.01	0.19	-0.06	0.21	0.16	0.40	-0.10	0.08	0.17	-0.12	0.03	-0.08	0.09	0.02	-0.17	0.15	0.20	0.00	-0.01	0.15	0.07	0.01	0.00	-0.01	-0.15	-0.24	0.14	-0.18	-0.03	-0.11	0.06	-0.14	-0.04	-0.14	0.01	0.11	-0.15	-0.01	0.05	-0.05	0.08	-0.03	0.15	-0.04	-0.04	-0.27	-0.03	-0.13	0.02	-0.12	0.05	-0.07	0.04	0.26	-0.07	-0.06	-0.07	-0.09	-0.06	0.07	0.16	-0.06	-0.13	0.39	1.10	0.10	-0.19	0.15	0.18	-0.06	0.06	-0.05	0.02	0.00	-0.05	0.00	-0.12	-0.02	0.14	-0.12	-0.09	-0.23	-0.07	-0.18	-0.18	-0.03	-0.09	0.05	-0.08	0.03	0.19	0.31	0.13	0.36	-0.02	-0.19	0.03	-0.25	-0.16	-0.14	0.09	-0.12	-0.19	0.08	-0.20	-0.06	0.29	-0.06	-0.11	-0.07	0.20	0.04	-0.19	-0.05	0.03	0.03	-0.05	-0.10	0.10	-0.17	0.07	0.06	0.02	-0.13	0.19	0.19	0.12	-0.11	0.01	0.19	-0.30	0.05	-0.08	0.28	0.02	-0.18	-0.26	-0.04	0.02	0.11	-0.12	-0.08	-0.16	0.14	-0.29	0.08	-0.16	0.06	-0.12	-0.07	-0.17	0.25	0.15	0.24	-0.11	0.34	-0.06	-0.16	0.04	-0.25	-0.06	0.10	0.02	0.09	-0.14	-0.02	3.28	6.02	6.10	5.91	0.07	0.20	0.08	0.11	0.32	0.14	0.07	-0.06	0.03	-0.05	-0.13	-0.25	CLEC4F	165530.00	chr2:71035778-71047732 (-) // 96.44 // p13.3	No	1552410_at
1552411_at	DEFB106A///DEFB106B	0.57	0.26	-0.24	0.21	0.06	-0.02	-0.06	0.53	-0.04	0.51	0.63	1.34	-0.26	0.37	0.48	0.42	0.07	-0.12	0.59	0.07	0.18	0.82	0.15	0.83	-0.70	-0.44	0.39	0.09	-0.25	0.35	0.26	0.22	0.21	-0.24	-0.38	-0.79	-0.50	-0.17	0.19	0.03	-0.14	-0.10	-0.21	0.08	-0.02	-0.30	-0.24	-0.35	0.01	0.50	0.81	0.28	-0.16	0.02	0.17	-0.13	-0.65	0.03	0.52	-0.01	-0.06	0.51	0.33	0.15	-0.50	-0.07	0.08	0.03	0.15	-0.58	-0.40	-0.57	-0.15	0.40	0.42	0.33	-0.16	0.33	0.33	-0.07	-0.43	0.06	0.24	0.34	-0.22	0.09	-0.07	0.34	0.05	0.13	0.26	-0.29	-0.09	-0.27	-0.35	-0.32	-0.03	-0.26	-0.41	-0.12	0.14	1.01	0.40	0.63	0.03	-0.55	-0.11	-0.08	-0.24	-0.23	0.16	0.50	-0.22	0.92	-0.17	0.14	0.22	-0.21	0.01	-0.09	0.01	-0.12	-0.29	-0.11	-0.22	-0.55	-0.15	0.11	0.01	-0.45	-0.05	-0.41	0.33	0.47	0.48	0.33	-0.42	-0.55	-0.48	-0.26	0.15	-0.14	-0.26	0.16	-0.74	-0.39	-0.55	-0.48	-0.27	0.32	0.24	0.08	-0.62	0.19	-0.04	-0.13	-0.16	-0.11	-0.30	-0.49	0.09	0.11	-0.12	-0.16	0.43	1.03	-0.08	0.00	-0.14	-0.36	-0.17	-0.13	-0.18	0.51	-0.21	0.14	0.76	0.62	0.56	0.68	-0.08	-0.22	-0.55	-0.67	-0.02	0.52	0.10	0.14	-0.04	0.04	-0.26	-0.62	DEFB106A///DEFB106B	245909///503841	chr8:7682693-7686575 (+) // 86.08 // p23.1///chr8:7340025-7343909 (-) // 86.08 // p23.1	Yes	1552411_at
1552412_a_at	DEFB106A///DEFB106B	0.10	0.17	-0.21	-0.02	0.05	0.04	0.05	0.21	0.31	-0.03	0.07	0.05	0.01	0.05	0.03	0.01	0.15	-0.09	0.21	-0.07	0.22	0.08	0.04	0.05	-0.07	0.01	0.02	0.01	-0.04	0.05	0.07	-0.05	0.07	0.03	-0.02	-0.09	0.01	-0.09	-0.05	0.04	0.08	0.10	0.04	-0.06	0.01	-0.04	-0.07	0.05	0.10	-0.01	0.08	0.05	-0.10	0.12	-0.07	-0.10	0.05	0.10	0.07	-0.03	-0.04	-0.10	0.08	0.02	-0.04	0.05	-0.03	-0.05	0.02	0.12	-0.04	0.07	0.13	0.25	0.08	0.10	0.12	0.03	0.11	-0.05	0.00	-0.02	0.19	0.05	0.18	0.03	0.01	0.10	-0.07	0.07	-0.08	0.01	0.07	0.02	0.09	-0.09	-0.05	-0.10	-0.05	-0.04	0.12	0.36	0.00	0.06	0.02	-0.09	-0.01	-0.09	0.03	0.04	0.13	-0.12	-0.02	0.05	0.00	0.11	0.03	-0.08	-0.06	0.08	-0.04	0.04	-0.06	-0.04	0.10	-0.08	0.03	-0.12	0.13	0.02	0.13	-0.01	0.03	0.12	-0.01	0.20	0.06	0.07	-0.07	0.07	0.11	-0.02	-0.09	-0.12	0.03	0.06	-0.10	-0.10	-0.03	-0.08	0.00	-0.19	-0.16	-0.02	-0.08	-0.10	-0.09	-0.10	-0.21	-0.05	0.11	0.02	-0.05	0.07	-0.03	0.36	-0.01	-0.17	0.04	-0.16	-0.21	0.12	-0.16	0.14	-0.07	0.01	0.19	0.21	0.16	0.06	-0.08	0.10	-0.23	0.10	-0.02	0.01	-0.12	0.11	0.03	0.03	-0.10	-0.04	DEFB106A///DEFB106B	245909///503841	chr8:7682693-7686575 (+) // 86.08 // p23.1///chr8:7340025-7343909 (-) // 86.08 // p23.1	No	1552412_a_at
1552414_at	WFDC9	0.17	0.14	0.05	0.32	-0.20	-0.14	-0.05	0.22	-0.08	0.10	0.12	0.36	-0.32	0.04	0.21	0.09	-0.08	0.16	0.31	0.23	-0.04	0.16	0.12	0.28	-0.17	-0.05	0.19	0.15	-0.32	0.15	0.18	0.02	0.00	-0.02	0.06	-0.12	0.01	-0.14	0.24	0.19	-0.27	-0.09	0.10	0.27	-0.17	0.08	0.03	0.41	-0.14	0.14	0.07	0.11	-0.24	-0.03	0.01	-0.19	0.05	0.12	0.10	-0.12	-0.15	0.11	-0.05	0.04	-0.03	0.07	-0.07	0.13	0.03	0.01	-0.28	-0.06	-0.05	0.53	0.28	0.16	-0.11	0.29	0.07	-0.06	-0.16	0.03	-0.15	0.14	-0.19	0.09	-0.08	0.25	-0.15	0.04	0.07	0.21	0.15	0.08	-0.01	-0.03	0.05	-0.22	-0.16	-0.17	-0.15	0.85	0.32	0.42	-0.12	-0.25	-0.15	0.01	-0.08	-0.16	0.02	0.17	-0.19	0.08	-0.06	0.05	-0.14	-0.05	-0.07	-0.03	-0.29	0.10	-0.07	-0.06	-0.22	-0.18	-0.10	0.08	-0.09	-0.20	-0.04	-0.25	-0.11	0.13	0.09	0.46	-0.32	-0.11	-0.07	0.12	0.22	-0.18	-0.22	0.10	-0.17	0.06	-0.29	-0.11	-0.37	-0.10	-0.05	-0.19	-0.32	0.01	-0.20	-0.08	-0.20	0.03	-0.23	-0.10	0.09	0.09	-0.02	0.04	-0.06	0.58	0.10	0.01	-0.21	0.07	-0.15	0.42	-0.36	0.26	-0.10	-0.02	0.13	0.12	0.10	0.14	-0.07	-0.05	-0.13	0.22	-0.23	0.01	0.04	0.20	-0.07	0.21	-0.03	-0.05	WFDC9	259240.00	chr20:44236578-44259907 (-) // 98.5 // q13.12	Yes	1552414_at
1552415_a_at	WFDC9	0.20	0.13	-0.09	0.08	0.17	-0.01	-0.18	0.08	0.08	0.12	0.07	0.43	-0.10	0.24	0.29	0.06	0.06	0.18	0.23	0.02	0.04	-0.14	0.19	0.10	0.17	-0.16	0.14	0.15	-0.13	0.02	-0.03	-0.15	0.00	0.13	0.05	-0.12	0.11	-0.12	0.14	0.01	0.19	-0.08	-0.07	-0.09	-0.16	0.00	-0.02	0.16	-0.09	0.08	0.14	-0.18	-0.02	-0.03	-0.18	-0.18	-0.20	0.06	0.07	0.11	0.20	0.01	0.06	0.06	-0.06	-0.14	0.09	-0.05	0.13	-0.04	0.02	-0.12	0.14	0.54	0.23	0.06	-0.08	0.22	-0.02	-0.12	-0.01	-0.04	0.17	0.00	0.13	0.26	-0.01	0.21	0.00	0.04	0.13	0.00	0.09	0.07	-0.12	-0.13	0.19	0.00	-0.03	0.06	0.18	0.22	0.13	0.24	0.14	-0.12	-0.03	-0.28	-0.11	-0.11	-0.14	-0.12	0.15	0.02	-0.12	-0.02	-0.05	0.01	-0.07	0.01	0.06	-0.02	-0.08	0.03	0.00	-0.07	-0.15	0.00	0.17	0.12	0.05	0.05	0.14	0.17	-0.11	0.13	0.05	0.03	0.01	0.09	-0.08	-0.09	-0.15	0.02	-0.31	-0.16	-0.34	-0.13	-0.08	0.05	-0.06	-0.20	-0.13	0.16	-0.10	-0.15	-0.15	-0.01	-0.14	-0.01	-0.03	0.10	-0.17	-0.02	-0.04	0.18	0.08	-0.20	-0.08	-0.11	0.01	-0.10	-0.07	0.03	-0.17	-0.14	0.12	0.29	0.20	0.11	0.12	0.02	-0.12	0.13	0.02	0.01	-0.07	0.08	-0.04	0.04	-0.18	-0.17	WFDC9	259240.00	chr20:44236578-44259907 (-) // 98.5 // q13.12	No	1552415_a_at
1552417_a_at	NEDD1	-0.17	-1.23	-0.79	-0.25	0.19	0.46	0.58	0.51	0.28	-0.38	-0.50	0.53	0.29	-0.66	-0.38	0.21	0.38	0.38	-0.08	0.84	-1.07	-0.72	-0.49	-0.10	0.38	-0.26	0.01	0.52	0.15	-1.12	0.06	0.32	1.71	0.61	0.80	0.86	0.49	-1.03	-0.80	-0.65	-0.73	-0.43	-0.42	-0.10	0.68	0.90	0.78	0.63	-1.23	-1.24	-0.47	-0.03	-1.08	-0.87	-0.58	-0.35	0.25	-0.13	0.08	0.02	0.07	-0.55	-0.12	0.93	0.31	0.37	0.37	0.39	-0.13	-0.80	0.05	-0.19	0.47	-0.31	0.69	0.78	0.24	-0.78	-0.62	-0.30	-1.25	-0.81	-0.47	-0.33	0.63	0.12	-0.10	-0.30	-1.20	-1.03	-0.58	0.08	0.43	-0.56	-0.35	-0.25	0.84	0.85	0.58	1.38	0.63	-0.45	0.70	0.79	-0.37	-0.31	-0.02	-0.25	-0.11	-0.24	-0.36	-0.02	0.53	-0.96	0.84	1.18	0.67	-0.53	0.65	1.15	0.19	-1.39	-0.71	-0.19	-0.34	-0.83	-0.61	-0.45	1.85	1.52	1.33	1.36	0.72	-0.02	0.35	0.24	-0.46	-0.37	-0.20	0.00	0.96	0.68	0.69	0.06	0.16	-0.60	-0.65	0.06	0.57	-0.61	0.10	0.65	-0.64	-1.05	-1.17	-0.49	0.73	1.07	0.90	0.71	-0.02	0.17	0.21	0.63	0.44	-1.23	-0.69	0.09	0.97	0.56	0.06	-1.03	0.59	0.43	0.82	0.37	0.57	-0.08	0.33	0.24	0.83	-0.29	-0.73	-0.28	0.48	-0.26	0.32	0.34	-0.28	-0.54	0.04	0.12	NEDD1	121441.00	chr12:97301243-97346036 (+) // 97.48 // q23.1	No	1552417_a_at
1552418_at	TTLL10	0.08	0.07	-0.38	-0.13	0.23	0.11	-0.09	0.46	0.11	0.23	0.02	0.15	0.14	0.08	0.01	0.34	0.38	-0.08	0.72	0.00	0.00	-0.16	0.10	-0.10	0.14	0.40	0.20	0.34	-0.17	-0.09	-0.27	-0.20	0.07	0.11	-0.03	-0.07	0.12	-0.43	0.01	-0.03	0.26	-0.14	0.28	0.01	0.12	0.10	-0.15	0.43	0.22	0.17	-0.05	0.09	0.06	0.21	-0.12	-0.09	0.31	-0.20	0.06	0.20	0.38	-0.19	-0.12	-0.12	-0.02	-0.08	-0.08	-0.23	0.43	0.46	0.24	0.25	-0.10	0.17	-0.05	-0.22	0.03	0.01	0.20	-0.12	0.43	-0.07	-0.03	0.00	0.10	-0.01	-0.23	0.24	0.00	0.11	-0.14	-0.08	0.47	-0.02	-0.02	0.10	0.44	0.04	0.03	0.02	0.25	0.16	-0.01	0.40	0.25	-0.32	-0.14	-0.26	-0.05	-0.11	-0.07	-0.11	0.19	0.08	-0.09	0.13	0.35	-0.15	0.05	-0.03	0.07	-0.04	-0.17	0.05	0.43	0.13	-0.24	-0.21	0.18	0.10	0.23	0.12	-0.16	0.11	0.27	0.53	0.06	-0.13	-0.05	0.13	0.10	0.30	-0.10	0.35	0.08	-0.01	-0.32	0.00	-0.07	0.04	-0.09	-0.40	-0.38	-0.11	-0.30	-0.35	0.15	0.06	-0.12	-0.04	0.27	0.14	0.16	-0.22	0.28	0.23	-0.23	-0.28	0.03	-0.16	-0.40	-0.05	-0.02	0.26	-0.17	-0.18	0.06	0.13	-0.12	-0.02	0.05	-0.11	-0.11	0.30	-0.15	-0.14	-0.27	-0.23	0.06	-0.09	-0.23	-0.33	TTLL10	254173.00	chr1:1115077-1121241 (+) // 96.68 // p36.33	No	1552418_at
1552419_s_at	TTLL10	0.29	0.13	-0.26	0.06	0.01	-0.17	-0.22	0.02	0.04	0.04	-0.01	0.11	-0.20	-0.14	0.04	0.10	0.18	-0.01	0.13	0.19	0.44	0.20	0.24	0.27	-0.04	0.15	0.30	0.24	-0.13	0.17	-0.11	-0.03	0.31	-0.01	-0.05	-0.18	0.15	-0.05	-0.11	-0.09	0.07	0.04	0.00	0.14	0.02	-0.11	0.04	0.08	0.07	0.00	0.11	0.00	0.10	0.08	-0.03	-0.14	0.03	-0.11	-0.11	-0.05	0.54	0.03	0.19	0.23	0.05	-0.14	-0.13	-0.06	0.27	0.25	0.09	0.09	0.13	0.43	-0.06	-0.08	0.16	-0.06	-0.01	-0.25	0.14	-0.28	-0.04	0.10	-0.09	-0.21	-0.28	0.14	0.01	0.12	0.01	0.12	0.18	-0.03	-0.13	-0.06	0.36	0.18	0.13	0.06	0.12	0.24	-0.03	0.20	0.26	-0.12	-0.10	-0.06	-0.16	0.02	0.36	0.11	-0.11	0.12	-0.12	-0.02	-0.16	-0.17	-0.27	-0.21	0.16	-0.01	-0.01	0.01	0.26	0.14	0.05	0.17	0.41	-0.08	-0.14	-0.23	0.02	0.24	0.06	-0.03	0.07	-0.15	-0.16	0.01	0.45	0.00	-0.28	0.04	-0.02	-0.04	-0.37	-0.27	-0.22	-0.07	-0.06	-0.21	-0.19	0.11	-0.11	-0.05	0.04	-0.08	-0.10	-0.15	0.36	-0.07	0.00	-0.19	0.16	0.27	-0.21	-0.19	0.18	-0.12	0.27	0.15	-0.09	0.19	-0.33	-0.13	0.32	0.14	0.01	0.10	0.21	-0.02	-0.08	0.32	0.06	-0.01	-0.17	-0.12	0.38	0.04	-0.09	-0.33	TTLL10	254173.00	chr1:1115077-1121241 (+) // 96.68 // p36.33	No	1552419_s_at
1552421_a_at	CALR3	-0.15	0.29	-0.08	0.15	0.10	0.12	-0.12	0.20	-0.31	-0.04	-0.02	-0.22	-0.25	0.13	-0.23	-0.12	0.09	0.16	0.29	-0.03	-0.14	-0.02	0.05	-0.07	0.00	0.36	-0.01	0.01	-0.22	0.01	-0.03	0.06	0.04	-0.07	-0.05	-0.06	0.02	-0.02	-0.08	0.10	0.09	0.08	0.24	-0.12	0.43	0.03	-0.17	0.11	-0.09	0.12	-0.03	-0.09	-0.10	-0.01	-0.08	0.00	0.17	-0.02	0.11	0.08	0.18	-0.05	0.02	0.15	-0.08	-0.04	-0.01	0.04	0.01	0.14	0.01	0.18	-0.03	0.21	-0.08	-0.10	-0.15	0.33	0.04	0.02	-0.11	-0.20	-0.10	-0.03	0.16	-0.01	0.23	0.09	-0.10	-0.08	0.10	0.22	-0.08	-0.09	0.02	0.11	0.06	0.03	0.02	-0.08	-0.01	0.21	-0.08	0.04	0.20	-0.08	0.02	0.15	-0.19	0.00	-0.05	-0.14	0.00	0.07	-0.09	0.10	0.06	0.13	0.11	0.02	-0.03	-0.08	-0.17	0.14	0.18	0.11	-0.06	0.09	-0.14	0.14	0.24	0.09	-0.27	0.28	-0.13	0.20	0.22	0.00	-0.05	0.19	-0.29	-0.19	-0.14	0.07	0.09	0.01	0.01	-0.19	-0.25	0.12	0.07	-0.21	-0.19	0.00	-0.16	-0.08	-0.09	0.01	-0.15	0.01	-0.09	0.21	-0.06	0.05	-0.22	0.08	-0.19	-0.15	-0.17	-0.03	-0.05	0.04	-0.04	0.19	-0.23	0.09	-0.18	0.35	0.11	0.08	0.22	-0.03	-0.08	0.03	-0.22	0.01	-0.16	0.01	-0.04	0.23	0.07	0.10	CALR3	125972.00	chr19:16589886-16607003 (-) // 97.54 // p13.11	No	1552421_a_at
1552422_at	C10orf25	-0.34	-0.31	-0.02	-0.20	0.76	0.27	0.25	0.14	-0.42	-0.55	-0.14	-0.35	-0.48	-0.46	-0.40	-0.37	-0.31	-0.28	-0.60	-0.08	0.39	0.21	0.83	0.77	0.92	0.71	1.21	1.22	-0.08	-0.30	-0.04	-0.32	3.90	3.10	3.34	3.54	-0.15	-0.53	-0.30	0.78	-0.57	-0.80	-0.58	-0.36	-0.34	-0.45	-0.15	-0.71	-0.45	-0.05	0.01	-0.22	-0.73	-0.78	0.06	-0.62	-0.47	-0.65	0.17	1.21	0.14	-0.32	-0.46	-0.12	-0.01	-0.77	-0.43	-0.47	0.22	1.37	1.52	1.71	0.40	0.26	0.39	0.30	-0.10	-0.42	-0.16	-0.36	0.40	0.38	0.54	0.69	-0.35	-0.49	-0.52	0.01	1.46	1.14	1.82	1.05	-0.02	0.02	0.09	1.45	0.87	0.13	-0.16	0.70	0.19	-0.05	-0.15	-0.03	-0.06	-0.13	-0.29	-0.36	0.08	0.39	0.64	0.21	-0.49	-0.32	-0.27	-0.28	-0.09	0.19	0.19	-0.06	-0.49	-0.55	-0.14	-0.82	-0.45	-0.63	-0.82	-0.69	3.72	2.65	2.73	2.52	0.43	1.43	1.53	1.99	0.48	0.12	-0.19	-0.24	-0.16	-0.57	-0.62	-0.67	-0.48	-0.27	-0.24	0.23	-0.18	0.03	-0.30	0.14	0.50	0.54	1.25	1.32	-0.33	0.42	0.78	0.45	-0.46	-0.27	-0.22	-0.01	-0.01	0.03	0.48	0.13	2.48	1.97	0.04	0.49	0.34	0.21	0.30	-0.25	0.39	0.42	0.86	0.31	-0.08	-0.46	-0.53	0.45	0.11	1.10	0.54	1.15	-0.35	-0.57	-0.50	-0.12	C10orf25	220979.00	chr10:45493520-45496336 (-) // 31.39 // q11.21	No	1552422_at
1552423_at	ETV3	0.21	0.04	-0.15	0.07	-0.29	0.05	0.27	0.56	0.26	-0.14	0.04	0.26	-0.36	-0.10	-0.09	0.02	-0.05	0.40	0.58	0.58	-0.04	0.49	0.02	0.28	0.01	0.48	0.28	0.57	-0.20	-0.12	-0.24	-0.11	0.01	0.18	-0.23	-0.21	0.03	0.21	0.06	-0.05	-0.10	0.10	0.37	0.54	-0.15	-0.02	0.01	0.36	0.61	0.87	0.10	0.46	-0.46	0.04	-0.19	-0.47	-0.17	0.00	-0.10	-0.16	-0.25	-0.14	-0.07	-0.14	-0.15	-0.15	-0.36	-0.05	0.00	0.25	0.17	0.04	0.11	0.09	-0.07	-0.24	0.64	0.05	-0.08	-0.10	0.02	0.10	-0.12	-0.04	-0.35	-0.15	-0.14	0.13	-0.23	0.02	-0.24	-0.19	0.36	0.00	-0.03	-0.04	-0.14	-0.34	-0.26	-0.31	-0.17	0.05	-0.11	-0.01	-0.29	0.11	-0.11	0.20	0.00	0.00	0.07	0.42	-0.18	0.05	0.41	0.13	-0.18	-0.10	0.17	-0.25	0.42	0.66	0.43	0.43	-0.21	0.12	0.36	0.74	0.19	-0.05	-0.01	-0.25	0.48	0.15	0.04	-0.12	-0.23	0.10	0.11	0.09	1.04	0.35	-0.02	-0.04	-0.02	0.23	0.07	0.19	0.09	-0.23	-0.16	-0.13	0.08	-0.18	-0.12	-0.17	0.12	-0.22	-0.10	-0.10	-0.04	-0.14	-0.07	0.01	0.52	-0.03	-0.13	-0.17	-0.43	-0.36	-0.11	0.24	-0.32	0.02	-0.39	-0.23	0.58	0.22	0.54	0.12	-0.11	0.57	0.05	-0.05	-0.25	-0.17	-0.29	-0.04	0.04	0.14	-0.08	-0.13	ETV3	2117.00	chr1:157102938-157108266 (-) // 84.14 // q23.1	No	1552423_at
1552424_at	KLHL10	-0.11	0.02	0.03	0.17	-0.07	-0.03	-0.03	0.17	-0.01	-0.03	0.08	-0.03	-0.01	0.04	-0.03	-0.07	0.11	0.06	0.11	0.13	-0.07	0.03	0.00	0.02	0.13	0.01	-0.14	-0.07	0.03	0.15	0.01	0.08	0.00	-0.02	0.02	0.08	-0.08	-0.10	-0.13	-0.06	0.06	-0.03	-0.08	-0.09	0.21	-0.07	0.09	0.09	0.03	-0.14	-0.07	-0.05	0.25	0.06	0.09	0.07	0.05	0.03	-0.03	-0.09	-0.02	0.07	0.11	-0.14	-0.16	-0.11	-0.03	-0.07	-0.06	-0.05	-0.10	0.07	-0.05	0.09	-0.01	0.06	0.01	0.06	-0.16	-0.03	0.01	-0.02	0.00	-0.11	0.09	0.10	0.04	0.20	-0.15	0.06	-0.15	-0.04	0.06	-0.12	0.20	-0.01	0.05	-0.05	-0.03	-0.10	-0.03	-0.01	0.01	0.16	0.24	0.08	-0.06	0.06	0.06	-0.02	-0.02	-0.08	0.01	-0.10	0.06	0.06	0.04	0.01	0.15	0.11	0.06	0.01	0.01	-0.03	0.03	0.10	-0.16	0.04	-0.13	-0.04	-0.02	0.16	-0.08	0.17	-0.14	0.24	-0.02	-0.02	0.06	-0.03	-0.01	0.10	-0.09	-0.03	0.27	0.22	0.35	0.27	-0.01	-0.14	-0.02	-0.17	-0.07	-0.20	-0.07	0.07	-0.12	-0.05	-0.03	0.01	0.00	0.03	-0.05	-0.09	-0.02	0.13	-0.03	0.10	0.25	0.05	0.11	-0.06	-0.07	0.09	0.29	0.10	0.10	0.11	0.05	0.12	-0.07	0.00	-0.08	0.16	0.03	-0.09	0.02	0.11	0.00	0.05	0.06	0.06	KLHL10	317719.00	chr17:39994055-40004598 (+) // 98.96 // q21.2	No	1552424_at
1552425_a_at	KLHL10	0.19	0.18	-0.18	-0.02	0.12	-0.16	-0.15	0.21	0.39	0.19	-0.21	0.01	-0.04	0.37	-0.13	0.09	0.02	-0.08	0.11	-0.07	0.08	0.05	-0.04	0.03	0.13	0.20	-0.03	0.00	-0.07	0.11	0.02	0.05	-0.08	-0.04	-0.33	-0.09	-0.12	-0.01	0.03	0.05	0.21	-0.12	0.03	0.08	0.62	-0.02	-0.02	0.47	-0.10	0.04	-0.13	0.02	0.02	0.12	-0.08	-0.09	0.25	0.03	0.04	-0.07	0.10	0.09	-0.05	0.16	-0.04	-0.07	-0.23	-0.21	0.12	0.20	-0.20	-0.04	0.32	0.12	0.05	0.08	0.41	0.10	0.01	-0.04	0.09	0.09	0.02	-0.15	0.26	-0.04	-0.11	0.04	-0.17	0.01	-0.02	-0.14	-0.08	-0.05	0.13	0.15	0.20	-0.12	-0.07	-0.13	-0.13	0.24	0.03	0.05	0.15	-0.04	-0.17	-0.11	0.33	0.18	0.01	-0.03	0.17	0.04	-0.15	0.07	-0.07	-0.01	0.08	-0.06	-0.07	0.16	-0.09	0.12	0.31	0.16	0.14	0.17	0.08	-0.05	-0.22	-0.04	0.22	-0.09	-0.10	0.08	0.23	0.06	0.01	0.01	0.17	-0.11	-0.25	0.05	0.73	0.24	0.28	0.25	-0.06	-0.07	-0.14	-0.15	-0.10	-0.10	-0.19	-0.11	0.05	0.08	-0.27	-0.18	0.57	0.08	0.03	-0.05	0.31	0.05	-0.30	0.01	0.06	-0.02	0.07	0.18	0.01	0.41	-0.08	0.03	0.16	0.35	-0.09	0.07	-0.12	0.04	0.02	-0.10	-0.05	-0.08	-0.06	-0.26	-0.09	-0.03	-0.01	-0.20	KLHL10	317719.00	chr17:39994055-40004598 (+) // 98.96 // q21.2	Yes	1552425_a_at
1552426_a_at	TM2D3	0.17	0.03	-0.51	-0.48	0.58	0.05	-0.28	-0.39	0.53	0.07	0.01	0.15	0.53	0.12	0.11	-0.07	0.46	-0.09	-0.17	-0.26	-0.17	-1.11	-1.13	-1.08	-0.37	-0.81	-0.58	-0.38	-0.53	-0.57	-1.11	-0.58	0.51	-0.15	0.00	0.02	0.13	0.29	0.08	0.20	0.31	0.08	-0.01	0.10	0.24	-0.46	-0.64	-0.92	1.25	0.91	1.06	1.17	0.90	0.26	0.42	0.28	0.88	0.84	0.79	0.74	0.52	0.28	0.20	0.00	0.45	0.53	0.73	0.29	-0.32	-0.23	-0.53	-0.37	0.97	-0.80	-0.16	-0.26	-0.19	-1.05	-0.63	-0.46	0.90	0.44	0.67	0.86	-1.48	-0.64	-0.68	-0.78	0.68	-0.24	0.11	-0.56	-0.28	-0.03	0.20	-0.09	0.24	-0.31	-0.38	-0.31	0.45	0.22	0.11	-0.16	0.51	-0.18	-0.57	-0.55	0.37	0.86	0.87	0.87	1.02	0.01	0.08	0.29	0.29	-0.09	-0.96	-0.81	-0.68	-0.41	-0.36	-0.53	-0.50	-0.49	-0.25	-0.39	0.60	0.31	0.30	0.49	0.77	-0.22	0.44	0.04	1.11	0.78	0.43	0.22	0.54	-0.01	0.22	-0.30	-0.04	-0.09	-0.11	-0.19	-0.18	-0.95	-0.84	-0.10	0.75	0.31	-0.05	-0.36	0.05	-0.31	-0.58	-0.40	-0.39	-0.61	-0.85	-0.77	0.34	0.40	0.66	-0.18	0.74	-0.98	0.93	0.27	0.66	0.11	-0.16	-0.24	0.62	0.41	0.51	0.48	0.22	-0.19	0.30	0.28	1.54	1.42	1.16	0.85	0.04	0.23	-0.01	-0.26	TM2D3	80213.00	chr15:102182053-102192565 (-) // 96.41 // q26.3	No	1552426_a_at
1552427_at	ZNF485	0.11	-0.44	-0.78	-0.70	0.22	0.22	0.22	0.63	-0.01	-0.26	-0.44	0.01	0.01	-0.28	-0.47	-0.33	0.92	0.32	0.54	1.12	0.13	-0.35	-0.30	-0.03	0.01	0.67	0.72	0.84	0.50	-0.48	-0.01	-0.08	0.16	-0.05	-0.07	0.20	0.24	-0.14	-0.09	0.19	0.41	0.15	0.32	0.38	1.25	0.41	0.63	0.61	-0.46	-0.27	-0.01	0.19	0.18	-0.22	0.02	0.02	0.75	0.20	0.48	0.46	0.07	0.23	0.19	-0.37	-0.32	0.46	0.37	0.43	-0.18	-0.08	-0.03	-0.04	-0.39	-0.24	-0.06	-0.19	1.73	0.68	1.02	1.60	0.39	0.14	0.38	0.23	0.38	0.23	0.47	0.40	-0.94	-0.83	-0.72	-0.66	0.58	1.10	1.36	1.37	0.73	0.35	0.51	0.60	-0.36	-0.31	-0.34	-0.30	0.04	-0.17	-0.65	-0.38	-0.25	-0.43	-0.54	-0.92	1.90	0.67	0.57	0.80	-0.38	0.04	-0.23	0.34	-0.41	-0.32	-0.43	-0.44	0.41	0.05	-0.41	-0.12	-0.02	-0.10	-0.27	0.03	-0.72	-0.93	-0.50	-0.31	0.35	0.12	0.32	0.11	0.71	0.35	0.31	-0.01	-0.13	-0.35	-0.36	-0.61	0.59	0.27	0.39	0.18	-0.46	-0.34	-0.34	-0.21	-0.06	0.42	0.32	0.55	1.11	0.05	-0.03	-0.28	0.19	-0.14	0.14	0.01	0.05	-0.33	-0.51	-0.49	-0.08	-0.08	0.12	-0.10	-0.03	0.11	-0.19	0.11	-0.05	-0.04	-0.15	-0.31	-0.06	-0.22	-0.08	0.14	-0.43	-0.61	-0.46	-0.33	ZNF485	220992.00	chr10:44101854-44113351 (+) // 91.1 // q11.21	No	1552427_at
1552430_at	WDR17	-0.19	-0.08	-0.20	-0.11	0.45	0.22	0.71	0.65	-0.12	0.21	0.20	0.00	0.69	-0.04	0.08	0.17	-0.25	0.27	0.02	-0.06	-0.35	-0.21	-0.21	-0.24	1.06	0.68	0.08	0.17	0.36	-0.09	0.23	0.22	0.10	0.96	0.74	0.61	-0.41	-0.38	-0.36	-0.25	-0.39	-0.33	-0.32	-0.25	-0.05	1.85	1.69	1.36	-0.39	-0.34	-0.31	-0.14	0.32	0.20	0.40	0.38	-0.03	-0.23	0.54	0.79	-0.23	-0.17	-0.20	-0.25	-0.07	-0.24	-0.16	-0.12	0.48	0.39	0.41	0.23	-0.18	0.08	0.11	0.18	-0.36	-0.14	-0.23	-0.24	-0.24	-0.30	-0.21	-0.30	-0.28	-0.17	-0.04	-0.06	-0.28	-0.14	-0.27	-0.17	-0.09	0.00	-0.19	-0.18	-0.15	-0.08	-0.19	-0.17	1.85	0.24	1.24	0.73	-0.26	-0.17	-0.17	-0.20	-0.18	-0.27	-0.30	-0.37	-0.21	0.11	0.53	0.48	0.56	0.03	0.80	1.17	0.72	-0.08	-0.08	0.13	0.69	-0.08	0.24	0.14	0.14	0.66	0.31	0.58	-0.19	-0.15	-0.06	-0.02	0.07	0.88	0.62	0.37	-0.05	0.68	0.43	0.29	0.02	0.89	0.34	-0.22	0.41	0.03	-0.04	0.10	0.02	0.04	0.34	0.14	0.60	0.61	0.56	0.33	-0.03	0.51	0.60	0.42	-0.19	-0.21	-0.30	-0.01	-0.23	-0.07	-0.11	0.12	0.50	0.41	0.96	0.27	-0.29	-0.07	-0.25	-0.17	0.01	-0.09	-0.30	-0.15	-0.23	0.08	0.12	0.28	0.09	-0.08	0.22	0.11	WDR17	116966.00	chr4:176987131-177101311 (+) // 95.98 // q34.2	Yes	1552430_at
1552432_at	MFSD6L	0.36	0.05	0.01	0.14	-0.02	-0.22	-0.40	0.02	0.01	0.14	0.05	0.87	-0.18	0.09	0.01	-0.14	-0.09	-0.04	0.25	0.11	0.17	0.12	-0.10	0.22	-0.13	-0.18	0.37	0.18	-0.13	0.10	-0.30	-0.14	0.32	0.00	0.11	-0.17	0.10	-0.06	0.16	0.03	-0.06	-0.04	0.03	0.17	-0.26	-0.11	-0.39	-0.15	0.40	1.29	2.32	2.53	0.43	0.52	0.39	1.02	0.16	0.30	0.39	0.58	0.03	-0.08	0.02	0.03	0.53	0.57	0.87	0.97	0.34	-0.04	-0.16	0.03	0.32	0.48	0.12	0.01	0.39	0.21	0.08	-0.22	-0.09	0.06	0.08	-0.11	0.16	-0.10	-0.19	0.34	-0.26	0.06	-0.13	0.26	0.62	0.02	-0.03	-0.03	-0.06	-0.14	-0.08	-0.08	0.10	0.16	-0.09	0.12	-0.20	-0.38	-0.16	-0.13	-0.28	-0.23	-0.20	0.04	0.02	-0.03	-0.09	0.13	-0.02	-0.10	-0.13	-0.13	-0.02	-0.02	-0.24	-0.11	0.06	-0.16	-0.22	0.09	0.29	-0.01	0.15	-0.04	0.35	0.32	-0.01	0.31	-0.15	-0.05	-0.22	-0.06	0.12	-0.03	-0.32	0.01	-0.30	-0.13	-0.32	-0.12	0.49	0.49	0.18	0.02	0.23	0.19	-0.01	-0.12	-0.28	-0.04	-0.35	-0.10	0.53	0.01	-0.26	-0.10	0.24	0.23	-0.28	-0.22	-0.17	-0.12	-0.15	0.13	-0.01	0.20	-0.27	-0.12	0.55	0.12	0.03	0.04	-0.05	0.14	-0.07	0.18	-0.31	0.19	-0.13	0.01	-0.08	0.00	-0.25	-0.30	MFSD6L	162387.00	chr17:8700427-8702667 (-) // 99.64 // p13.1	No	1552432_at
1552436_a_at	CDH23///LOC100653137	0.28	0.07	-0.21	0.05	0.05	0.04	-0.22	0.17	0.06	0.09	-0.12	0.21	-0.16	0.22	0.07	-0.13	-0.02	0.00	0.37	-0.11	0.00	0.24	-0.07	-0.05	0.13	0.12	0.10	0.54	-0.14	0.09	-0.20	0.10	0.34	0.21	0.01	0.04	0.20	0.03	-0.09	0.08	0.07	0.03	0.14	0.09	-0.11	0.31	-0.12	0.02	0.22	0.19	-0.25	-0.02	0.03	0.32	0.05	0.36	-0.17	-0.08	-0.08	-0.15	0.14	0.03	-0.13	0.09	-0.08	-0.13	-0.09	-0.02	0.27	-0.01	-0.31	0.05	0.15	0.76	-0.03	-0.05	-0.05	0.15	-0.10	-0.12	0.07	-0.07	0.03	-0.09	0.07	-0.13	-0.12	0.01	0.10	0.01	-0.16	-0.02	0.05	0.20	0.13	-0.12	0.06	0.03	-0.16	-0.08	0.06	0.19	-0.01	0.00	0.04	-0.28	-0.34	-0.16	0.17	-0.05	0.04	-0.12	-0.12	0.04	-0.29	0.17	-0.13	-0.04	-0.21	-0.16	0.12	0.19	-0.13	0.05	0.30	0.14	-0.22	0.13	0.03	0.03	0.00	-0.11	0.12	0.22	-0.11	0.57	0.23	0.08	0.04	0.24	-0.09	0.08	-0.11	0.02	0.31	0.41	-0.08	0.34	0.32	-0.01	-0.03	-0.24	-0.03	-0.10	-0.22	-0.06	-0.09	0.04	-0.17	-0.22	0.36	-0.02	-0.10	-0.01	0.00	0.91	0.99	0.00	-0.16	-0.16	-0.04	0.16	-0.11	0.22	-0.22	0.01	0.21	0.42	0.16	0.15	0.28	0.10	0.05	0.21	-0.20	0.04	-0.15	-0.14	-0.13	0.06	-0.15	-0.21	CDH23///LOC100653137	100653137///64072	chr10:73156690-73406537 (+) // 94.26 // q22.1	No	1552436_a_at
1552438_a_at	ANKAR	0.94	0.16	-0.18	-0.01	-0.10	-0.08	-0.09	0.05	0.56	0.01	0.04	0.64	-0.15	0.11	0.02	-0.03	0.22	0.05	0.06	0.29	0.08	-0.04	-0.11	0.23	-0.22	-0.04	0.51	0.49	-0.20	0.08	-0.11	-0.06	0.43	0.22	0.14	-0.06	-0.05	0.05	0.13	-0.16	-0.02	-0.15	-0.04	0.24	-0.08	0.02	-0.13	-0.03	-0.12	-0.17	0.47	0.32	-0.06	-0.01	-0.03	-0.18	-0.03	0.05	0.11	-0.03	0.02	0.16	0.08	-0.01	0.15	-0.03	0.10	-0.11	0.49	0.14	0.02	0.00	0.36	0.46	0.12	0.17	0.40	0.19	0.11	-0.17	-0.15	0.03	0.16	-0.08	-0.05	0.02	-0.25	0.20	0.03	-0.08	-0.13	0.16	0.42	-0.01	-0.05	-0.05	0.03	0.07	-0.10	0.01	-0.03	0.23	-0.10	-0.06	-0.08	-0.28	-0.04	-0.08	-0.01	-0.03	0.05	0.07	-0.13	0.07	-0.11	-0.11	-0.08	0.03	0.12	-0.09	-0.02	-0.08	-0.03	0.06	-0.06	0.02	-0.13	-0.01	0.72	0.35	0.14	-0.05	0.43	0.28	0.09	0.17	-0.05	-0.02	-0.09	0.04	0.67	-0.14	-0.11	-0.03	0.08	0.10	-0.11	0.01	-0.18	0.08	0.01	-0.18	-0.19	-0.07	-0.04	-0.09	-0.06	-0.02	-0.12	0.06	0.18	0.00	-0.07	0.02	0.36	0.34	-0.14	-0.12	0.02	-0.02	-0.18	0.19	-0.13	0.20	0.03	-0.13	0.77	0.10	0.05	-0.07	-0.07	0.21	-0.09	-0.08	-0.14	-0.04	-0.06	-0.10	0.29	-0.12	-0.05	-0.11	ANKAR	150709.00	chr2:190584403-190611370 (+) // 99.04 // q32.2	Yes	1552438_a_at
1552439_s_at	MEGF11	0.05	1.22	2.33	3.21	-0.05	-0.04	-0.03	-0.26	0.24	-0.13	-0.09	0.13	0.18	0.06	0.00	-0.01	0.52	0.04	0.02	0.05	-0.06	-0.03	0.05	0.03	3.38	0.74	0.66	1.24	0.03	0.07	-0.11	0.29	0.86	0.48	0.32	-0.06	0.00	-0.13	-0.09	-0.06	0.01	-0.12	-0.18	0.04	0.27	0.28	0.24	0.38	-0.06	-0.05	0.12	0.10	0.11	-0.17	0.11	-0.08	0.02	0.15	-0.11	-0.03	0.82	0.09	0.05	0.15	0.13	-0.04	-0.03	0.07	-0.01	0.21	-0.06	-0.03	0.06	0.23	-0.17	-0.05	-0.06	0.00	-0.13	-0.06	0.17	-0.12	-0.05	-0.01	-0.13	-0.08	-0.11	0.00	0.00	0.08	0.02	0.03	0.12	0.12	-0.05	-0.10	0.02	0.06	0.02	0.00	-0.16	0.02	-0.14	-0.08	-0.11	-0.02	-0.05	-0.27	-0.07	-0.12	0.05	-0.05	0.04	0.11	-0.12	-0.20	-0.06	0.06	-0.17	-0.03	0.09	-0.07	-0.09	-0.14	0.11	-0.08	-0.24	-0.08	0.55	0.75	0.73	0.98	0.41	-0.11	-0.01	0.04	0.66	0.30	0.16	0.09	0.17	-0.01	-0.11	-0.04	1.02	0.14	0.03	0.14	0.21	0.12	-0.06	-0.01	-0.26	-0.09	-0.09	-0.13	-0.03	-0.07	-0.08	-0.14	0.25	-0.02	-0.01	0.03	0.14	2.18	3.41	1.91	0.52	-0.04	-0.15	-0.18	-0.13	0.06	-0.12	0.60	0.04	-0.03	0.00	-0.12	0.16	-0.06	-0.03	0.12	0.07	0.13	-0.13	-0.08	0.05	0.04	-0.06	0.03	MEGF11	84465.00	chr15:66187633-66546075 (-) // 97.3 // q22.31	No	1552439_s_at
1552440_at	GPR182	-0.10	-0.03	0.08	0.04	0.06	-0.05	-0.23	0.00	0.18	0.03	0.01	-0.02	-0.03	0.01	-0.13	0.10	0.06	0.11	0.18	0.05	0.30	0.21	0.08	0.11	0.18	-0.02	0.10	0.03	-0.03	-0.02	0.07	0.04	-0.14	-0.10	0.03	0.00	0.04	-0.01	0.07	-0.04	-0.02	-0.02	-0.05	-0.01	0.14	-0.09	-0.10	0.08	0.07	0.03	0.11	0.22	0.00	-0.05	0.09	0.03	-0.07	-0.02	0.13	0.00	-0.03	-0.03	0.02	0.01	-0.03	0.06	0.05	-0.14	0.11	-0.06	0.07	0.15	0.04	0.44	-0.04	-0.02	0.17	0.18	-0.09	-0.11	0.08	0.03	0.07	-0.04	0.26	0.08	0.08	0.14	0.05	-0.06	0.12	0.02	0.10	-0.05	0.23	0.04	-0.01	-0.02	-0.05	0.09	-0.13	0.03	0.08	0.06	0.06	-0.04	-0.06	0.04	0.12	-0.16	0.06	-0.02	0.17	0.02	-0.06	0.18	0.15	-0.02	-0.20	0.02	0.03	-0.09	-0.14	-0.02	0.08	0.04	-0.06	-0.02	0.00	-0.08	0.07	0.11	-0.21	0.06	-0.08	0.10	-0.01	-0.09	-0.12	-0.06	-0.14	-0.24	-0.19	0.12	0.07	-0.08	-0.10	0.10	0.17	0.04	0.21	-0.04	-0.09	-0.28	-0.16	-0.04	-0.01	-0.14	0.01	-0.14	0.14	-0.01	0.06	-0.01	-0.23	0.09	-0.13	-0.13	0.02	0.03	0.01	0.05	-0.07	0.02	-0.07	-0.03	-0.01	0.00	-0.10	0.07	0.09	0.06	0.00	0.17	-0.08	-0.07	-0.13	-0.09	0.08	-0.15	-0.16	-0.02	GPR182	11318.00	chr12:57388229-57390468 (+) // 97.08 // q13.3	Yes	1552440_at
1552445_a_at	ESX1	-0.04	0.10	-0.05	0.05	-0.12	-0.11	-0.05	0.10	0.03	0.10	0.24	0.18	-0.12	0.01	-0.07	0.02	0.02	-0.04	0.19	0.01	-0.02	0.07	0.02	0.08	-0.12	-0.08	-0.01	-0.12	-0.14	0.17	-0.06	-0.08	-0.07	0.16	-0.07	-0.13	-0.05	-0.05	0.07	0.02	-0.01	0.08	0.17	-0.04	-0.11	-0.07	-0.14	0.08	-0.20	0.07	0.02	0.04	-0.09	0.14	-0.19	0.09	-0.07	-0.06	0.06	-0.03	0.24	0.09	0.15	0.04	0.06	0.05	0.04	0.04	0.05	0.06	0.05	0.00	-0.08	0.04	-0.05	0.03	0.11	0.08	0.12	-0.23	-0.13	-0.08	0.11	-0.13	-0.06	0.01	-0.18	0.02	-0.11	0.15	-0.05	0.11	0.13	0.04	-0.02	-0.06	0.02	0.10	0.11	0.09	-0.08	0.14	0.08	0.16	0.03	-0.03	0.05	-0.01	0.00	-0.08	-0.09	-0.15	-0.11	-0.03	-0.18	0.02	-0.05	-0.05	-0.17	-0.07	-0.02	-0.06	-0.15	0.02	0.06	0.05	-0.14	-0.09	0.08	-0.01	0.09	-0.04	0.08	0.12	-0.16	0.25	1.44	0.32	0.44	0.86	0.06	0.13	-0.03	0.12	-0.09	-0.06	0.06	-0.04	-0.10	0.04	0.02	-0.25	-0.30	-0.11	-0.21	-0.13	-0.21	-0.02	-0.09	-0.07	0.03	-0.01	-0.16	0.00	0.15	0.14	-0.04	-0.14	0.04	-0.03	-0.02	0.11	-0.12	0.20	-0.08	0.03	0.01	0.23	0.09	-0.02	0.05	0.04	-0.03	-0.06	-0.23	0.10	-0.01	0.20	0.10	0.09	0.04	0.01	ESX1	80712.00	chrX:103494721-103499614 (-) // 88.35 // q22.2	No	1552445_a_at
1552448_a_at	C8orf12	0.10	0.17	-0.25	-0.14	0.05	-0.02	-0.23	0.03	0.16	0.07	-0.08	0.09	-0.09	0.00	-0.08	-0.13	0.03	-0.01	0.09	0.12	0.08	0.06	-0.04	0.21	3.13	-0.09	2.20	3.88	-0.05	0.09	-0.16	-0.15	0.22	0.07	-0.15	-0.25	0.11	-0.18	0.08	0.21	-0.05	0.04	0.16	0.08	-0.06	-0.04	0.11	0.04	-0.16	-0.16	0.32	0.09	-0.02	-0.02	0.13	-0.21	0.08	0.10	-0.02	0.15	0.09	0.11	0.13	0.07	-0.05	-0.12	0.02	-0.07	0.23	0.08	-0.13	-0.01	0.18	0.48	0.12	0.00	0.24	0.00	0.11	-0.20	0.06	0.02	0.12	0.03	0.06	-0.07	-0.10	0.09	0.01	-0.05	-0.01	0.15	0.41	0.12	0.05	-0.27	-0.13	0.06	-0.07	0.02	0.21	0.37	-0.05	0.06	-0.06	0.11	-0.16	-0.05	0.06	0.05	0.03	0.06	-0.01	0.36	-0.17	-0.10	0.12	-0.06	-0.13	-0.10	0.06	-0.01	-0.02	-0.04	0.07	-0.05	-0.08	0.02	0.15	-0.07	0.09	0.08	0.30	0.07	0.09	0.02	-0.14	-0.02	-0.14	-0.09	0.20	-0.01	-0.02	-0.04	0.03	0.08	-0.15	-0.11	0.04	0.04	-0.12	-0.15	-0.22	0.04	-0.15	0.00	-0.11	-0.05	-0.03	-0.05	0.31	0.02	-0.05	0.18	0.38	0.27	-0.19	-0.17	0.00	-0.03	-0.05	0.01	0.01	0.18	-0.19	-0.03	0.49	0.03	0.14	-0.08	0.14	-0.03	-0.16	-0.10	0.02	0.03	-0.15	-0.08	0.13	0.08	-0.13	-0.11	C8orf12	83656.00	chr8:11225910-11296167 (+) // 58.61 // p23.1	No	1552448_a_at
1552449_a_at	SCGB1C1	-0.03	0.65	0.16	1.89	0.04	-0.03	-0.15	0.06	0.20	0.04	0.08	0.07	-0.11	0.02	-0.04	0.07	0.44	0.02	0.05	-0.08	0.04	-0.05	0.04	-0.01	-0.13	0.11	0.04	0.16	-0.13	0.05	-0.07	-0.08	0.17	0.03	-0.12	-0.08	0.06	-0.10	-0.07	0.12	-0.08	0.02	-0.03	0.10	-0.01	-0.10	-0.11	-0.01	-0.05	0.07	0.20	0.00	0.16	0.06	0.01	-0.08	-0.08	-0.07	-0.04	0.11	-0.10	-0.11	0.03	-0.07	0.11	0.00	-0.05	0.02	-0.13	-0.06	-0.08	0.00	-0.07	0.10	0.08	0.09	-0.12	-0.09	0.08	-0.18	0.06	-0.15	-0.11	-0.08	-0.05	0.06	-0.02	0.18	0.09	0.10	0.17	-0.02	0.17	-0.03	-0.08	-0.10	0.18	-0.06	-0.14	0.19	-0.08	0.23	-0.01	0.07	0.04	-0.03	0.12	0.15	-0.08	0.12	0.06	-0.01	-0.04	-0.02	0.04	-0.01	0.11	-0.07	0.03	-0.08	0.04	-0.06	-0.01	0.01	0.23	0.13	0.03	-0.01	0.00	0.03	0.10	-0.03	0.17	-0.11	-0.06	0.21	-0.01	0.07	-0.08	0.04	0.01	0.03	-0.07	-0.02	-0.16	0.06	0.12	0.08	-0.10	0.66	1.88	0.13	-0.22	-0.14	-0.22	0.05	-0.25	-0.03	-0.01	0.09	0.18	0.01	0.01	0.07	-0.06	0.06	-0.10	-0.09	-0.02	0.00	-0.13	-0.10	-0.09	-0.10	-0.13	-0.07	0.15	0.21	0.14	0.14	0.11	0.09	-0.12	0.21	-0.12	0.04	-0.13	0.05	0.07	0.08	-0.08	-0.11	SCGB1C1	147199.00	chr11:193079-194574 (+) // 97.29 // p15.5	No	1552449_a_at
1552450_a_at	DNAJC5G	0.56	0.00	-0.24	-0.16	0.12	-0.04	-0.18	-0.05	0.10	-0.12	-0.02	0.35	-0.10	0.01	-0.01	-0.01	0.04	-0.10	0.16	-0.03	0.31	-0.02	0.01	0.22	-0.14	-0.02	0.22	0.38	-0.02	0.02	-0.20	-0.22	0.38	0.00	-0.03	-0.29	0.04	-0.20	-0.04	-0.09	0.33	-0.08	-0.12	0.14	0.24	0.06	0.04	-0.01	0.17	0.23	0.43	0.33	0.06	0.03	0.09	-0.24	-0.08	-0.19	-0.09	0.01	0.23	0.04	0.03	0.11	0.02	-0.17	-0.04	0.05	0.45	0.12	-0.06	-0.24	0.36	0.80	0.03	-0.05	0.49	0.06	0.22	-0.14	0.14	-0.15	0.00	-0.01	0.10	0.11	0.01	0.24	0.17	0.03	0.00	-0.07	0.40	0.05	-0.14	-0.10	0.11	-0.12	-0.13	-0.07	0.20	0.32	-0.03	0.00	-0.12	-0.36	-0.15	-0.17	0.11	-0.05	0.08	0.19	0.11	0.06	-0.20	-0.06	0.49	-0.10	-0.03	-0.15	0.11	-0.18	-0.06	-0.08	0.06	-0.03	-0.11	-0.10	0.29	-0.12	0.09	-0.20	0.66	-0.04	0.08	0.14	-0.14	0.03	0.05	0.18	0.64	0.02	-0.12	0.13	0.02	-0.09	-0.28	-0.06	0.14	-0.08	-0.17	-0.25	0.00	-0.08	0.04	-0.18	0.08	0.06	-0.06	-0.01	0.39	0.01	0.02	-0.06	0.43	0.25	-0.24	-0.25	0.01	-0.28	0.24	0.06	0.05	0.33	-0.06	-0.14	0.49	0.04	0.03	-0.09	0.17	0.17	0.04	0.31	0.04	-0.04	-0.07	0.14	0.01	-0.14	-0.13	-0.39	DNAJC5G	285126.00	chr2:27498288-27504296 (+) // 89.12 // p23.3	No	1552450_a_at
1552452_at	WDR88	0.05	-0.03	-0.10	0.06	-0.18	-0.06	-0.16	0.05	0.12	0.08	0.09	0.39	-0.19	0.13	0.03	0.06	-0.03	0.22	0.28	-0.06	-0.13	0.05	0.04	0.09	-0.03	0.00	0.14	0.16	-0.23	0.13	-0.08	-0.12	-0.03	-0.01	-0.12	-0.02	-0.08	-0.02	0.03	0.07	-0.20	0.15	0.19	0.02	-0.22	0.03	-0.04	0.01	-0.06	0.03	-0.04	0.21	-0.15	-0.02	0.02	-0.03	-0.06	0.01	0.06	-0.08	0.07	0.02	-0.05	-0.02	0.02	-0.08	0.00	0.11	0.07	0.02	0.08	0.06	0.03	0.67	0.10	0.08	0.00	0.29	0.11	-0.16	0.34	0.02	0.12	0.29	-0.21	0.07	-0.06	0.14	-0.01	0.00	0.09	-0.03	0.00	-0.08	0.02	-0.01	0.07	-0.15	-0.08	0.11	-0.01	0.39	0.29	0.14	-0.07	-0.10	-0.07	-0.08	-0.16	0.07	-0.12	0.06	-0.03	0.04	0.00	0.02	-0.21	0.01	0.04	-0.14	-0.16	0.05	0.00	-0.03	-0.04	0.09	0.00	-0.09	0.04	-0.03	0.16	-0.03	0.15	0.26	0.14	0.31	-0.11	-0.07	-0.24	0.06	-0.05	0.05	-0.10	0.16	-0.19	-0.09	-0.01	-0.01	-0.21	0.14	-0.13	-0.22	-0.04	0.22	-0.18	0.00	-0.25	0.03	-0.18	-0.08	0.10	0.11	-0.09	-0.10	-0.01	0.18	-0.12	-0.11	-0.35	-0.05	-0.07	-0.09	-0.17	0.09	0.07	-0.05	0.14	0.25	0.08	0.11	0.25	-0.03	-0.06	0.04	-0.25	0.05	-0.05	-0.11	-0.21	-0.06	-0.17	-0.19	WDR88	126248.00	chr19:33622997-33666701 (+) // 97.2 // q13.11	No	1552452_at
1552453_a_at	WDR88	0.33	0.17	-0.02	0.03	-0.18	-0.03	-0.22	0.10	0.18	0.08	0.05	0.20	-0.11	0.19	0.10	0.10	-0.14	0.00	0.12	0.01	-0.02	0.01	0.06	0.08	-0.15	0.11	0.16	0.04	0.11	0.15	0.22	0.14	0.06	-0.08	-0.06	-0.13	0.08	-0.12	-0.04	0.17	-0.06	-0.24	-0.02	-0.07	-0.10	-0.03	-0.07	0.02	-0.06	-0.09	0.06	-0.02	0.27	-0.07	0.04	-0.04	0.03	0.11	0.05	0.12	-0.14	-0.04	-0.06	0.25	0.08	-0.02	-0.03	0.04	0.09	-0.05	-0.17	-0.02	0.03	0.20	0.10	0.00	-0.04	0.10	0.11	0.04	0.00	0.10	0.06	0.16	-0.09	0.02	0.05	0.12	0.18	0.09	0.08	0.15	0.18	0.02	0.00	0.02	-0.05	0.09	-0.03	0.26	-0.04	0.30	-0.04	0.07	-0.02	-0.02	0.05	0.10	-0.05	-0.06	-0.05	0.00	-0.02	-0.11	-0.15	0.02	0.06	-0.02	-0.17	0.03	-0.11	-0.06	-0.20	-0.13	-0.10	0.05	-0.05	-0.07	0.16	-0.15	0.03	0.12	0.04	-0.04	0.09	0.36	0.01	-0.04	0.06	-0.03	0.17	-0.09	0.00	0.00	-0.10	-0.01	0.02	0.10	-0.21	0.16	0.16	-0.04	0.06	-0.03	0.04	-0.03	-0.11	-0.05	-0.09	0.02	0.24	-0.04	0.17	0.04	0.10	0.00	-0.02	-0.01	-0.04	0.06	0.00	0.08	-0.05	0.17	-0.20	0.04	0.26	-0.04	-0.16	0.22	0.06	-0.07	-0.09	0.04	-0.12	-0.09	-0.13	0.08	0.01	-0.20	-0.11	-0.19	WDR88	126248.00	chr19:33622997-33666701 (+) // 97.2 // q13.11	No	1552453_a_at
1552455_at	PRUNE2	0.36	0.28	0.37	0.82	-0.07	-0.22	-0.16	0.09	-0.08	-0.18	-0.16	-0.13	-0.05	-0.04	-0.01	-0.16	0.06	0.17	0.10	0.13	-0.19	0.00	-0.11	-0.01	0.00	0.04	0.06	-0.11	-0.01	0.40	0.27	0.41	0.02	-0.03	0.13	0.00	-0.11	-0.17	-0.03	-0.17	-0.14	-0.11	0.02	-0.17	-0.23	-0.16	-0.10	0.27	-0.26	-0.07	-0.15	-0.16	-0.24	-0.17	-0.11	-0.09	-0.16	-0.01	0.10	-0.08	-0.08	-0.18	-0.16	-0.21	-0.05	-0.20	-0.06	0.00	-0.01	0.18	-0.03	-0.05	-0.12	0.17	0.11	0.08	0.05	0.00	-0.16	-0.23	-0.16	-0.27	-0.02	0.12	0.08	0.13	-0.08	-0.07	-0.37	-0.26	-0.08	-0.18	0.17	-0.01	-0.08	-0.03	-0.04	1.62	2.75	0.86	-0.09	0.08	-0.03	-0.05	1.12	2.26	1.21	2.02	0.77	1.20	1.99	3.13	-0.08	0.02	-0.13	-0.08	-0.20	-0.25	-0.11	-0.01	0.85	2.78	2.69	1.91	0.20	1.35	0.57	0.16	0.07	0.13	0.11	-0.08	0.05	0.38	0.98	0.39	-0.17	0.11	-0.03	0.09	0.14	-0.07	0.06	-0.05	-0.04	-0.14	-0.27	-0.07	-0.18	0.03	-0.03	-0.18	-0.23	-0.28	-0.28	-0.19	0.03	0.22	0.18	0.06	0.03	0.10	0.19	-0.03	2.26	1.70	2.86	1.32	0.45	0.54	0.46	1.06	-0.01	0.35	0.76	0.68	0.06	0.06	0.01	0.05	-0.12	0.07	-0.03	0.07	-0.04	0.22	-0.11	-0.12	-0.14	-0.07	-0.21	0.08	PRUNE2	158471.00	chr9:79438182-79521003 (-) // 97.42 // q21.2	No	1552455_at
1552456_a_at	MBD3L2	0.28	-0.08	-0.21	-0.13	0.47	0.18	-0.08	0.19	0.04	-0.34	0.08	-0.04	-0.01	0.02	-0.10	0.09	0.21	0.08	0.15	-0.03	0.23	-0.09	0.06	-0.08	0.10	0.28	-0.07	0.01	-0.13	-0.19	0.12	0.19	0.19	0.18	0.11	-0.10	0.39	0.05	-0.17	0.11	0.12	0.04	-0.12	0.07	0.39	-0.02	0.05	0.32	-0.15	-0.11	-0.14	0.09	0.04	-0.13	0.15	-0.15	0.13	-0.17	-0.02	0.05	0.04	0.12	0.00	0.00	-0.11	-0.01	-0.03	-0.03	-0.02	-0.05	-0.07	0.00	-0.12	0.13	-0.06	0.16	0.15	0.05	-0.17	-0.35	0.16	-0.24	0.08	0.09	0.08	-0.03	0.19	-0.04	0.18	-0.05	0.37	-0.06	0.10	-0.03	-0.02	0.01	0.22	0.04	-0.19	0.10	0.00	0.26	-0.08	0.12	0.09	-0.04	0.09	0.07	0.06	-0.08	0.17	-0.05	0.05	-0.10	0.06	-0.07	0.22	-0.31	-0.28	0.05	0.12	0.12	-0.12	0.00	0.09	0.08	0.00	-0.06	0.00	0.06	0.32	0.11	0.15	-0.07	-0.03	0.14	0.54	-0.06	0.20	0.38	-0.34	0.03	-0.07	0.14	-0.07	0.07	-0.19	-0.04	0.08	0.05	0.01	-0.12	-0.24	0.10	-0.12	-0.24	0.04	0.05	0.09	0.10	-0.18	0.03	0.04	0.30	0.26	0.03	-0.19	-0.12	-0.10	-0.23	0.19	-0.06	0.02	0.03	-0.19	-0.04	-0.19	0.09	0.04	0.14	0.13	-0.06	-0.05	0.26	-0.06	0.02	-0.22	-0.11	-0.13	0.12	-0.03	0.01	MBD3L2	125997.00	chr19:7049349-7051746 (+) // 98.84 // p13.2///chr19:7056219-7058651 (-) // 98.2 // p13.2///chr19:7037758-7040190 (-) // 98.2 // p13.2///chr19:7018981-7021443 (-) // 97.05 // p13.2	No	1552456_a_at
1552457_a_at	ADAMTSL1	0.53	0.01	0.10	0.26	0.42	1.87	2.70	2.89	0.10	0.11	-0.26	0.00	-0.13	-0.10	-0.03	-0.07	-0.15	-0.05	0.20	0.00	-0.04	-0.06	0.14	0.31	-0.21	0.18	0.05	0.04	1.50	0.40	0.73	0.73	-0.08	-0.11	0.02	-0.02	-0.46	-0.13	-0.24	-0.30	-0.03	-0.05	0.34	-0.02	-0.22	-0.35	-0.14	0.25	-0.43	-0.09	0.18	0.02	-0.20	0.00	-0.28	-0.05	-0.21	-0.05	-0.03	-0.31	-0.05	0.16	0.04	-0.13	-0.38	-0.02	-0.08	-0.24	-0.07	-0.09	-0.09	-0.13	0.07	0.04	0.07	0.70	1.45	0.91	0.49	1.11	-0.17	-0.14	-0.06	-0.12	0.01	0.04	-0.23	0.24	-0.33	-0.24	-0.15	-0.09	-0.02	-0.18	-0.18	-0.12	-0.27	-0.07	-0.23	-0.26	-0.10	0.19	0.11	0.01	0.19	0.01	-0.16	-0.02	0.11	0.01	0.06	-0.02	0.10	-0.04	-0.03	0.08	0.52	0.66	0.95	0.79	-0.27	-0.06	-0.05	-0.10	-0.12	0.07	0.10	0.03	0.29	0.05	-0.17	-0.10	-0.20	0.15	-0.18	0.03	-0.34	0.01	-0.13	-0.17	-0.04	-0.22	-0.07	-0.07	0.00	0.01	0.15	-0.30	-0.32	-0.21	0.04	-0.40	-0.28	-0.10	0.07	0.11	-0.20	0.00	0.03	-0.02	-0.04	0.15	0.03	0.11	-0.24	0.00	0.08	0.74	1.95	1.10	-0.27	-0.02	2.32	1.80	1.75	0.96	0.15	0.20	0.07	-0.07	-0.02	-0.10	-0.26	-0.31	2.19	0.41	0.48	0.48	-0.07	0.05	0.05	0.02	ADAMTSL1	92949.00	chr9:18474166-18684955 (+) // 98.68 // p22.2	No	1552457_a_at
1552458_at	MBD3L1	0.02	-0.05	-0.16	-0.08	-0.01	-0.14	-0.18	0.26	-0.02	0.05	0.13	-0.09	-0.12	0.03	0.08	0.23	0.09	-0.15	0.12	-0.20	-0.06	0.06	0.22	-0.11	0.00	0.08	0.00	0.11	-0.08	0.12	0.03	-0.05	0.00	0.13	-0.12	-0.10	-0.03	0.06	-0.03	0.10	0.06	-0.10	0.20	-0.07	0.19	0.01	-0.06	0.25	0.03	0.04	-0.02	0.02	0.00	0.21	0.05	-0.13	-0.14	-0.09	-0.15	-0.16	0.30	-0.04	0.09	0.02	-0.01	-0.11	-0.11	-0.07	-0.12	0.03	-0.11	-0.06	-0.08	0.45	0.14	0.31	0.17	0.02	0.02	-0.02	0.14	0.01	0.16	0.03	0.14	-0.01	0.11	0.01	0.08	-0.03	-0.13	-0.08	-0.02	0.12	0.09	0.05	0.13	0.09	0.05	0.07	0.03	0.29	0.16	0.26	-0.02	-0.16	0.07	0.02	0.18	0.01	0.31	-0.13	-0.18	-0.05	0.02	0.05	-0.01	-0.06	0.03	-0.08	0.05	-0.04	0.17	0.08	0.11	0.18	0.00	0.05	0.03	-0.12	-0.13	0.02	0.02	0.17	0.09	0.29	0.34	0.11	0.22	0.38	-0.16	-0.10	-0.19	0.15	-0.21	-0.04	-0.02	0.06	-0.01	0.03	-0.01	-0.13	-0.04	0.02	0.07	-0.06	-0.05	-0.15	0.02	-0.11	0.23	-0.09	-0.07	0.01	0.11	0.14	-0.15	-0.14	-0.17	-0.12	-0.07	0.08	-0.15	0.30	0.01	0.04	0.07	-0.03	-0.01	-0.08	0.01	0.12	0.04	0.21	0.05	-0.07	-0.07	-0.11	0.13	-0.03	-0.09	-0.05	MBD3L1	85509.00	chr19:8953331-8953995 (+) // 99.1 // p13.2	No	1552458_at
1552459_a_at	MBD3L1	0.11	0.11	-0.24	0.28	-0.15	-0.06	-0.11	0.02	0.13	0.04	0.03	0.15	-0.05	0.08	0.04	-0.10	0.28	0.03	0.18	0.07	0.26	-0.02	-0.07	0.02	0.50	0.14	0.17	0.18	0.09	0.18	0.10	-0.08	0.06	-0.07	-0.11	-0.12	0.01	-0.26	-0.26	-0.15	0.20	0.07	0.08	0.02	0.07	-0.35	-0.15	0.27	0.07	0.02	0.09	0.18	-0.12	-0.06	-0.18	0.12	0.01	-0.05	0.17	-0.13	0.10	-0.16	0.05	-0.02	-0.11	-0.01	-0.02	-0.08	0.29	0.14	0.01	-0.04	0.03	0.31	-0.12	0.13	-0.02	-0.12	-0.05	-0.10	-0.03	-0.08	-0.04	-0.06	0.17	-0.08	-0.01	0.34	-0.03	0.00	-0.31	-0.14	0.10	-0.24	-0.16	0.00	-0.09	0.01	-0.02	-0.03	0.10	0.27	0.07	0.30	0.32	0.08	0.03	0.10	0.18	0.04	-0.14	0.11	0.21	-0.14	-0.10	0.04	0.37	0.08	0.10	0.05	0.26	0.08	-0.13	0.00	0.33	0.22	0.07	0.03	0.13	0.05	-0.09	0.10	0.08	0.32	0.07	0.40	0.43	-0.04	-0.05	0.07	0.32	0.17	-0.17	0.02	0.10	-0.19	0.00	-0.16	-0.15	-0.28	-0.01	-0.27	-0.20	-0.19	0.03	0.06	-0.16	-0.06	-0.18	-0.12	0.27	0.04	-0.11	-0.32	0.01	0.36	0.04	-0.20	0.04	-0.09	0.30	0.07	0.00	0.08	-0.03	-0.01	0.38	0.28	0.11	0.15	-0.14	-0.14	-0.13	0.21	0.02	0.02	0.02	0.05	0.03	-0.01	-0.14	-0.21	MBD3L1	85509.00	chr19:8953331-8953995 (+) // 99.1 // p13.2	No	1552459_a_at
1552461_at	FAM46D	0.06	0.18	-0.10	-0.15	0.01	0.09	0.01	0.20	0.02	0.08	0.02	-0.01	-0.05	0.06	0.04	-0.04	0.07	-0.03	0.25	0.06	0.00	0.06	0.21	0.05	0.20	0.16	0.16	0.07	-0.18	0.03	-0.08	-0.09	0.04	0.03	-0.05	-0.02	-0.10	-0.09	-0.05	-0.06	0.23	0.26	0.31	0.22	-0.07	0.02	0.11	0.30	0.00	0.06	0.10	-0.08	-0.06	-0.03	-0.06	0.00	-0.01	0.02	0.00	0.00	0.14	-0.13	-0.10	-0.02	-0.08	-0.12	-0.14	-0.07	0.20	0.09	-0.03	0.13	0.02	0.06	0.06	0.13	0.00	0.17	0.21	0.03	-0.11	-0.04	-0.03	0.01	-0.10	0.11	0.06	-0.14	-0.10	0.00	0.05	-0.13	0.12	-0.07	0.04	0.16	-0.15	0.00	-0.04	0.02	0.23	0.14	0.02	0.02	0.15	-0.23	-0.05	0.01	0.02	-0.15	-0.05	-0.07	-0.11	0.02	-0.09	-0.13	0.13	-0.04	0.01	-0.04	0.16	0.04	0.01	0.02	0.20	0.11	-0.02	-0.08	0.03	0.01	0.16	-0.09	-0.10	0.23	0.04	0.16	0.18	-0.03	0.05	-0.09	-0.05	-0.07	-0.03	0.02	-0.02	-0.01	-0.14	0.07	-0.02	0.00	0.18	-0.05	0.00	0.02	0.13	0.08	-0.03	-0.08	-0.05	-0.09	-0.11	0.03	-0.02	0.04	0.12	0.12	0.04	0.03	-0.08	-0.01	-0.15	0.20	0.03	-0.04	0.06	-0.13	0.08	0.10	-0.04	0.03	-0.06	0.08	0.04	-0.11	-0.05	-0.04	-0.09	-0.16	-0.09	-0.06	-0.15	-0.14	FAM46D	169966.00	chrX:79675964-79700808 (+) // 99.18 // q21.1	No	1552461_at
1552463_at	SERPINB11	0.02	0.10	-0.15	-0.06	0.09	-0.15	-0.24	0.01	0.75	2.29	0.27	0.26	0.77	2.32	2.27	3.50	0.20	0.06	0.07	0.17	0.11	0.02	0.03	0.08	0.02	0.10	0.13	0.21	0.06	0.11	-0.17	-0.17	0.20	0.09	-0.08	-0.07	-0.12	0.03	-0.01	-0.12	0.00	-0.18	0.11	-0.05	-0.03	0.01	-0.12	0.21	-0.13	-0.01	-0.01	0.02	0.31	0.13	0.06	-0.17	-0.04	-0.06	-0.08	-0.04	0.11	-0.21	-0.17	0.08	0.07	-0.20	-0.10	-0.04	0.30	0.00	0.04	0.15	0.23	0.38	0.07	0.09	0.50	0.15	0.08	-0.15	-0.06	-0.18	-0.14	0.01	-0.07	0.25	0.12	0.28	-0.10	0.05	0.04	0.11	0.39	0.02	-0.03	-0.06	0.18	-0.02	-0.19	0.04	0.27	0.08	0.00	0.04	-0.01	-0.19	-0.06	-0.28	0.07	0.09	0.01	-0.02	-0.04	-0.03	-0.18	0.01	0.12	-0.18	-0.10	-0.08	0.20	-0.16	-0.07	-0.14	-0.10	0.18	-0.16	-0.13	0.52	0.11	-0.02	0.08	0.15	0.01	0.24	0.03	0.19	0.10	0.15	0.13	5.81	5.42	4.52	0.38	0.05	-0.06	-0.03	-0.09	-0.13	2.32	3.04	0.77	-0.16	-0.12	-0.02	-0.23	-0.15	-0.09	-0.17	-0.01	0.57	0.00	-0.01	0.06	0.08	0.23	-0.17	-0.20	0.03	-0.11	0.01	-0.02	-0.15	0.15	-0.17	-0.11	0.23	0.16	0.14	-0.04	-0.02	-0.10	-0.22	0.13	-0.01	-0.16	-0.14	0.00	0.13	-0.05	-0.19	-0.05	SERPINB11	89778.00	chr18:61377427-61390633 (+) // 99.15 // q21.33	No	1552463_at
1552466_x_at	LINC00161	-0.02	-0.01	0.00	-0.04	-0.13	0.14	-0.10	0.00	0.06	0.12	-0.04	0.05	-0.10	0.21	-0.16	0.02	-0.04	-0.01	0.13	-0.12	0.13	0.15	0.12	0.01	0.07	-0.05	-0.14	-0.04	-0.04	0.09	0.04	-0.08	-0.04	0.00	0.00	-0.04	-0.04	0.10	0.02	0.02	-0.07	-0.08	-0.13	-0.01	0.04	0.03	-0.10	-0.03	0.04	0.10	-0.07	0.06	0.07	0.03	0.02	-0.02	0.03	-0.14	0.12	0.04	0.16	-0.03	-0.03	0.04	0.16	0.11	0.05	0.12	-0.05	-0.05	-0.08	0.08	-0.08	0.13	0.02	-0.02	0.00	0.08	0.11	-0.10	0.03	0.10	-0.03	0.08	0.02	0.07	-0.10	0.02	-0.14	-0.10	-0.10	-0.11	-0.05	0.04	0.06	-0.02	0.13	-0.01	0.02	0.10	0.04	0.27	-0.05	0.02	-0.06	-0.01	0.05	-0.01	-0.06	-0.03	0.05	-0.06	-0.01	0.15	-0.03	0.05	-0.07	-0.04	-0.08	-0.04	-0.06	0.12	0.12	-0.09	0.02	0.01	0.01	-0.02	-0.11	0.09	0.13	-0.01	-0.04	0.08	0.02	0.30	0.06	-0.02	-0.10	-0.08	-0.15	0.08	0.06	0.10	-0.08	0.02	-0.01	0.03	0.03	0.05	0.14	-0.09	-0.10	0.02	-0.09	-0.04	-0.01	0.14	0.19	0.04	0.06	0.08	0.13	0.19	-0.02	0.07	0.04	-0.13	0.20	-0.01	0.18	0.05	-0.13	0.03	0.03	-0.06	0.10	0.17	0.08	0.05	0.13	0.06	0.03	0.30	-0.06	-0.05	0.03	0.01	-0.09	0.01	-0.18	-0.07	LINC00161	118421.00	chr21:29911639-29912676 (+) // 30.34 // q21.3	No	1552466_x_at
1552467_at	DSCR10	0.12	0.25	-0.12	0.15	-0.15	0.01	-0.08	0.21	0.18	0.30	0.26	0.27	-0.27	0.20	0.17	0.02	-0.16	-0.12	0.08	-0.25	-0.02	0.28	0.19	0.10	-0.31	-0.18	0.00	0.15	-0.24	0.16	-0.25	-0.01	0.13	-0.01	0.12	-0.11	-0.10	0.10	0.18	-0.02	0.06	-0.05	0.20	0.15	-0.06	-0.09	-0.10	0.11	-0.22	0.12	0.00	0.07	-0.30	0.22	-0.17	-0.12	-0.11	-0.12	-0.03	-0.22	-0.09	0.16	0.03	-0.08	-0.15	-0.15	-0.04	-0.12	-0.06	-0.12	-0.24	-0.20	0.09	0.51	0.24	0.20	0.07	0.33	0.19	-0.03	-0.02	0.04	-0.01	0.01	-0.12	0.00	-0.24	0.16	-0.26	0.18	-0.19	0.02	0.05	0.01	-0.01	-0.14	-0.09	-0.04	-0.11	-0.08	-0.07	0.44	0.17	0.26	-0.01	-0.20	0.01	-0.07	-0.02	-0.15	-0.04	-0.05	-0.21	0.32	0.12	0.12	-0.11	-0.13	-0.07	-0.19	-0.18	-0.11	-0.20	0.06	-0.26	0.02	-0.04	0.02	0.09	-0.12	0.15	-0.01	0.30	0.25	0.02	0.39	-0.20	0.10	-0.12	0.04	0.22	0.18	-0.25	0.14	-0.26	0.16	-0.16	0.06	-0.22	-0.04	0.06	-0.21	-0.35	-0.03	-0.18	-0.11	-0.29	-0.15	-0.16	-0.22	-0.05	-0.03	-0.11	-0.14	0.10	0.69	0.08	-0.12	-0.28	-0.02	-0.25	0.23	-0.16	0.37	-0.19	0.02	0.15	0.34	0.30	0.10	0.03	0.28	-0.02	0.13	-0.26	0.35	0.21	0.11	-0.01	0.11	0.04	-0.07	DSCR10	259234.00	chr21:39578249-39580736 (+) // 99.42 // q22.13	No	1552467_at
1552468_a_at	DSCR10	0.19	0.22	-0.22	0.01	0.39	-0.08	-0.10	0.14	0.13	0.04	-0.03	0.01	-0.09	0.00	0.09	0.03	0.09	-0.13	0.32	-0.11	-0.03	-0.17	-0.14	0.13	-0.01	0.10	0.38	0.15	-0.13	0.27	-0.07	-0.04	0.20	0.07	-0.24	-0.19	-0.06	-0.06	-0.06	-0.14	0.23	-0.11	0.06	0.14	0.24	0.07	-0.01	0.17	0.18	0.06	0.23	0.03	-0.25	0.00	-0.49	-0.27	-0.08	-0.15	0.13	-0.11	-0.01	-0.01	0.09	-0.12	0.03	0.11	0.01	-0.25	0.15	0.13	0.02	-0.12	0.18	0.60	0.08	-0.02	-0.04	0.11	0.14	-0.16	-0.19	-0.09	0.09	-0.32	-0.04	-0.15	-0.31	0.16	-0.01	0.22	-0.21	0.01	0.48	0.23	0.33	0.19	-0.04	-0.14	-0.11	-0.14	0.08	0.37	0.07	0.09	0.11	-0.22	0.03	-0.02	0.18	0.07	0.09	0.26	0.06	0.08	0.09	0.01	0.19	-0.13	0.00	-0.04	0.04	0.00	-0.04	-0.05	0.06	-0.08	-0.23	-0.14	0.16	-0.01	0.07	-0.03	0.18	0.04	0.17	0.41	0.12	0.01	-0.07	0.17	-0.01	0.03	-0.04	0.13	-0.21	-0.14	-0.10	0.22	0.00	0.17	-0.08	-0.22	-0.33	-0.22	-0.17	-0.06	-0.08	-0.05	-0.22	-0.19	0.13	0.01	-0.07	-0.09	0.06	0.38	-0.11	-0.16	0.00	-0.19	0.02	0.23	0.24	0.29	-0.11	-0.09	0.38	0.07	0.12	0.12	-0.03	0.10	-0.12	-0.21	-0.05	-0.01	0.06	0.16	0.12	-0.07	-0.04	-0.08	DSCR10	259234.00	chr21:39578249-39580736 (+) // 99.42 // q22.13	No	1552468_a_at
1552470_a_at	ABHD11	-0.30	-0.37	0.48	0.19	-0.63	-0.38	0.05	-0.37	-0.17	-0.47	-0.61	0.43	-0.94	-0.32	-0.67	-0.48	-1.73	-0.63	-0.87	-0.56	-0.91	1.30	1.43	1.81	-0.61	0.49	0.54	1.26	-0.44	-0.95	-0.47	-0.72	0.32	-0.29	-0.78	-0.94	1.03	0.23	-0.19	0.63	-0.13	0.00	0.77	1.49	-1.79	1.56	1.72	0.93	0.21	0.64	0.11	0.65	-0.55	0.56	0.09	0.27	1.68	1.44	1.86	1.47	0.98	0.53	0.68	1.00	1.99	1.67	1.42	0.92	-0.63	-1.19	0.11	-0.66	0.13	-0.65	-0.43	-0.39	1.30	1.45	1.05	0.58	-0.21	0.76	1.15	0.25	-1.31	-0.44	-0.53	-0.10	-1.95	-0.73	-1.37	-1.24	0.48	-0.14	-0.26	-0.31	0.21	1.01	0.49	1.22	-1.24	-1.21	-0.35	-0.19	-1.70	-0.32	0.12	-0.15	-1.45	0.33	-0.21	0.27	-0.49	-0.06	1.58	1.19	0.30	-0.30	-0.01	0.30	1.08	-0.16	-0.04	0.44	0.66	0.57	0.68	0.70	-0.05	-0.53	-0.89	-0.68	-0.72	-0.70	-0.55	-0.75	-1.38	0.12	0.38	-0.39	-1.18	0.73	0.56	0.45	-1.45	-0.19	0.11	-0.12	-0.34	-0.13	0.15	0.52	-0.04	0.62	0.13	0.94	-1.20	0.01	0.56	0.41	-0.82	-0.07	-0.16	-0.55	0.37	-0.61	-0.14	-0.41	-1.53	-0.17	-1.15	-1.17	-1.39	-1.10	-0.81	-0.85	-0.66	0.33	0.17	-0.17	0.19	-0.19	-0.69	-0.67	-1.66	-0.68	-0.51	-0.60	0.07	0.46	1.01	1.27	ABHD11	83451.00	chr7:73150426-73153182 (-) // 86.7 // q11.23	No	1552470_a_at
1552472_a_at	ACAP2	-0.12	-1.27	-0.75	-0.76	-0.72	-0.72	-0.19	-0.42	-1.25	-1.40	-1.35	-0.91	-0.32	-1.19	-0.82	-0.62	0.36	0.40	-0.26	0.59	0.48	-0.28	-0.21	-0.12	0.08	-0.59	-0.09	0.05	0.20	-1.19	-0.56	-0.49	0.34	-0.10	0.14	-0.03	1.26	0.14	0.33	1.17	0.89	0.57	0.82	1.09	0.46	0.26	0.75	0.55	-1.31	-0.86	0.28	0.33	-0.13	-0.16	0.04	0.02	0.46	-0.11	0.64	0.84	0.45	-0.38	0.09	0.49	0.50	0.35	0.57	0.53	0.53	-0.26	0.03	-0.14	-0.76	-0.92	-0.29	-0.10	-0.41	-0.57	-0.32	-0.30	0.06	-0.25	0.06	-0.20	1.33	0.46	0.52	0.37	-1.11	-1.06	-0.77	0.03	2.11	0.46	0.40	0.36	0.38	-0.11	-0.14	0.32	0.61	-0.07	0.49	0.23	0.22	0.18	0.22	0.09	-0.71	-0.50	-0.04	0.51	0.28	-0.08	0.62	0.80	-0.35	-0.74	-0.11	0.42	1.34	0.31	0.35	1.11	1.40	0.34	0.57	0.73	-0.11	0.23	-0.17	0.30	0.32	0.46	-0.10	-0.45	-0.20	-0.02	0.27	0.34	-1.00	-0.65	-0.23	-0.22	-0.13	-0.31	-0.11	0.34	0.10	-0.51	0.67	0.24	0.74	0.71	0.82	0.48	-0.58	-0.13	0.54	0.82	0.77	-0.11	0.26	0.47	-1.27	-1.65	-0.97	-0.45	-0.56	-0.81	-0.22	-1.15	0.62	-0.36	0.10	-0.28	-0.43	-1.07	-0.72	-0.78	0.17	-0.75	-0.87	-0.79	-0.36	-0.67	-0.14	-0.17	0.48	0.26	0.37	0.93	ACAP2	23527.00	chr3:194999243-195163636 (-) // 98.73 // q29	No	1552472_a_at
1552473_at	GAMT	0.30	0.54	0.26	0.54	-0.21	-0.24	-0.29	-0.13	-0.27	-0.11	-0.31	-0.14	-0.43	-0.36	-0.08	-0.08	0.19	0.22	-0.02	0.07	0.02	-0.28	-0.23	-0.29	-0.15	0.17	0.47	0.34	0.01	0.13	-0.45	-0.33	0.48	0.21	-0.16	0.13	-0.38	-0.66	-0.43	-0.46	0.04	-0.02	0.00	0.17	0.55	0.72	0.49	0.54	0.09	-0.43	-0.36	-0.60	-0.12	0.00	-0.18	-0.31	-0.45	-0.53	-0.36	-0.51	0.37	0.61	0.75	0.56	0.22	0.30	0.23	0.20	-0.11	0.00	-0.09	-0.02	0.10	0.59	0.28	0.09	0.26	0.30	0.14	-0.35	-0.07	-0.36	-0.26	-0.48	0.31	0.99	0.84	1.54	0.57	1.13	1.40	2.61	0.52	0.40	0.27	0.55	-0.16	-0.21	-0.37	-0.14	-0.33	-0.09	-0.41	0.04	-0.06	-0.37	-0.34	-0.12	0.12	-0.07	0.09	-0.07	0.41	0.70	0.44	0.64	-0.02	0.00	0.14	-0.06	0.13	-0.27	-0.47	-0.39	0.12	0.05	-0.36	-0.01	0.38	0.03	0.29	0.03	-0.12	-0.36	-0.25	-0.47	0.68	0.69	0.70	0.48	-0.12	-0.09	-0.42	-0.05	0.27	0.77	0.59	0.62	0.01	-0.01	-0.20	-0.72	-0.48	-0.20	-0.24	-0.20	0.03	0.15	-0.07	-0.20	0.44	0.37	0.27	0.46	-0.08	0.09	-0.75	-0.63	0.14	-0.08	0.41	-0.13	-0.05	0.21	-0.14	-0.34	-0.20	0.51	0.51	0.47	0.07	0.06	-0.58	-0.02	-0.12	-0.27	-0.61	-0.37	0.28	-0.06	-0.14	-0.33	GAMT	2593.00	chr19:1398451-1401552 (-) // 71.3 // p13.3	No	1552473_at
1552474_a_at	GAMT	0.66	1.01	0.56	0.65	0.80	0.67	0.34	0.75	0.21	-0.48	-0.79	-0.50	-0.26	-0.62	-0.63	-0.59	0.15	0.20	0.33	0.31	-0.61	-0.78	-0.78	-0.58	-0.14	0.64	0.74	0.64	0.08	-0.35	-1.14	-0.61	1.13	-0.09	-0.29	0.10	-1.19	-1.08	-1.01	-1.01	0.84	0.65	1.08	1.06	0.70	1.15	0.70	0.93	0.00	-0.19	-0.29	-0.90	0.30	-0.06	-0.20	0.02	-1.18	-0.81	-1.12	-1.11	1.36	1.50	1.69	1.21	1.25	1.19	0.97	1.48	-1.07	-0.78	-1.18	-1.05	1.09	0.68	0.38	0.27	0.84	0.28	-0.32	-0.83	-0.70	-0.90	-0.87	-1.23	0.69	1.24	1.15	1.91	1.11	2.76	2.55	3.67	1.05	0.48	0.22	0.40	-0.90	-1.24	-1.10	-1.31	-0.96	-0.45	-1.07	-0.83	-0.43	-0.13	-0.27	-0.41	0.47	0.02	0.05	-0.20	0.82	1.17	1.66	1.39	0.68	0.94	1.00	0.75	-0.18	-0.72	-0.67	-0.81	-0.19	-0.15	-0.49	-0.32	0.48	0.54	-0.12	-0.21	0.77	-0.72	-0.79	-0.11	1.01	0.92	0.77	0.25	-0.67	-0.07	-0.79	-0.77	0.77	0.96	1.19	0.92	0.22	-0.57	-0.77	-0.78	-0.05	-0.32	-0.44	-0.80	0.58	-0.31	-0.52	-0.96	0.50	0.21	0.28	0.54	-0.95	-0.48	-1.24	-0.60	0.40	0.23	0.63	0.82	0.66	0.64	0.43	-0.37	0.56	0.79	0.69	0.76	-0.20	-0.48	-0.91	-0.59	0.22	-0.15	-0.49	-0.93	1.28	0.79	0.83	-0.10	GAMT	2593.00	chr19:1398451-1401552 (-) // 71.3 // p13.3	No	1552474_a_at
1552476_s_at	PLCD3	0.23	-0.12	-0.51	-0.34	0.50	0.48	0.25	-0.01	0.63	1.15	1.10	1.00	1.69	0.95	1.20	1.26	-1.34	-1.08	-1.11	-1.32	1.22	1.91	2.17	1.84	-1.57	-1.34	-0.89	-0.42	0.68	0.92	0.23	0.80	-0.56	-0.96	-1.16	-1.54	1.17	0.86	1.25	1.68	-0.41	-0.91	-0.20	-0.27	-1.12	0.05	-0.20	-0.33	0.84	0.57	0.06	0.04	0.60	0.36	-0.02	0.18	1.20	-0.08	0.31	0.50	0.84	0.84	1.30	1.26	1.69	0.56	0.54	0.94	-0.57	-0.75	-1.09	-1.01	0.15	-0.19	-0.52	-0.52	-0.23	-0.29	0.00	0.22	0.60	0.76	1.16	0.97	0.35	0.13	0.16	0.17	-1.54	-0.72	-1.51	-1.53	-0.54	-0.81	-1.11	-1.39	1.46	0.88	0.71	1.08	-0.16	0.19	0.17	-0.09	-0.73	-1.06	-0.76	-1.11	-0.79	-0.72	-1.07	-0.93	-0.70	-0.04	-0.06	-0.79	1.04	-0.04	0.30	-0.11	-0.38	-0.74	-0.27	-0.82	-1.15	-0.70	-0.93	-0.60	-0.79	-1.06	-1.29	-1.56	0.89	1.29	1.62	1.61	-1.02	-0.88	-1.05	-1.11	0.26	0.68	0.55	0.65	-0.79	-0.33	0.03	-0.18	1.15	0.85	-0.08	0.10	0.95	1.51	0.70	1.39	1.21	0.69	0.85	0.48	1.17	0.69	0.47	0.54	-0.16	-0.42	-0.75	0.10	-0.82	-0.01	-1.22	0.02	2.41	0.55	0.44	0.71	-0.29	-0.86	-0.52	-0.89	1.09	0.61	-0.02	0.39	-0.88	0.55	0.01	-0.50	-0.55	-0.97	-0.64	-0.90	PLCD3	113026.00	chr17:43189017-43209885 (-) // 89.26 // q21.31	No	1552476_s_at
1552477_a_at	IRF6	-0.18	-0.16	-0.40	-0.30	-0.18	-0.18	-0.22	0.15	0.10	1.03	3.71	3.27	-0.35	0.10	-0.28	0.62	-0.11	-0.25	0.01	-0.22	1.66	1.36	0.72	0.97	-0.24	-0.14	-0.04	-0.38	0.57	0.08	0.02	-0.28	-0.11	-0.25	-0.12	-0.21	4.07	3.48	4.17	4.65	-0.35	-0.29	-0.21	-0.24	-0.41	-0.27	-0.26	-0.16	0.69	3.29	3.94	4.41	3.12	3.56	3.29	4.11	3.77	3.78	3.87	3.76	3.85	3.26	3.66	3.64	3.72	3.64	4.08	3.62	-0.13	-0.15	-0.16	-0.16	-0.12	0.17	-0.37	-0.04	-0.02	-0.05	-0.04	-0.24	3.66	4.51	4.74	4.72	-0.35	-0.11	-0.26	-0.34	-0.38	-0.35	-0.37	-0.27	0.03	-0.11	-0.15	0.01	3.73	3.68	3.59	3.99	-0.38	-0.14	-0.35	0.21	1.30	1.03	1.41	1.09	0.65	0.58	-0.28	-0.03	3.15	2.11	3.71	3.14	-0.31	-0.31	-0.48	-0.41	-0.30	-0.48	-0.43	-0.39	-0.25	-0.15	-0.36	-0.39	-0.04	-0.17	-0.13	-0.10	-0.27	-0.35	-0.19	-0.19	0.29	2.08	3.01	0.07	-0.19	-0.16	1.44	2.73	-0.22	-0.21	-0.29	0.04	3.63	3.53	3.60	3.88	3.66	3.70	4.26	4.81	-0.07	1.82	1.34	1.04	-0.18	0.93	0.14	0.68	-0.05	-0.23	-0.56	-0.30	-0.35	-0.27	-0.20	-0.16	-0.45	-0.13	-0.17	-0.24	-0.29	-0.11	-0.32	-0.18	2.38	2.43	2.58	2.12	-0.25	-0.38	-0.29	-0.30	-0.42	-0.34	0.07	-0.22	IRF6	3664.00	chr1:209960746-209979479 (-) // 89.68 // q32.2	No	1552477_a_at
1552478_a_at	IRF6	-0.12	0.10	-0.20	-0.09	-0.16	-0.13	-0.27	0.05	-0.04	0.06	1.22	1.41	-0.26	-0.16	-0.09	-0.04	-0.24	-0.07	0.09	-0.01	0.00	0.20	-0.03	0.18	-0.13	-0.02	-0.17	-0.27	-0.07	-0.04	-0.06	-0.11	-0.22	-0.10	0.07	-0.14	2.23	0.99	1.21	2.18	-0.33	-0.26	-0.14	-0.21	-0.17	-0.24	-0.25	0.01	0.11	1.48	1.60	2.77	1.57	1.46	0.98	2.21	2.36	1.56	1.89	1.62	2.11	1.21	1.35	1.70	1.92	1.57	1.82	1.49	-0.18	0.05	-0.17	-0.10	-0.15	0.42	-0.10	-0.13	-0.18	0.04	0.01	-0.23	1.53	1.96	2.80	2.38	-0.12	-0.03	-0.19	0.00	-0.16	0.01	-0.08	-0.10	-0.13	-0.02	0.03	-0.05	2.09	1.83	1.26	2.60	-0.30	0.26	-0.16	0.08	-0.20	0.00	0.06	-0.02	-0.13	-0.13	0.08	-0.19	-0.01	0.22	1.25	1.04	-0.18	-0.20	-0.13	-0.23	-0.14	-0.16	-0.34	-0.39	-0.17	-0.17	-0.18	-0.21	-0.15	-0.13	0.02	-0.13	-0.20	0.05	-0.08	0.34	-0.33	0.49	0.85	0.06	-0.23	-0.16	0.12	0.75	-0.11	-0.07	-0.33	-0.23	0.79	0.73	0.82	1.41	1.33	0.99	1.32	2.93	-0.05	0.24	-0.09	0.00	-0.09	0.08	0.09	0.14	-0.24	0.21	-0.22	-0.20	-0.21	0.18	-0.10	0.28	-0.24	-0.13	-0.24	-0.25	-0.05	0.03	-0.09	0.02	0.63	0.43	0.28	0.50	-0.24	-0.04	-0.18	-0.11	-0.30	-0.09	-0.14	-0.38	IRF6	3664.00	chr1:209960746-209979479 (-) // 89.68 // q32.2	No	1552478_a_at
1552480_s_at	PTPRC	-0.04	0.10	-0.01	0.05	-0.10	0.10	-0.05	0.07	-0.03	0.02	-0.03	-0.08	-0.11	0.06	-0.08	-0.11	-0.03	0.26	0.29	0.05	-0.10	0.05	-0.06	-0.15	-0.08	0.07	-0.09	0.01	-0.10	-0.01	0.05	0.01	0.09	0.26	0.35	0.65	-0.17	0.17	0.08	0.11	-0.09	0.09	0.04	-0.11	-0.09	0.01	-0.09	0.01	-0.11	0.06	-0.05	-0.04	-0.16	0.03	-0.04	0.07	-0.05	0.05	0.20	-0.01	-0.10	0.04	0.02	-0.02	-0.07	-0.09	0.14	0.06	0.13	0.10	0.15	0.27	-0.16	0.01	0.05	-0.02	0.04	0.19	-0.01	-0.04	0.06	0.04	-0.02	-0.02	-0.10	0.15	0.07	0.00	-0.16	0.09	-0.12	-0.05	-0.01	0.10	0.17	0.04	-0.11	0.12	-0.09	0.16	-0.07	0.06	0.07	0.10	-0.12	-0.04	0.00	-0.05	-0.12	0.04	0.01	-0.08	-0.11	0.06	-0.01	0.05	-0.12	-0.01	0.01	0.06	-0.19	-0.01	-0.09	-0.09	-0.09	-0.02	-0.01	-0.02	0.28	0.37	0.27	0.28	-0.08	0.03	-0.04	0.07	-0.01	0.11	-0.08	-0.03	0.10	0.06	0.04	-0.04	-0.19	-0.03	0.00	-0.08	-0.10	0.00	-0.06	-0.05	-0.14	0.00	-0.07	-0.04	-0.12	-0.10	-0.15	-0.09	-0.04	0.03	0.00	0.00	-0.02	0.13	0.05	-0.05	-0.19	-0.07	0.16	0.17	-0.18	-0.07	0.03	0.00	0.15	0.34	0.21	0.65	-0.08	0.17	0.06	0.09	-0.15	-0.03	0.04	0.00	-0.07	0.13	-0.07	-0.01	PTPRC	5788.00	chr1:198608225-198662332 (+) // 83.18 // q31.3	No	1552480_s_at
1552481_s_at	MAN1A2	-0.36	-0.10	0.27	0.57	0.25	0.58	0.56	0.39	-0.30	-0.49	-0.65	-0.51	-0.15	-0.41	-0.57	-0.31	-0.72	-0.33	-0.38	-0.14	-0.29	-0.48	-0.63	-0.26	-0.72	-0.72	-0.39	-0.52	-0.16	-0.41	0.44	0.19	-0.35	-0.67	-0.35	-0.38	0.09	-0.57	-0.23	0.00	-0.08	-0.40	0.11	-0.18	0.24	0.54	0.81	0.75	1.14	1.50	1.73	1.48	-0.16	-0.57	-0.53	0.12	0.77	0.19	0.39	0.59	0.27	-0.52	-0.15	-0.03	1.45	0.80	1.16	0.81	-0.54	-0.83	-0.56	-0.63	-0.34	-0.14	-0.47	-0.12	0.44	0.24	0.67	0.79	0.60	-0.20	0.29	0.32	0.29	0.50	0.32	0.17	-1.14	-0.35	-0.19	-0.45	0.19	0.34	0.37	0.62	0.02	-0.21	-0.42	0.17	-0.11	-0.19	-0.18	0.09	-0.53	-0.24	-0.02	0.13	-0.79	-0.92	-0.67	-0.32	-0.07	-0.51	1.07	1.06	0.81	0.43	1.45	2.09	-0.13	-0.55	-0.39	-0.07	0.24	-0.40	-0.07	-0.10	-0.58	-0.15	-0.13	-0.18	0.22	0.07	0.38	0.07	0.54	0.44	1.17	0.98	-0.30	-0.33	-0.28	-0.14	-0.11	0.38	0.58	1.07	1.49	0.79	1.07	1.00	0.11	-0.52	-0.68	-0.15	-0.01	-0.02	0.28	0.56	0.64	-0.08	0.20	0.58	-0.29	-0.63	-0.48	-0.08	0.11	0.89	0.12	-0.15	0.49	0.21	0.61	0.07	-0.15	0.16	0.27	0.42	-0.05	-0.69	-0.57	-0.43	0.13	0.53	0.75	0.92	0.68	0.61	1.03	0.74	MAN1A2	10905.00	chr1:117910070-118065941 (+) // 99.64 // p12	No	1552481_s_at
1552482_at	RAPH1	0.19	-0.05	0.49	0.08	-0.40	-0.19	-0.02	-0.42	-0.06	-0.04	0.09	-0.11	-0.16	0.12	0.24	0.18	-0.12	-0.05	-0.30	0.00	0.03	0.68	0.16	0.51	-0.03	-0.25	0.07	-0.13	-0.10	0.04	0.03	-0.04	-0.06	-0.11	-0.07	-0.16	0.34	1.75	1.77	1.27	-0.20	-0.03	-0.26	0.07	0.00	-0.12	-0.09	-0.11	-0.11	-0.24	-0.03	0.11	0.13	0.54	0.77	0.57	-0.18	0.03	-0.19	-0.22	-0.22	0.06	-0.17	-0.05	-0.08	0.31	0.19	0.20	-0.18	-0.08	-0.03	-0.19	0.28	0.52	0.16	-0.07	0.26	0.35	0.20	0.53	-0.35	0.31	-0.01	0.01	-0.11	0.06	0.11	-0.03	-0.08	0.21	-0.07	0.13	-0.11	-0.15	-0.26	-0.22	-0.18	0.15	0.20	-0.07	-0.15	-0.25	0.27	-0.07	-0.09	0.06	-0.11	-0.07	-0.04	0.05	-0.15	0.00	-0.16	0.53	0.16	0.24	-0.17	0.09	0.11	-0.03	-0.11	0.38	0.72	-0.09	-0.33	-0.07	0.21	0.06	-0.01	-0.13	-0.23	-0.14	0.15	-0.06	-0.13	-0.29	-0.19	-0.12	-0.23	0.06	0.74	-0.07	0.00	0.05	-0.15	0.45	0.58	0.36	-0.26	-0.09	-0.02	0.08	0.21	0.60	0.55	0.52	-0.08	-0.14	-0.10	-0.09	0.12	-0.18	-0.16	-0.14	0.32	0.21	0.90	0.18	-0.17	0.56	-0.10	1.08	-0.11	-0.10	-0.09	-0.04	0.18	-0.15	0.02	-0.10	-0.13	0.11	0.16	-0.04	-0.19	0.26	0.03	0.09	-0.01	-0.13	-0.02	-0.05	RAPH1	65059.00	chr2:204309359-204400133 (-) // 95.39 // q33.2	No	1552482_at
1552484_at	SMCR8	0.42	0.00	-0.31	-0.07	0.07	-0.08	-0.28	0.34	0.02	0.03	-0.12	0.19	-0.08	-0.12	-0.02	-0.04	0.01	-0.15	0.32	0.01	0.20	-0.10	0.30	0.17	0.09	0.23	0.11	0.18	0.09	0.18	-0.17	-0.11	0.16	0.06	0.10	-0.17	0.10	-0.21	-0.12	-0.14	0.01	-0.28	-0.02	-0.15	-0.05	-0.01	0.09	0.31	0.14	0.21	-0.22	-0.19	0.14	0.29	-0.16	0.11	0.27	-0.30	0.06	-0.10	0.19	-0.12	-0.12	-0.05	0.16	-0.08	-0.19	-0.21	0.36	0.08	-0.01	-0.16	-0.02	0.54	-0.06	0.15	0.29	0.12	0.13	-0.15	0.32	-0.12	-0.16	-0.25	0.08	0.08	0.02	0.00	0.00	0.03	-0.23	-0.17	0.25	0.01	-0.10	0.07	0.40	-0.12	-0.08	-0.05	0.19	0.34	-0.08	0.26	0.27	-0.35	0.15	0.09	0.06	0.10	0.09	-0.05	0.03	0.00	-0.04	0.18	0.17	-0.11	-0.27	-0.29	0.41	0.11	-0.10	0.08	0.35	0.09	0.03	0.13	0.26	0.05	0.10	0.05	0.06	0.29	0.35	0.57	0.14	-0.11	0.05	0.35	0.11	0.15	-0.09	0.31	-0.12	-0.20	-0.45	0.11	0.12	0.12	0.07	-0.40	-0.24	-0.08	-0.16	-0.20	-0.09	-0.03	-0.27	-0.17	0.38	0.08	0.02	0.19	0.08	0.22	-0.46	-0.14	-0.13	-0.03	-0.20	0.12	0.54	0.58	0.43	0.23	0.32	0.07	-0.13	0.04	0.28	-0.02	-0.33	0.06	-0.28	-0.19	-0.30	-0.19	0.09	-0.18	-0.27	-0.17	SMCR8	140775.00	chr17:18218643-18226438 (+) // 99.49 // p11.2	No	1552484_at
1552485_at	LACTB	-0.29	-1.02	-1.13	-1.12	0.03	0.59	1.51	0.35	1.88	0.46	-0.56	0.07	0.51	0.77	0.42	0.59	0.08	0.34	-0.67	-0.07	-0.78	-0.38	-0.61	-0.66	-1.31	-1.55	-1.38	-1.14	1.96	-0.53	0.27	0.05	1.09	0.10	0.27	0.37	-0.97	-0.94	-0.92	-1.22	0.79	0.39	0.42	0.56	-0.39	-0.25	0.25	-0.37	-0.35	-0.13	0.85	0.84	-0.24	0.34	0.43	-0.01	0.04	-0.41	0.03	-0.29	-0.84	-1.22	-0.58	-0.69	-1.32	-0.22	-0.06	-0.46	0.02	-1.32	-0.69	-0.90	1.07	-0.29	0.72	0.42	1.27	0.85	1.04	1.29	-0.67	0.06	0.42	-0.19	-1.31	0.74	0.57	0.73	0.50	-0.05	-0.51	-0.42	0.13	-0.20	-0.37	-0.02	-0.07	0.11	-0.15	-0.07	0.25	-0.84	0.24	1.02	1.08	0.91	0.96	1.20	0.24	-0.10	-0.10	0.67	-0.53	-1.16	0.04	0.05	1.11	-0.34	-0.17	-0.34	2.70	1.90	2.05	2.68	1.51	1.65	2.06	1.88	0.15	-0.39	-0.27	0.11	1.94	1.56	1.53	-0.14	-0.59	-0.56	-0.77	-0.84	-1.00	-0.90	-0.52	-0.70	0.18	-0.60	-0.57	-0.94	-0.61	-1.05	-0.57	0.09	1.09	0.38	-0.03	-0.17	-0.94	-0.15	0.49	0.44	0.71	0.06	0.20	0.11	0.76	-0.98	-0.18	0.59	1.61	1.61	-0.43	-1.56	0.25	-0.56	0.15	0.17	0.35	0.96	1.06	1.23	0.02	-0.56	-0.68	-1.10	0.22	-0.32	0.39	0.19	0.45	-0.14	0.14	1.10	LACTB	114294.00	chr15:63414026-63422025 (+) // 86.16 // q22.2	No	1552485_at
1552486_s_at	LACTB	1.08	-0.99	-0.87	-1.28	-0.58	0.00	0.30	-0.15	1.72	0.83	-0.11	0.43	0.69	0.96	0.52	0.60	0.90	1.03	0.60	0.37	-0.18	-0.04	-0.60	-0.80	-1.08	-0.82	-1.60	-1.50	1.73	-0.54	0.62	0.19	1.31	0.22	0.52	0.80	-0.55	-1.39	-1.05	-0.55	0.20	-0.04	0.59	-0.02	-0.39	-0.36	-0.27	-0.58	0.27	0.73	1.02	1.83	0.44	-0.23	-0.07	0.15	0.31	-0.27	0.29	0.01	-0.56	-1.11	-0.46	0.00	-0.55	0.03	0.21	0.02	-0.15	-1.44	-0.66	-0.89	1.43	-0.42	0.71	0.14	1.86	0.55	0.91	1.13	-0.03	-0.05	0.65	0.86	-0.76	0.59	0.57	0.18	0.76	0.87	0.54	0.09	0.53	-0.59	-0.56	0.35	0.95	0.60	0.10	1.06	-0.39	-1.62	-0.52	-0.15	1.12	0.80	0.76	0.83	-0.11	0.07	0.07	0.11	-0.46	-1.86	-0.28	-0.26	0.47	-0.77	-0.13	-0.11	1.59	0.99	1.16	1.53	1.39	1.38	1.60	1.06	-0.16	-0.71	0.02	0.21	2.42	2.53	2.68	1.64	-0.90	-1.21	-0.98	-1.20	-1.34	-1.22	-0.02	0.16	-0.82	-1.32	-0.98	-1.11	-1.32	-0.96	-1.01	0.03	0.46	0.21	-0.65	-0.58	-1.31	-0.30	-0.28	-0.16	0.65	-0.01	-0.14	-0.31	1.13	-1.13	-0.68	0.22	1.82	1.20	-0.48	-1.75	1.21	-0.46	0.46	-0.04	1.22	1.44	1.48	1.52	-1.03	-1.66	-1.66	-1.40	-0.51	-0.64	-0.27	-0.10	-0.81	-0.88	-0.94	0.06	LACTB	114294.00	chr15:63414026-63422025 (+) // 86.16 // q22.2	Yes	1552486_s_at
1552487_a_at	BNC1	0.40	0.36	-0.04	-0.10	2.47	2.95	4.17	3.95	0.04	0.03	0.16	-0.05	-0.21	0.01	-0.06	0.19	0.04	0.13	0.21	-0.10	-0.27	-0.07	-0.13	-0.06	-0.04	0.10	0.05	-0.06	5.40	1.52	4.94	4.53	-0.05	-0.02	-0.02	-0.06	-0.04	-0.10	-0.05	-0.05	-0.28	0.01	-0.03	-0.15	0.00	0.03	0.09	0.07	0.19	2.06	2.04	1.92	-0.24	0.08	-0.12	-0.18	-0.07	0.01	-0.01	-0.14	0.03	-0.13	-0.09	-0.03	-0.03	-0.13	-0.08	0.03	0.02	0.08	0.21	-0.04	4.80	2.23	4.55	4.23	0.07	0.09	-0.02	-0.17	0.03	-0.14	-0.05	-0.04	-0.22	0.07	0.10	0.14	-0.13	-0.02	-0.15	-0.06	0.18	-0.03	-0.07	-0.05	-0.10	-0.06	-0.27	0.05	1.64	1.05	1.86	0.44	0.00	0.06	-0.04	-0.19	-0.14	-0.15	0.01	-0.16	-0.07	-0.12	-0.02	-0.02	-0.16	-0.14	-0.04	0.03	-0.17	-0.02	-0.13	-0.23	-0.11	0.01	-0.17	-0.04	0.07	0.15	-0.06	-0.14	6.07	6.07	6.05	5.62	0.39	0.13	0.08	-0.03	0.13	-0.02	0.05	-0.15	-0.08	0.02	-0.02	-0.02	-0.24	-0.11	-0.11	0.27	-0.09	-0.21	-0.14	-0.13	0.30	0.33	0.09	-0.01	0.17	0.11	0.12	0.44	-0.21	0.11	-0.11	3.95	3.80	1.93	-0.24	0.34	3.36	2.87	4.15	3.75	-0.05	-0.01	0.07	0.14	-0.12	0.02	-0.18	-0.02	-0.17	-0.02	-0.13	-0.06	-0.17	0.07	0.27	0.05	BNC1	646.00	chr15:83924628-83953468 (-) // 97.46 // q25.2	No	1552487_a_at
1552489_s_at	MPP4	-0.01	-0.06	-0.09	-0.25	1.47	1.72	3.33	3.38	-0.15	0.02	-0.12	-0.09	-0.05	-0.09	-0.21	0.23	0.03	-0.03	0.14	-0.09	-0.06	-0.06	-0.08	-0.11	0.06	0.13	0.01	-0.09	-0.02	-0.15	-0.16	0.45	-0.11	-0.09	-0.02	-0.02	-0.06	-0.31	-0.12	-0.05	0.13	-0.06	0.22	-0.16	-0.03	-0.06	-0.04	0.16	-0.09	-0.04	-0.13	-0.14	-0.02	-0.13	-0.07	-0.11	-0.16	-0.20	-0.13	-0.08	0.00	-0.04	-0.19	-0.12	-0.02	-0.10	-0.05	-0.14	0.09	-0.01	0.26	0.12	0.11	0.28	2.64	2.74	0.60	0.31	-0.02	-0.06	-0.11	-0.19	-0.02	-0.10	0.01	-0.03	-0.04	-0.14	-0.02	0.01	-0.05	-0.25	0.08	0.07	-0.08	0.01	0.10	-0.09	-0.17	0.02	2.79	5.70	5.61	4.93	0.20	-0.19	0.28	0.09	-0.08	-0.05	-0.02	-0.06	-0.04	-0.02	-0.14	-0.10	1.47	1.41	1.75	2.20	0.24	0.09	0.07	0.10	0.32	0.45	0.78	0.20	0.05	0.05	0.19	-0.07	0.41	1.19	0.48	0.83	0.07	-0.02	0.01	0.15	0.00	0.10	0.11	0.01	-0.06	-0.04	-0.09	-0.05	-0.19	-0.03	0.10	-0.12	-0.11	-0.02	-0.11	-0.08	-0.15	-0.03	-0.11	-0.09	0.07	0.29	0.06	0.36	0.04	0.08	-0.14	0.39	1.90	1.13	-0.03	0.06	0.49	1.08	1.40	0.73	4.10	0.16	-0.03	0.06	0.05	-0.08	-0.07	0.09	-0.01	0.50	0.31	0.03	0.18	0.46	0.40	0.03	MPP4	58538.00	chr2:202509599-202563420 (-) // 97.06 // q33.1	No	1552489_s_at
1552490_at	LACE1	-0.09	-0.12	0.30	-0.08	-0.28	0.01	0.03	-0.17	-0.02	-0.18	-0.14	0.07	-0.09	0.06	-0.36	-0.23	-0.29	-0.16	-0.35	-0.13	-0.05	-0.05	-0.10	0.02	0.03	0.05	-0.16	-0.11	0.03	-0.13	-0.04	-0.27	0.11	-0.12	-0.15	0.20	0.01	-0.35	-0.12	-0.40	0.06	-0.06	0.01	0.16	0.41	0.33	0.71	0.43	-0.35	0.21	0.26	0.10	-0.25	-0.17	-0.29	-0.01	0.59	0.23	0.19	0.33	0.08	-0.34	-0.02	-0.18	0.31	0.43	0.45	0.66	0.19	0.35	0.56	0.55	0.12	0.20	-0.12	-0.18	0.20	-0.15	0.05	-0.06	-0.19	-0.24	-0.03	-0.18	0.44	0.14	-0.04	0.19	-0.14	0.40	0.14	0.20	0.30	0.11	0.11	0.67	0.30	0.76	0.73	1.17	-0.03	-0.02	0.08	0.03	0.05	-0.06	0.03	0.03	-0.07	-0.06	-0.28	-0.27	-0.15	0.20	0.24	0.30	0.33	0.02	0.34	0.44	0.85	0.46	0.16	0.70	0.27	0.14	0.53	0.21	0.07	0.05	0.18	-0.08	-0.05	0.08	-0.04	-0.05	-0.10	0.07	0.07	0.08	-0.35	-0.28	-0.10	0.17	0.11	0.02	-0.01	0.02	-0.21	0.03	-0.08	-0.24	-0.27	0.14	-0.07	0.02	-0.10	-0.10	-0.24	-0.19	0.09	-0.13	-0.13	0.02	-0.12	0.12	0.08	-0.27	-0.18	-0.13	-0.05	-0.22	-0.29	-0.22	-0.21	-0.22	-0.02	-0.03	0.03	0.03	-0.07	-0.24	-0.17	-0.03	-0.20	0.19	0.06	-0.02	0.23	-0.13	-0.01	0.12	LACE1	246269.00	chr6:108616097-108844258 (+) // 99.25 // q21	No	1552490_at
1552491_at	IDI2	0.06	-0.09	-0.24	-0.09	0.17	0.04	-0.04	0.22	-0.09	0.13	-0.06	0.08	0.07	-0.11	-0.27	-0.08	0.08	0.00	0.44	0.27	0.30	-0.03	-0.05	0.23	0.29	0.44	0.43	0.13	0.19	-0.03	-0.07	-0.11	0.09	-0.02	-0.09	0.02	-0.10	-0.03	-0.19	0.02	0.16	0.09	0.19	-0.06	0.45	-0.08	0.08	0.38	-0.05	0.26	0.19	0.06	-0.01	0.02	0.06	-0.01	0.08	-0.18	-0.17	-0.01	-0.02	-0.02	-0.27	0.10	-0.08	-0.23	-0.30	-0.04	0.20	0.05	-0.24	0.05	0.02	0.44	-0.05	-0.07	0.03	0.14	0.05	-0.02	0.18	-0.09	-0.17	0.04	0.15	-0.08	-0.01	0.03	0.45	0.00	0.16	0.23	0.11	0.14	0.03	0.12	0.20	-0.25	-0.10	0.20	0.22	0.11	-0.05	0.05	0.36	-0.24	-0.10	0.01	-0.01	0.01	0.12	0.08	0.16	0.15	-0.18	-0.08	0.32	0.09	-0.16	0.03	0.24	0.17	-0.11	-0.07	0.40	0.11	-0.04	0.00	0.00	-0.09	0.01	0.04	0.02	0.25	0.03	0.12	0.28	0.00	-0.03	0.10	0.03	0.07	-0.13	-0.04	0.02	0.05	-0.19	0.05	0.14	-0.16	-0.06	-0.19	-0.21	-0.18	-0.23	-0.11	0.03	-0.09	0.20	0.02	0.27	0.02	0.12	0.07	0.20	0.09	-0.12	-0.05	0.20	0.00	0.12	0.00	0.08	0.18	-0.17	-0.16	0.43	0.02	-0.04	0.02	0.01	-0.12	-0.23	-0.11	0.10	0.10	-0.21	0.07	-0.07	-0.07	-0.30	-0.20	IDI2	91734.00	chr10:1064853-1070686 (-) // 93.9 // p15.3	No	1552491_at
1552493_s_at	CYP11B1	0.30	-0.12	-0.17	-0.04	-0.03	-0.02	-0.15	0.16	0.35	0.05	0.06	0.53	-0.19	0.02	0.01	0.09	0.02	0.01	0.30	0.12	0.06	0.10	0.19	0.15	-0.05	-0.04	0.07	0.37	-0.06	0.15	-0.21	-0.12	0.27	0.01	-0.14	-0.16	-0.07	-0.10	0.02	0.10	0.03	0.11	0.16	0.24	-0.15	-0.14	-0.15	0.06	-0.04	0.28	-0.03	0.25	0.04	0.08	0.03	-0.13	-0.03	-0.01	0.01	0.02	0.01	0.07	0.09	0.09	-0.07	-0.02	-0.06	-0.05	0.25	-0.04	-0.15	0.05	0.22	0.22	0.03	0.05	0.30	0.13	-0.01	-0.08	0.01	-0.19	0.01	-0.05	-0.06	-0.07	-0.08	0.27	-0.17	-0.05	0.06	0.02	0.46	0.26	-0.07	0.03	0.12	0.04	-0.12	0.01	0.12	0.50	0.06	0.34	0.06	-0.11	-0.17	0.02	-0.01	0.18	0.10	0.18	0.05	-0.05	-0.13	0.01	0.04	-0.11	-0.02	-0.05	-0.05	-0.16	-0.10	-0.08	0.18	0.02	-0.04	-0.06	0.22	0.01	-0.06	0.30	0.28	0.28	0.00	0.18	-0.02	0.12	-0.09	0.18	0.28	0.18	0.01	0.25	-0.23	-0.04	-0.32	-0.01	-0.24	-0.05	-0.02	-0.21	-0.25	0.01	-0.27	-0.11	-0.07	-0.04	-0.14	0.10	0.35	-0.08	-0.21	0.16	0.14	0.06	-0.23	-0.29	-0.06	-0.08	-0.36	-0.02	-0.12	0.12	-0.20	-0.08	0.27	0.25	0.08	0.07	0.11	-0.04	-0.24	-0.03	-0.18	-0.13	-0.08	-0.01	-0.06	-0.07	-0.20	-0.32	CYP11B1	1584.00	chr8:143954653-143961236 (-) // 99.08 // q24.3	No	1552493_s_at
1552494_at	TAF8	-0.18	-0.02	-0.27	-0.23	0.12	0.03	0.01	0.37	-0.08	0.06	-0.13	0.21	-0.12	0.03	-0.11	0.02	0.04	-0.19	0.22	-0.22	-0.30	-0.07	0.03	-0.03	0.20	0.00	-0.01	0.18	-0.25	0.34	-0.19	-0.07	0.22	0.19	0.06	0.17	1.23	1.12	0.55	0.62	-0.40	-0.21	-0.02	-0.12	-0.24	-0.06	-0.33	-0.01	-0.09	0.15	-0.06	-0.09	0.13	0.21	-0.02	0.09	0.01	-0.05	0.07	-0.01	0.29	-0.09	-0.20	0.17	0.30	-0.02	-0.02	-0.07	0.06	0.12	-0.01	0.26	-0.06	0.43	0.17	0.12	0.02	0.28	0.14	-0.08	0.13	-0.06	-0.03	0.02	-0.12	0.02	-0.04	0.19	-0.27	-0.14	-0.08	-0.30	0.60	0.35	0.39	0.22	0.10	0.04	-0.16	0.13	0.15	0.20	-0.16	0.27	-0.18	-0.11	-0.07	-0.06	-0.39	-0.19	0.00	-0.08	0.00	-0.18	-0.09	-0.11	0.06	-0.16	-0.10	-0.17	0.00	-0.06	-0.10	-0.22	0.19	0.00	-0.29	-0.03	0.38	0.07	0.34	-0.01	0.06	0.20	0.20	0.47	-0.15	0.04	-0.03	0.18	0.06	0.02	-0.25	-0.01	-0.17	0.01	-0.07	0.04	-0.18	-0.17	-0.22	-0.44	-0.38	0.02	-0.10	-0.05	-0.11	0.39	-0.17	-0.12	-0.03	0.10	0.07	0.23	-0.04	0.14	-0.28	-0.20	-0.30	-0.28	-0.08	0.20	-0.10	0.18	-0.32	-0.09	0.09	0.49	0.33	0.35	0.20	0.30	0.09	0.50	-0.12	0.20	-0.15	0.35	-0.22	-0.11	-0.30	-0.38	TAF8	129685.00	chr6:42018263-42055200 (+) // 88.37 // p21.1	No	1552494_at
1552496_a_at	COBL	-1.16	-1.09	-1.19	-1.20	-0.13	-1.15	-1.21	-0.81	0.11	2.19	2.56	2.09	-0.51	1.54	1.17	0.88	-0.71	-1.18	-0.93	-1.24	1.67	3.15	3.21	2.36	-1.04	-0.95	-1.13	-1.08	-1.06	-1.32	-1.23	-1.33	-1.17	-1.10	-1.24	-1.13	2.74	2.54	3.23	3.61	0.44	-0.78	1.33	0.02	-0.99	-0.66	-0.01	-0.79	1.88	3.55	3.08	2.98	3.61	3.14	3.66	3.94	2.51	2.97	3.07	3.35	2.11	1.27	1.01	2.28	2.64	2.13	1.81	2.55	-1.08	-1.25	-1.42	-1.22	-1.29	-0.85	-1.30	-1.06	-0.56	-0.34	1.40	1.66	0.73	2.09	2.94	2.76	2.48	3.44	3.71	3.09	1.75	2.29	2.83	2.20	-1.20	-1.12	-1.24	-0.36	2.68	2.54	2.13	3.06	-0.79	-1.00	-1.22	-0.98	0.98	-0.58	-1.11	-1.14	1.72	1.50	1.46	1.21	0.97	0.00	1.31	1.22	-0.89	-1.13	-1.12	-1.14	-0.87	-1.13	-1.27	-1.15	-0.69	-1.18	-1.25	-1.08	-1.09	-1.19	-0.99	-1.09	0.65	-0.23	0.47	0.59	-0.79	-1.25	-0.95	-0.98	-0.34	1.90	1.72	1.16	0.36	-0.13	-1.03	-0.83	-1.18	-1.23	-1.19	2.09	2.50	3.16	3.44	2.94	1.75	2.46	2.85	2.75	0.73	1.92	2.04	2.00	-1.22	-1.21	-1.44	-1.49	0.12	-0.78	-0.86	-1.23	-1.14	-1.12	-1.37	-1.27	-1.14	-1.11	-0.96	-0.98	3.78	3.32	3.01	3.42	1.68	2.04	-0.59	-1.19	0.41	0.24	-0.14	1.17	COBL	23242.00	chr7:51084978-51103652 (-) // 92.11 // p12.1	No	1552496_a_at
1552497_a_at	SLAMF6	0.69	-0.04	-0.26	-0.08	-0.31	-0.27	-0.40	0.25	0.49	-0.11	0.35	0.76	-0.24	-0.12	0.34	-0.01	4.98	3.73	3.73	4.19	0.27	-0.05	0.14	0.20	4.95	4.14	4.05	4.21	-0.37	0.24	-0.23	-0.33	2.53	2.18	2.32	2.20	0.57	0.19	0.34	1.83	0.04	-0.32	-0.08	0.17	-0.07	0.00	-0.15	-0.15	-0.11	-0.20	0.22	0.23	-0.12	-0.06	0.06	-0.38	0.14	-0.08	-0.24	0.02	0.09	-0.11	-0.17	0.02	0.15	-0.24	-0.20	-0.13	0.67	0.82	1.02	0.89	0.22	0.46	0.08	-0.06	0.24	0.12	0.19	-0.31	0.26	-0.14	-0.21	0.24	-0.19	-0.11	-0.46	0.26	-0.07	-0.20	0.17	0.19	1.58	0.27	-0.03	0.61	0.40	0.15	-0.03	-0.05	0.03	0.26	-0.24	0.08	-0.12	-0.03	-0.29	-0.30	-0.22	-0.18	0.11	-0.08	-0.27	0.26	-0.30	-0.23	-0.28	-0.10	-0.19	-0.38	-0.02	-0.25	0.06	-0.37	-0.25	-0.20	-0.24	0.05	3.55	2.68	2.71	2.84	0.55	0.20	0.00	0.08	-0.14	-0.24	-0.17	0.10	1.09	-0.03	-0.33	0.04	-0.38	0.11	-0.40	0.02	-0.21	0.08	-0.23	-0.57	0.01	0.37	-0.22	-0.26	-0.19	-0.04	-0.06	-0.08	0.71	-0.03	0.07	0.10	0.61	0.35	-0.13	-0.39	-0.04	-0.26	-0.24	0.15	-0.27	0.28	-0.44	-0.27	0.97	0.08	0.13	0.16	-0.10	-0.01	-0.15	0.10	0.07	-0.01	-0.29	-0.09	0.01	-0.20	-0.45	-0.45	SLAMF6	114836.00	chr1:160455620-160493042 (-) // 51.96 // q23.2	No	1552497_a_at
1552498_at	ZSCAN20	0.10	-0.03	0.11	0.09	-0.03	0.05	0.06	0.14	-0.25	0.04	-0.10	-0.07	-0.21	-0.02	0.02	0.09	-0.06	-0.07	0.01	-0.06	0.37	-0.14	0.24	-0.02	-0.13	-0.03	0.02	-0.10	0.19	0.27	-0.08	0.12	-0.19	-0.01	-0.15	-0.21	-0.14	-0.22	-0.34	-0.15	0.07	0.08	0.10	-0.13	0.24	0.09	0.11	0.28	-0.11	-0.13	-0.12	-0.07	0.12	0.24	0.14	-0.01	0.00	-0.06	0.03	-0.08	-0.07	-0.10	-0.01	0.00	-0.18	-0.18	-0.07	-0.12	-0.10	-0.15	-0.16	-0.17	-0.09	0.68	0.12	0.20	0.14	0.04	0.35	0.11	-0.13	-0.16	-0.07	-0.12	-0.05	0.08	0.05	-0.04	0.26	-0.10	-0.04	-0.06	-0.09	0.00	-0.05	0.06	0.05	-0.12	-0.03	-0.07	0.16	0.35	0.02	0.23	0.26	-0.09	0.02	-0.06	0.23	-0.07	0.02	-0.08	-0.08	-0.09	-0.13	-0.14	0.14	-0.13	-0.09	-0.03	0.21	0.12	-0.03	0.02	0.42	0.17	0.20	0.16	-0.06	-0.12	-0.02	-0.06	0.05	0.27	0.19	0.18	-0.01	-0.21	0.10	0.19	0.12	0.05	0.04	-0.02	0.23	0.07	0.07	0.15	0.03	0.05	0.00	-0.17	-0.08	-0.07	-0.05	0.02	-0.01	-0.23	-0.21	-0.13	-0.12	-0.08	-0.04	-0.10	0.06	0.20	0.05	-0.04	0.04	0.03	0.04	0.19	0.07	0.19	-0.06	0.08	0.11	0.17	0.06	0.19	-0.31	-0.06	-0.10	-0.01	0.15	-0.07	-0.07	0.02	0.27	0.25	0.09	0.01	ZSCAN20	7579.00	chr1:33938241-33961992 (+) // 93.3 // p35.1	Yes	1552498_at
1552499_a_at	ZSCAN20	-0.11	0.14	0.24	0.11	0.12	-0.02	0.09	0.13	-0.07	0.01	0.03	-0.22	0.12	-0.18	-0.25	-0.04	0.26	-0.05	0.27	0.10	0.64	0.02	0.12	0.19	0.04	0.12	0.02	-0.14	0.10	-0.05	0.08	0.13	-0.17	0.07	0.19	0.01	-0.05	-0.17	-0.36	-0.12	0.26	-0.04	-0.13	-0.12	0.39	0.07	0.20	0.03	0.07	-0.03	-0.10	-0.17	0.09	-0.13	-0.25	0.08	-0.03	0.21	0.40	0.17	0.09	-0.23	-0.05	-0.43	0.19	-0.07	-0.17	-0.26	-0.05	0.12	-0.18	-0.09	0.06	0.33	-0.02	0.18	0.22	0.05	0.29	0.06	0.04	0.24	0.06	-0.10	0.15	-0.19	-0.14	-0.10	0.14	-0.28	-0.45	-0.14	0.03	0.21	0.06	0.19	-0.14	-0.03	-0.07	-0.11	0.24	0.01	0.22	0.23	0.81	0.48	0.28	0.24	0.22	0.02	0.03	0.16	0.15	-0.07	-0.18	-0.11	0.05	-0.22	-0.15	-0.10	0.54	0.48	0.40	0.47	0.77	0.31	0.53	0.49	-0.31	-0.22	-0.23	-0.03	0.27	-0.21	0.43	0.01	0.07	0.16	-0.06	-0.02	0.16	-0.21	-0.30	-0.04	1.20	0.12	0.19	0.18	0.53	0.19	0.00	-0.18	0.02	0.04	-0.05	-0.28	-0.12	-0.36	-0.24	-0.28	-0.21	-0.32	-0.36	-0.44	-0.10	0.18	-0.01	0.14	0.68	0.23	1.18	0.35	0.19	-0.09	0.19	0.28	0.33	0.04	0.17	0.28	-0.16	-0.27	-0.05	-0.23	0.45	0.23	0.18	0.09	-0.15	-0.25	-0.09	-0.03	ZSCAN20	7579.00	chr1:33938241-33961992 (+) // 93.3 // p35.1	No	1552499_a_at
1552501_a_at	GPBAR1	0.37	0.02	-0.36	-0.11	0.02	-0.22	-0.29	0.12	0.56	0.11	0.19	0.48	-0.11	-0.02	0.04	0.12	0.02	-0.04	0.56	0.20	0.18	0.00	0.13	0.42	-0.17	0.12	0.50	0.31	-0.09	-0.03	-0.12	-0.11	0.24	0.02	-0.16	-0.23	-0.13	-0.02	-0.06	-0.09	0.12	-0.08	0.13	0.37	-0.12	0.14	0.17	0.21	-0.04	0.17	0.39	0.42	-0.11	0.02	-0.05	-0.21	-0.05	-0.10	0.01	0.00	0.08	0.12	-0.12	0.15	0.17	-0.08	-0.12	-0.13	0.29	0.13	-0.01	0.15	0.32	0.47	0.13	-0.01	0.45	0.12	0.16	-0.16	0.08	-0.04	0.01	0.16	0.05	0.05	-0.10	0.37	-0.02	-0.01	0.16	0.02	0.40	-0.07	-0.13	-0.09	-0.17	-0.15	0.03	-0.19	0.09	0.36	-0.03	0.26	-0.04	-0.26	-0.16	-0.07	0.11	-0.11	0.04	0.16	-0.11	0.04	-0.06	-0.10	-0.02	-0.27	-0.14	-0.28	0.11	-0.02	-0.08	0.01	-0.09	-0.09	-0.26	-0.04	0.60	-0.15	-0.06	0.00	0.34	0.13	0.17	0.24	-0.15	0.00	-0.04	-0.01	0.23	-0.09	-0.01	0.17	-0.28	-0.12	-0.17	-0.03	-0.01	-0.02	-0.17	-0.20	0.06	0.14	-0.09	-0.08	-0.14	-0.07	-0.26	-0.05	0.49	-0.06	-0.11	0.14	0.31	0.25	-0.25	-0.19	-0.27	-0.04	-0.15	0.29	0.01	0.12	-0.24	-0.25	0.69	0.23	0.02	0.05	0.17	0.05	-0.32	0.13	-0.21	0.05	-0.14	-0.11	0.29	0.14	-0.05	-0.21	GPBAR1	151306.00	chr2:219125751-219128582 (+) // 91.71 // q35	No	1552501_a_at
1552502_s_at	RHBDL2	1.03	0.92	1.43	1.88	0.55	0.11	-0.15	-0.17	1.71	1.29	1.41	0.92	-0.41	-0.41	-0.01	-0.45	-0.39	-0.14	-0.41	-0.40	0.89	1.94	1.42	1.62	-0.35	-0.48	-0.22	-0.33	2.44	2.18	3.21	2.73	-0.24	-0.22	-0.38	-0.51	0.78	-0.03	-0.05	-0.25	-0.43	-0.42	-0.30	-0.24	-0.39	-0.34	-0.44	-0.38	2.65	3.93	4.75	5.61	-0.34	-0.04	1.20	2.38	-0.52	0.16	2.27	2.89	-0.48	-0.48	-0.54	-0.40	0.66	0.69	0.85	1.69	-0.39	-0.26	-0.44	-0.47	3.05	1.19	1.13	1.24	0.79	0.08	-0.31	-0.20	3.78	3.60	3.47	3.32	0.13	0.74	0.88	1.41	-0.43	-0.19	-0.47	-0.49	-0.42	-0.35	-0.58	-0.47	-0.23	-0.30	-0.45	-0.29	-0.36	-0.49	-0.44	-0.28	-0.21	-0.30	-0.43	-0.31	-0.58	-0.47	-0.51	-0.40	-0.25	-0.40	0.68	0.60	-0.15	-0.29	0.20	0.19	-0.31	-0.34	-0.45	-0.17	-0.28	-0.49	-0.33	-0.18	-0.12	-0.46	-0.41	-0.45	2.22	1.97	1.69	1.64	-0.24	-0.42	-0.21	-0.24	-0.31	-0.19	0.23	0.24	-0.13	0.14	1.10	0.87	0.82	1.33	2.29	1.81	4.75	3.94	3.94	3.24	0.02	0.11	0.32	0.48	0.13	0.43	0.22	0.14	2.53	0.42	1.09	1.76	0.28	1.13	1.59	0.73	2.90	1.38	2.69	2.38	-0.25	-0.31	-0.33	-0.45	-0.30	-0.43	-0.54	-0.37	0.66	0.77	1.66	0.32	0.70	1.01	1.95	1.01	RHBDL2	54933.00	chr1:39351840-39392270 (-) // 62.18 // p34.3	No	1552502_s_at
1552503_at	FRAS1	0.27	-0.14	-0.18	-0.13	0.00	-0.11	-0.21	0.30	-0.11	-0.12	-0.07	0.06	-0.15	0.12	-0.02	0.05	0.25	0.02	0.05	0.10	0.33	-0.18	-0.02	0.16	-0.01	-0.08	0.24	0.07	-0.16	0.23	0.03	-0.22	0.32	0.06	0.10	-0.33	0.09	-0.14	-0.02	-0.12	-0.07	-0.19	-0.07	-0.07	-0.06	-0.05	-0.01	0.12	0.30	0.06	0.17	0.36	-0.07	-0.01	0.00	-0.19	0.42	0.10	0.54	0.30	0.43	-0.01	0.28	0.51	0.31	0.18	-0.05	0.29	0.27	-0.31	-0.23	0.00	-0.16	0.37	0.17	-0.02	0.14	-0.23	0.06	-0.34	0.21	0.63	0.35	0.21	0.02	-0.19	-0.06	0.15	0.57	-0.02	0.24	0.23	0.04	-0.11	0.03	-0.08	0.11	-0.01	0.07	0.24	0.08	0.00	-0.12	0.07	0.06	-0.37	-0.07	-0.30	-0.08	-0.26	0.09	-0.08	-0.09	-0.09	-0.17	-0.21	0.00	-0.11	-0.38	-0.21	-0.02	0.02	-0.35	-0.19	-0.03	0.02	-0.31	-0.17	0.33	0.09	0.38	0.10	0.51	0.38	0.26	0.24	0.23	-0.19	-0.07	-0.10	-0.02	-0.23	-0.34	-0.03	-0.22	-0.22	-0.38	-0.05	0.06	-0.04	-0.07	-0.36	0.02	-0.01	0.00	-0.17	-0.05	0.02	-0.08	-0.16	0.14	-0.07	0.07	0.08	-0.06	0.06	-0.41	-0.21	0.21	0.09	0.13	0.03	0.16	0.18	-0.11	-0.04	1.09	1.23	1.41	0.96	0.01	0.06	-0.06	0.29	0.63	-0.13	-0.10	-0.14	0.04	-0.18	0.03	-0.30	FRAS1	80144.00	chr4:79176420-79240807 (+) // 96.4 // q21.21	No	1552503_at
1552504_a_at	BRSK1	-0.40	0.15	-0.15	-0.03	0.12	0.23	-0.20	0.03	-0.09	-0.09	0.35	-0.11	-0.21	-0.16	0.15	0.19	-0.51	-0.28	0.04	0.02	0.15	0.57	0.50	0.49	0.07	-0.24	0.03	-0.24	-0.27	0.03	-0.07	-0.30	-0.06	0.20	0.10	0.22	1.22	0.39	0.30	1.35	0.08	-0.15	0.24	-0.09	0.02	0.26	0.33	0.80	0.46	-0.06	-0.42	-0.38	-0.31	-0.04	-0.08	-0.21	1.48	0.93	0.67	0.73	0.18	0.28	-0.08	0.03	0.16	-0.19	-0.42	0.02	-0.26	-0.04	-0.24	-0.24	-0.28	0.37	0.11	-0.08	-0.22	0.15	-0.07	-0.06	0.09	0.12	0.47	1.18	-0.55	-0.24	-0.31	-0.12	0.05	0.47	0.94	0.18	-0.17	0.04	-0.13	-0.14	0.10	-0.15	-0.35	0.11	0.14	0.45	-0.18	0.04	-0.43	-0.04	0.75	1.38	-0.48	-0.26	0.29	-0.27	-0.37	0.41	-0.04	-0.09	-0.17	0.11	0.22	0.15	-0.36	-0.02	0.20	0.17	-0.32	-0.06	0.24	-0.11	-0.07	0.04	0.24	-0.15	-0.39	0.23	0.12	0.17	0.03	0.09	-0.11	0.09	-0.04	0.05	-0.22	0.27	-0.35	0.23	-0.04	0.20	-0.02	0.28	0.03	-0.18	-0.41	0.18	-0.30	-0.08	-0.28	-0.21	-0.10	0.02	-0.16	0.04	0.03	0.18	-0.27	0.14	-0.35	-0.17	-0.31	-0.14	-0.35	0.29	-0.29	-0.07	-0.30	-0.10	0.17	0.34	0.27	0.75	-0.07	-0.06	-0.18	0.17	-0.27	0.10	-0.23	0.21	-0.26	0.35	0.27	0.05	BRSK1	84446.00	chr19:55795533-55823960 (+) // 96.47 // q13.42	No	1552504_a_at
1552506_at	CRB2	0.06	-0.01	-0.30	-0.17	-0.03	0.15	-0.29	0.00	0.25	0.07	0.04	0.18	-0.18	0.10	-0.20	-0.08	0.00	-0.02	0.27	0.02	0.03	-0.03	-0.08	0.04	0.16	0.26	0.20	0.43	-0.06	-0.09	-0.20	-0.11	0.31	0.05	-0.08	-0.07	0.31	0.09	-0.02	0.02	-0.08	-0.05	-0.05	0.13	-0.10	-0.14	-0.09	0.06	0.09	-0.16	-0.04	0.08	0.08	0.04	0.05	-0.05	0.36	-0.04	0.04	-0.05	0.02	-0.23	-0.19	-0.05	0.90	0.43	0.28	0.28	0.13	0.03	-0.01	0.16	0.18	0.44	-0.02	-0.24	0.33	0.12	0.13	-0.17	0.01	-0.05	0.06	0.04	0.02	-0.15	-0.20	0.06	-0.08	0.70	0.42	0.59	0.43	0.05	0.01	0.06	0.06	-0.05	-0.15	0.08	0.11	0.41	0.08	0.14	0.02	-0.20	-0.13	-0.20	-0.02	0.08	0.03	-0.04	-0.14	0.13	-0.20	-0.18	-0.01	0.05	-0.08	-0.10	0.09	0.01	-0.14	0.09	0.30	0.07	-0.13	0.08	0.25	0.05	0.01	-0.02	0.12	0.45	1.06	0.83	-0.09	-0.07	-0.07	0.01	0.28	0.09	-0.13	-0.13	-0.06	0.09	-0.28	-0.09	-0.18	-0.07	-0.05	-0.28	-0.22	-0.05	-0.11	-0.19	-0.16	0.06	-0.09	-0.04	0.22	-0.06	0.08	0.07	0.04	0.33	-0.22	-0.15	-0.26	-0.03	-0.25	0.01	0.31	0.45	-0.06	-0.31	0.23	0.30	0.14	0.25	-0.06	-0.08	0.06	0.10	0.01	-0.16	-0.14	-0.04	-0.13	0.09	-0.18	-0.18	CRB2	286204.00	chr9:126136079-126141032 (+) // 94.78 // q33.3	No	1552506_at
1552507_at	KCNE4	2.36	0.72	1.01	1.22	0.26	0.32	-0.08	0.21	1.06	0.27	0.62	0.00	0.49	-0.08	-0.05	0.07	0.19	-0.11	0.02	-0.03	0.15	-0.24	-0.19	0.04	-0.17	0.08	0.09	0.04	-0.22	0.12	-0.34	-0.04	0.21	-0.17	-0.10	-0.32	-0.14	-0.28	-0.10	-0.15	0.24	0.14	0.07	0.24	-0.12	1.13	1.98	0.45	0.18	-0.18	-0.04	-0.07	-0.11	-0.11	-0.11	-0.18	-0.16	-0.05	0.05	-0.25	0.00	-0.03	-0.12	-0.14	-0.22	-0.14	-0.26	-0.22	0.08	0.00	-0.17	0.07	0.41	0.57	-0.09	-0.07	0.24	0.31	0.51	0.43	0.02	-0.16	0.05	-0.13	-0.04	-0.01	-0.14	-0.03	-0.01	-0.11	-0.13	-0.20	0.29	0.14	-0.08	0.04	-0.10	-0.03	-0.18	-0.20	0.00	0.17	-0.17	-0.04	-0.09	-0.24	-0.32	0.15	-0.22	0.03	0.55	0.06	-0.04	0.12	-0.29	-0.09	0.12	-0.12	-0.11	-0.05	0.11	-0.23	-0.09	-0.15	0.02	-0.06	-0.16	-0.24	0.19	-0.23	-0.19	-0.22	-0.07	-0.01	0.06	0.06	-0.18	-0.09	-0.04	0.01	6.13	5.14	4.82	4.73	-0.24	0.00	-0.02	-0.07	-0.21	-0.07	-0.26	-0.39	-0.21	-0.18	-0.19	-0.21	-0.18	0.02	-0.06	0.28	0.38	0.10	0.03	0.22	0.96	0.85	1.91	1.29	0.26	0.71	0.08	0.99	-0.06	0.00	-0.30	0.24	0.28	0.02	-0.03	0.01	-0.20	-0.15	-0.37	-0.06	0.09	2.21	3.59	4.22	1.23	0.62	0.66	1.70	KCNE4	23704.00	chr2:223916919-223919608 (+) // 91.69 // q36.1	No	1552507_at
1552508_at	KCNE4	1.89	1.08	1.16	1.28	0.07	0.41	-0.28	-0.07	1.30	0.25	0.70	0.20	0.59	-0.18	-0.01	-0.04	0.06	0.18	0.00	0.12	-0.08	-0.07	-0.09	0.20	-0.16	-0.15	0.36	0.06	-0.04	-0.12	-0.22	-0.01	0.42	-0.05	-0.13	0.04	0.06	-0.15	0.08	0.02	-0.11	-0.18	-0.16	0.02	-0.03	1.46	2.27	1.00	-0.26	-0.31	0.09	0.17	0.15	-0.07	0.03	0.04	-0.04	-0.11	-0.22	-0.05	-0.05	-0.23	-0.08	-0.30	-0.30	-0.29	-0.12	0.10	0.47	-0.05	0.11	-0.15	0.51	0.10	-0.12	-0.22	0.42	0.17	0.81	0.40	-0.02	-0.39	-0.01	0.00	-0.27	0.06	0.00	0.04	-0.14	-0.18	-0.16	-0.26	0.51	0.11	-0.01	-0.24	-0.01	-0.09	0.03	0.21	0.00	-0.21	-0.10	0.11	0.20	-0.15	-0.21	0.07	0.02	0.01	0.96	0.06	-0.15	-0.11	-0.28	-0.11	-0.11	-0.20	-0.26	-0.17	-0.02	-0.08	-0.02	-0.10	-0.14	0.08	-0.12	-0.29	0.39	-0.13	0.15	-0.19	-0.18	-0.37	-0.26	0.06	0.08	-0.14	-0.12	0.02	6.19	5.86	5.61	5.08	-0.26	-0.10	-0.36	0.02	-0.27	-0.10	-0.27	-0.19	-0.43	-0.13	-0.26	-0.37	-0.22	0.11	-0.13	0.21	0.18	-0.08	-0.02	0.15	1.00	0.81	1.75	1.54	0.74	0.92	2.31	1.02	-0.03	-0.01	-0.19	0.45	0.54	0.10	-0.01	-0.01	0.09	-0.12	-0.30	0.12	1.56	2.45	3.73	4.84	1.28	1.27	0.80	1.35	KCNE4	23704.00	chr2:223916919-223919608 (+) // 91.69 // q36.1	No	1552508_at
1552509_a_at	CD300LG	0.47	0.11	-0.11	0.03	-0.10	-0.02	-0.20	0.05	0.51	0.17	0.17	0.38	0.08	0.00	0.18	0.22	-0.02	0.06	0.16	0.11	0.05	-0.07	0.04	0.21	-0.12	0.04	0.25	0.16	-0.16	0.18	-0.10	-0.08	0.14	-0.05	-0.08	-0.12	-0.05	-0.02	-0.02	0.10	-0.06	-0.13	-0.05	0.01	-0.04	0.15	0.16	0.05	0.02	0.02	0.16	0.24	-0.02	0.05	-0.05	-0.19	0.00	-0.03	0.09	-0.03	0.13	-0.03	0.03	0.00	0.04	-0.09	-0.11	0.03	0.14	0.19	0.01	-0.02	0.31	0.20	0.13	0.02	0.23	0.16	0.11	-0.21	0.10	0.07	0.10	-0.05	-0.01	0.13	-0.09	0.23	0.08	0.10	-0.07	0.18	0.36	0.09	-0.12	-0.12	0.12	0.04	-0.09	0.10	0.02	0.38	0.08	0.11	0.15	-0.22	-0.08	-0.08	-0.07	0.10	0.05	0.13	0.00	0.18	-0.16	-0.10	-0.06	-0.07	-0.15	-0.19	0.00	0.07	-0.08	-0.01	-0.12	-0.03	-0.17	0.01	0.34	0.06	-0.02	-0.19	0.53	0.37	0.18	0.25	0.14	0.19	-0.03	0.23	0.53	0.04	-0.11	0.04	-0.08	0.10	-0.06	0.03	-0.11	0.05	0.04	-0.27	-0.27	-0.02	-0.14	-0.21	-0.04	-0.03	0.01	-0.12	0.30	0.03	-0.04	-0.02	0.45	0.22	-0.10	-0.05	-0.16	-0.16	-0.09	0.12	-0.05	0.15	-0.12	-0.01	0.56	0.13	-0.02	0.02	-0.07	0.13	-0.06	-0.01	-0.03	0.02	-0.15	-0.04	0.17	-0.13	-0.07	-0.13	CD300LG	146894.00	chr17:41924546-41940871 (+) // 71.71 // q21.31	No	1552509_a_at
1552510_at	SLC34A3	0.73	0.03	-0.29	0.12	0.01	-0.10	-0.37	0.00	0.53	0.16	0.10	0.49	-0.12	0.20	-0.01	0.06	0.01	-0.16	0.23	0.01	0.11	0.05	0.11	0.38	-0.34	-0.10	0.44	0.39	-0.32	0.15	-0.47	-0.19	0.38	0.12	0.02	-0.28	0.02	-0.12	0.14	-0.11	0.06	-0.26	-0.13	0.31	0.04	-0.13	-0.34	0.11	0.05	0.17	0.25	0.41	0.02	0.28	-0.22	-0.20	0.28	0.01	0.14	-0.01	0.29	0.14	0.05	0.06	0.26	-0.02	-0.10	0.00	0.48	0.13	-0.20	-0.05	0.36	0.59	-0.10	0.02	0.60	0.26	0.11	-0.41	0.23	-0.05	0.07	-0.07	-0.10	-0.14	-0.37	0.22	-0.12	0.12	-0.19	0.04	0.56	0.06	-0.16	0.03	0.20	0.09	-0.05	-0.03	0.14	0.32	-0.16	0.13	-0.08	-0.32	-0.19	-0.06	0.10	-0.01	-0.13	0.18	0.06	0.08	-0.16	0.01	-0.05	-0.07	-0.10	-0.22	0.06	0.00	-0.28	-0.03	0.15	0.03	-0.12	-0.04	0.46	0.02	-0.08	-0.07	0.42	0.35	0.15	0.29	0.02	0.00	-0.11	0.09	0.48	0.08	-0.21	0.23	0.13	-0.17	-0.32	0.06	-0.08	0.26	0.01	-0.52	-0.28	-0.09	-0.23	-0.25	-0.13	-0.04	-0.30	-0.21	0.62	0.06	-0.15	-0.23	0.60	0.42	-0.34	-0.25	-0.18	-0.39	-0.28	0.25	-0.21	0.28	-0.43	-0.17	0.72	0.29	0.05	0.04	0.08	0.31	-0.01	0.11	-0.20	-0.04	-0.27	-0.21	0.10	-0.05	-0.28	-0.39	SLC34A3	142680.00	chr9:140125384-140131006 (+) // 99.07 // q34.3	No	1552510_at
1552511_a_at	CPA6	1.42	2.54	3.31	3.49	0.15	0.04	-0.05	0.18	-0.05	0.91	0.88	0.47	0.15	1.76	1.63	1.90	-0.05	-0.03	0.10	-0.08	-0.09	0.01	-0.02	-0.06	0.09	0.10	-0.19	-0.06	-0.10	0.01	0.46	0.31	-0.04	-0.01	0.02	-0.06	-0.12	-0.07	-0.14	-0.14	0.00	0.02	0.03	-0.16	-0.05	-0.04	-0.07	0.07	-0.17	0.05	-0.10	-0.12	-0.16	0.06	-0.05	-0.04	0.18	-0.06	-0.15	-0.11	-0.10	-0.19	-0.10	-0.05	-0.13	0.01	-0.01	-0.11	0.09	-0.08	0.14	0.04	-0.12	0.22	-0.03	0.05	-0.17	-0.02	0.02	-0.14	-0.01	-0.19	0.03	-0.11	0.04	0.09	0.03	0.03	2.15	1.25	0.81	0.01	-0.02	-0.07	0.05	-0.11	-0.04	-0.05	-0.15	-0.01	-0.11	0.01	0.00	-0.05	-0.04	-0.07	-0.19	-0.15	-0.15	-0.03	0.01	-0.18	-0.10	0.02	-0.12	-0.01	0.82	0.41	0.50	0.94	-0.15	-0.04	-0.10	-0.05	-0.07	0.05	-0.13	-0.05	0.03	0.04	0.05	0.01	-0.11	-0.01	-0.04	0.17	-0.03	-0.08	-0.07	-0.04	-0.02	0.30	0.53	0.63	3.58	2.47	0.20	-0.06	2.12	3.76	4.37	3.52	-0.17	0.07	-0.13	0.03	-0.10	-0.09	-0.14	-0.09	0.00	0.24	0.29	0.25	2.22	1.37	1.72	0.74	0.01	-0.16	0.05	-0.01	-0.18	-0.01	-0.21	0.22	0.45	0.61	0.22	0.63	0.14	-0.07	-0.17	0.09	5.33	4.80	4.33	0.97	-0.19	-0.08	-0.16	-0.16	CPA6	57094.00	chr8:68334339-68658620 (-) // 98.48 // q13.2	No	1552511_a_at
1552514_at	WBP2NL	-0.23	-0.12	-0.10	-0.09	0.09	-0.08	-0.09	-0.07	0.14	0.04	-0.11	-0.15	-0.01	0.10	0.20	-0.07	2.67	0.51	0.25	0.56	0.95	0.63	0.35	0.26	0.69	0.08	0.20	0.23	-0.27	-0.15	-0.03	-0.13	-0.04	0.08	0.08	-0.22	-0.09	-0.04	-0.01	-0.09	-0.05	-0.09	-0.18	-0.12	-0.14	-0.06	-0.06	-0.10	0.13	0.02	-0.02	0.13	-0.10	-0.04	0.15	-0.08	1.19	0.96	0.38	0.28	0.09	-0.12	-0.04	-0.05	0.88	0.25	0.14	0.26	0.20	0.19	0.20	-0.05	0.27	0.28	0.02	0.01	0.17	0.14	0.06	0.24	-0.12	-0.05	0.04	-0.06	-0.07	-0.11	0.08	0.06	0.61	0.02	0.23	0.38	0.05	0.09	-0.26	-0.06	-0.22	0.11	-0.17	0.11	-0.05	0.11	0.02	-0.04	0.31	0.06	-0.09	-0.03	0.08	0.22	0.02	-0.10	0.54	0.23	0.07	0.02	-0.07	-0.01	0.11	0.03	-0.14	-0.27	-0.20	-0.16	-0.16	-0.24	-0.13	-0.03	0.15	0.13	0.10	-0.18	-0.18	-0.15	0.04	-0.17	1.34	0.38	0.22	0.00	0.08	-0.03	0.04	-0.05	-0.19	-0.09	-0.11	-0.13	0.07	0.09	0.26	-0.01	0.00	0.02	-0.21	-0.05	0.03	0.00	0.06	0.20	0.07	-0.11	0.00	-0.13	0.15	0.07	0.45	0.04	-0.22	-0.24	0.11	-0.04	-0.18	0.03	-0.02	-0.04	0.12	0.04	-0.12	-0.16	0.17	-0.10	0.04	0.17	-0.24	-0.15	-0.11	-0.16	-0.03	-0.14	-0.20	-0.10	WBP2NL	164684.00	chr22:42394791-42424475 (+) // 60.87 // q13.2	No	1552514_at
1552515_at	HIPK1	0.15	0.01	0.03	0.19	-0.07	-0.06	-0.08	0.11	-0.11	0.17	0.04	-0.15	-0.03	0.13	0.15	0.02	0.01	0.11	0.23	0.08	0.21	0.08	0.02	0.09	-0.05	-0.06	0.17	-0.06	-0.09	0.25	0.02	-0.08	0.20	0.16	0.03	-0.08	-0.13	-0.15	-0.01	-0.06	0.20	-0.02	0.18	-0.18	0.22	0.01	0.00	0.25	0.11	0.26	0.07	0.00	-0.01	-0.04	-0.06	-0.14	0.08	0.04	-0.01	-0.09	0.17	-0.16	0.12	0.05	0.21	0.06	0.13	-0.01	0.07	0.01	-0.13	0.00	-0.13	0.13	0.07	0.00	-0.10	0.08	0.00	-0.09	0.03	0.09	0.09	-0.03	-0.13	0.09	-0.12	0.05	-0.14	-0.30	-0.15	0.03	-0.02	-0.06	-0.13	-0.35	0.01	-0.10	-0.01	0.00	0.19	0.47	-0.02	0.26	0.02	-0.05	0.01	-0.11	0.02	-0.14	-0.12	-0.04	0.12	0.13	-0.01	-0.01	0.17	0.14	0.19	-0.02	0.07	0.03	0.04	-0.08	0.26	0.14	-0.12	-0.04	0.17	-0.08	0.20	0.16	-0.03	-0.18	0.01	0.18	0.03	0.07	0.06	-0.01	-0.21	-0.11	-0.04	0.02	0.00	-0.02	-0.10	-0.09	-0.09	-0.01	-0.14	-0.28	-0.23	-0.10	-0.17	-0.30	-0.09	0.03	-0.01	-0.11	-0.08	0.03	0.11	0.24	-0.20	0.26	0.03	-0.11	0.28	-0.01	0.26	0.10	-0.22	-0.06	-0.29	-0.15	0.13	0.18	0.04	0.02	0.05	0.07	-0.26	0.10	0.07	0.02	0.03	0.02	0.00	-0.15	-0.14	-0.12	HIPK1	204851.00	chr1:114471995-114514680 (+) // 98.95 // p13.2	No	1552515_at
1552516_a_at	HIPK1	-1.35	-0.96	0.16	0.00	-0.55	-1.24	0.29	-0.47	-1.72	0.02	-1.03	-1.38	-0.66	0.01	-0.36	-0.11	-1.52	-0.05	-0.67	-0.76	-1.56	0.24	0.52	-0.84	-0.15	-0.63	-1.18	-1.18	-0.14	-0.92	0.49	0.32	-0.82	0.81	1.04	0.62	0.08	-0.50	-0.25	0.13	-0.81	-1.52	-0.95	-1.29	-1.88	-0.35	-0.06	-0.71	-0.07	0.02	-0.93	-0.86	-0.73	-0.10	-0.14	0.46	0.26	-0.03	0.58	0.60	0.36	-0.15	0.11	0.31	0.56	0.69	1.09	0.90	-0.04	0.60	1.57	0.80	-1.28	0.44	-0.06	0.22	-1.54	0.16	0.17	0.51	0.12	0.28	0.51	0.46	0.07	0.83	0.98	-0.79	-1.71	0.35	0.28	-0.86	-0.55	1.54	1.44	0.85	1.31	1.68	1.45	1.93	-0.15	-1.34	0.28	0.50	-1.52	0.06	0.58	0.37	-1.88	-1.26	-0.28	-1.18	-1.08	0.25	3.04	3.08	-0.30	-1.41	1.04	0.94	-0.92	-1.49	-0.89	-0.81	-1.07	-1.27	-0.50	-0.46	-0.40	1.33	0.97	1.01	-0.80	0.44	0.66	-0.34	-1.80	0.11	0.17	-0.08	-1.74	-0.43	-0.50	-0.37	-1.51	-0.04	0.15	0.71	-0.87	-0.84	0.19	0.21	-0.86	-0.59	0.11	0.17	-0.21	-0.25	0.69	0.30	-1.49	-0.12	0.65	0.64	-1.40	-1.11	-0.20	0.13	-1.96	1.13	-1.48	-0.65	-0.58	-0.74	0.14	0.13	-1.41	0.87	0.72	0.56	0.25	0.04	0.07	0.17	-1.59	0.29	0.94	1.07	-1.07	-1.19	0.78	0.56	HIPK1	204851.00	chr1:114471995-114514680 (+) // 98.95 // p13.2	No	1552516_a_at
1552518_s_at	MTBP	-0.47	-0.14	0.14	0.49	-0.17	0.23	0.43	0.50	-1.21	-0.29	-0.26	-0.77	-0.56	-0.24	-0.34	-0.19	0.26	-0.01	-0.08	0.28	-0.23	0.05	0.09	0.24	0.50	-0.06	-0.36	-0.14	-0.27	-0.12	0.09	0.42	0.47	0.21	0.31	0.77	0.23	-0.12	0.30	0.25	-0.51	-0.32	-0.43	-0.50	-0.27	0.42	0.36	0.20	-0.42	-0.28	-0.43	-0.33	-0.53	-0.37	-0.03	0.06	0.21	0.06	-0.04	-0.02	0.31	0.22	0.44	0.80	-0.09	0.44	0.32	0.55	-0.55	-0.10	0.00	0.10	-0.55	-0.18	0.21	0.30	-0.27	-0.17	-0.08	0.31	0.16	0.89	0.76	1.22	0.28	0.19	0.42	-0.22	-0.18	-0.28	-0.34	-0.38	-0.34	-0.21	0.03	-0.06	0.61	0.76	0.72	1.30	0.53	0.23	0.93	0.40	-0.35	-0.56	-0.61	-0.63	-0.11	-0.37	-0.27	-0.50	0.11	-0.16	-0.14	-0.06	-0.11	-0.06	0.31	0.41	0.14	-0.39	-0.15	0.00	-0.12	-0.25	-0.03	-0.12	-0.13	0.66	0.52	0.65	-0.94	0.11	-0.42	-0.24	0.36	0.01	0.22	0.18	-1.41	-0.48	-0.44	-0.48	2.65	1.46	0.33	-0.04	-0.12	-0.23	0.07	0.21	-0.14	-0.13	0.01	0.05	-0.07	0.18	0.15	0.26	-0.86	0.10	0.20	0.54	0.91	0.43	0.90	0.54	0.12	-0.04	0.96	0.17	-0.28	-0.16	0.12	0.26	-1.37	0.32	0.41	0.25	0.19	-0.09	-0.04	-0.20	0.06	-0.40	-0.11	-0.36	-0.41	-0.33	-0.31	-0.43	MTBP	27085.00	chr8:121457664-121535875 (+) // 96.69 // q24.12	No	1552518_s_at
1552519_at	ACVR1C	0.04	-0.38	-0.34	-0.51	-0.61	-0.55	-0.58	-0.20	-0.11	-0.41	1.03	0.72	-0.73	-0.71	-0.38	-0.41	-0.55	-0.44	-0.30	-0.28	-0.34	-0.56	-0.51	-0.14	-1.22	-0.57	-0.33	-0.29	-0.63	-0.37	-0.61	-0.23	-0.26	-0.63	-0.58	-0.77	-0.93	-0.52	-0.05	1.64	2.41	1.31	1.57	1.35	-0.14	0.01	0.40	0.10	-0.14	0.02	0.67	-0.14	1.25	0.31	0.45	0.61	1.32	1.42	1.48	1.21	0.06	-0.12	-0.05	0.35	-0.61	-0.35	0.34	1.28	-0.25	-0.56	-0.58	-0.40	-0.05	0.17	-0.06	-0.18	0.79	0.57	1.05	2.19	-0.53	-0.56	-0.39	0.03	-0.61	-0.43	-0.51	-0.35	2.51	2.49	2.94	2.81	0.13	0.64	0.50	0.53	1.22	1.13	1.11	1.09	0.13	-0.12	0.06	-0.08	1.47	1.70	0.43	1.36	2.45	1.17	0.84	2.40	-0.15	-0.01	0.51	-0.18	-0.24	0.01	0.22	0.19	3.67	1.83	1.12	1.48	2.51	0.83	2.21	2.07	-0.08	-0.68	-0.53	-0.99	0.27	-0.41	-0.29	-0.10	-0.43	0.22	0.94	0.05	3.63	-0.14	1.42	-0.43	-0.41	-0.67	-0.67	-0.48	-0.88	-0.28	0.01	0.05	0.23	-0.32	0.69	0.20	-0.10	-0.60	-0.63	-0.24	-0.02	-0.26	-0.27	-0.22	0.23	-0.35	-0.38	-0.15	0.31	0.72	2.14	0.67	0.11	0.11	0.52	-0.28	0.39	-0.14	-0.06	-0.36	0.24	-0.17	0.29	0.21	0.49	0.03	-0.06	0.65	2.45	2.16	2.32	1.84	ACVR1C	130399.00	chr2:158388825-158485517 (-) // 96.14 // q24.1	No	1552519_at
1552520_at	TMEM74	0.04	0.09	-0.23	-0.13	0.26	0.38	0.35	0.59	0.12	-0.12	-0.05	0.00	0.00	0.07	-0.18	-0.03	0.05	-0.12	0.28	0.05	-0.14	-0.10	-0.18	0.18	-0.01	0.04	0.20	0.03	-0.12	-0.05	1.00	0.47	0.12	0.17	0.29	0.04	-0.20	-0.21	-0.13	-0.23	-0.13	-0.18	-0.04	-0.04	0.11	-0.09	-0.10	-0.06	-0.13	-0.13	0.00	-0.03	-0.31	-0.24	-0.16	-0.20	-0.16	-0.25	0.11	0.05	-0.15	-0.16	0.25	-0.11	-0.15	-0.34	-0.31	-0.31	0.13	0.04	-0.12	0.00	0.16	0.27	-0.16	0.24	0.07	-0.11	-0.04	-0.37	0.00	-0.30	-0.16	-0.07	0.05	-0.04	-0.10	0.11	1.08	0.43	0.44	0.22	0.18	-0.09	-0.12	-0.15	-0.24	-0.25	-0.19	0.06	1.12	0.98	1.63	2.04	0.20	-0.15	0.00	-0.17	-0.27	-0.11	-0.20	0.01	0.08	-0.10	-0.28	-0.07	0.12	0.17	0.44	0.63	0.47	-0.08	0.09	-0.06	0.11	-0.12	-0.03	-0.06	0.06	-0.04	0.13	0.11	0.33	0.04	0.03	0.54	0.62	0.33	0.45	0.39	0.02	0.05	-0.11	0.06	0.22	0.00	-0.18	-0.04	-0.09	-0.01	-0.15	-0.13	2.23	-0.06	0.01	-0.10	1.26	1.21	1.01	1.06	0.49	1.43	1.12	0.92	0.22	-0.14	-0.08	0.21	-0.08	-0.12	0.13	0.27	-0.13	0.26	0.13	0.36	0.32	-0.11	0.13	0.10	-0.16	-0.23	-0.29	-0.19	0.18	-0.06	0.02	0.21	0.11	-0.22	-0.22	0.12	TMEM74	157753.00	chr8:109795345-109799844 (-) // 97.66 // q23.1	Yes	1552520_at
1552521_a_at	TMEM74	-0.05	0.09	-0.07	-0.23	0.09	0.53	0.51	0.64	0.09	-0.10	-0.12	-0.05	-0.09	-0.08	-0.22	0.04	-0.21	-0.02	0.06	-0.13	-0.22	-0.07	-0.11	-0.13	-0.16	0.05	-0.08	-0.06	-0.29	0.00	1.38	0.76	0.14	0.19	0.45	0.53	-0.17	-0.06	0.01	-0.07	-0.21	-0.10	0.03	-0.21	-0.32	-0.10	-0.02	0.05	-0.24	-0.03	-0.15	-0.12	-0.34	-0.13	-0.11	-0.24	-0.10	-0.14	0.24	0.17	-0.21	-0.04	0.25	-0.25	-0.33	-0.15	-0.21	-0.10	-0.25	-0.01	-0.08	-0.05	0.13	0.23	-0.11	0.44	0.04	-0.08	-0.14	-0.17	-0.01	-0.03	-0.15	-0.11	-0.21	-0.05	-0.05	-0.19	1.25	0.30	0.49	0.11	0.02	-0.17	-0.10	-0.09	-0.19	-0.08	-0.04	-0.07	1.55	1.89	2.46	2.45	0.17	0.14	0.10	0.13	-0.08	-0.03	-0.11	-0.11	-0.23	-0.11	-0.19	0.06	-0.02	0.35	0.52	0.89	0.25	-0.07	0.13	-0.18	-0.12	-0.05	-0.11	0.04	0.03	0.03	0.22	0.17	0.00	-0.04	0.09	0.15	0.88	0.62	0.59	0.25	0.05	0.24	0.09	0.15	-0.17	-0.10	0.06	0.19	-0.30	-0.01	0.17	0.20	2.93	0.07	0.14	0.10	1.11	1.29	1.30	1.33	0.47	1.11	1.20	0.99	-0.02	0.03	0.21	0.65	-0.23	-0.08	0.31	0.13	-0.06	0.04	0.36	0.44	0.16	-0.04	0.07	0.15	-0.09	-0.01	-0.12	-0.04	0.04	0.02	-0.03	0.45	-0.02	-0.26	-0.13	0.35	TMEM74	157753.00	chr8:109795345-109799844 (-) // 97.66 // q23.1	No	1552521_a_at
1552522_at	TIGD4	-0.07	0.05	-0.17	-0.14	0.19	-0.04	0.00	-0.02	0.22	0.02	0.01	0.02	-0.11	-0.05	0.10	-0.20	0.20	0.24	0.09	0.01	-0.05	-0.11	0.01	-0.03	0.08	0.04	0.23	0.15	-0.18	0.05	0.02	-0.12	0.80	0.28	0.31	0.11	0.04	-0.14	-0.19	-0.14	0.32	0.14	0.07	0.40	-0.03	-0.13	0.09	-0.06	-0.10	-0.07	0.11	-0.06	-0.05	0.02	0.05	-0.13	-0.03	0.04	-0.03	0.03	-0.06	-0.17	-0.10	-0.14	-0.01	-0.04	-0.06	-0.17	0.11	0.04	0.03	0.02	0.17	0.26	0.05	-0.14	0.20	0.05	-0.05	-0.13	0.03	-0.14	0.01	0.10	-0.08	-0.12	-0.15	0.12	0.08	0.08	0.10	0.23	0.19	0.03	-0.10	-0.08	0.22	0.09	-0.01	-0.02	-0.13	0.12	-0.11	0.08	0.12	0.05	0.01	0.02	0.44	0.10	0.06	0.04	-0.02	0.07	-0.07	-0.08	0.17	0.04	0.02	-0.13	0.11	-0.07	0.06	-0.04	0.10	0.10	-0.01	-0.05	0.20	0.38	0.12	0.09	0.01	-0.08	-0.04	-0.12	-0.09	0.04	-0.06	-0.07	0.13	-0.09	-0.07	0.03	0.02	-0.10	-0.01	-0.05	0.13	0.00	-0.04	-0.07	-0.25	0.04	0.16	-0.01	0.06	-0.07	0.11	-0.07	0.25	-0.12	-0.04	0.02	0.01	0.00	-0.09	-0.10	-0.06	-0.11	-0.05	-0.08	-0.19	0.08	-0.13	-0.09	0.32	0.04	0.05	0.26	0.28	-0.03	-0.07	0.17	0.25	0.05	-0.02	0.03	0.11	-0.06	-0.04	-0.03	TIGD4	201798.00	chr4:153690507-153701292 (-) // 98.51 // q31.3	No	1552522_at
1552523_a_at	TIGD4	0.07	-0.20	-0.21	-0.09	0.71	0.18	-0.02	0.16	0.38	-0.13	-0.23	-0.17	0.09	-0.33	-0.23	-0.19	0.75	0.05	0.25	-0.12	-0.04	-0.09	0.11	0.00	0.53	0.32	0.25	0.29	0.02	-0.04	-0.10	-0.12	1.33	0.34	0.47	0.33	0.07	-0.22	-0.19	-0.22	0.73	0.40	0.46	0.71	0.37	-0.22	-0.14	0.07	0.00	-0.14	-0.05	-0.13	0.19	0.01	-0.05	-0.06	-0.21	-0.19	0.14	-0.16	0.06	-0.22	-0.20	-0.12	0.11	-0.10	0.14	-0.35	-0.01	-0.20	-0.18	-0.25	0.44	0.16	-0.06	-0.06	0.23	0.11	0.09	0.02	0.35	-0.13	0.04	0.04	-0.06	-0.18	-0.12	-0.01	0.43	-0.02	0.03	0.22	0.06	0.10	-0.14	-0.15	0.65	0.34	0.24	0.30	0.04	-0.08	0.07	-0.17	0.33	-0.21	-0.19	-0.07	0.51	0.15	0.19	-0.03	-0.02	0.00	-0.09	-0.06	0.61	0.08	-0.09	0.00	0.33	-0.21	-0.32	-0.07	0.91	0.04	0.12	-0.18	-0.08	0.72	0.67	0.35	-0.04	-0.18	-0.22	-0.27	0.13	0.06	-0.10	0.05	0.02	-0.13	-0.12	0.13	0.28	0.11	-0.02	0.16	0.25	-0.03	0.10	-0.09	-0.07	-0.21	0.17	0.09	0.35	-0.04	-0.23	-0.18	0.08	0.03	-0.06	0.00	0.00	-0.17	-0.35	-0.38	0.09	-0.28	-0.21	-0.17	-0.19	-0.06	-0.18	-0.25	0.18	0.23	0.25	0.34	0.94	0.21	0.17	0.35	0.55	0.06	0.00	-0.18	0.18	0.02	0.00	-0.08	TIGD4	201798.00	chr4:153690507-153701292 (-) // 98.51 // q31.3	No	1552523_a_at
1552524_at	ART5	0.13	-0.05	-0.42	-0.26	-0.07	-0.20	-0.46	-0.25	0.01	0.02	-0.15	0.23	-0.06	0.16	0.00	0.06	0.02	-0.08	0.01	0.17	0.12	0.03	0.03	0.09	-0.15	-0.01	0.18	0.44	0.12	0.58	0.67	1.73	-0.01	-0.08	-0.06	-0.20	0.17	-0.30	0.04	0.10	0.15	0.01	0.21	0.28	0.29	0.21	0.16	0.19	-0.05	-0.09	0.12	0.01	-0.01	0.11	-0.07	-0.10	0.24	-0.08	0.07	0.26	0.73	0.27	0.21	0.46	0.06	-0.14	-0.20	0.16	0.09	-0.01	-0.16	-0.02	-0.02	0.57	-0.11	-0.07	0.07	0.09	0.04	-0.14	0.37	-0.19	-0.06	-0.03	-0.08	-0.04	-0.13	0.16	0.14	-0.01	0.15	0.20	0.45	0.19	-0.05	0.21	0.02	-0.20	-0.01	0.09	0.08	0.18	-0.09	0.16	-0.13	-0.32	-0.10	-0.11	0.07	-0.27	0.26	0.05	-0.23	0.11	-0.20	0.01	0.10	-0.18	-0.07	-0.23	0.17	-0.06	-0.27	-0.24	-0.09	0.00	-0.20	-0.12	0.29	-0.06	0.20	-0.03	0.25	0.30	0.02	0.18	-0.04	-0.08	-0.03	0.04	0.09	0.01	-0.30	0.09	-0.31	-0.10	-0.13	0.15	0.29	0.12	0.04	-0.30	-0.17	0.09	-0.14	-0.13	0.05	0.00	-0.17	0.01	0.43	-0.05	0.10	0.11	0.45	0.34	-0.35	0.51	-0.11	-0.32	-0.01	-0.10	-0.01	0.09	-0.27	0.78	0.34	0.11	0.06	0.12	0.22	-0.16	-0.26	0.23	-0.04	-0.04	-0.15	0.11	0.25	0.00	-0.15	-0.14	ART5	116969.00	chr11:3659735-3663511 (-) // 96.62 // p15.4	No	1552524_at
1552526_at	FAM71C	0.09	0.10	-0.17	0.03	0.16	-0.06	-0.17	0.30	0.27	0.04	0.00	0.21	0.06	-0.07	-0.27	-0.09	0.16	0.24	0.51	0.23	-0.04	0.07	0.01	0.25	0.14	0.05	0.42	0.54	0.18	-0.14	-0.01	-0.11	0.27	-0.04	-0.12	-0.10	0.19	-0.19	0.05	-0.06	0.19	0.08	0.17	0.14	0.05	-0.11	0.02	0.19	0.05	-0.07	0.14	0.23	-0.08	0.05	-0.13	0.01	0.13	-0.13	-0.06	-0.14	-0.01	-0.24	-0.23	0.20	0.13	-0.21	-0.07	-0.02	0.30	-0.03	0.14	0.11	0.23	0.48	0.06	-0.01	0.20	0.09	0.12	-0.13	0.13	-0.20	0.02	-0.06	0.15	-0.03	0.05	0.25	0.11	-0.12	-0.02	0.12	0.61	0.06	-0.12	0.03	0.01	0.04	-0.02	-0.08	0.14	0.22	-0.06	0.12	0.11	-0.17	-0.07	-0.15	0.03	-0.08	0.10	0.01	0.15	-0.18	-0.07	-0.02	0.03	0.22	-0.14	-0.04	0.23	-0.16	-0.09	-0.05	0.20	-0.06	-0.14	-0.06	0.47	0.11	0.19	0.09	0.24	0.07	0.23	0.16	0.14	-0.12	-0.09	-0.10	0.26	-0.04	-0.07	-0.03	0.03	0.03	-0.08	0.12	-0.08	-0.11	-0.17	-0.23	-0.21	-0.30	-0.13	-0.12	-0.06	-0.17	-0.07	-0.05	0.45	0.02	0.03	0.12	0.38	0.20	-0.06	-0.23	0.01	-0.24	0.40	-0.07	-0.04	0.08	-0.24	-0.11	0.40	0.30	-0.01	0.07	0.24	-0.10	-0.08	-0.01	0.14	-0.14	-0.08	0.02	0.19	0.15	-0.15	-0.20	FAM71C	196472.00	chr12:100041530-100043824 (+) // 98.73 // q23.1	No	1552526_at
1552528_at	C21orf67	0.14	0.08	-0.27	-0.19	-0.46	-0.03	-0.29	0.10	0.29	0.12	-0.13	0.13	-0.30	0.00	0.02	0.10	-0.11	0.02	0.26	-0.12	-0.08	0.20	0.24	0.05	-0.27	0.38	0.12	0.36	-0.24	0.18	-0.04	-0.17	0.58	0.18	-0.06	-0.02	-0.01	-0.05	0.02	0.04	-0.03	-0.06	0.30	0.13	-0.27	0.05	-0.12	0.13	0.07	0.30	0.06	0.13	-0.03	0.24	-0.21	-0.14	-0.01	-0.10	0.02	-0.18	0.17	0.03	0.05	0.11	0.28	0.00	-0.16	-0.13	0.20	0.30	0.04	0.07	0.26	0.55	-0.09	0.06	0.56	0.45	0.09	-0.14	0.15	-0.10	-0.06	-0.25	-0.34	-0.09	-0.19	-0.07	-0.25	0.15	-0.41	-0.03	0.26	0.02	-0.22	-0.10	0.27	0.15	-0.01	0.10	-0.15	0.24	-0.08	0.16	-0.10	-0.35	-0.05	-0.08	-0.08	-0.02	-0.14	-0.10	-0.18	-0.07	-0.27	0.04	-0.24	0.12	0.02	-0.17	-0.14	0.09	-0.07	-0.04	0.00	0.30	-0.08	0.14	0.42	0.11	0.04	-0.04	0.13	0.09	0.02	0.41	-0.23	-0.04	-0.11	0.16	0.27	0.21	-0.13	0.23	-0.40	-0.09	-0.30	-0.01	-0.22	0.25	0.03	-0.39	-0.20	0.14	-0.18	-0.06	-0.26	0.09	-0.22	-0.12	0.31	0.14	0.06	-0.09	0.42	0.35	-0.25	-0.21	-0.33	-0.09	-0.08	0.34	-0.41	0.23	-0.19	-0.32	0.48	0.29	-0.03	0.10	-0.06	0.04	-0.21	0.04	-0.37	0.10	-0.16	-0.28	0.01	0.06	-0.18	-0.38	C21orf67	84536.00	chr21:46352726-46354888 (-) // 91.31 // q22.3	Yes	1552528_at
1552531_a_at	NLRP11	-0.37	-0.21	-0.33	-0.14	1.86	2.38	1.75	1.07	-0.17	-0.18	-0.13	-0.28	-0.15	-0.40	-0.23	0.25	0.34	0.49	0.47	0.60	-0.19	-0.32	0.04	-0.07	6.04	3.34	3.05	4.31	-0.40	-0.43	-0.28	-0.26	0.16	0.71	0.22	0.42	0.09	-0.41	-0.47	-0.15	0.17	-0.11	0.22	-0.40	0.29	1.02	0.51	1.23	-0.32	-0.19	-0.14	-0.31	0.56	0.20	0.67	0.71	-0.23	-0.34	-0.08	-0.31	0.72	0.32	0.58	1.02	0.13	0.25	0.23	0.71	-0.05	0.11	-0.02	-0.05	-0.39	0.05	-0.21	-0.30	-0.14	0.11	-0.01	-0.22	-0.06	-0.29	-0.01	-0.20	-0.10	-0.12	-0.04	-0.04	-0.19	-0.23	-0.24	-0.12	0.98	0.09	0.38	0.70	-0.20	-0.35	-0.41	-0.19	-0.05	-0.12	-0.22	0.04	0.12	0.07	-0.14	1.16	-0.08	0.05	0.46	0.57	-0.31	-0.01	-0.05	0.15	-0.02	-0.44	-0.05	-0.22	0.74	0.55	0.13	0.56	0.79	0.75	1.33	0.07	0.30	0.09	0.32	0.29	-0.42	-0.03	0.03	0.19	1.18	0.59	0.24	0.10	-0.41	-0.08	-0.19	-0.11	0.67	0.34	0.07	0.12	-0.18	-0.30	-0.18	-0.37	-0.29	-0.34	-0.40	0.10	0.46	0.16	0.25	0.56	-0.16	-0.20	-0.12	-0.10	-0.35	-0.35	-0.31	-0.17	0.91	1.29	-0.13	-0.21	0.04	-0.10	-0.19	-0.12	-0.28	-0.04	0.29	0.25	-0.17	-0.13	-0.04	0.79	-0.28	-0.24	-0.30	0.30	0.98	1.03	1.74	1.46	NLRP11	204801.00	chr19:56296769-56329603 (-) // 97.03 // q13.42	No	1552531_a_at
1552532_a_at	ATP6V1C2	-0.36	-0.02	-0.23	-0.23	-0.09	0.04	-0.07	0.06	-0.26	-0.03	0.73	2.03	-0.10	-0.07	-0.24	-0.07	0.55	0.25	0.27	0.02	-0.15	0.06	-0.14	-0.12	-0.01	0.11	-0.10	-0.24	0.03	0.03	-0.11	-0.06	-0.19	0.03	-0.07	-0.14	-0.04	-0.12	1.24	0.57	0.53	0.02	0.05	-0.11	0.05	-0.08	-0.12	0.05	-0.02	-0.02	0.14	1.38	0.13	-0.08	0.07	-0.12	-0.08	-0.03	0.03	-0.05	0.65	0.45	0.29	0.23	1.32	1.52	1.14	0.41	-0.11	0.40	0.40	0.45	-0.19	0.07	-0.01	-0.17	-0.23	0.08	-0.03	0.00	-0.23	0.03	-0.09	-0.01	0.33	1.14	2.21	1.58	-0.05	-0.10	-0.06	-0.06	-0.21	-0.03	0.01	-0.10	0.39	0.10	0.10	-0.09	-0.04	0.17	-0.06	-0.01	-0.05	0.20	-0.06	-0.09	0.43	0.29	-0.06	-0.22	0.86	0.52	0.83	0.97	-0.06	-0.20	-0.14	-0.09	-0.06	-0.15	-0.08	0.02	-0.08	-0.16	0.08	-0.07	-0.21	-0.09	-0.13	0.05	-0.11	0.25	0.28	0.40	-0.01	0.12	0.19	0.15	-0.32	0.14	0.17	0.25	0.06	-0.03	-0.10	-0.10	0.23	1.14	0.87	1.31	0.05	-0.04	-0.13	-0.04	-0.12	-0.04	-0.18	0.18	-0.07	0.02	0.01	-0.06	-0.34	-0.02	-0.15	-0.06	-0.07	-0.02	-0.03	-0.19	0.17	-0.01	-0.08	-0.17	-0.26	-0.03	-0.13	-0.03	0.04	0.29	0.28	0.47	0.30	0.09	-0.15	-0.08	-0.15	0.01	0.11	0.02	ATP6V1C2	245973.00	chr2:10862955-10925228 (+) // 99.04 // p25.1	No	1552532_a_at
1552535_at	CLDN19	0.06	0.13	-0.26	-0.09	0.05	-0.01	-0.15	0.23	0.07	0.12	0.16	0.07	-0.17	-0.02	-0.12	0.04	-0.08	-0.11	0.38	-0.09	-0.03	0.04	0.10	0.03	0.07	0.18	0.06	-0.08	-0.19	0.16	-0.26	-0.22	0.21	0.16	-0.09	-0.12	0.06	-0.05	-0.12	-0.13	0.10	-0.18	0.01	-0.13	-0.05	0.06	-0.08	0.29	0.12	0.20	0.05	0.00	-0.23	0.13	-0.05	-0.04	-0.01	-0.13	0.12	-0.11	0.10	-0.23	0.15	0.03	0.11	-0.05	-0.02	0.06	0.17	0.08	-0.08	0.05	-0.16	0.48	0.11	0.23	0.07	0.34	0.15	-0.19	-0.13	-0.09	-0.02	-0.01	-0.04	0.01	-0.08	0.19	-0.04	0.55	0.96	1.26	-0.03	0.11	0.02	-0.07	-0.10	0.12	0.04	0.11	0.16	0.42	-0.07	0.18	0.05	-0.38	-0.05	-0.15	-0.16	-0.03	-0.09	-0.11	0.15	0.13	-0.13	-0.11	0.14	-0.07	0.00	-0.01	0.04	-0.10	-0.24	-0.02	0.17	0.09	-0.19	-0.14	0.00	0.00	0.10	-0.03	-0.11	0.37	0.28	0.54	0.16	0.18	0.04	0.19	-0.24	-0.08	-0.17	0.16	-0.23	-0.06	-0.16	0.02	-0.07	-0.03	-0.19	-0.37	-0.12	-0.04	-0.26	-0.14	-0.16	0.00	-0.11	-0.05	0.12	-0.02	-0.07	0.09	-0.09	0.33	-0.24	-0.28	-0.19	-0.19	0.01	0.35	-0.08	0.38	-0.19	-0.21	0.14	0.23	0.10	0.01	0.16	0.28	0.24	0.48	-0.20	-0.02	-0.24	-0.03	0.12	-0.07	-0.19	-0.33	CLDN19	149461.00	chr1:43198760-43205925 (-) // 84.6 // p34.2	No	1552535_at
1552536_at	VTI1A	-0.03	0.08	0.40	0.06	-0.32	-0.16	-0.27	-0.21	0.00	0.06	0.59	0.39	-0.33	0.05	0.11	0.00	0.00	0.03	0.12	0.18	1.31	0.73	0.14	0.25	-0.20	-0.09	-0.03	0.07	0.13	-0.03	-0.20	-0.04	0.06	0.46	0.07	0.24	-0.22	0.94	0.99	0.52	-0.28	-0.14	-0.18	-0.05	-0.03	0.01	-0.25	-0.20	-0.17	0.00	-0.18	0.07	-0.03	0.03	-0.12	0.00	-0.17	0.13	0.00	0.36	0.06	1.53	1.42	0.46	0.03	0.33	0.25	0.07	-0.01	1.00	0.67	0.43	-0.33	0.20	-0.05	-0.36	-0.09	-0.09	-0.12	-0.10	-0.10	0.59	0.25	0.37	0.92	-0.01	-0.25	0.06	-0.18	0.14	0.12	0.02	-0.05	-0.06	0.14	-0.16	-0.06	0.06	0.21	-0.09	-0.14	-0.15	-0.01	-0.04	0.01	-0.09	0.03	-0.01	-0.26	-0.13	-0.30	0.03	-0.18	0.79	-0.06	0.10	0.01	0.15	0.18	-0.33	-0.20	0.30	0.46	-0.13	-0.36	0.05	0.17	-0.02	-0.06	0.20	0.08	0.13	0.03	0.00	-0.04	-0.06	-0.41	0.02	-0.15	-0.01	-0.01	0.15	0.01	0.00	0.15	0.09	0.30	-0.10	-0.16	-0.03	-0.13	-0.34	-0.38	0.12	-0.02	0.09	-0.28	-0.17	-0.20	-0.47	0.04	-0.31	-0.28	-0.40	-0.18	0.22	0.45	0.08	-0.31	-0.25	-0.31	-0.17	-0.23	0.07	-0.11	-0.11	0.12	0.31	0.28	0.35	-0.09	0.98	1.33	0.51	-0.29	0.23	-0.25	-0.21	-0.26	-0.24	-0.39	-0.22	VTI1A	143187.00	chr10:114206756-114497532 (+) // 65.62 // q25.2	No	1552536_at
1552538_a_at	KIF6	-0.11	0.17	-0.13	-0.10	0.79	0.29	0.12	-0.08	-0.12	0.28	-0.14	0.09	-0.17	0.07	-0.20	-0.10	0.01	-0.25	0.09	-0.03	-0.02	0.20	-0.07	0.03	0.17	-0.01	-0.17	-0.07	0.50	1.14	1.75	1.14	0.04	-0.26	-0.19	-0.11	-0.11	-0.09	0.10	0.09	0.47	0.66	0.43	0.55	-0.02	-0.23	-0.21	-0.09	-0.13	-0.03	-0.02	0.03	0.00	-0.08	-0.07	-0.04	0.09	-0.12	0.00	-0.01	-0.04	0.16	0.01	-0.05	-0.11	-0.08	-0.18	-0.17	0.12	0.08	-0.23	-0.03	0.05	0.35	-0.35	0.00	-0.19	0.05	-0.13	-0.06	0.05	-0.10	-0.03	-0.09	0.09	0.03	-0.07	0.09	-0.07	-0.11	-0.10	0.05	-0.01	0.10	0.12	-0.24	0.14	0.10	-0.15	-0.09	0.12	0.17	-0.23	-0.03	1.92	0.96	0.52	0.84	1.07	0.76	0.52	1.32	0.03	0.05	-0.16	0.03	-0.15	-0.02	-0.20	0.02	0.51	1.64	2.25	2.91	1.25	1.79	2.72	3.46	-0.02	0.08	0.11	0.00	-0.07	-0.08	0.08	0.21	-0.29	-0.12	-0.35	-0.19	0.17	-0.02	-0.17	-0.11	-0.14	0.02	-0.23	-0.48	-0.04	-0.01	-0.12	-0.18	-0.18	-0.12	-0.30	-0.07	0.04	-0.01	-0.11	-0.27	0.06	-0.08	-0.22	-0.24	-0.11	0.20	-0.19	0.34	2.47	0.42	-0.06	0.18	-0.06	0.03	-0.18	0.52	-0.15	0.19	-0.26	-0.08	0.58	0.15	0.25	0.14	0.16	0.22	0.22	-0.10	1.64	0.81	0.47	0.62	KIF6	221458.00	chr6:39303930-39399109 (-) // 94.59 // p21.2	No	1552538_a_at
1552540_s_at	IQCD	0.50	-0.05	-0.08	-0.22	-0.18	0.02	-0.39	-0.52	0.70	0.22	0.24	0.95	0.40	-0.04	-0.37	-0.23	0.05	0.03	-0.11	-0.09	0.60	0.46	0.75	0.90	0.69	0.07	0.65	1.14	3.05	1.11	1.34	0.80	0.15	-0.42	-0.42	-0.06	0.44	0.30	0.16	0.22	-0.32	-0.15	-0.41	-0.13	0.27	0.35	0.25	0.13	0.23	0.49	0.35	0.80	-0.04	-0.11	0.07	-0.14	-0.63	-0.33	-0.43	-0.48	0.35	0.10	0.64	0.92	0.61	0.05	-0.01	-0.29	-0.08	-0.33	-0.38	-0.15	0.47	0.15	-0.05	0.11	0.74	0.15	0.35	0.24	0.14	0.01	-0.10	0.76	-0.19	0.01	-0.04	0.30	0.05	-0.22	-0.19	0.02	0.43	0.05	-0.11	-0.38	-0.25	-0.08	-0.22	0.09	0.07	-0.16	-0.37	-0.33	0.02	-0.42	-0.18	-0.17	0.27	-0.02	-0.12	-0.04	0.47	-0.02	0.07	-0.19	0.22	0.16	-0.22	-0.18	-0.20	-0.31	-0.42	-0.47	-0.24	0.01	-0.25	-0.40	0.00	-0.49	-0.19	-0.49	0.03	-0.57	0.15	-0.06	0.84	-0.21	0.02	0.34	0.02	-0.20	-0.27	-0.12	1.08	0.48	0.48	0.34	1.84	3.19	4.68	2.74	0.44	0.15	1.90	1.43	-0.28	-0.21	-0.23	-0.23	0.27	0.07	-0.15	0.03	0.09	-0.35	-0.71	0.14	0.29	-0.12	0.63	-0.30	0.17	0.31	0.32	0.15	0.61	-0.10	-0.31	-0.23	-0.08	-0.50	-0.42	-0.20	0.34	-0.18	-0.09	-0.36	-0.28	-0.07	-0.38	-0.11	IQCD	115811.00	chr12:113633250-113658880 (-) // 91.2 // q24.13	No	1552540_s_at
1552541_at	TAGAP	0.46	0.05	-0.39	-0.05	-0.06	-0.26	-0.22	0.06	0.22	0.06	0.09	0.50	-0.09	0.18	-0.10	-0.01	0.27	0.51	0.62	0.82	0.24	0.37	0.20	0.27	1.21	0.11	0.85	1.36	-0.29	0.14	-0.28	-0.28	0.87	0.22	-0.04	-0.16	0.06	0.13	0.25	-0.15	0.14	-0.07	0.18	0.32	-0.29	-0.33	-0.42	0.02	-0.15	0.15	0.30	0.50	0.25	0.56	-0.19	-0.23	-0.10	0.02	0.29	-0.27	-0.01	-0.11	0.17	-0.08	0.04	-0.07	-0.07	-0.35	0.74	0.12	0.21	0.23	0.19	0.42	-0.03	-0.03	0.48	0.20	0.17	-0.29	-0.01	0.19	0.29	-0.12	-0.06	-0.11	-0.40	0.43	0.01	0.31	-0.28	0.07	0.17	0.12	-0.12	-0.20	-0.01	0.18	0.05	-0.12	-0.11	0.05	-0.17	-0.03	-0.06	-0.45	-0.15	-0.16	0.15	0.09	-0.08	0.29	-0.04	-0.13	-0.22	-0.06	0.02	-0.13	-0.24	-0.25	0.09	0.09	-0.18	0.17	0.30	0.12	-0.05	0.10	0.28	0.15	-0.04	0.10	0.42	0.41	0.07	0.40	-0.11	0.08	-0.14	-0.03	0.62	0.18	-0.26	0.18	-0.16	-0.16	-0.40	-0.21	0.21	0.22	-0.06	-0.40	-0.16	0.04	-0.07	-0.19	-0.08	-0.14	-0.34	-0.23	0.64	-0.06	-0.33	-0.22	0.55	0.43	-0.39	-0.33	-0.15	-0.27	-0.36	0.20	-0.22	0.22	-0.38	-0.19	0.77	0.78	0.33	0.28	-0.18	0.25	-0.04	-0.04	-0.24	-0.07	-0.13	-0.18	0.11	0.08	-0.08	-0.16	TAGAP	117289.00	chr6:159459944-159466184 (-) // 97.84 // q25.3	No	1552541_at
1552542_s_at	TAGAP	0.22	0.05	-0.18	-0.18	-0.05	0.00	-0.12	0.05	0.02	0.03	0.05	0.10	-0.04	0.08	-0.18	-0.07	1.79	2.90	2.50	3.26	0.01	0.05	-0.16	-0.07	4.29	1.57	2.87	3.40	-0.18	-0.18	-0.12	-0.25	0.85	0.00	0.08	0.03	0.05	-0.15	-0.09	0.00	0.05	-0.07	0.13	-0.03	0.08	-0.18	0.02	0.08	-0.04	0.09	0.12	-0.02	0.05	-0.10	-0.14	-0.14	0.02	-0.18	-0.02	-0.08	0.18	-0.20	-0.10	0.07	-0.10	-0.03	-0.07	-0.01	2.53	0.98	2.14	1.61	0.13	0.42	0.06	0.05	0.15	-0.04	0.07	-0.13	0.00	-0.10	-0.01	-0.06	0.09	0.12	0.03	0.04	-0.15	-0.11	-0.16	-0.02	0.34	0.05	0.12	0.13	-0.09	-0.06	-0.10	0.05	-0.07	0.29	-0.03	0.13	0.03	-0.21	-0.10	-0.23	-0.06	0.17	0.36	0.43	0.00	0.11	-0.06	-0.13	-0.22	-0.13	-0.11	-0.10	0.07	0.47	0.37	0.75	0.12	0.32	0.44	0.39	0.36	0.54	0.32	0.15	-0.11	0.16	-0.01	-0.02	-0.10	0.09	-0.05	-0.01	0.06	-0.07	-0.23	-0.06	-0.11	-0.09	-0.23	0.02	-0.19	0.02	-0.18	-0.17	-0.03	-0.14	0.17	-0.01	-0.25	-0.01	-0.20	-0.02	0.17	-0.06	-0.06	-0.11	-0.12	0.22	-0.33	-0.27	0.04	-0.03	-0.08	0.02	-0.16	0.05	-0.10	-0.22	1.36	2.15	1.78	2.28	0.01	0.00	-0.08	0.50	-0.13	-0.15	0.02	0.00	0.15	0.02	-0.16	-0.07	TAGAP	117289.00	chr6:159459944-159466184 (-) // 97.84 // q25.3	No	1552542_s_at
1552543_a_at	STON2	0.58	0.39	0.63	0.50	-0.20	-0.20	-0.38	0.07	0.31	-0.10	0.12	0.42	-0.05	0.01	-0.09	0.12	0.04	0.09	0.06	0.08	0.12	0.21	0.04	0.59	-0.03	0.08	0.13	0.21	-0.19	0.25	-0.24	-0.26	0.32	0.02	-0.17	-0.37	0.15	-0.13	0.17	-0.01	-0.16	-0.26	-0.31	-0.01	-0.21	-0.15	-0.05	-0.01	-0.08	0.06	0.14	0.06	0.03	0.26	0.04	-0.10	0.18	0.03	0.13	0.08	-0.02	-0.07	-0.17	0.15	-0.06	-0.09	-0.15	0.03	0.12	-0.02	-0.13	-0.20	-0.04	0.16	-0.05	-0.26	0.34	0.11	0.08	-0.03	-0.03	-0.07	-0.05	-0.02	0.04	0.31	0.08	0.49	-0.21	0.28	-0.04	-0.18	1.28	0.58	0.20	0.53	0.19	0.49	0.59	0.21	0.03	-0.01	-0.11	0.00	-0.16	-0.35	-0.17	-0.40	-0.24	-0.28	-0.37	-0.02	-0.34	0.07	-0.15	-0.37	-0.04	0.04	0.08	-0.05	0.00	-0.13	-0.26	-0.24	-0.23	-0.16	-0.28	-0.17	0.44	0.11	0.06	-0.15	0.58	0.30	0.17	0.34	-0.14	-0.13	-0.27	-0.07	0.32	-0.13	-0.05	0.23	-0.15	-0.18	-0.29	-0.15	1.54	0.95	0.95	0.82	-0.19	0.12	-0.06	0.00	-0.18	-0.03	-0.29	-0.20	0.32	-0.29	-0.13	0.03	0.37	0.18	0.49	-0.22	-0.30	-0.19	-0.04	0.27	-0.22	0.02	-0.19	-0.33	0.53	0.18	0.22	-0.09	0.31	0.52	0.30	0.58	0.08	0.31	0.18	-0.01	0.04	0.01	0.20	-0.27	STON2	85439.00	chr14:81736908-81864927 (-) // 100.0 // q31.1	Yes	1552543_a_at
1552544_at	SERPINA12	-0.02	-0.05	-0.14	-0.08	0.08	-0.02	-0.11	0.31	0.08	-0.02	0.00	0.08	-0.11	-0.02	-0.04	-0.11	-0.04	-0.07	0.24	0.04	0.11	0.04	-0.02	0.02	0.16	0.11	0.14	0.27	-0.05	0.09	-0.06	-0.29	0.18	0.13	0.02	0.00	0.10	0.03	-0.02	0.08	0.07	-0.03	0.06	0.05	-0.03	-0.05	-0.06	0.14	0.06	0.04	0.07	0.01	0.17	-0.04	-0.10	-0.28	0.03	-0.15	-0.06	-0.07	-0.03	0.04	-0.03	-0.01	-0.15	-0.11	-0.16	0.06	0.22	-0.02	0.04	0.05	0.10	0.23	0.16	-0.11	0.05	0.00	-0.01	-0.12	-0.02	-0.20	-0.11	-0.04	0.08	-0.03	0.05	-0.09	-0.01	0.02	-0.03	-0.02	0.16	-0.05	-0.05	0.03	0.25	-0.12	0.02	0.18	0.12	0.22	-0.06	-0.08	0.07	0.08	0.11	0.35	0.02	0.13	0.12	0.08	-0.16	-0.03	-0.19	-0.11	0.12	-0.17	-0.12	-0.16	0.01	0.06	-0.06	0.00	0.25	0.05	-0.01	-0.05	0.22	0.15	0.25	-0.05	0.00	0.28	0.07	0.14	0.05	0.03	0.04	0.19	0.03	0.05	0.00	0.17	-0.23	0.03	-0.05	0.04	-0.11	-0.15	-0.11	-0.15	-0.15	-0.01	-0.26	-0.13	-0.06	-0.08	-0.10	-0.09	0.13	-0.07	-0.01	0.05	0.03	0.16	-0.23	-0.26	-0.11	-0.10	-0.13	0.06	-0.24	0.13	-0.22	-0.08	0.20	0.02	-0.05	0.10	0.02	0.10	-0.19	-0.05	-0.13	0.05	0.23	0.13	0.25	0.16	0.04	-0.07	SERPINA12	145264.00	chr14:94953610-94984181 (-) // 92.72 // q32.13	No	1552544_at
1552546_a_at	LETM2	-1.06	-0.54	-0.51	-0.46	0.49	2.39	3.02	4.01	-0.21	0.19	2.06	1.38	2.14	1.32	2.09	2.94	0.55	-0.39	-0.58	-0.76	3.47	1.69	2.43	2.62	0.15	-0.11	-0.42	-0.71	1.22	0.64	2.05	1.40	-0.55	-0.66	-0.39	-0.60	0.91	0.52	1.05	0.90	-0.62	-0.88	-0.55	-0.99	-0.74	-1.22	-0.94	0.05	0.47	2.41	1.58	-0.61	0.01	0.67	0.88	1.59	-0.96	-1.01	-0.87	-1.07	1.67	2.27	3.38	3.41	-0.66	-0.83	-0.53	-0.66	-0.81	-0.77	-0.87	-0.65	0.15	0.14	1.75	2.69	1.49	2.56	1.72	1.70	0.04	-0.11	-0.30	-0.30	-0.92	0.49	1.13	0.57	-0.43	-0.79	-0.98	-0.67	-1.07	-0.72	-0.69	-0.57	-0.65	-0.69	-0.86	-0.19	-0.44	1.22	3.69	4.13	-0.54	-0.93	-0.65	-0.51	0.05	-0.19	-0.64	-0.73	-0.75	-0.81	-0.67	-0.49	3.11	2.16	2.71	3.79	-0.81	-1.14	-0.25	-1.04	-0.84	-1.02	-0.83	-0.37	-0.84	-0.70	-0.44	-0.50	1.21	1.66	1.62	1.18	-0.94	-0.92	-0.74	-0.52	0.56	0.63	1.82	2.38	0.53	-0.59	-0.69	-0.73	-0.78	-0.20	-0.48	1.23	1.41	3.45	4.10	4.53	1.19	2.41	2.52	2.35	1.22	2.37	2.13	2.10	-0.60	-0.47	-0.87	0.95	-0.55	-0.49	0.01	0.37	1.77	3.05	2.76	2.16	4.11	2.07	2.37	2.74	0.84	0.21	0.08	0.46	-0.24	-0.41	0.87	1.42	-0.21	-0.19	-0.30	0.03	LETM2	137994.00	chr8:38244019-38266061 (+) // 96.81 // p11.23	No	1552546_a_at
1552548_at	BSND	0.00	-0.06	-0.27	-0.12	-0.04	0.11	-0.22	-0.06	0.13	0.02	-0.04	0.08	-0.17	-0.03	-0.09	0.12	0.36	-0.14	0.48	0.32	0.01	0.02	-0.09	0.17	-0.17	0.04	0.27	0.31	-0.10	0.05	-0.30	-0.10	0.48	0.10	0.06	-0.04	0.11	-0.17	0.12	0.09	0.05	0.05	-0.04	0.13	-0.05	0.06	-0.08	0.08	-0.25	-0.03	0.08	0.36	0.07	-0.12	-0.14	-0.20	0.12	-0.13	0.05	-0.04	0.15	-0.06	0.02	0.11	0.11	0.00	-0.07	-0.04	0.41	0.01	-0.18	0.07	-0.02	0.54	-0.05	0.02	0.21	0.07	0.00	-0.20	0.11	-0.12	-0.03	0.21	-0.01	-0.05	-0.36	0.19	-0.22	-0.08	-0.12	0.13	0.34	0.00	0.01	-0.09	0.09	-0.04	0.08	0.07	0.14	0.14	-0.05	-0.01	-0.07	-0.12	0.02	-0.07	0.03	0.03	0.02	0.26	-0.16	0.11	-0.23	-0.13	-0.09	0.04	0.09	-0.01	-0.09	-0.03	-0.12	-0.02	0.20	0.20	-0.02	-0.04	0.20	0.08	0.31	0.13	0.16	0.10	0.13	0.28	-0.03	-0.18	-0.09	0.15	0.00	0.05	0.00	-0.10	0.00	-0.20	-0.26	0.12	-0.04	0.01	-0.14	-0.29	-0.18	-0.07	-0.13	-0.07	-0.24	-0.01	-0.06	-0.25	0.39	0.02	-0.12	-0.18	0.07	0.13	-0.11	-0.28	-0.05	-0.19	0.01	0.01	-0.10	0.20	-0.03	-0.01	0.17	0.17	0.01	0.02	0.00	-0.01	-0.14	0.26	-0.03	-0.01	-0.01	-0.06	0.02	0.04	-0.27	-0.06	BSND	7809.00	chr1:55464616-55474465 (+) // 94.85 // p32.3	No	1552548_at
1552549_a_at	BSND	0.35	0.24	-0.48	-0.11	-0.12	-0.03	-0.32	0.08	0.30	0.10	-0.24	-0.02	-0.06	-0.01	-0.20	-0.19	0.09	-0.17	0.30	0.06	0.27	0.11	0.09	0.30	0.01	0.02	0.27	0.35	-0.02	0.23	-0.30	-0.13	0.21	0.02	-0.11	-0.14	0.04	-0.21	0.03	0.09	0.28	-0.14	-0.22	0.22	-0.03	-0.15	-0.23	0.14	-0.14	0.06	0.09	0.21	0.04	0.21	0.06	-0.15	0.12	-0.24	-0.02	-0.02	0.12	-0.23	0.03	0.11	-0.01	-0.01	-0.15	-0.10	0.43	-0.07	-0.36	-0.09	0.09	0.47	0.02	0.03	0.32	0.16	0.08	-0.19	0.15	-0.05	-0.09	-0.20	0.09	0.06	-0.01	0.38	0.17	0.65	0.25	0.30	0.38	0.19	0.05	-0.09	0.31	-0.06	0.04	0.19	0.14	0.07	-0.17	-0.03	0.23	-0.26	-0.08	-0.15	0.34	-0.07	0.03	0.11	0.08	-0.03	-0.03	0.00	0.04	-0.21	-0.29	-0.03	0.26	-0.02	-0.08	-0.02	0.38	0.30	-0.14	-0.22	0.36	0.02	-0.07	0.01	0.14	0.07	0.01	0.29	0.18	0.09	0.02	0.11	0.23	0.14	-0.07	0.13	-0.29	-0.08	-0.43	0.06	0.16	0.03	-0.04	-0.19	-0.20	-0.17	-0.33	-0.09	0.01	-0.06	-0.06	-0.08	0.31	0.13	-0.09	0.05	0.04	0.04	-0.33	-0.24	-0.19	-0.26	-0.02	0.05	0.05	0.12	-0.28	-0.29	0.58	0.18	0.13	0.06	0.29	-0.06	-0.25	0.10	0.10	-0.18	-0.35	-0.05	-0.01	0.05	-0.25	-0.34	BSND	7809.00	chr1:55464616-55474465 (+) // 94.85 // p32.3	No	1552549_a_at
1552552_s_at	CLEC4C	0.05	0.18	-0.12	0.04	-0.06	-0.09	-0.08	0.09	0.03	-0.04	-0.08	0.06	-0.32	0.20	-0.02	-0.12	0.68	-0.05	-0.07	0.09	0.25	0.13	0.25	0.11	-0.05	0.02	-0.08	0.13	0.00	0.21	0.04	-0.06	0.15	0.07	0.02	0.05	-0.02	-0.14	0.02	0.08	-0.13	0.07	0.00	0.04	0.12	-0.04	-0.10	-0.04	-0.03	0.10	0.17	0.14	-0.05	0.04	0.00	0.04	-0.08	-0.08	0.11	0.04	-0.12	-0.07	0.03	-0.10	-0.06	0.01	0.08	-0.12	0.09	0.08	-0.07	0.20	-0.05	0.36	0.06	0.07	0.25	0.15	-0.10	-0.04	-0.03	-0.07	0.14	-0.04	-0.05	0.01	-0.13	0.09	0.05	0.01	-0.24	-0.06	0.21	0.11	-0.04	0.06	-0.16	-0.12	0.04	0.00	-0.05	0.11	0.03	0.13	0.03	0.02	0.11	0.21	0.02	0.04	-0.23	-0.05	0.19	0.02	0.08	-0.04	0.10	-0.01	-0.01	0.08	-0.13	-0.08	-0.07	0.01	0.05	0.16	-0.06	-0.06	0.05	0.04	-0.12	-0.01	0.20	0.04	0.08	-0.07	0.33	0.10	-0.06	0.02	0.00	-0.06	-0.11	0.04	0.06	0.14	-0.15	-0.11	-0.11	0.03	0.01	-0.18	-0.06	-0.12	0.09	-0.10	0.06	0.00	-0.11	0.02	0.41	0.03	0.07	-0.12	0.28	0.03	-0.05	-0.10	-0.09	-0.10	-0.02	-0.02	-0.18	-0.02	0.01	-0.02	0.28	0.13	-0.01	0.11	-0.04	-0.12	-0.15	-0.09	0.05	-0.01	0.08	-0.10	0.01	0.41	0.20	0.21	CLEC4C	170482.00	chr12:7882040-7900074 (-) // 68.92 // p13.31	No	1552552_s_at
1552553_a_at	NLRC4	0.00	-0.16	0.07	0.22	-0.14	-0.16	-0.12	0.15	-0.04	0.08	0.30	-0.01	-0.02	0.07	-0.09	0.12	0.26	0.34	0.50	0.22	-0.18	-0.12	0.13	-0.02	0.13	1.07	0.62	0.51	-0.17	0.11	0.15	0.00	0.13	0.04	0.04	-0.01	-0.06	-0.02	0.04	0.04	0.07	-0.10	0.22	-0.16	0.06	-0.32	-0.27	0.05	-0.20	0.33	-0.01	0.10	-0.07	-0.16	-0.08	-0.04	-0.11	0.04	0.09	-0.14	-0.20	-0.05	-0.21	-0.15	-0.11	0.05	-0.07	0.05	3.68	1.93	2.93	2.54	-0.24	-0.01	-0.04	0.06	-0.05	0.13	-0.08	-0.04	-0.15	-0.07	-0.08	-0.10	0.02	-0.07	0.11	-0.03	-0.24	-0.01	0.13	-0.12	0.00	0.19	-0.02	0.22	0.03	0.14	0.02	0.06	0.07	0.07	0.07	0.14	-0.19	0.10	-0.04	0.17	-0.08	-0.10	-0.03	-0.04	-0.21	0.00	-0.20	0.07	-0.05	-0.10	0.09	-0.10	-0.03	0.09	0.16	0.13	0.35	0.19	0.21	0.07	0.13	0.03	0.27	0.12	-0.20	-0.07	0.05	0.64	0.05	0.04	-0.11	0.16	-0.08	-0.10	-0.18	0.11	-0.06	-0.01	-0.03	0.03	-0.30	-0.13	0.30	0.03	-0.22	-0.13	-0.13	-0.23	-0.23	0.05	0.07	-0.02	-0.18	0.03	0.10	0.03	0.07	0.22	-0.07	-0.01	0.02	0.08	-0.06	0.09	-0.22	0.04	0.04	0.10	0.20	0.08	0.07	0.35	-0.21	-0.06	0.01	-0.03	-0.29	-0.13	-0.09	-0.13	-0.13	-0.21	-0.03	-0.14	NLRC4	58484.00	chr2:32449522-32490801 (-) // 98.88 // p22.3	No	1552553_a_at
1552554_a_at	NLRC4	0.02	0.00	-0.16	0.09	0.00	0.00	0.01	0.04	-0.09	0.07	-0.01	0.04	-0.01	0.19	0.13	0.01	0.41	0.16	0.14	0.22	0.17	0.07	0.02	0.06	0.26	0.29	0.15	0.05	-0.09	0.12	-0.05	0.02	0.06	0.18	0.15	0.01	-0.10	-0.08	0.05	-0.17	-0.07	-0.09	-0.18	-0.07	-0.01	-0.13	-0.16	0.05	-0.10	0.14	0.10	-0.01	0.01	0.10	-0.01	-0.11	-0.25	0.04	0.01	-0.22	0.04	-0.03	-0.10	0.22	0.00	0.04	0.01	0.04	1.22	0.35	0.87	0.36	-0.14	0.39	-0.04	0.06	0.23	0.04	-0.10	-0.01	0.12	0.14	0.09	-0.01	0.12	-0.06	-0.17	0.10	-0.09	0.08	-0.12	0.14	0.01	0.12	-0.01	-0.02	-0.04	0.28	0.04	0.15	-0.03	0.00	-0.10	-0.20	0.13	-0.05	-0.06	-0.08	0.04	-0.04	-0.10	-0.01	0.05	0.21	0.01	-0.06	-0.06	0.21	-0.12	-0.08	0.17	0.16	-0.09	-0.06	0.17	-0.02	-0.05	0.09	0.13	-0.09	-0.06	-0.09	-0.09	0.02	0.20	-0.04	0.07	0.03	-0.13	-0.07	0.23	0.03	-0.05	0.02	0.14	0.30	-0.14	-0.19	0.09	-0.04	-0.05	-0.06	-0.07	-0.15	-0.21	0.08	0.26	-0.14	-0.12	-0.05	-0.11	-0.07	-0.09	0.00	-0.03	0.26	-0.07	-0.16	-0.02	-0.02	-0.17	-0.03	-0.11	0.11	-0.10	0.01	-0.10	0.17	0.01	0.17	0.16	-0.07	-0.01	0.00	0.16	-0.20	-0.17	-0.07	0.08	0.02	-0.08	0.08	NLRC4	58484.00	chr2:32449522-32490801 (-) // 98.88 // p22.3	No	1552554_a_at
1552555_at	PRSS36	0.46	0.28	-0.30	0.07	-0.11	-0.08	-0.22	0.21	0.38	0.12	0.18	0.65	-0.08	0.07	0.01	0.17	-0.19	-0.23	0.18	-0.08	0.01	0.32	0.34	0.29	-0.08	0.04	0.17	0.40	-0.17	0.15	-0.11	-0.16	0.25	-0.02	-0.05	-0.35	-0.04	-0.15	-0.04	-0.08	-0.14	-0.08	0.28	0.23	-0.34	-0.02	-0.07	0.04	0.13	0.26	0.38	0.56	-0.15	0.12	-0.11	-0.09	0.14	0.01	0.01	0.11	0.06	-0.32	-0.16	-0.06	0.00	-0.01	-0.14	-0.18	0.37	-0.02	-0.04	-0.02	0.21	0.58	0.07	0.26	0.44	0.27	0.05	-0.13	-0.03	0.06	0.20	0.08	0.02	0.05	-0.24	0.30	-0.21	0.04	-0.16	-0.05	0.48	0.09	0.06	-0.10	-0.08	-0.14	-0.06	-0.02	-0.12	0.32	-0.02	0.10	-0.07	-0.36	0.01	-0.07	0.06	0.00	0.06	0.08	0.05	0.16	0.00	0.14	-0.01	-0.18	-0.08	-0.16	-0.04	-0.03	-0.18	-0.02	-0.03	-0.05	-0.16	-0.12	0.19	-0.01	0.07	-0.13	0.32	0.17	0.06	0.47	-0.16	-0.11	-0.01	-0.03	0.21	0.32	0.26	0.20	-0.23	-0.04	-0.23	-0.06	-0.18	0.12	-0.05	-0.32	-0.25	0.11	-0.12	0.00	-0.09	0.08	0.12	0.15	0.43	0.15	-0.02	0.10	0.43	0.44	-0.18	-0.09	-0.10	-0.22	-0.36	-0.05	-0.09	0.42	-0.09	-0.13	0.66	0.19	-0.02	0.04	-0.19	-0.17	-0.20	0.14	-0.12	0.06	-0.12	-0.06	0.00	-0.10	-0.09	-0.33	PRSS36	146547.00	chr16:31150246-31161387 (-) // 99.54 // p11.2	No	1552555_at
1552557_a_at	ZDHHC15	-0.12	0.20	0.05	-0.05	0.04	-0.08	-0.01	0.12	-0.09	0.00	0.04	-0.17	0.16	0.06	0.03	0.13	0.02	0.03	0.10	-0.01	0.07	-0.12	0.26	-0.12	0.14	0.23	0.14	-0.13	0.00	0.03	0.06	0.24	0.66	0.63	1.13	1.20	-0.16	-0.11	-0.06	-0.11	0.20	-0.12	0.29	-0.10	3.38	3.02	3.11	2.69	-0.09	-0.01	-0.01	-0.24	-0.18	-0.02	-0.16	-0.06	-0.28	0.00	-0.08	-0.13	-0.17	-0.10	-0.19	-0.21	-0.12	-0.12	-0.13	-0.25	-0.04	0.02	-0.01	0.07	-0.05	0.05	-0.09	1.25	-0.14	-0.12	-0.05	-0.13	-0.15	-0.15	-0.09	-0.11	0.00	-0.02	0.08	0.06	0.07	-0.06	-0.17	-0.04	0.07	-0.03	-0.07	0.91	0.02	-0.12	-0.10	-0.02	-0.01	-0.06	0.18	0.22	0.02	0.03	0.04	0.05	-0.06	-0.10	-0.01	-0.12	-0.01	-0.25	-0.08	-0.01	0.09	-0.03	-0.03	-0.04	-0.01	-0.01	-0.10	0.02	0.17	0.00	-0.02	0.02	0.38	1.06	0.76	0.94	-0.30	-0.12	-0.09	0.20	0.57	0.71	0.66	0.53	-0.14	-0.02	-0.02	0.11	4.28	3.78	3.42	3.52	2.59	1.64	1.61	0.93	-0.15	-0.17	-0.12	-0.05	0.10	-0.05	0.07	-0.09	-0.19	-0.14	-0.02	0.11	-0.16	-0.05	-0.15	0.03	1.08	1.18	0.02	1.18	3.02	1.69	2.66	0.19	-0.15	-0.12	-0.07	0.03	-0.12	0.02	-0.06	-0.14	-0.14	-0.06	0.01	0.06	-0.01	-0.03	-0.02	0.16	ZDHHC15	158866.00	chrX:74592060-74742875 (-) // 99.44 // q13.3	Yes	1552557_a_at
1552558_a_at	RAI1	0.10	-0.09	-0.52	-0.16	0.14	-0.06	-0.14	0.13	0.14	0.06	-0.06	0.19	-0.11	0.22	0.10	0.17	0.00	-0.04	0.21	0.07	-0.04	-0.04	0.12	0.20	0.02	0.06	0.34	0.18	-0.34	0.15	-0.31	-0.30	0.33	0.08	-0.05	-0.24	0.16	-0.25	-0.25	0.09	-0.10	-0.15	0.05	-0.04	-0.22	0.02	-0.12	0.21	0.03	0.05	0.16	0.01	0.24	0.05	0.13	-0.18	0.16	-0.21	-0.07	0.07	0.16	-0.05	-0.06	0.11	0.22	-0.20	-0.15	-0.06	0.42	0.13	0.02	0.04	0.05	0.63	0.05	0.06	0.26	0.25	0.19	-0.24	0.22	-0.26	-0.13	-0.03	-0.04	0.04	-0.05	0.20	-0.22	0.04	0.20	0.10	0.20	0.18	-0.06	-0.12	0.22	-0.03	-0.07	0.12	0.08	0.30	-0.05	0.19	0.18	-0.24	-0.06	-0.09	0.03	-0.05	0.26	0.00	-0.03	0.17	-0.18	0.02	0.10	-0.18	-0.09	-0.23	-0.08	-0.05	-0.15	0.03	0.17	-0.14	-0.17	0.00	0.18	-0.01	0.20	-0.08	0.21	0.12	0.22	0.44	0.03	-0.12	0.00	0.21	0.00	0.17	-0.19	0.13	-0.34	-0.16	-0.57	-0.08	-0.08	0.03	-0.09	-0.40	-0.24	-0.04	-0.36	-0.19	-0.10	0.20	-0.02	0.07	0.33	0.09	0.12	0.20	0.21	0.30	-0.28	-0.35	-0.25	-0.13	-0.04	0.16	-0.08	0.20	-0.21	-0.15	0.36	0.18	0.10	0.03	0.35	-0.13	-0.12	0.40	-0.17	-0.04	-0.35	0.04	0.06	-0.05	-0.25	-0.39	RAI1	10743.00	chr17:17685026-17714763 (+) // 96.13 // p11.2	No	1552558_a_at
1552559_a_at	CDK15	2.20	0.09	-0.33	-0.09	0.14	-0.12	-0.37	-0.25	0.15	-0.02	0.10	0.38	-0.16	0.15	0.21	0.13	-0.07	-0.09	-0.09	0.01	0.19	-0.08	0.25	0.29	0.02	-0.15	0.43	0.18	0.11	0.02	-0.18	-0.10	0.13	-0.06	-0.12	-0.29	1.16	-0.19	-0.10	0.06	0.06	-0.18	-0.09	0.09	-0.19	0.09	0.13	0.69	0.04	-0.09	0.19	0.25	-0.04	-0.08	0.21	-0.09	0.28	-0.02	-0.10	0.22	0.29	-0.16	-0.10	0.19	0.14	-0.14	-0.27	-0.14	0.23	0.01	-0.11	-0.18	0.24	0.58	-0.04	-0.04	1.18	0.69	0.65	0.71	0.22	-0.13	0.05	0.02	-0.15	-0.08	-0.21	0.27	-0.06	-0.04	0.09	-0.12	0.21	0.28	0.00	-0.01	0.26	-0.11	0.00	-0.01	0.13	0.23	-0.19	0.14	0.01	-0.17	0.23	0.11	-0.18	-0.19	0.24	0.04	-0.17	-0.01	-0.34	-0.20	0.30	-0.04	0.05	-0.10	-0.06	-0.05	-0.16	-0.22	0.11	-0.09	-0.25	-0.09	0.35	-0.23	-0.02	-0.32	0.05	-0.01	0.10	0.14	-0.03	0.05	0.01	0.09	0.31	-0.07	-0.23	0.02	-0.15	0.13	-0.02	0.28	-0.04	0.16	-0.15	-0.22	-0.06	0.02	-0.29	0.02	-0.06	0.07	-0.13	0.01	0.29	0.05	0.16	0.18	1.90	0.19	0.11	-0.24	0.33	0.26	0.23	-0.04	0.46	0.28	0.29	0.08	1.32	-0.03	-0.08	0.04	0.17	0.02	-0.20	0.28	-0.08	0.01	-0.23	0.12	0.02	-0.02	-0.41	-0.33	CDK15	65061.00	chr2:202671191-202758770 (+) // 99.27 // q33.1	No	1552559_a_at
1552562_at	ZNF570	1.15	0.06	0.72	-0.20	0.33	0.49	0.29	0.15	0.99	1.11	0.81	1.31	0.09	-0.11	0.05	0.14	-0.09	-0.50	-0.10	0.45	-0.49	-0.60	-0.69	-0.63	0.10	-0.15	0.15	-0.20	-0.57	-0.19	-0.07	0.21	1.53	0.50	0.32	0.59	-0.94	-1.04	-1.04	-1.15	1.34	1.34	1.32	1.67	0.57	0.22	0.71	0.46	0.95	0.57	0.87	1.08	-0.94	-0.94	-0.89	-1.16	-0.69	-1.02	-0.79	-0.85	-0.90	-0.86	-1.10	-1.02	-0.73	-1.04	-0.80	-1.00	-0.06	-0.18	0.00	-0.05	1.86	1.42	1.07	1.03	1.10	0.66	0.79	0.74	-0.74	-0.98	-0.74	-0.80	-0.91	-0.85	-1.09	-0.85	-0.07	-0.27	-0.03	0.99	-0.48	-0.21	-0.34	-0.56	-0.75	-0.89	-1.08	-0.84	0.66	0.59	0.75	1.05	0.65	0.34	0.54	0.59	-0.87	-1.02	-0.74	-0.93	0.50	0.15	0.92	1.08	-0.86	-0.74	-0.71	-0.95	-0.39	-0.55	-0.68	-1.12	-0.25	-0.63	-0.97	-0.80	0.92	0.78	0.76	1.04	0.38	-0.04	-0.37	-0.30	1.03	0.19	0.95	0.86	-0.10	-0.24	0.09	0.01	1.72	1.38	1.94	1.64	1.71	2.09	2.13	1.28	-0.95	-0.84	-0.94	-0.75	-0.78	-0.22	0.14	0.63	0.14	-0.21	-0.11	-0.20	-0.79	-0.71	-0.95	0.10	1.03	1.15	1.63	0.48	0.83	1.28	1.48	0.57	-0.69	-0.66	-0.82	-0.92	0.48	0.03	-0.20	-0.17	0.61	0.39	0.59	0.61	1.52	1.57	1.16	1.38	ZNF570	148268.00	chr19:37959981-37976242 (+) // 93.46 // q13.12	No	1552562_at
1552563_a_at		0.05	0.01	-0.07	-0.08	-0.13	-0.05	0.08	0.03	0.06	-0.05	-0.11	0.06	-0.09	-0.01	0.01	-0.04	0.00	0.26	0.32	0.29	-0.04	0.05	0.06	0.09	0.19	0.26	0.69	0.64	-0.19	0.06	-0.06	-0.06	0.17	0.02	0.06	-0.18	-0.15	0.19	0.26	0.21	0.05	-0.19	0.03	0.03	0.02	0.03	0.21	0.31	-0.24	0.01	0.18	0.11	-0.04	0.15	0.17	-0.08	0.05	0.13	-0.07	0.07	-0.01	0.04	-0.08	-0.10	-0.10	-0.28	-0.13	0.03	0.10	0.11	-0.12	-0.10	0.05	0.20	0.02	-0.16	0.16	-0.01	0.09	-0.10	0.13	0.31	0.03	0.24	-0.13	-0.11	-0.06	0.18	-0.22	0.00	0.04	0.00	0.16	0.01	-0.09	-0.09	-0.19	-0.15	-0.04	-0.05	-0.04	0.22	-0.10	0.00	0.01	0.04	0.14	0.03	-0.26	-0.11	-0.08	0.11	-0.07	-0.03	-0.08	-0.16	-0.14	-0.13	-0.13	-0.26	-0.10	0.08	0.50	0.16	-0.15	-0.08	0.32	0.30	-0.06	-0.01	0.01	-0.18	0.13	0.05	0.13	0.12	-0.13	0.01	-0.02	-0.05	0.30	-0.01	0.04	0.02	-0.12	-0.03	0.23	0.09	-0.04	-0.05	0.01	-0.15	-0.05	-0.08	0.03	-0.07	0.05	-0.02	0.23	0.16	0.31	0.00	0.23	-0.01	-0.02	0.03	0.22	0.11	-0.07	-0.18	-0.21	0.26	-0.14	0.10	-0.08	-0.04	0.19	0.00	-0.01	-0.04	0.13	-0.15	-0.20	-0.09	-0.04	0.02	-0.06	0.02	-0.05	-0.04	0.09	-0.10			chr8:10994416-10996117 (-) // 99.42 // p23.1	No	1552563_a_at
1552564_at	NUDT9P1	0.00	-0.02	-0.15	0.04	0.50	-0.02	0.08	0.34	0.13	0.11	0.24	0.87	-0.03	0.17	-0.11	-0.13	0.64	0.40	0.46	0.49	-0.06	-0.02	0.04	0.10	1.96	0.97	0.51	0.63	-0.08	0.04	-0.07	0.02	0.36	0.16	0.28	0.06	-0.14	-0.07	-0.12	-0.10	-0.03	-0.02	-0.11	-0.01	0.02	-0.11	-0.09	0.01	0.16	0.44	0.42	0.13	0.07	0.09	0.16	0.25	-0.26	0.00	0.19	-0.01	-0.17	-0.05	-0.14	-0.10	-0.05	0.12	0.01	0.01	-0.08	0.03	-0.32	-0.16	-0.21	0.06	-0.01	-0.07	-0.02	0.27	0.01	0.04	-0.07	0.07	-0.11	-0.05	0.73	0.26	0.37	0.43	-0.13	0.10	-0.18	0.03	-0.03	0.40	0.13	-0.04	-0.15	-0.15	-0.01	-0.09	0.00	0.02	-0.08	-0.18	0.06	-0.16	-0.29	-0.16	-0.04	-0.09	-0.08	0.02	-0.02	-0.17	-0.01	-0.04	0.14	0.17	-0.03	0.01	0.07	0.10	0.08	0.10	0.12	0.08	-0.19	0.02	0.09	0.86	0.71	0.88	0.13	0.47	-0.19	0.15	0.08	0.01	-0.30	-0.10	0.11	0.03	-0.04	0.58	-0.15	-0.14	0.12	-0.23	0.31	-0.01	-0.14	-0.12	-0.21	-0.09	-0.14	-0.03	-0.17	-0.20	-0.21	-0.17	0.09	-0.02	-0.17	-0.15	-0.22	0.22	-0.09	-0.07	0.27	0.28	0.13	-0.03	0.05	-0.05	-0.07	0.06	-0.02	0.27	0.03	-0.08	-0.08	-0.04	-0.14	-0.17	-0.14	-0.05	0.05	-0.06	0.14	0.25	0.10	-0.01	NUDT9P1	119369.00	chr10:92911767-92912836 (-) // 97.63 // q23.32	No	1552564_at
1552566_at	BTBD16	0.56	2.21	2.19	2.54	0.06	-0.25	-0.36	0.09	1.46	0.49	0.34	1.14	0.52	0.41	0.79	0.85	0.02	-0.19	0.45	-0.16	0.98	2.14	2.37	3.21	-0.01	0.24	-0.04	0.09	-0.21	0.10	0.08	0.27	0.08	-0.23	-0.26	-0.08	1.65	2.13	4.44	3.26	0.10	-0.25	0.19	0.07	-0.19	-0.19	-0.13	0.05	0.28	0.71	0.21	0.04	2.27	2.37	2.32	3.11	-0.28	-0.18	-0.26	-0.30	0.02	0.12	-0.28	-0.14	-0.07	-0.24	-0.22	-0.35	0.10	-0.16	-0.24	0.01	0.06	0.00	-0.18	-0.09	0.26	-0.01	0.03	-0.12	4.01	1.94	1.26	1.26	0.09	-0.12	-0.28	0.16	1.47	0.55	0.58	1.84	0.13	-0.15	-0.18	-0.08	0.44	0.09	0.01	0.23	-0.04	0.17	-0.18	-0.09	-0.32	-0.35	-0.40	-0.23	-0.13	-0.13	-0.29	-0.09	-0.24	-0.14	-0.19	-0.28	-0.24	-0.05	0.01	-0.40	-0.02	-0.36	-0.34	-0.18	0.07	-0.13	-0.22	-0.14	0.01	-0.19	-0.10	-0.08	0.04	0.14	-0.11	-0.03	0.04	-0.22	-0.08	-0.06	-0.14	0.33	1.07	2.36	-0.14	-0.30	-0.19	-0.09	-0.21	-0.10	-0.11	0.85	1.15	0.72	2.78	5.06	-0.27	-0.04	-0.08	0.14	0.16	-0.07	-0.07	0.03	0.32	0.42	0.14	0.16	-0.36	-0.33	-0.15	-0.02	-0.28	-0.24	-0.18	-0.11	-0.01	0.01	-0.08	0.13	1.36	0.67	1.10	0.19	-0.05	-0.15	-0.06	-0.01	0.12	0.01	-0.13	-0.32	BTBD16	118663.00	chr10:124030820-124097676 (+) // 99.95 // q26.13	No	1552566_at
1552568_at	RTP3	0.64	0.22	-0.32	-0.12	-0.07	-0.08	-0.39	0.15	0.23	0.15	-0.03	0.53	-0.08	0.05	0.12	-0.05	0.26	0.20	0.25	0.30	0.34	0.15	0.11	0.48	0.00	0.04	0.42	0.50	-0.09	0.09	-0.26	-0.15	0.36	-0.08	-0.02	-0.34	0.03	-0.09	-0.12	-0.16	0.15	0.01	0.21	0.38	0.01	-0.08	-0.07	-0.05	-0.10	0.16	0.38	0.24	0.28	0.11	0.00	-0.19	0.00	-0.01	0.04	-0.12	0.07	0.04	-0.02	-0.08	0.02	-0.17	-0.12	-0.08	0.30	0.07	0.02	-0.04	0.14	0.59	0.04	0.01	0.36	0.18	0.21	-0.26	0.06	-0.08	0.11	-0.12	-0.15	-0.13	-0.38	0.41	0.04	0.22	-0.03	0.37	0.46	0.04	-0.09	-0.04	0.18	0.02	0.03	-0.07	0.27	0.49	-0.07	0.02	0.48	-0.18	-0.05	-0.14	0.31	0.00	0.22	0.47	-0.12	0.03	-0.22	-0.15	0.07	-0.14	-0.24	-0.21	0.16	-0.10	-0.30	-0.15	0.12	0.10	-0.29	-0.18	0.84	-0.07	0.07	-0.03	0.19	0.32	0.12	0.08	0.07	-0.10	-0.04	0.05	0.55	-0.10	-0.15	0.19	-0.04	-0.12	-0.43	0.06	-0.06	0.23	1.40	0.42	-0.16	0.03	0.02	0.01	-0.22	-0.16	-0.17	0.00	0.55	0.04	-0.12	0.21	0.36	0.10	-0.39	-0.22	-0.05	-0.23	0.01	-0.20	0.20	0.21	-0.11	-0.07	0.85	0.02	0.03	-0.06	-0.17	-0.12	-0.23	0.10	0.04	0.04	-0.26	-0.05	0.49	0.28	-0.07	-0.30	RTP3	83597.00	chr3:46539484-46542439 (+) // 92.71 // p21.31	No	1552568_at
1552569_a_at	RTP3	0.24	-0.07	-0.23	-0.12	0.00	-0.04	0.08	0.21	-0.05	-0.02	-0.06	-0.05	0.13	-0.16	0.03	0.00	0.40	0.15	0.44	0.24	0.02	-0.12	0.03	0.10	-0.04	0.19	0.19	-0.02	0.06	0.01	0.00	0.03	0.10	-0.18	0.07	-0.15	-0.06	-0.25	-0.05	-0.07	0.17	-0.10	0.00	-0.01	0.08	-0.15	0.00	0.27	-0.06	0.00	0.03	0.01	0.02	0.06	-0.03	0.28	-0.19	-0.18	0.02	-0.10	0.19	-0.24	-0.16	0.07	-0.10	-0.05	-0.20	-0.18	0.15	-0.18	0.03	0.24	0.16	0.23	0.22	0.11	0.04	-0.04	0.13	0.02	0.12	-0.13	-0.14	-0.16	0.22	0.22	0.03	0.20	-0.07	0.03	0.08	-0.21	0.33	0.08	0.09	0.13	0.02	-0.23	-0.07	0.13	0.18	0.14	0.24	0.11	0.14	-0.17	-0.01	-0.04	-0.11	-0.07	-0.12	-0.14	0.02	0.00	-0.05	0.06	0.11	-0.13	0.11	-0.09	0.03	-0.16	-0.03	-0.12	0.34	-0.04	-0.05	-0.14	0.27	-0.04	-0.05	0.09	-0.09	0.36	0.11	0.34	0.07	-0.09	-0.01	0.09	-0.03	0.04	0.00	0.02	-0.08	-0.14	-0.22	-0.18	-0.10	0.66	1.77	1.21	-0.19	-0.19	-0.09	-0.05	-0.27	0.10	-0.01	-0.11	0.06	0.22	0.05	0.30	0.01	-0.04	-0.10	-0.17	0.25	0.21	0.01	0.02	0.30	0.35	0.45	0.18	0.05	-0.02	0.05	0.22	-0.03	-0.08	-0.28	-0.10	-0.01	-0.09	0.24	0.11	0.31	-0.06	-0.18	-0.15	RTP3	83597.00	chr3:46539484-46542439 (+) // 92.71 // p21.31	No	1552569_a_at
1552570_at	TSPEAR	0.01	0.05	-0.14	0.00	-0.07	-0.18	-0.29	0.05	0.20	0.09	0.02	0.17	-0.19	0.08	0.08	0.00	-0.06	0.14	0.14	0.00	-0.05	0.16	0.00	0.07	-0.05	0.04	0.25	0.22	-0.12	0.20	-0.17	-0.12	0.26	0.01	0.06	-0.14	0.15	0.08	0.21	0.17	-0.12	-0.01	0.00	-0.02	-0.09	-0.10	-0.22	0.20	-0.01	0.21	0.01	0.01	-0.18	0.13	-0.12	-0.19	0.05	0.09	0.11	0.08	-0.05	0.10	-0.06	-0.09	0.11	0.05	-0.05	0.05	0.03	0.20	-0.24	-0.04	0.27	0.60	0.02	0.03	0.02	0.13	0.10	-0.10	0.06	0.02	0.07	0.16	0.08	-0.06	-0.16	0.14	-0.19	0.08	-0.15	-0.10	-0.02	0.19	0.05	-0.04	0.14	-0.02	-0.05	-0.10	-0.03	0.34	-0.05	0.13	-0.14	-0.05	-0.11	0.01	-0.01	-0.08	-0.03	-0.03	0.05	0.36	1.17	0.49	0.01	0.14	-0.07	-0.09	-0.19	0.17	-0.16	-0.05	-0.20	0.04	-0.21	0.05	0.23	0.00	0.10	0.02	0.03	0.39	0.06	0.41	0.02	0.12	-0.02	0.05	0.26	0.01	-0.23	0.02	-0.25	0.09	-0.15	-0.08	-0.20	-0.05	-0.20	-0.28	-0.24	-0.05	-0.14	-0.05	0.76	0.05	-0.17	0.10	0.25	0.02	0.04	-0.09	-0.15	0.42	-0.17	-0.21	-0.11	-0.06	-0.04	0.12	-0.17	0.13	-0.27	0.03	0.23	0.27	0.02	0.03	-0.10	0.16	-0.05	0.10	-0.11	0.12	-0.06	-0.01	-0.07	-0.20	-0.18	-0.23	TSPEAR	54084.00	chr21:45917695-46131495 (-) // 89.09 // q22.3	No	1552570_at
1552572_a_at	MIPOL1	0.20	-0.14	0.00	0.14	0.53	0.26	0.45	0.69	0.49	0.25	0.18	0.61	0.72	0.26	0.02	0.19	-0.40	-0.24	-0.17	-0.35	-0.36	-0.37	-0.31	-0.50	-0.38	-0.29	-0.44	-0.41	-0.06	-0.19	-0.09	0.05	-0.45	-0.33	-0.30	-0.28	-0.08	-0.21	-0.18	-0.06	0.07	-0.12	0.02	-0.23	1.86	1.67	1.51	2.28	0.25	0.36	0.09	0.49	0.26	-0.01	0.05	0.71	-0.39	-0.21	-0.25	-0.37	0.71	0.19	0.28	0.86	-0.36	-0.33	-0.29	-0.33	-0.37	-0.47	-0.23	-0.33	0.71	0.16	0.32	0.47	0.84	0.46	0.77	0.85	-0.46	-0.29	-0.25	-0.29	0.28	0.73	1.09	0.37	-0.08	0.04	0.05	0.01	1.17	0.33	0.47	0.54	-0.41	-0.15	-0.33	-0.21	0.85	0.52	0.80	0.72	-0.40	-0.13	-0.19	-0.24	-0.04	-0.08	-0.10	-0.01	0.67	-0.01	0.23	0.38	2.20	0.91	1.30	2.62	-0.35	-0.45	-0.22	-0.25	-0.20	-0.26	-0.12	-0.18	-0.37	-0.34	-0.22	-0.29	-0.28	-0.01	-0.11	0.36	0.40	0.43	0.36	0.35	0.34	0.60	0.59	0.54	1.55	0.94	0.57	0.39	0.11	-0.20	0.25	0.34	0.57	0.19	0.00	0.06	1.89	1.57	1.63	1.87	2.39	1.27	1.70	1.22	-0.09	-0.21	-0.23	-0.08	-0.42	-0.30	-0.67	-0.28	0.22	-0.14	0.16	-0.05	-0.39	-0.33	-0.27	-0.36	-0.40	-0.38	-0.45	-0.33	0.40	-0.02	0.01	-0.03	0.59	0.72	0.48	0.23	MIPOL1	145282.00	chr14:37688755-38016337 (+) // 90.36 // q13.3	No	1552572_a_at
1552573_s_at	MIPOL1	0.68	-0.21	-0.08	0.05	0.71	0.10	0.30	0.47	1.07	0.41	0.30	1.11	0.72	0.41	0.18	0.12	-0.29	-0.49	-0.45	-0.28	-0.31	-0.30	-0.34	-0.34	-0.71	-0.65	-0.40	-0.25	0.00	-0.17	-0.08	0.02	-0.32	-0.27	-0.30	-0.40	0.04	-0.44	-0.38	-0.02	-0.02	-0.30	-0.14	-0.30	1.77	1.49	1.29	1.54	0.11	0.43	0.24	0.71	0.41	0.09	0.05	0.48	-0.29	-0.50	-0.41	-0.28	0.86	0.09	0.31	0.67	-0.27	-0.61	-0.47	-0.33	-0.22	-0.29	-0.36	-0.40	0.92	-0.11	0.03	0.35	1.17	0.63	0.48	0.68	-0.26	-0.47	-0.36	-0.27	0.03	0.68	0.71	0.74	-0.13	-0.13	0.12	0.39	1.19	0.74	0.18	0.25	-0.38	-0.29	-0.29	-0.27	0.82	0.49	0.64	0.94	-0.27	-0.38	-0.62	-0.50	0.13	-0.09	-0.16	0.14	0.42	-0.08	0.18	0.23	1.95	0.49	1.29	2.44	-0.59	-0.55	-0.32	-0.33	-0.19	-0.20	-0.34	-0.15	-0.22	-0.37	-0.34	-0.42	0.04	-0.23	-0.12	-0.02	0.54	0.13	0.54	0.44	1.09	0.98	0.57	0.57	0.86	1.33	0.54	0.29	0.14	-0.14	0.10	0.22	0.41	0.17	0.20	0.17	1.27	1.37	1.51	1.14	1.45	1.64	1.54	0.71	0.18	-0.19	-0.62	-0.25	-0.60	-0.71	-1.00	-0.47	0.21	-0.05	0.00	0.03	-0.33	-0.40	-0.33	-0.36	-0.32	-0.21	-0.59	-0.13	0.26	-0.06	0.05	0.01	0.42	0.54	0.44	0.22	MIPOL1	145282.00	chr14:37688755-38016337 (+) // 90.36 // q13.3	No	1552573_s_at
1552575_a_at	C6orf141	-0.42	-0.48	0.14	-0.31	2.60	3.06	1.02	0.89	2.17	1.12	0.67	0.03	3.03	3.42	3.56	2.71	-0.63	-0.84	-0.72	-0.59	4.95	3.34	3.68	3.32	-0.91	-0.56	-0.60	-0.66	-0.23	1.33	1.56	0.27	-0.39	-0.78	-0.82	-0.93	0.65	1.25	1.31	0.33	0.40	-0.94	0.58	0.13	-0.77	-0.99	-0.77	-0.76	0.54	-0.40	-0.59	-0.85	2.99	2.04	2.53	2.45	1.66	0.20	0.38	0.54	0.99	1.75	2.77	2.29	-0.18	0.47	0.54	-0.06	-0.60	-0.50	-0.88	-0.80	0.39	0.02	0.37	0.46	-0.20	-0.37	-0.17	-0.45	1.62	3.13	2.52	2.01	-0.97	-0.78	-0.73	-0.59	3.41	2.43	2.31	2.79	-0.57	-0.79	-0.80	-0.53	2.68	2.34	2.47	1.99	0.95	1.91	2.79	2.60	-0.92	-0.96	-0.72	-0.89	-0.84	-0.89	-0.55	-0.76	3.53	4.10	1.57	0.79	2.69	3.26	3.34	3.09	-0.67	-0.52	-0.33	-0.86	-0.73	0.71	0.33	-0.63	-0.66	-0.87	-0.45	-0.66	-0.74	-0.47	-0.53	-0.56	0.10	-0.71	-0.39	-0.40	-0.11	0.58	1.62	1.78	-0.93	-1.06	-1.29	-0.88	-0.60	-0.70	-0.71	-0.15	3.47	3.25	3.18	3.63	3.57	3.55	4.08	3.63	4.97	3.11	3.36	3.28	-0.59	0.28	-0.24	-0.24	-0.70	-0.91	-0.84	-0.66	-0.65	-0.94	-1.05	-0.43	-0.69	-0.80	-0.91	-0.70	-0.28	-0.51	-0.46	-0.59	2.82	3.05	2.56	2.01	-0.10	-0.19	0.09	-0.38	C6orf141	135398.00	chr6:49518387-49522870 (+) // 75.6 // p12.3	No	1552575_a_at
1552576_at	ALMS1P	-0.14	0.06	0.14	0.14	-0.04	-0.11	-0.08	0.04	-0.43	0.14	0.06	-0.22	-0.19	0.19	0.04	-0.08	0.04	0.13	0.44	-0.06	0.13	0.05	-0.07	-0.13	0.03	0.22	-0.06	-0.15	-0.10	0.27	-0.27	-0.05	-0.10	0.05	0.01	0.01	-0.16	-0.06	-0.03	0.06	0.11	-0.03	-0.03	-0.31	-0.06	-0.08	-0.15	0.24	0.17	0.15	0.06	-0.09	0.00	-0.03	-0.03	-0.12	0.02	0.17	0.15	0.16	0.25	0.04	-0.01	0.01	0.10	-0.03	0.01	0.12	-0.04	0.16	0.24	0.05	-0.29	0.70	0.02	-0.09	0.05	0.19	0.05	-0.05	0.03	-0.11	0.05	-0.01	0.08	0.06	-0.18	0.03	-0.18	0.19	0.09	-0.05	-0.28	0.29	0.18	0.14	0.21	0.10	0.07	0.05	-0.01	0.09	0.01	0.16	-0.01	-0.05	-0.09	-0.05	-0.12	-0.09	0.24	0.05	-0.16	0.45	-0.04	-0.01	0.00	-0.06	-0.04	-0.09	-0.03	0.02	-0.09	-0.06	0.11	0.07	0.05	0.08	-0.17	0.19	0.10	0.08	-0.29	0.11	0.08	0.20	-0.30	0.02	-0.01	0.13	0.00	0.11	-0.06	0.07	-0.15	0.11	0.05	0.13	-0.18	0.09	0.10	-0.23	-0.22	-0.11	-0.16	-0.14	0.04	-0.06	-0.20	-0.14	-0.19	-0.14	-0.02	-0.14	-0.15	0.18	-0.06	-0.05	-0.16	0.11	-0.09	0.29	-0.11	0.37	-0.24	-0.25	-0.35	0.19	0.00	0.11	0.18	0.14	0.07	0.11	-0.22	0.16	-0.13	0.12	-0.08	0.13	0.00	-0.06	ALMS1P	200420.00	chr2:73872045-73912692 (+) // 74.53 // p13.1	No	1552576_at
1552578_a_at	MYO3B	0.07	0.29	0.90	0.18	-0.04	-0.04	-0.17	-0.09	0.01	-0.04	0.03	0.08	-0.04	-0.16	-0.17	-0.13	0.11	0.08	0.04	0.23	-0.02	-0.10	-0.01	-0.05	1.76	0.48	0.62	0.66	-0.08	-0.10	-0.18	-0.17	0.12	0.08	0.10	-0.03	-0.04	0.05	-0.08	-0.06	-0.06	-0.10	-0.06	0.03	-0.16	-0.03	-0.04	0.12	-0.01	0.38	0.16	0.02	0.13	-0.04	0.00	-0.03	-0.14	0.05	-0.09	-0.13	-0.15	-0.07	-0.14	-0.03	-0.04	-0.08	0.04	-0.11	0.07	0.09	0.14	0.05	-0.08	0.16	-0.06	-0.05	0.11	0.01	-0.03	0.18	-0.09	-0.05	0.02	-0.16	0.01	-0.14	-0.09	0.04	-0.02	0.05	0.07	-0.01	0.76	0.63	0.62	2.08	-0.06	0.10	-0.06	-0.14	0.03	0.05	0.06	-0.03	0.01	-0.04	-0.05	0.01	0.19	0.06	0.13	0.06	-0.02	-0.06	-0.15	-0.05	-0.02	0.07	0.07	-0.03	0.04	0.05	-0.17	-0.15	-0.07	0.13	-0.02	-0.08	0.05	0.11	0.09	0.00	-0.02	-0.08	-0.07	0.10	-0.05	0.17	0.00	0.16	0.07	0.05	-0.14	-0.01	-0.06	-0.06	-0.19	-0.03	1.55	2.40	0.78	0.28	-0.10	-0.11	0.21	1.78	-0.15	-0.04	-0.09	-0.10	0.28	-0.09	-0.10	-0.05	0.01	-0.10	-0.12	-0.13	0.12	-0.09	-0.04	-0.10	-0.07	-0.12	-0.13	-0.11	0.31	1.60	1.32	2.73	-0.06	0.32	0.36	0.40	0.03	0.02	-0.07	-0.07	1.00	1.36	1.51	0.96	MYO3B	140469.00	chr2:171034654-171510983 (+) // 95.18 // q31.1	No	1552578_a_at
1552579_a_at	ADAM21	0.17	-0.25	-0.36	-0.24	0.77	-0.16	0.24	0.29	0.15	-0.21	-0.15	0.09	0.17	-0.29	-0.03	-0.09	0.25	0.07	0.26	-0.08	0.06	-0.18	-0.26	0.00	-0.26	-0.10	0.03	-0.17	0.22	-0.14	-0.15	-0.15	0.56	0.85	1.53	0.67	0.00	-0.14	-0.18	-0.24	0.00	-0.24	-0.09	-0.18	0.67	-0.21	0.05	0.12	-0.06	-0.09	0.16	-0.05	-0.04	-0.17	0.18	-0.12	0.07	-0.18	-0.10	-0.35	0.81	0.31	0.36	0.88	0.47	0.76	1.07	0.35	0.04	-0.19	0.01	-0.15	0.25	0.44	-0.01	0.00	0.02	-0.07	0.08	-0.14	-0.01	-0.22	-0.15	-0.27	1.36	1.19	0.83	0.68	0.08	-0.22	-0.09	-0.21	0.44	-0.07	-0.09	0.22	0.08	-0.09	-0.16	0.03	0.17	0.12	-0.17	-0.12	0.44	-0.30	-0.39	-0.40	0.23	-0.12	0.29	0.41	-0.03	0.14	-0.31	-0.11	0.27	-0.35	-0.40	-0.26	0.84	0.21	-0.02	0.29	0.73	0.49	0.44	0.13	1.32	0.83	0.58	0.61	1.15	0.59	0.91	0.52	-0.02	-0.21	-0.30	0.00	0.00	0.15	0.21	0.29	0.06	0.05	-0.24	-0.13	1.34	0.46	0.20	0.21	0.01	-0.27	-0.12	-0.27	0.50	0.04	0.10	-0.08	0.08	0.12	0.22	0.29	-0.06	-0.03	-0.28	-0.15	0.27	-0.01	0.26	0.25	0.22	-0.09	0.10	-0.08	0.31	-0.06	0.01	0.06	0.05	-0.30	-0.16	-0.08	0.27	-0.17	0.05	-0.10	0.38	-0.12	-0.20	-0.28	ADAM21	8747.00	chr14:70924216-70926622 (+) // 99.46 // q24.2///chr14:70711970-70714377 (-) // 96.89 // q24.2	No	1552579_a_at
1552580_at	TRIML2	0.14	0.41	0.53	0.07	-0.18	0.30	0.36	0.60	0.82	0.10	-0.16	-0.03	0.02	0.07	-0.30	-0.36	0.08	-0.19	0.44	-0.01	-0.07	0.06	-0.12	0.00	0.03	0.04	-0.04	0.03	-0.08	0.30	0.35	0.29	-0.04	-0.04	-0.28	-0.30	0.15	0.03	-0.09	0.07	5.98	5.62	5.26	5.71	0.27	0.08	-0.20	0.08	1.40	1.29	1.78	2.31	0.02	-0.07	-0.17	-0.17	0.06	0.04	0.02	-0.01	0.45	0.46	0.70	1.35	-0.08	0.06	0.02	-0.10	0.07	-0.05	0.04	-0.17	-0.06	0.25	-0.11	-0.11	0.15	-0.01	-0.14	-0.15	0.21	0.03	-0.11	0.14	1.63	1.41	1.06	0.81	-0.34	0.21	-0.13	0.00	0.04	0.37	0.52	-0.04	0.20	0.08	-0.01	0.03	1.97	1.39	1.74	-0.04	-0.22	-0.34	-0.14	-0.22	-0.13	-0.25	-0.12	-0.32	0.07	-0.14	-0.36	-0.23	0.74	1.49	1.36	0.63	-0.12	0.32	-0.14	-0.08	0.15	0.26	-0.25	-0.18	0.04	0.00	-0.16	-0.16	0.34	0.97	0.23	0.08	0.80	0.46	-0.02	0.27	0.86	0.84	0.22	-0.20	-0.10	0.04	-0.30	-0.27	-0.38	-0.10	-0.14	-0.43	-0.51	-0.18	-0.47	-0.26	-0.39	-0.12	-0.41	-0.29	0.19	-0.09	-0.30	-0.14	-0.18	0.28	-0.39	-0.14	0.74	1.38	-0.08	-0.18	-0.12	0.12	-0.28	-0.17	-0.08	0.25	-0.26	0.27	-0.05	-0.05	-0.26	-0.05	-0.26	-0.19	-0.57	-0.32	-0.29	0.13	-0.36	-0.30	TRIML2	205860.00	chr4:189012426-189026408 (-) // 99.24 // q35.2	No	1552580_at
1552582_at	ABCC13	0.17	0.05	0.01	0.11	-0.06	0.04	-0.08	0.01	0.35	-0.03	0.03	0.11	-0.07	0.06	-0.03	-0.02	-0.05	0.11	0.22	0.16	0.14	0.03	-0.01	0.06	-0.05	0.11	0.08	0.13	-0.16	-0.02	0.17	-0.03	0.35	0.02	0.02	-0.13	0.05	-0.01	-0.01	-0.02	-0.15	0.11	0.03	0.11	-0.07	0.04	0.01	0.14	-0.12	0.02	-0.01	0.21	0.02	0.00	0.01	-0.10	0.07	0.15	-0.10	0.02	-0.11	0.01	-0.09	-0.03	0.13	-0.10	-0.07	-0.02	0.12	0.20	-0.01	-0.02	0.07	0.13	0.07	0.06	0.27	-0.03	-0.05	-0.08	0.15	-0.18	-0.07	-0.07	0.03	0.16	-0.02	0.14	0.00	-0.06	-0.02	-0.01	0.17	0.11	0.13	0.05	0.13	0.02	-0.14	0.13	-0.07	0.04	0.15	0.01	-0.05	-0.03	0.04	-0.02	-0.12	-0.08	0.23	-0.06	-0.09	0.63	0.03	0.01	-0.05	-0.05	0.01	0.09	-0.08	-0.12	-0.10	-0.12	0.03	0.01	-0.09	-0.06	0.31	-0.07	0.04	-0.10	-0.01	-0.10	-0.01	0.16	-0.09	0.22	0.02	-0.09	0.15	0.02	-0.15	0.05	-0.24	0.11	0.04	-0.10	-0.10	-0.01	-0.05	-0.12	-0.12	-0.11	-0.08	-0.02	-0.21	-0.04	-0.11	-0.02	-0.01	-0.09	-0.06	-0.01	0.12	-0.03	0.07	-0.02	-0.04	-0.04	0.01	0.14	-0.13	-0.02	-0.05	-0.04	0.36	0.06	-0.01	0.12	0.26	0.03	-0.03	0.48	-0.08	0.22	0.02	0.10	0.12	-0.05	0.01	-0.08	ABCC13	150000.00	chr21:15646119-15663704 (+) // 98.06 // q11.2	No	1552582_at
1552583_s_at	ABCC13	0.27	-0.10	-0.19	0.00	-0.06	-0.20	-0.18	0.07	0.11	0.14	0.06	0.54	-0.05	0.00	0.04	0.11	0.11	-0.10	0.20	0.15	0.08	0.45	-0.01	0.13	-0.15	0.03	0.18	0.16	0.20	0.33	0.65	0.02	0.02	0.09	0.05	-0.18	-0.07	-0.05	-0.07	-0.17	-0.03	-0.13	-0.08	0.07	0.00	-0.08	-0.13	0.01	0.13	0.17	0.79	1.27	0.07	0.09	-0.05	-0.15	-0.03	-0.12	0.05	-0.07	0.13	0.11	-0.07	0.00	-0.08	-0.07	0.00	-0.02	0.24	0.01	-0.13	-0.19	0.56	0.69	0.03	0.15	0.18	0.26	0.14	-0.13	-0.09	-0.03	0.25	-0.11	0.08	-0.09	-0.20	0.20	-0.16	0.00	-0.09	-0.05	0.34	0.75	0.59	0.28	0.07	-0.02	-0.14	0.12	0.04	0.07	0.11	0.09	-0.05	-0.15	-0.16	-0.17	-0.04	-0.06	-0.15	0.22	0.00	0.80	0.02	0.10	0.03	-0.04	-0.12	-0.03	0.08	-0.01	-0.12	-0.07	-0.03	0.00	-0.25	-0.05	0.25	-0.09	0.09	-0.11	0.27	-0.09	0.09	0.25	-0.28	-0.12	-0.17	0.02	0.30	0.10	-0.07	0.11	-0.03	-0.03	-0.12	-0.13	0.09	0.02	-0.07	-0.11	-0.07	0.37	-0.11	-0.12	-0.05	-0.02	-0.15	-0.04	0.28	0.05	-0.04	-0.09	0.16	0.15	-0.04	0.01	-0.21	-0.22	-0.18	0.19	-0.15	0.22	-0.16	0.01	0.36	0.07	0.03	0.07	-0.06	-0.07	-0.08	0.07	-0.07	0.05	0.01	-0.17	0.03	-0.06	-0.17	-0.06	ABCC13	150000.00	chr21:15646119-15663704 (+) // 98.06 // q11.2	No	1552583_s_at
1552584_at	IL12RB1	-0.38	0.38	0.43	0.60	0.50	0.54	0.66	0.91	-0.25	-0.11	-0.14	-0.12	-0.48	-0.20	-0.20	0.20	1.89	2.95	2.44	2.89	0.05	0.46	0.06	0.13	2.14	2.90	3.08	2.84	0.68	0.02	0.20	0.31	1.57	1.88	2.20	1.93	-0.05	-0.05	-0.14	-0.14	-0.28	-0.07	0.41	0.35	-0.36	-0.37	-0.33	0.01	-0.27	0.14	0.29	0.00	-0.39	-0.23	-0.29	-0.17	-0.14	-0.02	-0.02	-0.16	-0.22	-0.16	-0.03	-0.02	-0.03	0.00	-0.16	-0.16	0.19	1.11	1.06	1.34	0.22	1.35	0.88	0.11	-0.29	0.31	0.18	0.04	-0.39	-0.05	0.04	-0.23	-0.07	0.30	-0.03	0.18	-0.71	-0.34	-0.39	-0.02	-0.07	0.42	0.18	0.36	0.05	-0.17	-0.07	-0.04	-0.21	-0.06	-0.16	0.30	-0.28	-0.14	-0.20	-0.08	0.09	0.01	-0.11	0.10	-0.48	0.09	-0.18	0.03	-0.36	-0.18	-0.24	0.18	-0.19	0.23	-0.24	-0.09	0.22	0.94	-0.23	0.10	2.70	3.10	2.40	2.91	0.05	0.07	0.24	0.60	-0.30	-0.03	-0.09	0.38	-0.56	-0.14	-0.11	-0.18	-0.57	-0.21	-0.46	-0.36	-0.55	-0.08	-0.19	-0.24	-0.47	-0.15	-0.32	-0.20	-0.48	-0.08	-0.26	-0.27	-0.09	-0.03	-0.33	-0.22	0.01	0.35	0.03	0.25	0.01	0.69	-0.21	-0.04	0.09	0.32	0.79	0.20	3.71	4.35	4.10	4.28	-0.23	-0.22	-0.25	0.09	-0.33	0.05	-0.17	-0.03	-0.32	-0.05	-0.32	-0.36	IL12RB1	3594.00	chr19:17924007-18197702 (-) // 57.4 // p13.11	No	1552584_at
1552585_s_at	GTF2A1L	0.11	-0.03	-0.13	0.01	-0.14	-0.05	-0.09	0.21	-0.04	0.16	0.04	0.16	-0.25	0.03	0.05	0.06	0.05	0.13	0.34	0.05	-0.06	-0.08	0.01	0.08	-0.06	-0.01	0.17	0.28	-0.26	0.19	-0.03	0.00	0.07	-0.03	0.05	-0.09	-0.04	-0.09	-0.01	0.10	0.13	0.07	0.01	0.04	-0.18	-0.07	-0.09	0.06	-0.09	0.04	-0.01	0.03	-0.07	-0.01	0.03	-0.10	-0.08	-0.03	-0.04	-0.04	-0.05	-0.10	-0.08	-0.01	-0.12	-0.06	-0.09	-0.26	0.08	0.06	0.09	0.08	0.15	0.29	0.13	0.09	-0.11	0.04	0.12	-0.04	-0.11	-0.06	-0.04	-0.10	-0.01	0.04	-0.02	0.13	0.00	0.08	-0.06	0.07	0.06	0.07	-0.04	-0.09	-0.12	-0.05	-0.15	-0.15	0.00	0.23	0.03	0.11	-0.16	-0.08	-0.03	-0.05	0.72	0.61	0.69	1.96	-0.03	0.00	-0.12	-0.06	0.01	0.03	0.07	-0.06	0.13	-0.01	-0.01	0.06	0.09	0.02	-0.08	-0.08	0.10	0.03	0.14	-0.07	0.06	0.10	0.14	0.31	-0.17	-0.08	-0.11	-0.02	0.22	0.05	-0.12	-0.11	-0.03	0.14	-0.08	0.00	-0.13	-0.11	0.01	-0.16	-0.26	-0.09	-0.12	-0.17	-0.08	0.05	-0.03	0.00	0.17	0.03	-0.04	-0.07	0.15	0.23	-0.09	-0.04	-0.04	-0.08	0.17	0.24	-0.06	0.17	0.25	0.09	0.30	0.18	0.27	0.28	-0.02	-0.05	-0.14	-0.13	0.02	0.06	0.05	0.02	0.07	0.04	-0.17	0.24	GTF2A1L	11036.00	chr2:48844947-48960284 (+) // 87.74 // p16.3	No	1552585_s_at
1552586_at	TRPV3	-0.03	-0.05	-0.14	-0.12	0.22	-0.21	-0.12	0.13	-0.19	-0.02	0.06	-0.01	0.09	-0.09	-0.01	-0.06	0.09	-0.06	0.38	0.23	0.26	-0.08	0.13	0.25	0.10	0.20	0.31	0.10	0.23	-0.15	0.00	0.04	-0.10	-0.01	-0.17	-0.20	-0.04	-0.24	-0.10	-0.08	0.45	-0.10	0.17	-0.14	0.14	-0.01	0.07	0.28	0.06	0.15	0.29	0.39	0.25	-0.05	0.19	0.03	-0.08	-0.12	-0.03	0.04	0.17	-0.11	-0.26	0.32	-0.01	-0.13	-0.17	-0.01	0.13	0.01	-0.15	-0.06	-0.21	0.67	0.00	-0.16	-0.12	0.01	-0.02	-0.05	0.10	-0.17	-0.17	-0.01	0.10	0.10	-0.06	0.25	0.12	-0.01	0.43	0.22	0.24	0.18	-0.04	0.11	0.20	-0.18	-0.06	-0.07	0.71	0.38	0.49	0.51	0.07	-0.33	-0.15	-0.10	0.01	-0.14	0.36	0.08	0.24	0.37	0.10	0.00	0.20	-0.20	-0.02	0.12	0.10	-0.18	0.10	0.14	0.16	0.00	0.02	-0.03	0.13	-0.09	-0.10	-0.20	0.01	-0.01	0.13	0.18	-0.20	-0.05	-0.06	0.06	-0.24	-0.09	-0.14	0.08	-0.10	-0.07	-0.38	-0.05	-0.05	0.00	0.00	-0.11	-0.10	-0.11	-0.10	0.05	-0.03	0.02	0.02	0.01	0.22	-0.01	0.10	0.27	-0.12	-0.11	-0.06	0.07	0.17	-0.01	-0.25	0.03	0.03	0.18	-0.08	-0.18	0.06	0.13	0.05	0.03	0.39	0.02	-0.13	0.46	0.01	-0.12	-0.14	0.02	0.18	-0.15	-0.20	-0.21	TRPV3	162514.00	chr17:3416485-3461289 (-) // 98.96 // p13.2	No	1552586_at
1552587_at	CNBD1	0.06	0.09	-0.25	0.11	-0.06	-0.04	-0.06	-0.12	0.30	0.02	0.04	0.23	-0.02	0.06	0.09	0.00	0.03	0.05	0.11	0.22	0.08	0.04	0.04	0.09	-0.11	-0.10	0.28	0.25	-0.13	0.15	-0.04	0.00	0.41	0.34	0.03	-0.09	-0.21	0.09	-0.01	-0.24	-0.06	0.07	-0.13	0.23	0.00	-0.03	-0.03	-0.05	-0.10	-0.04	0.11	0.06	-0.24	0.03	-0.20	-0.06	-0.10	-0.06	0.05	-0.32	-0.07	-0.07	-0.03	-0.19	-0.18	-0.01	-0.08	-0.25	0.27	0.19	0.31	0.15	0.24	0.13	-0.09	-0.01	0.20	-0.09	0.04	-0.12	-0.01	-0.03	-0.06	-0.15	-0.08	0.10	0.02	0.30	0.05	-0.04	0.08	0.15	0.28	0.11	0.08	-0.05	0.02	-0.08	-0.03	-0.20	-0.10	-0.09	-0.03	-0.04	0.27	-0.06	0.01	0.10	0.12	0.00	-0.06	0.07	0.22	0.11	-0.01	0.11	-0.25	0.10	0.06	0.02	-0.04	0.12	0.10	0.15	0.17	0.04	-0.04	0.16	0.16	0.23	0.04	0.08	0.40	0.06	-0.08	0.09	-0.10	0.03	-0.02	-0.05	0.44	0.09	0.12	0.28	0.12	-0.01	-0.05	-0.05	-0.09	-0.11	0.01	-0.13	-0.06	-0.19	0.07	-0.04	0.09	-0.11	-0.06	0.07	0.49	0.03	-0.01	-0.15	0.12	0.03	-0.10	-0.07	0.06	-0.05	-0.14	0.10	-0.20	0.04	0.00	0.13	0.29	0.26	-0.08	-0.05	-0.05	-0.02	0.02	0.09	-0.13	-0.14	-0.06	0.00	0.05	-0.07	0.01	0.06	CNBD1	168975.00	chr8:87878672-88395086 (+) // 91.94 // q21.3	Yes	1552587_at
1552588_a_at	CNBD1	0.08	0.12	0.05	0.04	0.00	-0.01	-0.07	0.09	0.00	-0.01	-0.10	0.12	-0.08	0.09	0.04	0.10	0.01	0.17	0.24	0.13	0.04	-0.06	0.10	0.10	-0.03	0.19	0.05	0.16	-0.11	0.10	-0.09	-0.07	0.03	0.00	-0.03	0.07	0.11	-0.05	-0.13	0.20	-0.06	-0.05	0.05	-0.02	-0.02	-0.02	0.10	0.23	-0.08	-0.03	0.09	-0.02	0.04	-0.12	0.02	-0.13	-0.07	-0.07	-0.02	0.15	0.05	-0.11	-0.02	0.02	0.00	-0.13	-0.03	0.14	0.03	0.07	0.04	0.18	-0.13	0.29	0.07	-0.01	0.02	0.04	-0.07	-0.07	0.06	-0.06	-0.01	-0.05	0.21	-0.04	0.01	-0.06	0.03	0.01	-0.08	-0.03	0.20	0.07	0.12	0.00	0.08	0.08	-0.05	0.06	0.07	0.03	0.08	-0.11	0.04	-0.05	-0.19	0.07	-0.05	-0.04	0.07	-0.05	-0.07	0.15	-0.01	-0.06	0.07	-0.05	-0.03	-0.11	0.07	0.12	-0.08	-0.02	0.28	0.19	-0.06	0.15	0.08	-0.01	0.00	-0.07	0.10	0.02	0.10	0.14	-0.08	0.04	0.06	-0.03	0.02	-0.07	0.22	0.32	0.06	0.01	-0.16	0.04	0.05	-0.10	-0.03	-0.16	-0.11	0.04	0.09	-0.10	-0.01	0.04	-0.09	-0.05	0.02	0.00	0.02	0.12	0.04	0.00	-0.10	-0.14	-0.07	-0.10	-0.02	0.09	-0.03	0.07	0.02	-0.13	0.08	0.13	0.15	0.15	-0.01	-0.03	0.10	0.09	0.07	0.00	-0.11	-0.08	0.06	-0.03	-0.07	-0.06	CNBD1	168975.00	chr8:87878672-88395086 (+) // 91.94 // q21.3	No	1552588_a_at
1552590_a_at	ABCC12	0.34	0.05	-0.03	-0.07	-0.07	-0.10	-0.09	0.01	0.49	-0.06	-0.06	0.30	-0.08	0.03	0.13	-0.01	0.02	0.18	0.13	0.24	0.05	-0.03	-0.04	0.08	-0.08	-0.01	0.45	0.11	-0.19	0.16	-0.05	-0.11	0.25	-0.03	-0.01	-0.06	-0.11	-0.01	0.02	-0.10	-0.10	-0.01	-0.04	0.06	-0.12	-0.04	0.06	0.04	-0.17	-0.06	0.14	0.00	-0.11	0.11	-0.03	-0.16	0.01	0.00	-0.12	-0.07	0.07	0.01	0.01	0.18	-0.04	0.11	0.10	0.02	0.10	0.28	0.06	0.00	0.21	0.29	0.00	0.10	0.32	0.12	0.10	-0.10	0.02	-0.20	-0.02	-0.05	0.01	0.11	-0.01	0.36	0.04	0.05	-0.06	0.12	0.24	0.04	0.06	0.00	-0.08	-0.07	-0.11	-0.04	-0.01	0.18	0.05	0.15	0.00	0.05	-0.04	-0.03	-0.09	-0.05	0.07	-0.03	-0.06	0.17	-0.09	-0.02	0.07	-0.11	-0.05	-0.02	-0.08	-0.06	0.00	-0.14	0.07	0.03	0.07	-0.03	0.48	0.05	0.00	0.00	0.28	0.04	0.13	0.12	-0.03	-0.04	0.00	-0.05	0.43	-0.02	0.05	0.17	-0.09	0.02	-0.13	-0.01	-0.02	0.02	0.04	-0.18	-0.19	0.13	0.01	-0.04	-0.06	-0.01	0.09	-0.06	0.37	0.07	-0.12	-0.03	0.35	0.20	-0.07	-0.16	0.02	-0.17	-0.19	-0.04	-0.17	0.04	-0.10	-0.07	0.20	0.01	0.13	-0.15	0.06	-0.06	-0.14	0.10	-0.08	0.04	-0.13	-0.02	0.14	-0.08	-0.14	0.03	ABCC12	94160.00	chr16:48116883-48180681 (-) // 99.35 // q12.1	No	1552590_a_at
1552592_at	MMP21	-0.05	0.16	0.02	0.05	-0.10	0.08	-0.07	0.02	0.05	0.07	-0.08	0.13	-0.03	0.08	-0.03	0.02	-0.07	0.02	0.08	-0.02	-0.03	0.12	0.02	0.09	0.05	0.17	0.19	0.13	-0.22	0.11	0.07	-0.07	0.23	0.12	0.09	-0.09	-0.04	0.03	0.17	0.02	-0.08	0.01	0.00	0.16	0.06	0.01	0.07	0.01	0.07	-0.04	0.01	0.09	0.04	0.04	-0.13	0.01	-0.09	0.03	-0.05	-0.07	-0.02	-0.04	0.04	-0.10	-0.03	0.06	0.00	-0.02	-0.02	0.05	-0.14	0.02	0.02	0.38	0.07	0.02	0.12	0.23	0.16	0.02	-0.13	0.00	0.01	-0.06	-0.05	0.11	0.05	0.00	-0.08	-0.09	-0.01	0.01	0.21	0.06	-0.03	-0.06	-0.10	0.06	0.06	0.04	-0.12	0.16	-0.02	0.08	0.14	-0.07	-0.10	-0.08	0.08	-0.02	-0.04	-0.05	-0.05	0.13	0.01	-0.03	0.01	-0.20	-0.18	-0.07	-0.04	-0.05	-0.13	0.08	0.02	0.06	-0.12	0.03	0.01	-0.03	0.04	-0.01	0.12	-0.08	0.10	0.33	0.05	-0.04	0.06	0.10	0.08	0.05	-0.02	0.04	-0.07	0.06	-0.10	-0.01	-0.10	-0.06	-0.11	-0.22	-0.20	-0.13	-0.05	-0.11	-0.26	-0.07	-0.24	0.00	-0.02	-0.12	0.07	0.03	0.11	0.27	-0.07	-0.07	-0.09	-0.01	0.06	0.18	-0.22	0.14	-0.08	-0.06	0.13	0.15	0.07	0.13	-0.05	0.04	-0.02	-0.13	-0.24	0.09	0.18	0.06	-0.07	-0.01	0.08	-0.02	MMP21	118856.00	chr10:127455028-127464390 (-) // 94.58 // q26.13	No	1552592_at
1552594_at	TMEM190	0.69	0.12	-0.28	0.16	0.07	-0.01	-0.04	0.16	0.26	0.15	-0.08	0.07	0.17	0.10	-0.12	0.03	-0.08	-0.06	0.23	0.14	0.05	0.19	0.19	0.39	0.18	0.19	0.46	0.14	-0.29	0.11	-0.03	-0.06	0.17	0.10	0.01	-0.14	-0.07	-0.15	-0.18	-0.20	0.03	-0.08	0.05	-0.02	0.99	0.17	0.37	0.26	0.04	0.58	0.64	0.15	0.06	0.15	-0.36	-0.04	-0.08	-0.27	-0.14	-0.14	0.17	-0.10	-0.09	-0.09	0.07	-0.15	-0.17	-0.27	0.14	0.15	-0.14	0.00	0.23	0.71	0.13	0.17	0.15	0.18	0.09	-0.17	-0.02	-0.17	-0.07	-0.06	-0.12	0.19	0.00	0.77	-0.21	0.08	-0.40	0.10	0.18	0.09	0.06	0.04	0.02	0.03	-0.15	-0.08	0.18	0.27	0.17	0.20	0.12	-0.15	-0.07	-0.05	-0.04	-0.17	0.12	0.08	-0.17	-0.04	-0.14	-0.13	-0.23	-0.22	-0.28	-0.08	-0.21	-0.15	-0.15	0.00	-0.08	0.07	-0.15	-0.02	0.26	-0.10	-0.01	-0.12	0.37	0.01	-0.02	0.27	-0.20	-0.05	-0.06	-0.02	0.15	-0.01	-0.17	0.10	-0.22	0.05	-0.08	-0.03	-0.20	0.24	0.41	-0.22	-0.44	-0.18	0.43	0.11	-0.24	0.00	-0.24	-0.13	0.25	0.10	0.01	0.12	0.15	0.32	-0.30	-0.27	-0.30	-0.03	-0.28	0.04	-0.28	0.12	-0.21	-0.22	0.22	0.29	0.02	0.04	0.06	-0.35	-0.36	0.01	0.34	-0.23	-0.10	-0.11	0.09	-0.14	-0.14	-0.27	TMEM190	147744.00	chr19:55888202-55889612 (+) // 82.08 // q13.42	No	1552594_at
1552596_at	GAS2L2	0.25	-0.08	-0.27	-0.20	0.05	-0.06	-0.21	-0.20	-0.03	0.25	0.09	0.05	0.01	0.21	0.09	0.00	0.18	0.12	-0.05	-0.01	0.16	0.14	0.11	0.08	0.11	-0.01	0.10	0.14	-0.05	0.23	-0.17	-0.21	0.26	0.08	-0.11	-0.22	-0.02	-0.17	0.01	0.12	0.03	0.00	-0.11	0.01	0.08	-0.09	-0.32	-0.01	0.15	0.07	0.13	-0.08	0.18	0.19	0.09	-0.04	0.02	-0.09	0.09	-0.02	0.06	-0.03	-0.05	0.14	0.06	-0.08	-0.17	-0.02	0.16	0.20	-0.01	0.08	-0.05	0.80	0.05	0.05	0.10	0.27	0.30	-0.18	0.20	-0.13	-0.08	0.02	-0.06	0.04	-0.07	0.29	0.10	0.14	-0.10	-0.04	0.34	0.10	0.06	0.09	0.19	-0.05	0.11	-0.10	0.02	0.42	-0.10	0.17	0.09	-0.32	-0.13	-0.35	0.07	-0.08	0.01	0.08	0.09	0.13	-0.17	-0.11	0.06	-0.03	0.02	-0.19	-0.13	0.16	-0.27	-0.03	0.20	0.13	-0.13	0.01	0.11	0.14	0.33	0.09	-0.14	0.24	0.36	0.33	0.14	0.07	0.12	0.22	-0.03	0.11	-0.02	0.11	-0.22	0.05	-0.21	-0.20	-0.24	0.18	-0.21	-0.35	-0.28	-0.02	-0.11	-0.07	-0.15	0.06	-0.13	-0.06	0.05	0.15	-0.03	0.03	-0.02	0.15	-0.37	-0.26	-0.24	-0.14	-0.36	-0.09	-0.22	0.20	-0.28	-0.16	0.19	0.22	0.13	0.06	0.07	0.07	-0.18	0.22	-0.30	0.04	-0.24	0.03	0.02	0.02	-0.21	-0.27	GAS2L2	246176.00	chr17:34071765-34079897 (-) // 98.75 // q12	No	1552596_at
1552598_at	KCNG4	0.40	0.06	-0.35	-0.03	-0.03	0.00	-0.33	0.04	0.03	0.06	0.35	0.06	-0.11	-0.01	0.27	0.18	0.08	-0.01	0.24	0.01	0.24	0.34	0.09	0.22	-0.19	0.03	0.19	0.11	-0.12	0.14	-0.03	-0.29	0.07	-0.03	-0.22	-0.24	0.04	-0.05	0.07	0.10	2.22	-0.04	0.17	-0.05	0.02	-0.19	0.03	0.17	-0.17	0.09	0.10	0.18	-0.24	-0.05	-0.06	-0.10	-0.02	-0.10	0.07	0.07	0.20	-0.16	-0.14	0.04	-0.09	-0.11	-0.13	0.10	0.16	0.07	0.02	-0.10	0.09	0.78	0.28	-0.01	0.02	0.56	0.01	-0.13	0.14	-0.15	-0.03	0.06	-0.12	-0.04	-0.16	0.09	-0.21	-0.06	-0.22	0.03	0.18	0.02	-0.11	-0.06	0.18	-0.09	-0.10	0.00	0.32	0.39	0.11	0.32	0.01	-0.31	-0.23	-0.16	0.11	-0.11	0.11	0.06	-0.18	-0.05	-0.14	-0.02	0.06	-0.12	-0.22	-0.15	0.03	-0.10	-0.13	-0.07	-0.01	0.01	0.81	-0.11	0.16	-0.39	0.21	-0.27	0.23	0.25	0.13	0.47	-0.04	-0.14	-0.13	0.06	0.28	0.19	-0.23	0.16	-0.02	0.05	-0.14	0.17	-0.16	0.06	-0.09	-0.32	-0.22	0.00	-0.09	0.10	-0.17	-0.11	-0.30	-0.14	-0.05	-0.08	0.02	0.01	-0.05	0.20	-0.29	-0.32	-0.30	-0.03	-0.02	-0.02	-0.28	0.42	-0.22	-0.28	0.19	0.15	0.02	0.13	0.01	0.18	-0.06	0.17	-0.01	0.09	-0.26	0.00	2.39	0.34	0.15	-0.18	KCNG4	93107.00	chr16:84269013-84273356 (-) // 75.88 // q24.1	No	1552598_at
1552599_at	PXT1	0.36	0.10	-0.20	0.04	0.22	-0.10	-0.13	0.20	0.19	0.05	-0.02	0.17	0.12	0.15	0.06	0.16	0.15	0.18	0.17	0.31	0.10	-0.02	0.00	-0.05	0.07	-0.01	0.16	0.11	0.02	0.22	-0.16	0.13	0.26	0.11	0.03	-0.13	0.03	-0.14	-0.19	-0.09	0.13	-0.16	-0.12	0.06	-0.01	-0.07	-0.13	-0.09	-0.10	-0.04	0.13	0.19	0.06	0.07	-0.19	-0.06	-0.16	-0.11	0.09	-0.07	0.09	-0.08	-0.03	-0.02	-0.09	-0.10	-0.09	-0.04	0.21	-0.08	0.06	0.11	0.19	0.16	0.12	0.09	0.07	0.02	-0.01	-0.03	-0.20	-0.10	-0.06	-0.14	0.14	0.02	0.04	0.12	0.09	0.04	-0.06	0.03	0.44	0.14	0.02	-0.03	0.00	-0.18	-0.10	-0.07	0.30	0.12	-0.01	-0.03	0.19	-0.13	-0.14	-0.12	0.21	0.07	-0.07	0.00	0.01	0.07	-0.07	-0.07	0.05	-0.22	-0.21	-0.06	0.08	0.05	-0.14	-0.05	0.19	0.11	-0.14	-0.14	0.26	0.06	0.11	-0.02	0.31	0.22	0.27	0.21	-0.09	-0.04	0.01	0.19	0.26	0.03	0.18	0.10	0.17	-0.05	-0.29	-0.05	-0.10	-0.09	0.04	-0.06	-0.06	-0.06	-0.26	-0.14	-0.07	-0.03	-0.05	0.02	0.41	0.11	0.07	-0.02	0.06	0.22	0.01	-0.09	-0.08	-0.09	0.05	-0.01	-0.06	0.30	-0.01	0.09	0.20	0.18	0.14	0.12	-0.18	-0.18	-0.08	-0.14	0.01	-0.15	-0.06	-0.03	0.04	0.01	-0.25	-0.17	PXT1	222659.00	chr6:36358330-36368311 (-) // 96.44 // p21.31	No	1552599_at
1552602_at	CACNG5	0.13	0.13	-0.12	-0.05	-0.01	0.01	-0.29	0.07	0.24	0.10	0.10	0.13	-0.32	0.07	0.01	0.01	0.04	0.09	0.15	0.00	-0.10	0.05	0.28	0.02	0.12	0.13	0.27	0.20	-0.04	0.19	-0.06	0.05	0.18	0.05	-0.07	-0.11	0.13	-0.03	-0.05	0.08	-0.07	0.03	0.02	0.10	-0.02	-0.07	0.02	-0.07	0.13	-0.07	-0.01	-0.03	-0.15	0.07	0.12	-0.12	0.12	0.00	0.02	0.10	0.13	0.03	-0.06	0.02	0.17	-0.21	-0.20	0.03	0.22	0.11	0.18	-0.03	0.06	0.38	0.03	-0.05	0.19	0.14	-0.07	-0.13	0.07	-0.10	-0.06	0.17	-0.07	-0.01	-0.04	0.12	-0.01	-0.01	0.05	0.01	0.21	0.07	-0.02	0.06	0.22	0.05	0.07	0.39	-0.07	0.18	-0.10	0.21	0.07	-0.08	0.07	0.05	0.07	-0.16	0.38	0.06	-0.42	-0.15	-0.25	0.13	0.07	-0.19	-0.25	0.03	0.09	-0.09	0.09	-0.03	0.00	0.22	-0.04	0.05	0.45	-0.03	0.02	-0.07	0.12	0.45	0.03	0.09	-0.16	0.16	-0.03	0.04	0.07	0.14	-0.18	0.07	-0.32	-0.10	-0.34	0.02	-0.12	-0.04	-0.10	-0.19	0.00	-0.07	-0.20	0.05	-0.19	-0.01	-0.17	-0.04	0.08	0.10	0.16	0.15	0.12	0.09	-0.23	-0.19	-0.18	-0.12	-0.32	0.06	-0.06	0.24	-0.21	-0.01	0.19	0.01	0.11	0.04	-0.03	-0.01	-0.01	0.51	-0.14	-0.11	-0.21	0.15	0.15	-0.10	-0.18	-0.13	CACNG5	27091.00	chr17:64873450-64881357 (+) // 100.0 // q24.2	No	1552602_at
1552604_at	LINC00308	-0.22	0.28	-0.14	0.16	0.39	-0.03	0.01	0.15	0.11	0.12	0.12	0.03	0.05	0.23	-0.02	-0.01	0.09	-0.08	0.13	0.03	0.01	0.04	0.16	0.03	-0.04	0.07	-0.03	-0.17	-0.12	0.12	0.04	0.16	-0.15	-0.03	-0.24	-0.09	-0.03	-0.05	-0.08	0.01	0.10	-0.04	0.06	-0.24	-0.13	-0.11	0.00	0.34	0.28	0.23	-0.13	-0.07	-0.12	-0.06	-0.07	-0.05	0.04	-0.09	-0.10	-0.15	0.01	-0.15	-0.21	-0.18	-0.22	-0.01	-0.11	-0.27	-0.24	-0.05	-0.07	-0.01	-0.13	0.63	-0.02	0.26	0.19	0.29	0.16	0.02	0.33	-0.12	-0.05	-0.11	0.16	0.03	-0.13	0.12	-0.02	-0.06	0.07	-0.20	0.08	0.19	0.12	-0.03	0.02	-0.04	-0.27	0.01	0.31	0.30	0.12	0.17	0.23	-0.15	0.11	0.09	0.07	-0.12	0.06	0.00	-0.11	-0.02	0.00	-0.05	0.07	-0.15	0.06	0.18	0.09	-0.04	-0.02	0.13	0.10	0.19	-0.19	-0.05	-0.32	-0.11	0.11	-0.05	0.02	0.16	-0.06	0.40	0.02	-0.10	0.00	-0.01	-0.06	0.13	0.06	0.20	0.08	-0.01	0.00	0.02	-0.07	-0.23	-0.08	-0.21	-0.13	0.02	-0.09	0.07	0.14	-0.13	-0.09	0.04	-0.12	-0.03	-0.05	0.09	-0.07	0.27	0.00	0.03	0.04	0.06	0.04	0.16	-0.01	0.08	0.06	-0.08	0.06	0.06	0.04	0.27	-0.23	0.22	-0.15	-0.20	0.19	0.12	-0.02	0.05	0.26	0.16	0.05	-0.03	LINC00308	54143.00	chr21:23484089-23487433 (+) // 44.97 // q21.1	No	1552604_at
1552605_s_at	LINC00308	0.09	0.04	-0.10	-0.08	0.18	0.02	0.00	0.07	0.05	-0.14	0.09	-0.06	0.00	-0.03	-0.04	0.06	0.01	-0.06	0.03	0.14	0.14	-0.10	-0.02	0.15	-0.07	-0.01	0.41	0.16	-0.13	0.01	-0.03	-0.12	-0.05	-0.01	0.08	-0.11	-0.01	-0.07	0.09	0.10	0.20	-0.12	0.05	0.07	0.02	-0.01	-0.06	0.11	-0.05	-0.18	0.15	-0.02	0.13	0.08	0.15	-0.05	-0.16	-0.19	0.01	-0.13	0.05	-0.01	0.05	0.09	0.01	-0.03	-0.09	0.07	0.06	0.11	0.21	0.03	-0.10	0.11	0.04	0.15	-0.21	0.08	-0.08	-0.07	-0.06	0.00	-0.02	0.00	-0.09	0.09	-0.13	0.15	0.03	0.01	0.05	-0.02	0.12	-0.08	-0.04	-0.03	-0.10	0.09	0.10	0.03	0.16	0.20	0.08	0.11	0.05	-0.16	0.09	-0.04	0.08	0.13	0.23	0.14	-0.03	0.18	-0.19	0.04	0.13	0.14	0.01	0.10	0.02	-0.07	-0.07	0.02	0.20	0.05	0.03	0.09	0.05	0.18	0.05	0.00	0.01	0.12	0.07	0.05	0.22	0.05	-0.03	0.16	0.26	0.13	-0.13	0.09	-0.02	-0.01	-0.30	-0.12	-0.08	0.02	-0.01	-0.23	-0.25	-0.22	-0.20	-0.20	-0.17	0.05	-0.25	-0.04	0.16	-0.02	-0.03	0.11	0.03	0.24	-0.06	-0.24	0.04	-0.19	0.00	0.16	-0.11	0.13	-0.05	-0.13	0.05	-0.04	0.05	-0.08	0.10	0.15	0.05	0.16	-0.06	0.03	-0.15	0.05	0.20	0.12	-0.14	-0.12	LINC00308	54143.00	chr21:23484089-23487433 (+) // 44.97 // q21.1	No	1552605_s_at
1552607_at	FAM223A	0.67	-0.06	-0.17	-0.08	0.07	-0.09	0.02	0.10	0.67	0.18	0.36	0.14	0.49	0.05	0.11	0.11	0.59	0.17	-0.01	0.07	0.77	0.17	0.34	0.42	0.28	0.03	0.10	0.26	-0.06	-0.27	-0.47	-0.42	0.53	0.24	0.64	0.36	0.06	0.19	-0.13	-0.09	-0.15	-0.18	-0.27	-0.04	0.10	-0.38	-0.18	-0.19	-0.24	-0.23	-0.01	0.06	-0.03	-0.17	-0.19	-0.49	-0.15	-0.27	-0.25	-0.29	0.36	0.12	0.26	0.17	0.42	0.10	0.08	-0.24	0.93	0.50	0.46	0.23	0.23	0.19	0.15	0.08	0.37	-0.03	-0.12	-0.35	0.81	0.35	0.32	0.51	0.06	-0.15	-0.23	0.11	0.03	-0.16	-0.38	-0.13	0.69	0.17	0.25	-0.14	-0.06	-0.35	-0.30	-0.40	-0.21	-0.18	-0.29	-0.16	0.13	-0.21	-0.18	-0.09	-0.16	0.02	-0.07	-0.21	0.73	0.32	0.01	-0.10	0.47	0.34	-0.03	-0.19	0.00	0.49	0.12	0.00	0.21	0.32	0.03	0.15	0.52	0.20	0.65	0.46	0.92	0.36	0.34	0.34	0.18	-0.12	-0.14	0.06	1.93	0.12	0.37	0.42	0.08	-0.18	-0.18	0.00	-0.13	-0.27	-0.14	-0.16	-0.08	-0.18	-0.01	-0.18	0.54	0.00	-0.14	-0.06	0.29	-0.29	-0.14	-0.25	0.57	0.08	-0.01	-0.23	0.13	-0.20	0.56	0.32	0.42	0.14	-0.03	-0.08	0.63	0.09	0.21	0.12	-0.10	-0.25	-0.12	-0.09	0.65	0.14	-0.08	-0.17	-0.14	-0.28	-0.29	-0.48	FAM223A	100132967.00	chrX:153799478-153800186 (+) // 35.41 // q28///chrX:153860740-153861448 (-) // 35.41 // q28	No	1552607_at
1552608_at	WFDC11	0.13	0.02	-0.24	0.07	0.13	0.05	0.01	0.23	-0.12	0.03	-0.05	0.08	-0.06	-0.06	0.00	-0.07	0.18	0.00	0.38	0.20	0.17	0.00	0.09	0.09	0.09	0.16	0.29	-0.01	-0.05	0.00	0.03	-0.03	0.37	0.12	0.09	-0.09	0.13	-0.04	-0.06	0.04	0.12	-0.08	0.04	0.01	0.05	0.06	-0.03	0.06	0.22	0.10	0.16	0.03	0.08	-0.04	0.16	-0.20	0.13	-0.04	0.15	-0.11	0.08	0.19	-0.06	0.12	-0.19	-0.02	0.02	-0.06	0.05	0.13	0.02	-0.16	-0.13	0.43	0.00	0.03	0.09	0.02	0.01	-0.19	-0.13	-0.13	-0.05	-0.09	0.02	0.00	0.03	0.10	-0.05	-0.08	0.19	-0.05	0.14	0.19	0.22	-0.20	0.21	0.14	-0.09	0.01	0.15	0.36	-0.05	0.09	0.02	-0.14	-0.13	-0.18	0.00	0.05	0.16	-0.02	-0.11	-0.19	0.01	-0.02	0.35	0.04	-0.01	0.00	0.20	0.01	-0.24	-0.10	0.05	0.05	-0.10	-0.05	0.19	0.17	0.20	0.12	-0.05	0.32	-0.02	0.12	0.18	0.08	-0.03	0.10	0.05	-0.10	-0.14	-0.02	0.05	-0.10	-0.11	-0.07	-0.10	-0.01	-0.16	-0.13	-0.14	-0.09	-0.14	-0.09	-0.11	-0.08	-0.04	-0.06	0.01	-0.09	0.07	0.12	-0.07	0.16	-0.05	-0.24	-0.07	-0.05	-0.07	0.03	0.10	0.11	-0.16	-0.04	0.05	0.01	-0.04	0.09	0.04	0.02	-0.24	0.24	0.14	0.05	-0.20	0.10	0.15	0.00	-0.14	-0.04	WFDC11	259239.00	chr20:44277202-44295809 (-) // 85.34 // q13.12	No	1552608_at
1552609_s_at	IL28A///IL28B	-0.13	0.06	-0.04	0.00	-0.05	0.07	-0.08	0.17	-0.17	0.02	-0.05	-0.14	-0.09	0.05	0.14	0.11	0.14	0.05	0.23	-0.12	0.22	0.11	0.12	0.10	-0.12	-0.01	0.10	-0.05	-0.11	0.04	-0.03	-0.08	-0.06	0.11	-0.01	-0.15	-0.05	0.01	0.09	0.00	0.19	-0.01	0.05	-0.17	1.25	0.08	0.13	0.30	-0.06	0.04	-0.08	-0.03	-0.14	-0.04	-0.17	-0.09	0.03	-0.04	0.08	-0.18	-0.09	0.27	0.38	-0.03	0.00	-0.11	-0.10	-0.17	-0.03	-0.04	-0.11	0.00	-0.12	0.20	0.13	0.10	-0.01	0.14	0.12	0.02	0.16	0.02	0.07	0.15	-0.03	0.00	-0.10	0.12	-0.01	0.07	-0.04	-0.03	-0.07	0.03	0.10	0.21	0.12	-0.03	-0.11	-0.01	0.07	0.08	0.03	0.21	0.15	-0.09	-0.03	-0.06	-0.05	-0.01	-0.05	-0.15	0.23	0.57	0.21	0.26	0.06	-0.08	-0.12	0.01	0.02	-0.02	-0.06	0.02	0.02	0.07	0.01	-0.03	-0.17	-0.12	0.11	0.07	0.25	0.73	0.36	0.34	0.12	-0.13	-0.03	0.11	-0.29	0.03	-0.05	0.04	-0.08	-0.12	-0.13	-0.03	-0.04	-0.04	0.07	-0.22	-0.17	-0.13	-0.02	-0.04	0.02	-0.13	-0.15	-0.19	-0.20	0.02	0.08	0.04	-0.24	0.13	-0.15	-0.13	0.14	0.04	0.01	0.04	-0.01	0.28	-0.20	-0.02	-0.17	0.29	0.05	0.19	0.01	0.10	-0.18	0.19	0.03	0.10	-0.07	0.11	-0.08	0.04	-0.03	-0.07	IL28A///IL28B	282616///282617	chr19:39759208-39760653 (+) // 98.34 // q13.2///chr19:39734271-39735717 (-) // 100.0 // q13.2	Yes	1552609_s_at
1552610_a_at	JAK1	0.75	1.19	1.93	1.71	-0.09	-0.09	-0.29	-0.46	-0.71	0.76	0.31	-0.02	0.24	0.48	0.39	0.43	0.89	1.08	0.58	0.41	-0.09	0.35	0.21	-0.39	0.73	0.09	-0.63	-0.34	1.82	1.09	1.59	1.40	-0.58	-0.32	-0.13	-0.48	1.24	0.56	0.33	1.07	-1.06	-0.65	-0.71	-1.34	-0.35	-0.39	-0.13	-1.41	0.98	1.95	0.45	0.89	0.51	0.25	0.30	0.69	0.22	0.33	0.09	-0.06	0.66	-0.36	-0.48	-0.19	0.51	-0.07	0.17	0.09	-0.75	-1.87	-0.68	-1.28	0.20	0.93	0.71	0.55	-0.43	0.18	0.27	0.55	0.17	-0.21	-0.02	0.23	-0.27	0.56	0.56	-0.49	-0.69	-0.16	0.28	-0.18	-1.01	-0.17	-0.28	-0.69	0.19	-0.28	-0.91	0.06	0.06	-1.07	-0.29	0.00	0.27	0.32	0.41	0.41	-0.12	-0.09	0.11	-0.58	-0.98	-1.75	-0.29	-0.46	0.26	-1.10	-0.02	0.22	-0.30	-1.61	-0.91	-0.67	-0.63	-0.77	-0.65	-0.39	-1.34	-0.80	-0.55	-0.83	-0.57	0.68	0.96	0.54	-0.52	-0.01	-0.25	-0.21	-0.83	-0.43	-0.25	-0.18	-0.13	-0.22	-0.28	0.10	0.25	0.40	1.28	0.46	-0.11	-0.74	-1.01	-0.68	-0.25	-0.21	-0.01	-0.38	-0.84	-0.08	0.02	-0.11	1.11	0.56	0.28	0.83	0.40	1.35	0.60	-0.30	1.27	0.43	0.85	1.03	0.40	0.87	1.08	0.88	0.42	-0.36	-0.68	-0.56	0.11	-0.26	0.12	0.67	-0.76	-0.43	-0.01	-0.12	JAK1	3716.00	chr1:65299934-65432213 (-) // 98.59 // p31.3	Yes	1552610_a_at
1552611_a_at	JAK1	1.00	0.12	2.09	1.82	-0.39	-0.58	-0.13	-0.57	-0.34	0.50	0.29	-0.26	0.24	0.56	0.11	0.71	-2.31	0.86	0.07	0.66	-1.07	0.45	0.06	-0.12	0.54	-0.20	0.26	-0.39	1.62	0.91	2.01	1.35	-0.30	-0.10	-0.47	0.17	0.99	0.22	0.20	1.43	-0.67	-1.39	-0.81	-1.14	-2.39	-0.46	-0.02	-1.02	0.38	1.37	1.15	0.60	0.57	0.34	0.71	0.78	0.17	0.05	-0.08	0.11	0.54	-0.58	-0.49	-0.08	0.31	-0.33	0.06	-0.01	-0.64	-0.81	-0.66	-0.48	0.25	0.51	0.31	0.72	-0.17	0.02	-0.08	0.49	-0.04	-0.43	-0.03	0.15	-0.18	0.54	0.75	0.34	-2.20	-0.04	0.22	0.69	-0.53	0.04	-0.27	-0.28	-0.02	-0.46	-0.54	-0.15	0.19	-1.49	-0.14	0.04	-2.45	0.39	0.72	0.74	-1.95	-0.82	0.04	-0.07	-2.69	-1.52	-0.35	-0.15	-0.04	-1.73	0.12	0.38	-0.23	-1.74	-0.32	-0.58	-0.63	-1.42	0.10	-0.33	-0.99	-0.69	-0.70	-0.40	-0.16	0.44	0.78	0.27	-1.78	-0.09	-0.48	-0.11	-0.72	-0.77	-0.53	-0.13	-2.20	-0.35	-0.12	0.35	-0.06	-0.05	1.29	0.46	-0.20	-0.45	-0.27	-0.32	-0.29	-0.35	0.52	0.13	-0.22	-0.33	0.07	0.14	1.13	0.23	0.60	0.87	-2.37	1.60	-2.03	-0.59	1.13	0.26	1.11	0.99	0.64	0.89	0.73	1.26	0.25	-0.60	-0.46	-0.43	-2.23	-0.29	0.47	0.53	-0.08	-1.05	0.06	0.29	JAK1	3716.00	chr1:65299934-65432213 (-) // 98.59 // p31.3	No	1552611_a_at
1552612_at	CDC42SE2	-0.23	-1.17	-1.20	-0.84	-1.24	-0.72	-0.50	-0.50	1.44	0.03	-0.20	1.27	0.55	0.34	0.72	1.41	0.87	1.40	1.15	2.73	-0.12	0.55	0.30	1.25	0.49	0.82	1.47	1.50	0.90	-0.02	0.45	0.37	2.29	0.14	0.07	0.45	1.96	1.13	0.91	0.73	-1.18	-1.63	-0.75	-0.20	-0.60	0.61	0.33	0.85	-0.15	-0.13	1.32	1.23	0.19	0.66	0.50	1.16	0.74	0.42	0.83	0.89	0.60	-0.20	-0.01	0.17	0.95	1.01	0.74	0.37	-0.25	-1.30	-0.25	-0.53	0.82	-0.86	-0.07	0.18	0.31	-1.08	-0.82	-0.59	0.69	0.46	0.56	0.55	0.92	0.85	1.04	1.59	-1.19	-1.51	-1.39	-0.02	1.33	-0.03	-0.20	0.25	0.72	0.71	0.29	0.81	-1.30	-1.45	-1.00	-0.71	-1.83	-1.02	-0.90	-0.81	-2.41	-1.83	-1.69	0.11	-1.33	-1.08	-0.02	0.04	-0.86	-1.35	-0.37	-0.29	-0.87	-1.45	-0.89	-0.68	-1.01	-1.11	-1.01	-0.90	2.94	1.32	1.50	1.52	1.36	0.41	0.63	0.66	-1.17	-0.57	0.04	0.27	0.60	-0.58	0.21	1.18	-0.39	-0.25	-0.01	0.43	-0.96	-0.99	-0.65	0.44	1.24	0.94	0.29	0.95	-1.71	-1.21	-1.48	-1.56	-0.58	-1.17	-1.19	-0.92	0.28	-1.12	-1.16	-0.34	-1.93	-0.94	-1.79	-1.34	-0.42	-1.25	-0.70	0.14	1.74	0.27	0.65	0.92	-1.21	-0.99	-0.98	-1.40	-1.08	-0.45	-0.49	0.15	-1.04	-1.55	-1.00	-0.67	CDC42SE2	56990.00	chr5:130599682-130728239 (+) // 98.6 // q23.3	No	1552612_at
1552613_s_at	CDC42SE2	-0.51	-0.72	-0.61	-0.72	-1.21	-0.53	-0.27	-0.72	0.84	0.23	-0.06	0.84	0.78	0.45	0.93	1.39	1.74	1.62	0.93	2.46	0.41	0.53	0.29	0.92	0.90	0.62	1.29	1.44	1.08	-0.14	0.56	0.24	1.83	0.08	0.02	0.41	1.78	0.92	0.82	0.76	-1.05	-1.27	-0.74	-0.48	0.17	0.62	0.63	0.39	-0.20	-0.46	0.79	0.61	0.33	0.65	0.71	0.98	0.74	0.64	0.91	1.04	0.57	-0.32	-0.01	0.09	0.85	0.88	0.79	0.41	-0.01	-0.96	-0.08	-0.39	0.37	-0.53	0.05	0.06	-0.21	-1.10	-0.76	-0.43	0.37	0.20	0.41	0.61	1.23	0.99	1.05	1.06	-0.74	-1.30	-1.27	-0.44	1.29	-0.07	-0.08	0.33	0.60	0.64	0.18	0.66	-1.32	-1.46	-0.62	-0.70	-1.39	-0.83	-0.79	-0.85	-2.37	-1.96	-1.68	-0.26	-0.50	-0.85	0.10	-0.01	-0.70	-0.93	-0.40	-0.11	-0.64	-1.26	-0.45	-0.32	-0.60	-1.02	-0.53	-0.62	2.63	1.39	1.24	1.47	0.87	0.48	0.80	0.44	-0.92	-0.34	0.06	0.17	0.18	-0.52	0.47	1.04	0.22	-0.14	-0.20	0.34	-0.80	-1.09	-0.54	0.61	1.53	1.05	0.54	0.72	-2.01	-1.38	-1.21	-1.75	-1.04	-1.25	-1.21	-0.97	-0.30	-1.14	-0.80	-0.20	-1.65	-0.75	-1.38	-1.46	-0.26	-1.22	-0.45	-0.01	1.13	0.44	0.72	0.77	-1.35	-1.36	-1.30	-1.10	-0.52	-0.24	-0.19	0.25	-0.99	-1.56	-0.88	-0.51	CDC42SE2	56990.00	chr5:130599682-130728239 (+) // 98.6 // q23.3	No	1552613_s_at
1552615_at	ACACB	-0.27	0.12	-0.32	-0.11	-0.03	-0.12	-0.36	-0.03	-0.15	0.43	0.23	0.24	-0.33	0.34	0.11	0.13	-0.20	-0.37	-0.04	-0.30	0.09	0.35	0.28	0.12	0.08	0.10	0.06	-0.25	-0.25	0.08	-0.22	-0.05	-0.34	0.02	-0.06	-0.41	0.37	0.40	0.14	0.15	0.04	0.03	0.29	-0.20	-0.08	0.22	0.07	0.33	0.13	-0.03	-0.19	-0.34	0.04	0.15	-0.05	-0.24	0.12	-0.02	0.03	-0.02	0.20	0.26	0.01	0.22	0.35	0.01	-0.08	-0.10	-0.22	0.04	-0.25	-0.18	-0.32	0.53	-0.13	0.00	-0.23	0.22	-0.12	-0.40	0.26	-0.09	0.13	0.01	-0.06	-0.08	-0.24	-0.06	0.01	0.28	0.21	0.24	-0.21	-0.02	0.00	-0.10	0.40	0.16	0.12	0.11	0.00	0.07	-0.35	0.04	-0.12	-0.30	-0.25	-0.06	0.30	0.06	0.48	0.31	-0.15	0.19	-0.20	0.00	0.06	-0.05	-0.33	-0.30	0.01	0.18	-0.16	-0.03	0.17	0.09	-0.36	0.05	-0.31	0.08	0.01	-0.15	-0.38	0.13	-0.04	0.23	0.18	0.25	0.17	0.38	-0.09	0.20	-0.29	0.11	-0.09	0.09	-0.23	-0.01	0.08	0.17	-0.17	-0.51	-0.24	0.04	-0.42	-0.11	0.22	0.18	-0.05	-0.16	-0.04	0.12	0.00	0.07	-0.24	0.30	-0.57	-0.32	-0.39	-0.21	-0.44	0.04	0.11	0.34	-0.29	-0.13	-0.03	0.23	-0.02	0.01	0.14	0.10	-0.07	0.18	-0.08	-0.11	-0.30	-0.37	0.19	0.26	0.08	0.05	ACACB	32.00	chr12:109577210-109704167 (+) // 97.89 // q24.11	No	1552615_at
1552616_a_at	ACACB	-0.33	-0.17	-0.16	0.01	0.22	0.03	-0.12	-0.09	0.17	0.35	0.27	1.28	-0.07	0.19	0.23	0.07	0.11	-0.21	0.19	-0.29	-0.15	0.08	0.46	0.36	0.70	0.44	0.34	0.31	-0.16	-0.36	0.12	-0.35	0.06	-0.14	-0.22	-0.16	0.62	0.46	0.20	0.06	0.01	0.22	0.52	0.28	-0.26	0.52	0.37	0.66	-0.35	-0.03	-0.30	-0.25	-0.37	-0.20	-0.21	-0.35	-0.24	-0.06	-0.01	-0.44	0.10	-0.16	-0.15	-0.24	0.54	0.17	0.14	-0.02	0.07	0.00	0.06	0.05	-0.46	0.18	-0.12	-0.08	-0.22	-0.06	-0.22	-0.25	-0.33	-0.38	-0.27	-0.22	-0.16	-0.15	-0.10	0.01	-0.12	0.18	0.21	0.48	0.14	-0.09	-0.26	-0.05	0.23	0.25	0.22	0.19	-0.17	-0.20	0.00	-0.07	-0.16	-0.15	0.05	0.01	0.31	0.41	0.64	0.73	-0.13	-0.06	0.22	0.02	0.13	-0.12	-0.11	-0.16	0.03	-0.22	-0.11	-0.18	-0.08	0.03	-0.10	-0.05	-0.18	0.26	0.02	0.14	-0.17	0.07	0.00	0.35	0.07	0.28	0.46	0.35	-0.25	0.02	0.15	0.23	0.07	0.18	0.04	0.02	0.02	-0.01	-0.08	-0.34	-0.18	-0.14	-0.17	-0.20	-0.04	0.27	0.48	0.53	-0.36	0.04	-0.04	-0.04	-0.27	-0.10	-0.36	-0.25	-0.39	-0.17	-0.64	-0.01	0.24	0.15	0.02	-0.24	0.07	0.24	0.10	0.21	0.09	0.07	-0.14	0.17	-0.22	-0.06	-0.19	-0.45	0.26	0.30	0.60	0.41	ACACB	32.00	chr12:109577210-109704167 (+) // 97.89 // q24.11	No	1552616_a_at
1552617_a_at	RFWD2	-0.40	-0.29	-0.18	-0.23	0.36	0.51	0.43	0.38	-0.33	0.07	0.08	0.13	-0.08	-0.67	-0.69	-0.77	0.91	0.63	0.62	0.60	0.18	0.40	0.54	0.41	1.26	1.03	0.83	0.94	1.11	0.02	0.00	0.09	0.43	0.09	0.29	0.15	0.80	0.02	0.17	0.41	0.44	0.38	0.44	0.11	0.59	0.58	0.61	0.56	-0.59	-0.09	-0.89	-0.25	0.17	-0.08	-0.03	0.11	0.55	0.45	0.45	0.30	0.05	-0.36	-0.44	-0.17	0.03	-0.10	-0.13	-0.14	0.71	-0.15	0.52	0.33	-0.20	0.29	-0.06	-0.06	-0.32	-0.25	-0.06	-0.01	0.19	0.27	0.37	0.38	-1.10	-1.86	-1.65	-1.91	-0.01	-0.13	0.19	0.17	0.60	0.63	0.61	0.57	0.42	0.28	0.19	0.45	0.24	-0.09	0.18	-0.12	-0.02	-0.38	-0.29	-0.46	-0.18	-0.14	-0.56	-0.78	0.80	-0.16	1.07	0.81	-0.02	-0.66	-0.58	-0.36	-0.31	-0.90	-0.67	-0.41	-0.45	-0.51	-0.62	-0.62	0.06	0.21	0.31	0.26	-0.21	-0.38	-0.13	0.10	0.10	-0.32	-0.01	-0.25	-0.37	0.38	0.61	0.55	1.11	0.41	0.51	0.51	0.18	0.10	0.26	0.12	-0.20	-0.21	-0.35	-0.10	-4.04	-3.28	-3.42	-3.25	-3.90	-3.41	-3.69	-2.96	-0.69	-0.81	-0.73	-0.25	-0.02	-0.17	0.45	-0.10	-0.58	-0.86	-0.34	-0.16	-0.19	0.04	0.15	0.09	0.13	-0.53	-0.51	-0.33	-0.33	-0.07	-0.01	0.16	-0.39	-0.30	-0.01	-0.20	RFWD2	64326.00	chr1:175916328-176176621 (-) // 97.27 // q25.1	Yes	1552617_a_at
1552618_at	STX6	0.25	-0.47	-0.45	-0.61	0.27	0.73	0.60	0.42	-0.26	-0.74	-0.83	-0.24	-0.87	-0.98	-1.01	-0.65	-0.01	0.45	0.38	0.80	-0.50	-0.52	-0.45	-0.14	-0.17	0.35	0.51	0.40	0.49	-0.18	0.45	0.25	0.54	0.14	0.10	0.32	-0.06	0.09	0.04	0.51	0.66	0.56	0.58	0.75	-0.03	0.73	0.76	1.06	-0.29	-0.04	0.07	0.24	-0.45	-0.51	-0.72	-0.18	-0.26	0.03	0.02	-0.19	0.02	-0.31	-0.15	-0.27	0.03	0.20	0.29	0.08	-0.28	-0.63	-0.23	-0.31	0.27	-0.28	-0.16	-0.02	-0.01	-0.28	-0.11	-0.16	-0.53	-0.40	-0.30	-0.42	-0.08	0.12	0.20	0.75	-0.65	-0.50	-0.59	0.03	-0.13	-0.27	-0.29	0.07	-0.38	-0.13	-0.33	-0.14	0.05	0.04	0.00	-0.11	-0.16	0.19	0.52	0.58	-0.17	0.03	0.00	-0.07	-0.33	0.16	0.85	0.62	-0.52	-0.47	-0.29	-0.47	0.17	1.03	0.83	1.07	0.25	0.85	0.62	0.77	0.45	0.01	0.13	0.07	1.14	0.40	0.20	0.01	-0.52	-0.11	0.27	0.18	0.32	0.07	0.01	0.35	-0.27	0.27	0.47	0.63	-0.29	-0.24	-0.20	-0.03	-0.85	-0.67	-0.56	-0.20	-0.80	-0.35	-0.30	-0.11	0.26	-0.43	-0.34	-0.16	-0.50	-0.54	-0.48	-0.03	-0.19	0.02	-0.20	0.16	0.16	0.09	0.33	0.23	0.37	0.17	0.37	0.39	-0.18	-0.12	-0.17	-0.35	-0.19	0.55	0.28	0.52	0.36	0.24	0.20	0.60	STX6	10228.00	chr1:180945103-180992046 (-) // 98.59 // q25.3	No	1552618_at
1552619_a_at	ANLN	-0.40	0.21	0.43	0.70	-0.32	0.64	1.17	1.07	-1.78	-0.84	-1.34	-0.83	-3.21	-0.09	-0.13	0.27	-1.51	-1.53	-1.70	-1.58	-3.92	0.50	0.84	0.84	-1.49	-1.48	-1.70	-1.29	-2.91	-1.40	0.56	0.67	-0.77	-0.55	-0.41	-0.64	-0.10	-0.51	0.21	-0.05	-2.56	-0.35	0.29	-0.04	-2.18	0.17	-0.09	-0.01	-0.67	-0.59	0.06	0.39	-0.27	1.46	1.30	1.60	0.06	-0.02	0.41	0.73	-0.73	-0.03	0.83	1.31	-0.34	0.35	0.22	0.60	-1.41	-1.22	-0.55	-1.06	-0.12	-1.59	0.64	0.86	0.53	1.00	0.67	1.08	-1.88	-0.11	-0.17	-0.19	1.13	1.26	1.36	0.75	-1.18	-0.12	0.23	0.89	-1.06	-0.49	-0.38	-0.42	0.48	0.87	0.63	1.27	-1.66	-0.34	0.86	1.15	-0.46	-0.61	-0.27	-0.27	-0.05	-0.95	-0.64	-0.95	-1.19	-1.98	-0.21	-0.02	0.47	-0.18	0.78	1.25	-0.13	-1.89	-0.76	-0.36	-3.26	-1.20	-0.74	-0.35	-3.95	-1.18	-1.09	-0.94	-0.46	0.25	-0.34	0.22	-1.17	-0.52	0.03	0.11	-4.78	0.13	0.06	0.03	-0.68	0.18	-0.39	0.11	-0.04	-0.75	0.33	0.37	-0.33	0.13	0.25	0.48	-1.18	-0.37	-0.25	-0.38	-4.85	-0.62	0.04	-0.14	1.48	0.77	0.74	0.93	0.67	1.24	1.32	0.07	-0.09	0.38	0.69	0.71	-0.52	0.43	0.43	0.38	0.95	0.48	-0.13	0.30	0.88	-0.09	0.49	1.16	-0.63	0.10	0.79	0.45	ANLN	54443.00	chr7:36429429-36492725 (+) // 99.2 // p14.2	No	1552619_a_at
1552620_at	SPRR4	0.47	0.42	-0.24	0.13	-0.01	-0.19	-0.40	0.43	0.02	0.02	0.16	0.20	-0.19	0.16	0.00	0.07	0.19	-0.16	0.35	-0.07	0.44	0.19	0.20	0.23	-0.16	0.11	0.26	0.16	-0.26	0.45	-0.25	-0.09	0.16	0.15	0.00	-0.22	-0.31	-0.18	-0.02	-0.11	0.03	-0.03	0.23	0.08	0.12	-0.21	-0.30	0.30	0.09	0.18	0.03	0.13	-0.30	0.22	-0.36	-0.42	-0.09	-0.26	-0.01	-0.22	0.05	-0.19	-0.08	-0.07	-0.14	-0.25	-0.17	-0.33	0.51	0.39	0.13	0.10	0.21	0.93	0.14	0.18	0.35	0.43	0.50	-0.10	-0.01	-0.11	0.06	-0.03	0.06	-0.18	-0.41	0.12	-0.03	0.04	-0.35	-0.18	0.45	0.00	0.00	0.10	-0.09	-0.08	-0.15	-0.11	0.08	0.38	0.05	0.17	0.03	-0.47	-0.12	-0.15	0.24	0.00	-0.18	0.18	-0.03	0.18	-0.27	-0.04	0.04	-0.12	-0.19	-0.15	0.15	0.04	-0.23	-0.02	0.17	0.22	-0.11	0.15	0.61	0.15	0.42	0.14	0.25	0.40	0.26	0.56	0.26	0.08	-0.11	0.21	0.03	0.00	-0.22	0.32	-0.30	-0.19	-0.38	0.03	-0.17	0.06	-0.18	-0.41	-0.46	-0.03	-0.09	-0.26	-0.11	-0.14	-0.26	-0.13	0.26	0.04	-0.11	0.07	0.24	0.73	-0.24	-0.05	-0.28	-0.22	-0.29	0.48	-0.32	0.35	-0.33	-0.07	0.57	0.29	0.15	0.11	-0.04	0.08	-0.22	-0.19	-0.02	0.09	-0.05	-0.15	0.15	-0.11	-0.18	-0.36	SPRR4	163778.00	chr1:152944346-152945050 (+) // 87.47 // q21.3	No	1552620_at
1552621_at	POLR2J2///POLR2J3///UPK3BL	-0.69	-0.08	1.11	0.13	-0.52	-0.34	0.52	-0.23	-0.64	-0.61	0.76	0.19	-0.19	-0.26	0.29	-0.32	-1.32	0.61	0.08	-0.21	-0.16	0.74	-0.03	-0.67	0.89	0.51	0.46	0.91	0.35	-0.24	-0.28	-0.54	-1.06	0.38	0.31	-0.04	0.17	2.46	2.38	0.87	-0.79	-0.50	-0.42	-0.39	-1.70	-0.01	-0.41	-0.87	0.13	-0.18	-0.61	-0.56	0.00	0.23	0.13	-0.65	-0.40	0.54	-0.21	0.51	-1.56	1.19	0.67	-0.93	0.11	0.33	0.07	-0.19	-0.77	0.82	1.40	0.55	-0.98	-1.35	-0.70	-1.17	-0.13	0.72	0.49	0.74	-0.20	1.71	0.28	0.42	-1.09	-0.55	-0.65	-0.88	-2.34	-0.12	-0.51	-0.52	-0.43	1.13	1.90	0.24	-0.11	0.89	1.64	0.12	-1.27	-2.12	-0.87	-0.88	-2.36	0.99	0.59	0.64	-0.36	0.73	0.71	-0.19	-0.04	1.80	1.71	0.53	-0.97	0.52	0.95	-0.62	0.24	1.76	0.78	-0.08	-0.83	0.18	0.82	0.32	-0.26	0.57	0.73	0.62	0.41	-0.28	-0.20	-1.25	-1.68	0.48	-0.13	-0.10	2.00	1.11	0.49	0.28	-1.72	-0.15	1.24	-0.10	-0.01	-0.42	-0.05	0.15	0.14	-0.24	-0.06	-0.33	-0.85	-0.82	-0.37	-0.83	-1.57	-1.46	-0.96	-1.53	0.53	0.69	1.42	0.48	-2.29	-0.19	-0.75	0.20	-0.96	-1.04	-1.04	-0.53	-0.50	-0.44	0.15	-0.09	-0.67	2.34	2.17	1.01	-1.33	-0.06	-0.39	0.03	-0.83	-0.47	-0.15	-0.61	POLR2J2///POLR2J3///UPK3BL	100134938///246721///548644	chr7:44052564-44058763 (-) // 45.02 // p13///chr7:102206816-102213019 (-) // 45.86 // q22.1	Yes	1552621_at
1552622_s_at	LOC441259///POLR2J2///POLR2J3///UPK3BL	-1.05	-0.29	1.02	-0.01	-0.66	-0.47	0.36	0.05	-0.75	-0.66	0.66	0.20	-0.34	-0.26	0.15	-0.31	-1.42	0.50	0.36	-0.21	-0.55	0.77	-0.06	-0.69	0.95	1.12	0.35	0.94	0.18	-0.32	-0.39	-0.75	-0.95	0.37	0.22	0.04	0.14	2.71	2.55	1.08	-0.76	-0.51	0.01	-0.39	-2.00	0.09	-0.61	-0.80	0.14	0.20	-0.75	-0.56	-0.28	0.19	-0.08	-0.76	-0.31	0.62	-0.09	0.81	-1.66	1.16	0.71	-0.87	0.13	0.32	0.05	-0.21	-0.83	0.80	1.32	0.63	-1.06	-0.97	-0.99	-1.32	0.09	0.80	0.46	0.84	-0.37	1.63	0.22	0.57	-1.56	-0.84	-0.71	-1.39	-2.94	-0.36	-0.85	-0.75	-0.37	0.98	1.80	0.17	-0.01	0.84	1.70	0.17	-1.27	-2.03	-1.03	-1.01	-2.61	0.77	0.53	0.65	-0.65	0.72	0.58	0.10	-0.33	1.72	1.52	0.55	-1.10	0.67	1.07	-0.69	0.16	1.87	0.78	-0.18	-0.73	0.09	0.85	0.26	-0.29	0.48	0.83	0.67	0.25	-0.12	-0.02	-0.86	-1.84	0.52	-0.19	-0.06	2.05	1.05	0.27	0.19	-1.88	-0.07	1.35	-0.04	-0.01	-0.45	-0.07	0.08	0.09	-0.18	0.09	-0.32	-0.95	-0.74	-0.47	-0.96	-1.65	-1.42	-1.15	-1.69	0.28	0.61	1.40	0.17	-2.48	-0.35	-0.84	0.33	-1.22	-1.09	-1.08	-0.66	-0.68	-0.48	0.10	-0.12	-0.64	2.28	2.27	1.07	-1.89	-0.10	-0.50	-0.27	-0.94	-0.71	-0.24	-0.61	LOC441259///POLR2J2///POLR2J3///UPK3BL	100134938///246721///441259///548644	chr7:44052564-44058763 (-) // 45.02 // p13///chr7:102206816-102213019 (-) // 45.86 // q22.1	No	1552622_s_at
1552623_at	HSH2D	-0.25	-0.24	-0.51	-0.24	-0.48	-0.49	-0.34	-0.25	-0.09	-0.09	0.52	0.63	-0.30	-0.26	-0.32	-0.14	4.13	4.13	3.90	3.78	0.31	0.88	0.47	0.41	3.59	4.37	3.59	3.86	-0.51	-0.10	-0.34	-0.39	1.72	1.41	0.92	1.38	0.92	1.22	1.41	1.42	-0.49	-0.35	-0.28	-0.27	-0.19	-0.25	0.31	-0.49	-0.22	0.53	0.58	1.34	2.53	2.00	1.80	2.90	1.55	1.01	0.41	0.15	1.97	2.07	2.68	1.32	2.53	2.00	1.82	1.80	4.54	5.09	5.42	5.25	-0.01	0.21	0.04	-0.09	-0.01	-0.24	-0.39	-0.43	2.32	1.14	0.77	1.28	-0.47	-0.03	0.09	0.05	-0.39	-0.19	-0.46	-0.16	0.07	-0.20	-0.48	0.67	1.18	0.94	1.36	1.53	-0.48	-0.23	-0.37	-0.12	-0.33	-0.38	-0.20	-0.31	-0.32	-0.28	-0.31	-0.32	1.31	1.45	2.33	1.25	-0.35	-0.20	-0.18	-0.23	-0.34	-0.38	-0.25	-0.41	-0.39	-0.39	-0.26	-0.32	-0.10	0.93	1.52	1.21	-0.11	0.05	-0.16	-0.15	-0.15	-0.25	-0.32	-0.18	0.09	-0.19	0.04	0.20	-0.28	-0.31	-0.28	-0.30	-0.46	0.03	-0.15	0.54	1.67	1.13	1.27	0.46	-0.37	0.30	0.29	0.19	0.26	0.02	-0.03	0.04	-0.13	0.05	-0.39	-0.46	-0.72	-0.38	-0.41	-0.32	-0.67	0.06	-0.35	-0.29	2.24	2.52	2.85	3.06	0.00	-0.32	-0.50	-0.15	-0.36	-0.33	-0.30	-0.45	-0.22	-0.25	-0.17	-0.54	HSH2D	84941.00	chr19:16254474-16269351 (+) // 72.7 // p13.12	No	1552623_at
1552625_a_at	TRNT1	-1.57	-1.58	-0.69	-1.35	0.16	0.60	0.73	-0.15	-0.37	0.07	-0.52	-0.73	0.58	-0.31	-0.46	-0.23	0.28	1.11	0.65	1.23	-0.82	-1.08	-0.40	-0.77	0.50	0.97	0.76	0.94	0.86	-1.09	-0.40	-0.07	-0.10	0.36	0.30	0.43	0.47	-0.68	-0.69	-0.22	0.53	-0.04	-0.07	-0.01	0.79	0.41	0.70	0.17	-0.92	-1.18	-0.93	-0.40	0.03	-1.00	-0.90	0.02	0.51	-0.14	0.16	0.30	0.73	-0.18	-0.11	-0.02	0.52	0.97	1.14	0.63	0.06	0.22	0.71	0.48	0.70	-0.33	0.79	0.83	-0.04	-0.65	-0.27	-0.13	-0.22	-0.75	-0.43	-0.35	0.71	0.80	0.62	0.70	0.43	-0.24	0.07	0.14	-0.05	0.17	0.46	0.36	0.58	0.64	0.10	0.59	0.51	-0.48	0.60	0.63	0.08	-0.45	-0.54	-0.86	-0.44	-1.16	-1.26	-1.06	0.66	-0.32	1.04	1.09	-0.09	-1.07	-0.51	-0.01	0.09	-0.44	-0.66	0.07	0.59	-0.09	0.27	-0.11	-0.20	0.66	0.72	1.07	0.64	-0.33	0.68	-0.05	0.01	-0.28	0.39	0.57	0.78	0.08	0.56	0.63	-0.06	-0.95	-1.15	-0.50	-0.15	-0.86	-0.11	-0.11	-0.36	-0.08	-0.30	-0.08	0.22	0.05	0.50	0.65	0.70	-0.05	0.32	0.39	-1.29	-1.62	-1.40	-0.08	0.01	0.04	-0.43	-1.67	0.70	0.05	0.82	0.16	-1.01	0.11	0.37	0.55	0.93	-0.01	-0.15	0.04	-0.75	-1.42	-0.83	-0.68	-0.56	-0.43	-0.41	-0.37	TRNT1	51095.00	chr3:3168621-3192525 (+) // 96.5 // p26.2	No	1552625_a_at
1552626_a_at	TMEM163	1.28	2.13	1.83	2.09	0.37	1.28	0.16	0.07	-0.21	0.08	-0.11	-0.05	-0.13	0.73	2.30	2.43	0.43	2.24	1.29	0.88	-0.22	-0.42	-0.20	-0.20	-0.33	-0.40	-0.01	-0.19	-0.37	-0.18	-0.40	0.31	-0.11	-0.39	-0.34	-0.22	0.21	0.45	0.73	1.16	-0.34	-0.32	-0.29	-0.30	-0.24	-0.15	-0.32	-0.34	-0.24	0.16	-0.04	-0.08	1.46	1.31	1.41	0.70	-0.31	-0.11	-0.35	-0.34	-0.12	-0.20	-0.22	-0.34	-0.25	-0.23	-0.20	-0.16	-0.04	-0.20	-0.30	-0.30	-0.35	0.09	0.44	-0.29	0.05	-0.06	-0.33	-0.44	-0.08	-0.24	-0.16	-0.31	-0.03	-0.20	-0.46	-0.32	1.35	0.50	0.48	1.42	-0.05	-0.03	-0.14	1.41	-0.24	-0.08	0.01	-0.02	-0.08	-0.26	-0.17	0.20	7.15	7.69	8.03	7.88	7.08	6.50	6.61	6.84	1.32	2.39	1.86	1.24	0.03	-0.11	-0.03	0.16	-0.26	-0.25	-0.19	-0.44	-0.17	-0.25	-0.28	-0.17	-0.12	-0.16	0.05	0.03	0.11	1.34	0.32	0.32	-0.16	-0.10	-0.32	-0.28	-0.21	-0.18	0.09	1.31	-0.40	-0.45	-0.55	-0.36	-0.14	0.03	0.00	1.93	1.35	0.94	1.09	1.44	-0.03	0.53	1.08	1.17	0.57	1.01	0.55	0.14	4.66	4.56	4.28	1.92	-0.37	-0.57	-0.29	-0.12	-0.47	-0.29	-0.44	0.66	4.92	4.66	4.91	5.50	5.16	4.33	5.05	4.99	1.39	0.35	0.34	0.68	-0.43	-0.32	-0.19	0.90	TMEM163	81615.00	chr2:135213560-135476566 (-) // 94.96 // q21.3	No	1552626_a_at
1552627_a_at	ARHGAP5	0.46	-0.99	-0.11	-0.09	-0.06	-0.82	-1.07	-1.38	-0.32	0.11	-0.33	-1.22	0.46	0.14	-0.17	0.17	-1.73	-2.05	-1.72	-1.86	-0.36	0.54	0.30	-0.65	-1.78	-1.89	-2.66	-2.44	-0.06	-1.69	-0.77	-0.91	-0.32	-0.62	-0.25	-0.77	1.00	-0.24	0.34	1.01	1.72	1.19	2.06	1.10	-0.59	0.04	0.24	0.26	0.59	0.77	-0.50	0.21	0.35	0.10	0.11	0.68	1.06	0.71	1.07	1.34	0.25	-0.67	-0.51	0.17	1.89	1.07	1.20	0.95	-2.05	-2.53	-1.90	-2.28	-0.22	-0.14	0.64	0.97	0.18	0.25	1.07	1.07	0.84	0.12	0.06	-0.09	0.14	0.20	0.31	-1.18	2.86	3.81	4.05	3.09	-1.74	-1.29	-1.27	-1.15	1.37	0.77	0.15	1.01	0.05	-1.53	-0.72	-0.20	-1.27	-0.73	-0.84	-0.86	0.56	0.43	0.79	-0.08	-0.79	-1.90	0.08	0.31	1.31	-0.57	0.82	1.19	0.26	-1.47	-0.67	0.05	0.41	-0.39	0.12	0.09	0.19	0.01	0.06	0.12	0.18	0.84	0.94	0.42	-1.45	-0.59	-0.46	-0.35	-1.23	-0.55	0.04	0.37	-1.02	-0.93	-0.93	-0.20	-0.33	-1.17	-0.54	1.37	1.28	0.48	-0.28	0.33	0.44	0.79	0.96	0.82	0.00	0.56	0.64	0.37	-1.49	-1.79	-1.24	-0.92	-0.79	0.27	-0.51	-1.19	0.26	-0.99	-0.14	-0.47	-0.29	-0.70	-0.49	-0.38	0.38	-0.64	-0.65	-0.42	-0.26	-0.42	0.13	0.64	0.88	1.34	1.83	1.04	ARHGAP5	394.00	chr14:32545978-32624744 (+) // 98.04 // q12	No	1552627_a_at
1552628_a_at	HERPUD2	-0.27	0.09	0.51	0.27	0.50	-0.19	0.13	-0.04	-1.00	0.22	0.82	0.06	0.21	-0.05	0.12	-0.11	-0.19	-0.77	-0.99	-1.37	1.03	1.28	1.10	0.52	-0.11	-0.48	-0.89	-0.94	0.45	-0.35	0.81	0.24	-1.01	-0.59	-0.32	-0.50	-0.65	-0.01	0.22	-0.05	0.84	0.21	0.47	-0.21	0.20	-0.21	0.12	-0.78	0.80	0.74	-0.14	0.05	1.13	0.56	0.76	0.72	0.90	1.13	1.27	1.18	0.05	-0.19	-0.02	-0.42	0.29	-0.01	-0.04	-0.16	-0.51	-0.48	-0.26	-0.50	-0.60	-0.87	0.12	0.06	0.44	1.13	1.28	1.47	0.87	1.10	0.96	0.54	-0.06	-0.05	0.13	-1.01	0.06	0.10	0.29	-0.14	-1.11	-0.05	0.00	-0.13	-0.62	-0.78	-0.43	-0.58	0.64	-0.90	0.08	0.03	-0.39	-0.14	-0.19	-0.31	-0.51	-0.16	-0.31	-1.18	-0.28	-0.57	-0.46	-0.48	0.89	0.32	0.72	0.77	-0.72	-0.74	-0.48	-0.55	0.00	-0.77	-0.22	-0.54	-1.21	-0.30	-0.19	0.02	-0.92	0.42	0.43	0.12	0.45	0.55	0.72	0.76	-0.97	-0.64	-0.20	-0.16	0.69	0.70	0.76	0.26	-0.07	-0.19	0.03	-0.02	1.09	0.93	1.08	0.93	-0.02	-0.61	-0.07	-0.45	-1.83	-0.89	-0.45	-0.80	0.08	0.10	1.02	0.50	0.73	0.36	1.06	0.83	0.36	-0.29	0.37	0.32	0.33	0.77	0.52	0.58	-1.39	-1.43	-0.82	-1.53	0.33	0.03	0.49	0.11	-0.02	-0.12	0.34	0.32	HERPUD2	64224.00	chr7:35672692-35734642 (-) // 85.58 // p14.2	No	1552628_a_at
1552629_a_at	JMJD6	0.30	0.00	-0.29	-0.31	0.21	-0.17	-0.22	0.12	0.37	-0.20	-0.09	0.16	-0.20	-0.19	-0.07	-0.06	-0.23	0.10	0.13	-0.07	0.12	-0.03	-0.10	0.08	0.29	0.02	0.11	0.12	0.23	-0.07	0.03	-0.03	0.06	-0.19	0.09	-0.05	0.30	-0.17	-0.05	0.23	0.05	-0.16	-0.07	-0.04	-0.01	-0.04	-0.03	0.15	-0.09	0.10	0.08	0.14	-0.04	-0.18	-0.11	-0.10	0.29	0.05	-0.03	0.14	0.10	0.05	0.34	0.53	0.17	-0.13	-0.15	0.12	0.21	0.00	0.00	0.00	0.24	0.37	-0.02	-0.11	0.24	0.07	0.12	-0.08	0.10	-0.09	-0.01	0.05	0.31	0.02	-0.07	0.21	-0.05	0.03	0.00	0.22	0.26	0.05	0.17	-0.14	0.26	0.16	0.19	0.19	-0.07	0.18	0.30	0.11	0.25	-0.16	-0.04	-0.25	0.05	0.05	0.17	0.04	0.00	0.05	-0.18	-0.17	0.20	-0.18	-0.09	-0.09	0.22	0.03	0.06	0.14	-0.07	-0.02	0.00	-0.13	0.30	0.00	0.11	-0.10	0.34	-0.01	0.07	0.07	-0.06	-0.13	-0.07	0.04	-0.01	-0.05	-0.10	-0.11	-0.18	0.04	0.04	0.04	0.00	0.13	-0.13	-0.20	-0.17	0.19	-0.26	0.08	0.08	0.04	-0.02	0.17	0.18	0.21	0.18	0.23	0.37	0.02	-0.17	-0.21	0.01	0.01	-0.08	0.06	-0.12	-0.01	-0.19	-0.18	0.56	0.07	0.19	0.29	0.16	-0.10	-0.20	0.15	-0.21	0.09	-0.01	0.32	-0.04	-0.05	-0.16	-0.09	JMJD6	23210.00	chr17:74712409-74722557 (-) // 99.93 // q25.1	No	1552629_a_at
1552630_a_at	SRCAP	-0.12	-0.28	-0.50	-0.16	-0.20	0.27	0.27	0.43	-0.29	-0.24	-0.05	0.06	-0.09	-0.08	-0.28	-0.18	-0.72	0.13	0.51	0.26	-0.03	0.01	-0.19	0.24	0.30	1.29	0.19	0.41	-0.08	0.06	-0.20	-0.01	-0.14	0.27	-0.14	0.34	0.15	0.15	0.04	0.23	-0.39	-0.06	-0.02	0.10	-0.51	0.78	-0.08	1.07	0.01	0.28	-0.14	0.10	-0.34	-0.38	-0.53	0.05	0.02	0.03	0.01	0.34	-0.06	0.14	0.04	0.27	-0.08	0.00	-0.14	0.10	0.30	-0.09	0.41	-0.07	0.13	0.29	-0.29	-0.37	0.00	0.00	-0.01	0.12	0.30	-0.07	0.02	0.05	-0.16	0.38	0.58	0.21	-0.65	-0.06	-0.54	-0.18	0.00	0.23	0.21	0.36	0.12	0.76	0.55	0.83	-0.31	0.03	0.06	-0.01	-0.79	-0.29	0.16	-0.16	-0.69	-0.59	-0.53	-0.72	-0.33	-0.02	0.22	0.17	-0.58	-0.43	-0.28	-0.28	0.03	-0.28	-0.03	0.13	-0.11	0.10	-0.22	-0.12	0.21	0.45	0.38	0.31	0.31	0.22	-0.04	0.20	-0.49	0.17	0.47	0.20	-0.05	0.41	-0.15	-0.23	-0.72	-0.40	-0.35	-0.35	-0.39	0.00	-0.43	-0.32	-0.03	-0.05	-0.50	0.07	-0.03	0.53	-0.04	0.25	0.08	0.48	0.08	0.26	0.14	-0.17	-0.51	-0.18	-0.70	-0.38	-0.22	0.24	-0.06	0.00	-0.30	-0.18	-0.21	0.17	0.24	-0.05	0.12	0.20	-0.07	0.18	-0.86	0.04	-0.51	-0.33	-0.63	-0.37	-0.53	-0.57	SRCAP	10847.00	chr16:30709529-30751054 (+) // 96.04 // p11.2	No	1552630_a_at
1552631_a_at	MAP3K6	0.02	0.36	0.58	0.30	-0.17	-0.16	-0.40	-0.27	-0.46	-0.12	-0.36	0.01	-0.44	-0.12	0.05	0.04	-1.01	-0.84	-0.60	-0.95	-0.31	0.52	0.50	0.34	-0.57	-0.40	-0.86	-0.26	-0.37	-0.20	-0.11	-0.23	0.05	-0.43	-0.46	-0.39	-0.33	-0.58	-0.13	0.18	-0.28	0.40	0.18	0.03	-0.63	0.30	0.21	0.30	0.30	0.47	0.09	0.40	-0.16	-0.07	-0.21	-0.19	0.23	0.09	0.08	0.11	0.20	0.25	0.52	0.60	-0.01	0.36	0.15	0.79	-0.27	-0.80	-0.61	-0.62	0.00	-0.14	-0.17	-0.01	-0.23	-0.11	-0.32	-0.46	-0.21	0.07	0.21	0.17	-0.65	0.37	0.42	0.07	-0.20	-0.13	-0.34	-0.35	-0.13	-0.17	-0.47	-0.26	-0.50	-0.30	-0.15	-0.16	-0.18	0.11	0.09	0.16	-0.34	0.94	0.98	0.70	-0.17	0.29	0.26	0.05	-0.49	-0.22	0.26	0.37	0.15	0.32	0.43	0.35	0.31	0.19	0.30	0.44	-0.13	0.28	0.32	0.26	-0.33	-0.68	-0.62	-0.62	-0.30	0.18	0.18	0.30	-0.18	0.53	0.79	0.57	-0.42	-0.15	-0.20	-0.13	-0.66	-0.33	0.00	-0.10	-0.26	-0.10	-0.06	0.07	-0.31	0.14	0.08	0.37	-0.59	-0.30	-0.56	-0.61	-0.20	-0.28	-0.42	-0.35	0.17	0.77	0.58	0.01	-0.71	0.18	0.17	1.24	0.03	0.08	-0.03	-0.14	0.12	0.71	0.73	0.93	-0.43	-0.46	-0.74	-0.36	-0.61	0.00	0.27	0.25	0.11	0.24	0.44	0.31	MAP3K6	9064.00	chr1:27681676-27692834 (-) // 98.97 // p36.11	No	1552631_a_at
1552632_a_at	ARSG	-0.50	-0.35	0.12	-0.23	-0.20	-0.42	-0.56	-0.53	-0.01	-0.59	-0.81	-0.79	0.78	-0.63	-0.44	-0.71	1.17	0.23	0.44	0.63	0.37	-0.43	-0.13	0.01	1.67	0.35	0.35	0.37	-0.06	0.23	1.51	-0.19	2.09	0.77	1.02	1.67	0.07	-0.48	-0.30	-0.04	0.74	-0.58	-0.25	-0.43	0.08	-0.06	-0.22	-0.31	-0.70	-0.07	-0.42	-0.40	-0.62	-0.45	-0.47	-0.56	0.14	-0.36	-0.41	-0.24	1.61	1.06	0.57	0.10	0.53	0.26	0.60	0.42	2.67	1.11	1.35	1.23	0.19	0.06	-0.62	-0.46	0.81	0.50	1.10	1.30	1.00	-0.38	-0.25	-0.34	1.26	1.97	2.24	1.61	0.35	0.06	0.89	1.03	-0.36	-0.39	-0.46	-0.11	-0.60	-0.64	-0.83	-0.57	-0.47	-0.17	-0.53	-0.30	4.14	3.89	3.92	4.21	1.46	1.75	1.72	2.34	1.11	1.29	1.68	0.96	1.29	0.51	0.71	0.85	-0.64	-0.63	-0.32	-0.37	-0.40	-0.49	-0.10	-0.53	2.62	1.05	1.68	0.72	-0.15	-0.41	-0.53	0.25	0.29	-0.55	-0.63	-0.48	1.75	-0.17	0.27	-0.11	0.77	-0.50	0.04	0.00	0.12	-0.35	-0.22	-0.52	1.28	0.78	0.95	0.65	0.56	0.03	-0.27	-0.28	1.08	0.43	0.16	-0.34	-0.08	-0.30	-0.20	-0.43	-0.29	-0.32	-0.52	-0.44	1.20	-0.07	0.40	-0.16	1.08	1.50	1.19	0.97	2.40	0.91	1.05	0.83	-0.87	-0.93	-0.72	-0.91	0.00	-0.21	-0.16	-0.25	ARSG	22901.00	chr17:66287635-66418786 (+) // 79.05 // q24.2	No	1552632_a_at
1552633_at	ZNF101	-0.73	-0.45	-0.16	-0.57	0.21	-0.41	0.32	-0.10	-1.16	-0.55	-0.49	-0.69	-0.58	-0.75	-0.63	-0.37	0.52	2.31	1.05	1.50	-0.72	-0.27	-0.56	-0.62	2.47	1.27	0.88	1.07	-0.37	0.11	1.01	0.23	1.01	1.80	2.14	2.06	0.20	1.37	2.55	2.26	-0.37	-0.26	-0.23	-0.21	-0.51	0.31	0.35	-0.46	-0.57	-0.61	-0.95	-0.69	-0.05	-0.08	0.18	0.05	0.06	0.26	-0.03	-0.23	-0.23	0.38	0.80	0.54	0.19	0.67	0.71	0.69	0.26	0.98	1.27	1.22	-0.69	-0.68	-0.32	-0.13	-0.86	-0.13	-0.29	-0.30	-0.51	-0.04	-0.03	-0.34	0.27	0.35	0.25	-0.55	-0.54	0.36	0.22	0.09	-0.16	0.51	0.83	0.72	0.21	0.78	1.13	0.79	0.00	-0.32	0.36	0.44	-0.48	0.42	0.86	0.68	-1.28	-0.51	-0.38	-0.87	-0.50	0.33	0.68	1.16	-0.32	-0.26	0.26	0.36	-0.26	-0.16	-0.05	-0.28	-0.70	-0.84	-0.02	0.00	0.35	2.29	1.69	2.29	-0.74	0.11	-0.66	-0.46	-0.36	-0.26	-0.32	-0.07	-1.05	-0.59	-0.34	-0.24	-0.51	-0.10	0.56	0.69	-0.68	-0.57	-0.26	-0.30	-0.64	-0.09	0.17	0.04	-0.32	0.24	0.84	0.34	-0.33	0.14	0.40	0.55	-0.31	-0.37	0.25	-0.13	-0.76	0.14	-0.41	-0.81	-0.17	-0.40	0.05	-0.13	-0.62	0.17	0.07	0.27	0.33	1.64	2.07	0.70	-1.11	-0.09	-0.01	-0.23	-0.83	-0.55	-0.15	0.13	ZNF101	94039.00	chr19:19779604-20402358 (+) // 68.46 // p13.11	No	1552633_at
1552634_a_at	ZNF101	-0.50	-0.52	-0.46	-0.44	0.00	-0.12	0.42	-0.26	-1.30	-0.86	-0.60	-0.90	-0.63	-0.60	-0.69	-0.39	2.79	2.80	2.03	2.89	-0.52	-0.42	-0.51	-0.58	2.91	2.36	2.01	2.20	-0.90	-0.25	1.22	0.21	1.93	2.13	2.12	2.60	0.24	1.05	2.21	2.35	-0.09	0.46	0.42	0.31	0.40	0.58	0.71	0.11	-1.03	-0.67	-0.96	-0.35	-0.28	-0.03	0.10	0.23	-0.06	0.08	-0.24	-0.07	-0.49	-0.28	0.27	0.37	-0.23	0.25	0.26	0.14	0.53	0.80	1.13	1.23	-1.22	-0.88	-0.52	-0.61	-0.97	-0.77	-0.77	-0.73	-0.72	-0.49	-0.59	-1.00	-0.53	0.12	-0.15	-0.31	0.25	0.08	0.15	0.21	0.21	0.78	0.85	0.92	-0.42	0.04	0.52	0.14	-0.39	-0.35	0.27	0.11	0.10	0.76	1.18	0.93	-0.86	-0.43	-0.64	-0.62	0.02	0.64	0.97	1.03	-0.61	-0.05	0.03	0.35	-0.32	-0.39	-0.08	-0.36	-0.77	-0.52	-0.12	-0.09	1.30	2.50	2.03	2.52	-0.38	0.24	-0.75	-0.82	-0.31	-0.53	-0.23	-0.30	-1.27	-0.31	-0.31	-0.31	0.05	-0.07	0.38	0.33	-0.84	-0.88	-0.62	0.09	-1.04	-0.19	0.13	-0.15	0.26	0.80	1.06	0.74	-0.21	0.32	0.57	0.59	0.26	-0.25	0.43	0.15	-0.46	-0.09	0.29	-0.53	-0.57	-0.55	-0.27	-0.02	-0.20	-0.11	-0.03	0.08	0.04	0.93	1.41	0.48	-0.09	-0.28	0.02	-0.26	-0.23	0.34	0.21	0.31	ZNF101	94039.00	chr19:19779604-20402358 (+) // 68.46 // p13.11	No	1552634_a_at
1552637_at	PTPN11	0.08	0.22	-0.18	-0.10	0.27	-0.12	-0.20	0.26	0.11	0.02	0.01	0.17	0.07	-0.04	-0.06	0.16	0.04	-0.06	0.17	0.11	0.19	0.01	0.14	-0.02	0.03	0.37	0.25	0.10	0.01	0.08	-0.05	-0.03	0.09	-0.06	-0.14	-0.03	-0.03	-0.05	-0.01	0.03	0.07	0.03	0.24	0.07	0.18	-0.07	-0.02	0.25	0.07	0.01	-0.04	0.14	-0.08	-0.01	-0.18	0.04	-0.12	0.04	-0.13	-0.22	-0.12	-0.06	-0.15	0.06	0.00	-0.05	-0.15	-0.08	0.03	0.13	0.10	0.15	0.06	0.47	0.00	-0.12	0.28	0.08	0.11	-0.05	-0.11	-0.15	0.02	-0.17	0.02	0.00	0.07	0.07	0.10	-0.04	-0.05	-0.02	0.22	-0.02	0.06	-0.09	0.00	-0.04	-0.04	-0.04	0.09	0.20	0.02	0.18	0.05	-0.24	0.10	-0.14	0.20	-0.11	0.01	0.18	-0.03	0.22	-0.06	0.06	0.04	-0.19	-0.15	-0.17	0.13	0.04	-0.03	0.12	0.06	0.16	-0.11	-0.01	0.06	-0.04	0.03	-0.02	-0.01	-0.15	0.18	0.25	-0.04	-0.03	0.09	0.01	0.27	-0.06	-0.03	0.07	0.01	-0.09	-0.19	0.12	-0.01	0.03	-0.09	-0.17	-0.15	-0.15	-0.13	-0.03	0.20	-0.03	-0.08	0.16	0.09	0.12	0.05	0.05	0.12	0.13	0.11	0.01	0.20	-0.05	-0.01	0.19	-0.14	0.02	-0.03	0.27	0.07	0.07	0.00	0.33	-0.18	-0.04	-0.09	0.04	0.07	-0.09	-0.21	0.04	-0.02	-0.12	-0.03	-0.07	PTPN11	5781.00	chr12:112856535-112924727 (+) // 97.83 // q24.13	No	1552637_at
1552639_at	KLHDC7B	0.03	0.10	-0.24	0.01	-0.09	-0.10	-0.41	0.18	0.07	-0.03	0.14	-0.10	0.29	0.30	0.17	0.07	-0.12	0.03	0.22	-0.24	0.38	0.17	0.03	-0.11	0.33	0.59	0.15	0.02	0.69	0.15	-0.17	-0.08	0.33	0.18	-0.12	-0.12	0.79	0.04	0.16	0.13	0.01	0.15	0.22	-0.12	0.57	-0.07	-0.36	0.02	0.16	0.49	0.11	0.14	0.31	0.14	-0.05	-0.01	0.16	-0.22	-0.02	-0.14	0.64	-0.06	0.07	-0.07	0.20	-0.08	-0.11	-0.24	0.32	-0.18	-0.24	-0.06	-0.19	0.35	0.04	-0.01	0.25	0.07	0.07	-0.15	1.12	0.02	-0.01	-0.07	0.91	0.99	1.48	0.47	0.16	0.01	-0.33	-0.16	1.16	0.22	0.11	-0.03	0.12	0.14	0.00	0.24	2.10	0.24	0.16	0.34	0.01	-0.05	-0.09	0.09	0.05	0.06	-0.02	-0.17	-0.10	0.12	-0.28	0.04	0.05	-0.13	-0.05	-0.12	0.08	0.11	-0.27	-0.10	0.43	0.02	-0.13	0.00	-0.01	-0.11	-0.05	0.02	-0.21	-0.18	-0.05	0.35	0.13	-0.11	0.11	0.26	0.26	0.07	-0.08	0.04	0.12	-0.16	-0.28	-0.23	-0.14	-0.05	-0.02	-0.36	0.00	-0.04	-0.17	-0.21	0.03	-0.11	-0.20	-0.13	0.17	-0.01	-0.32	-0.04	0.12	0.34	-0.19	-0.12	0.62	0.10	-0.14	0.05	0.16	0.30	-0.03	0.04	0.01	0.31	-0.01	0.01	0.10	-0.18	-0.13	0.21	-0.03	-0.16	-0.37	-0.21	0.03	-0.04	-0.16	-0.25	KLHDC7B	113730.00	chr22:50986461-50988541 (+) // 96.49 // q13.33	No	1552639_at
1552641_s_at	ATAD3A///ATAD3B	-1.08	-1.09	-0.80	-0.70	-0.84	0.39	0.76	0.85	-1.75	-1.76	-2.10	-1.64	-1.41	-1.47	-1.74	-1.54	-2.61	0.64	0.45	0.79	-2.07	-0.65	-0.16	0.03	-0.44	0.81	0.79	0.59	-0.66	-0.79	-0.11	-0.40	-0.56	0.20	0.13	0.10	0.30	-0.07	0.20	0.57	-1.24	-0.94	-0.34	-0.54	-2.99	0.19	-0.14	0.36	-1.16	-0.74	0.14	-0.06	-1.03	-0.05	0.01	0.29	-0.48	-0.33	-0.07	0.16	-0.77	-0.10	0.41	1.10	-1.33	0.13	0.04	0.69	-0.06	0.20	0.70	0.15	-0.90	-0.61	0.24	-0.05	-0.10	0.59	0.49	0.57	-0.62	0.02	0.13	0.20	0.53	0.87	1.07	1.60	-2.92	-0.21	0.08	0.46	0.46	0.82	0.83	0.70	-0.28	1.25	1.52	1.22	-0.93	-1.46	-0.14	-0.23	-2.55	0.51	0.80	0.41	-3.02	-1.13	-0.70	-0.56	-2.76	-0.47	-0.52	-0.66	-0.94	-0.53	-0.23	-0.52	0.22	0.77	0.75	0.54	-0.09	0.02	0.68	0.58	-0.49	0.27	0.24	-0.17	-1.83	-1.04	-1.54	-1.08	-2.24	0.70	1.08	0.50	-0.70	0.90	0.17	-0.18	-2.94	-0.74	-0.43	-0.56	0.46	0.49	0.41	-0.07	-1.21	-0.37	-0.54	-0.25	-0.26	0.81	0.82	0.96	0.53	0.69	0.71	0.89	0.29	0.45	-0.18	-0.29	-2.27	-0.05	-1.97	-0.05	-0.73	0.10	0.10	-0.25	-2.24	-0.66	-0.21	-0.35	0.44	0.53	0.78	0.80	-2.93	-0.83	-0.54	0.14	-0.76	-0.14	-0.10	0.06	ATAD3A///ATAD3B	55210///83858	chr1:1407198-1444698 (+) // 84.67 // p36.33	No	1552641_s_at
1552643_at	ZNF626	1.20	1.18	1.94	1.23	2.42	2.40	1.84	1.19	-0.34	-0.25	-0.30	-0.46	-0.47	-0.44	-0.36	-0.15	0.46	0.15	1.11	1.43	-0.28	-0.17	-0.44	-0.05	0.91	1.00	1.21	1.02	-0.05	0.60	1.07	0.91	0.90	0.25	0.51	-0.17	-0.46	-0.49	-0.27	-0.38	1.17	0.12	0.34	0.40	1.44	0.61	0.68	1.25	-0.27	0.64	0.48	0.76	-0.69	-0.10	-0.50	-0.34	-0.42	-0.52	-0.12	-0.39	-0.51	-0.49	-0.33	-0.41	-0.36	-0.26	-0.20	-0.32	-0.24	-0.30	-0.51	-0.29	1.36	1.07	0.97	1.02	0.74	1.11	0.98	1.25	-0.45	-0.58	-0.41	-0.49	-0.33	-0.16	-0.30	-0.10	0.04	-0.01	-0.13	0.08	1.71	0.68	0.83	0.52	-0.32	-0.16	-0.04	-0.36	-0.40	-0.14	-0.22	-0.17	0.11	-0.50	-0.04	0.24	-0.45	-0.68	-0.51	-0.43	-0.15	0.10	-0.28	-0.04	-0.37	-0.19	-0.41	-0.37	-0.08	-0.17	-0.33	-0.19	0.10	-0.01	-0.31	-0.04	-0.19	-0.12	0.07	-0.10	0.72	0.83	0.56	1.11	0.87	0.69	0.54	0.13	-0.23	-0.36	-0.61	-0.23	2.26	1.62	1.47	1.74	-0.50	-0.36	-0.59	-0.68	-0.77	-0.33	-0.45	-0.61	0.19	1.00	1.38	0.88	-0.07	0.04	-0.32	-0.13	1.16	1.30	0.80	1.01	2.68	2.71	2.19	1.51	0.74	0.86	0.95	0.77	-0.25	0.03	-0.44	-0.10	-0.22	-0.09	-0.23	-0.14	0.47	0.49	0.47	1.36	0.80	0.51	0.15	1.04	ZNF626	199777.00	chr19:20827992-20844402 (-) // 71.74 // p12	No	1552643_at
1552644_a_at	PHC3	-0.62	-0.49	-0.08	-0.17	-0.20	0.10	0.32	0.18	-0.59	-0.22	-0.55	-0.76	-0.69	-0.61	-0.52	-0.29	0.50	0.18	0.32	0.03	-0.16	-0.47	-0.46	-0.43	0.59	0.27	-0.25	-0.01	-0.58	-1.04	-0.12	-0.03	-0.15	-0.22	-0.54	-0.02	0.14	-0.44	-0.53	-0.25	1.20	1.39	1.85	1.34	0.70	0.55	0.61	0.71	-0.59	-0.03	-0.28	-0.18	0.45	0.52	0.96	0.89	-0.31	-0.65	-0.07	0.10	-0.02	-0.09	0.55	1.25	-0.16	0.35	0.51	1.20	-0.49	-0.19	0.00	-0.17	-0.69	-0.40	0.06	0.35	-0.78	-0.37	-0.40	-0.46	0.09	0.06	0.07	0.45	1.94	0.61	0.93	-0.17	-0.51	-0.54	-0.36	-0.39	0.62	-0.31	-0.55	-0.65	-0.26	0.23	0.27	0.49	-0.19	-0.57	-0.48	-0.35	-0.40	-0.08	-0.26	0.04	-0.89	-0.93	-0.91	-0.84	-0.35	0.23	0.75	1.43	-0.55	-0.64	-0.17	-0.03	0.04	-0.08	-0.07	0.37	0.19	-0.12	0.39	0.08	-0.34	-0.16	-0.02	0.34	0.19	1.11	0.28	0.23	-0.27	-0.12	0.38	0.63	-1.23	-0.65	-0.13	0.10	-0.43	-0.35	0.29	0.22	0.03	0.16	0.40	0.48	0.83	0.75	0.96	0.71	-0.27	0.49	0.95	1.48	-0.05	0.52	0.58	1.14	-0.32	-0.41	0.34	0.16	-0.34	0.09	0.95	0.38	0.07	0.19	0.73	0.28	-0.58	-0.33	-0.35	-0.08	-0.50	-0.52	-0.53	-0.38	0.18	0.81	1.20	0.66	0.29	0.54	0.34	0.88	PHC3	80012.00	chr3:169814657-169899516 (-) // 99.25 // q26.2	No	1552644_a_at
1552646_at	IL11RA	0.11	-0.02	-0.28	-0.07	0.32	-0.04	-0.28	-0.04	0.42	-0.11	-0.11	0.14	0.02	0.04	0.24	0.16	-0.02	-0.24	0.25	0.12	0.18	-0.18	-0.02	0.37	0.05	0.09	0.41	0.12	-0.26	-0.09	-0.24	-0.07	0.50	0.13	-0.05	-0.30	-0.04	0.15	0.18	0.07	0.22	0.22	0.50	0.42	0.65	-0.16	0.09	0.29	0.09	0.04	0.19	0.14	0.11	-0.08	-0.18	-0.42	-0.05	-0.26	-0.48	-0.30	0.27	0.16	0.06	0.11	0.44	0.00	-0.15	-0.22	0.39	0.03	-0.06	-0.11	0.01	0.62	-0.05	-0.13	0.12	-0.12	0.04	-0.37	0.17	-0.24	-0.29	-0.05	-0.01	-0.34	-0.33	0.23	0.23	-0.03	0.04	0.31	0.27	0.21	-0.07	-0.36	0.47	-0.22	-0.06	-0.35	0.06	0.70	0.11	0.44	0.12	-0.34	-0.43	-0.22	0.06	-0.30	0.25	0.22	-0.14	-0.24	-0.27	-0.12	0.05	-0.07	-0.28	-0.33	0.33	0.17	-0.15	0.15	0.37	0.05	-0.17	0.06	0.45	-0.03	0.06	-0.13	0.22	0.15	0.02	0.20	0.16	-0.25	-0.13	-0.06	0.12	-0.23	-0.42	0.12	0.65	0.39	0.18	0.30	0.12	0.19	-0.21	-0.18	-0.18	-0.15	-0.11	0.10	0.03	-0.01	-0.03	0.01	0.39	-0.11	0.00	0.10	0.11	0.23	-0.27	-0.06	0.17	-0.12	1.41	1.80	0.40	0.15	-0.12	0.07	0.56	0.04	0.02	-0.03	0.18	0.14	-0.03	0.49	0.20	-0.18	-0.29	-0.21	0.34	0.09	-0.23	-0.04	IL11RA	3590.00	chr9:34653910-34660886 (+) // 98.59 // p13.3	Yes	1552646_at
1552648_a_at	TNFRSF10A	-1.06	-1.45	-0.90	-0.73	-0.40	-0.05	0.98	0.59	-0.08	0.01	0.48	0.65	0.48	0.46	0.64	1.11	-0.36	1.18	0.38	1.31	1.27	1.79	1.32	1.47	0.19	0.33	0.76	0.93	1.12	-0.46	0.19	0.12	-2.15	-2.27	-2.18	-1.94	0.96	1.13	1.42	2.22	-2.41	-2.25	-1.90	-2.50	-2.49	-1.80	-2.30	-1.79	-1.25	-0.68	0.31	0.82	-0.30	0.00	0.04	0.36	1.56	1.00	1.00	0.85	1.19	0.87	1.69	1.76	0.84	1.60	1.72	1.52	-0.62	-0.52	-0.40	-0.40	-0.24	-0.85	-0.13	0.24	-0.19	-0.39	-0.45	-0.30	0.01	0.40	0.60	0.35	0.75	0.41	0.41	0.23	-2.06	-1.88	-1.75	-0.91	0.29	0.79	0.71	0.78	0.48	0.80	0.98	0.89	0.13	-1.05	0.33	0.48	-1.52	-0.56	-0.41	-0.20	-2.30	-2.26	-2.17	-1.90	-1.19	-0.58	-0.15	-0.24	0.86	-0.33	0.74	1.03	-1.84	-1.12	-0.60	-0.37	-1.53	-1.43	-0.46	-0.63	-2.23	-2.32	-2.01	-1.99	-2.02	0.23	0.79	0.11	-1.27	0.07	0.49	0.67	-0.03	0.48	-0.01	-0.08	-1.29	-1.96	-2.55	-2.05	0.02	-0.12	-0.23	0.38	-0.12	0.12	0.20	0.75	-0.21	0.43	0.88	0.87	0.75	0.75	0.75	0.84	-0.39	-0.62	-0.69	0.06	-2.26	-2.18	-1.14	-0.94	-0.52	-0.20	0.25	0.20	-0.50	-0.85	-0.73	-0.37	0.76	0.58	0.57	0.24	-1.66	-1.45	-1.34	-1.42	-2.29	-1.97	-2.41	-2.29	TNFRSF10A	8797.00	chr8:22968801-23082639 (-) // 84.21 // p21.3	No	1552648_a_at
1552649_a_at	RAD51L3-RFFL///RFFL	-0.33	-0.23	-0.09	0.14	0.26	0.83	0.51	0.69	0.68	0.81	0.17	0.33	0.47	0.85	0.85	1.21	-0.07	1.37	0.90	1.24	-0.66	-0.47	-0.44	-0.28	-0.79	-0.32	-0.72	-0.56	0.33	-0.16	-0.01	0.00	-0.33	-0.57	-0.38	-0.69	0.59	-0.14	-0.34	0.06	-0.71	-0.85	-0.48	-0.73	-0.90	-0.06	-0.22	0.47	-0.05	0.54	0.14	-0.02	0.08	0.49	0.57	1.07	0.23	0.00	0.69	0.93	0.12	-0.37	-0.33	0.17	0.04	0.37	0.31	0.25	-0.82	-0.89	-0.30	-0.55	-0.08	0.36	0.01	0.31	-0.43	-0.03	0.08	0.07	0.17	0.08	0.46	0.23	-0.35	0.33	0.37	0.11	0.58	1.63	1.67	2.45	-0.40	-0.30	-0.20	-0.18	0.45	0.67	0.38	1.03	0.20	0.28	0.76	1.32	-0.47	-0.55	0.00	-0.16	-0.90	-0.86	-0.68	-0.72	-0.85	-0.60	-0.24	-0.31	-0.11	-0.69	-0.05	-0.12	-0.40	-0.76	-0.37	-0.33	-0.54	-0.46	-0.68	-0.54	-0.03	-0.82	-0.68	-0.71	-0.08	0.58	0.37	0.09	0.14	0.10	0.47	0.26	-1.16	0.97	0.64	0.89	0.60	1.33	0.45	0.68	-0.91	-0.65	-0.63	-0.25	0.46	0.67	0.32	0.41	-0.13	0.81	0.95	1.09	0.26	0.91	0.94	1.55	-0.46	-0.28	-0.28	-0.33	-0.58	0.35	-0.39	-0.38	-0.35	-0.48	-0.19	-0.15	-0.26	0.61	0.81	0.83	0.08	-0.58	-0.36	-0.06	0.14	0.83	0.69	0.28	-0.81	-0.54	-0.22	-0.36	RAD51L3-RFFL///RFFL	100529207///117584	chr17:33338366-33416294 (-) // 99.95 // q12	No	1552649_a_at
1552651_a_at	RAD51L3-RFFL///RFFL	-0.26	-0.23	-0.06	0.32	-0.07	0.50	0.34	0.62	0.72	0.44	0.23	0.32	0.18	0.40	0.60	1.25	0.16	1.20	0.75	1.04	-0.25	-0.19	-0.29	-0.07	-0.86	-0.88	-0.92	-0.52	0.10	-0.18	-0.01	-0.15	0.13	-0.42	-0.44	-0.83	0.51	-0.44	-0.42	-0.12	-0.20	-0.77	-0.68	-0.67	-0.52	-0.17	-0.43	-0.01	-0.28	-0.17	0.10	0.19	-0.11	0.48	0.32	0.89	-0.03	-0.09	0.45	0.64	-0.12	-0.57	-0.01	0.30	-0.15	0.24	0.13	0.05	-0.49	-0.76	-0.53	-0.57	0.31	-0.06	0.04	0.24	-0.16	-0.02	0.07	0.05	-0.01	0.02	0.27	0.08	-0.51	0.13	-0.11	0.10	0.83	1.40	1.50	2.37	0.05	-0.31	-0.58	-0.32	0.37	0.57	0.44	0.71	0.12	0.54	1.07	1.50	-0.37	-0.61	-0.10	-0.13	-0.58	-0.75	-0.70	-0.26	-0.82	-0.52	-0.16	-0.39	-0.03	-0.41	-0.01	-0.10	-0.29	-0.57	-0.19	-0.20	-0.53	-0.60	-0.55	-0.54	0.12	-0.56	-0.87	-0.55	0.36	0.35	0.27	0.31	0.08	0.20	0.24	0.25	-0.22	0.88	0.40	0.52	0.66	1.44	0.30	0.47	-0.57	-0.66	-0.88	-0.50	0.07	0.85	0.23	0.19	-0.17	0.63	0.68	0.87	0.71	0.89	0.83	1.34	0.04	0.35	-0.09	-0.14	-0.57	0.12	-0.55	-0.22	-0.40	-0.42	-0.23	-0.22	0.06	0.70	0.51	0.71	-0.24	-0.66	-0.56	-0.13	0.13	1.26	0.95	0.44	-0.33	-0.51	-0.36	-0.37	RAD51L3-RFFL///RFFL	100529207///117584	chr17:33338366-33416294 (-) // 99.95 // q12	No	1552651_a_at
1552652_at	HPS4	0.55	0.05	-0.17	-0.11	-0.17	-0.35	-0.11	0.03	-0.41	-0.21	-0.04	-0.36	-0.44	-0.22	-0.21	-0.20	0.25	0.44	0.25	0.39	0.37	0.10	-0.03	-0.13	4.37	1.89	2.75	2.88	-0.29	-0.24	-0.29	-0.36	0.41	0.28	0.15	0.16	0.38	0.53	0.80	0.16	1.90	1.70	0.71	1.16	-0.08	-0.25	-0.29	-0.27	-0.40	-0.30	-0.16	-0.13	-0.27	-0.49	-0.40	-0.62	0.55	0.49	0.57	0.44	-0.14	-0.02	0.02	-0.07	-0.06	-0.03	-0.07	0.07	0.14	-0.14	-0.24	-0.11	-0.34	0.13	0.27	0.20	-0.11	-0.20	-0.27	-0.47	-0.09	0.21	-0.18	0.11	-0.34	-0.18	-0.05	-0.06	0.44	0.04	0.01	0.11	-0.07	0.10	-0.05	-0.05	-0.17	-0.05	-0.03	-0.15	-0.02	-0.34	-0.17	0.20	1.52	1.86	1.78	1.25	2.51	3.09	2.59	2.17	-0.23	0.06	-0.26	-0.20	-0.19	0.18	0.18	-0.20	2.41	2.38	1.34	1.20	1.53	1.27	0.86	1.32	0.36	0.22	0.26	0.26	-0.58	-0.09	-0.47	-0.50	-0.30	-0.37	-0.30	-0.32	-0.01	-0.30	-0.41	-0.32	-0.12	-0.26	-0.32	-0.10	0.15	-0.04	0.09	-0.13	0.78	0.28	0.47	0.39	-0.24	-0.10	0.04	0.21	-0.44	-0.18	-0.16	-0.22	0.56	0.17	0.23	-0.06	0.22	-0.27	0.03	0.11	-0.50	-0.04	-0.40	-0.31	-0.03	-0.28	-0.24	-0.32	0.46	0.72	0.38	0.55	0.25	-0.14	-0.12	-0.31	0.37	0.23	0.05	0.46	HPS4	89781.00	chr22:26847445-26879820 (-) // 98.58 // q12.1	No	1552652_at
1552656_s_at	UHMK1	-0.19	-1.31	-0.63	-0.40	-0.48	-0.44	1.12	0.20	-0.52	-0.34	-0.51	0.29	-0.74	-0.06	-0.33	0.27	-0.95	0.81	-0.20	1.21	-0.63	0.66	0.13	0.24	-0.19	-0.33	0.53	0.55	0.05	-0.77	-0.12	0.11	0.25	-0.13	-0.20	-0.20	0.51	-0.37	-0.05	0.22	0.46	-0.39	0.38	0.70	-1.20	0.16	0.86	0.42	-0.71	-0.67	-0.10	0.24	-0.42	-0.36	-0.66	0.23	0.11	-0.37	0.08	0.18	-0.15	-0.86	-0.53	-0.30	0.95	0.88	1.19	0.96	-0.35	-0.55	-0.13	-0.31	0.03	0.32	-0.14	0.18	0.45	0.12	0.04	0.58	0.62	0.02	0.14	0.14	0.64	0.64	0.54	0.34	-1.22	-0.59	-0.69	-0.06	1.22	0.83	0.65	0.48	-0.35	-0.79	-0.77	-0.33	-0.18	-0.95	0.14	0.66	-1.17	-0.39	-0.13	0.07	-1.52	-1.03	-0.03	0.10	-1.61	-0.79	0.28	0.43	-0.46	-1.33	-0.11	0.45	0.27	-0.42	0.09	0.57	-0.08	-0.52	0.50	0.19	0.65	0.39	0.21	0.47	0.82	0.19	0.22	-0.49	-1.65	-0.45	-0.23	0.32	0.59	-0.05	0.02	0.69	-1.47	-0.39	-0.65	0.25	-0.65	-0.77	0.12	0.45	-0.88	-0.83	-0.91	-0.25	-0.43	-0.26	0.86	0.78	0.42	-0.21	0.43	0.95	-0.50	-1.34	-1.11	-0.11	-1.31	0.21	-1.39	-1.24	0.17	0.00	0.72	0.36	1.10	0.85	0.63	1.26	-0.14	-0.65	-0.75	-0.30	-1.41	-0.50	-0.03	0.45	-0.44	-1.07	0.01	0.38	UHMK1	127933.00	chr1:162467620-162492360 (+) // 98.48 // q23.3	No	1552656_s_at
1552657_a_at	TXNDC2	-0.05	0.04	-0.34	-0.12	0.27	-0.10	-0.18	0.31	0.15	0.04	0.07	-0.05	0.02	0.02	0.02	0.18	0.14	-0.19	0.39	0.01	-0.03	-0.03	0.28	0.15	-0.13	0.24	0.07	0.05	0.05	0.21	-0.13	-0.07	-0.18	0.12	-0.02	-0.06	-0.02	-0.22	-0.07	-0.19	0.17	0.04	0.20	-0.11	0.16	0.02	0.02	0.36	0.28	0.46	0.19	0.07	0.27	0.20	-0.02	-0.17	-0.10	-0.13	-0.08	-0.09	0.04	0.06	-0.02	0.11	-0.04	-0.20	-0.15	-0.16	0.09	0.20	0.04	0.09	-0.14	0.77	0.11	0.13	-0.12	0.26	0.30	-0.16	0.14	-0.22	-0.12	-0.22	-0.12	-0.12	-0.24	0.13	0.21	0.11	0.10	0.04	0.06	0.28	0.10	0.51	0.06	-0.06	-0.12	-0.10	0.37	0.34	0.00	0.20	0.10	-0.28	0.04	-0.12	0.32	-0.20	0.19	-0.10	0.13	0.58	-0.08	0.08	0.17	-0.03	0.24	-0.05	0.11	-0.03	0.00	0.10	-0.02	0.02	-0.13	0.12	-0.20	0.00	0.13	-0.08	-0.05	-0.08	0.25	0.51	0.05	-0.01	0.23	0.24	-0.14	0.22	-0.17	0.16	-0.06	-0.06	-0.25	-0.11	-0.10	0.00	-0.09	-0.35	-0.26	-0.16	-0.34	-0.04	-0.09	-0.05	-0.20	-0.19	0.03	0.15	0.04	0.05	-0.09	0.38	-0.35	-0.13	0.12	-0.11	-0.20	0.49	0.32	0.26	-0.17	-0.09	0.30	0.16	0.04	0.12	0.12	0.06	-0.13	0.06	-0.06	-0.05	-0.29	0.12	0.09	-0.03	-0.35	-0.21	TXNDC2	84203.00	chr18:9885765-9888155 (+) // 92.49 // p11.22	No	1552657_a_at
1552658_a_at	NAV3	-0.23	0.27	0.59	1.22	0.35	2.79	3.67	3.64	-0.24	0.07	-0.43	-0.91	0.02	0.81	0.70	0.43	-0.69	-0.68	-0.54	-0.89	2.37	-0.03	2.32	1.52	-0.62	-0.75	-0.97	-0.93	4.01	1.05	1.14	2.50	-0.91	-0.58	-0.59	-0.98	-0.92	-0.57	-0.82	-0.81	1.13	0.46	1.10	0.21	-0.71	-0.26	-0.69	-0.80	-0.96	-0.82	-0.80	-1.02	-1.02	-0.80	-0.74	-0.69	-0.61	-0.03	-0.11	-0.21	0.08	2.01	2.39	4.24	-0.67	-0.61	-0.44	-0.67	-1.18	-0.63	-0.65	0.12	0.97	1.31	3.91	4.40	0.57	1.58	1.56	2.49	-0.60	-0.49	-0.36	-0.55	-1.09	-0.48	-0.59	-0.94	-0.49	-0.67	-0.81	-0.92	-0.73	-0.54	-0.58	-0.59	-0.91	-0.46	-0.78	-0.40	3.30	3.79	5.40	5.43	2.92	1.71	0.43	0.58	3.60	3.51	2.99	1.77	-1.09	-0.09	-0.81	-0.43	4.56	3.81	4.39	4.89	2.37	1.16	2.11	1.07	1.54	1.59	1.90	1.78	-0.86	-0.65	-0.85	-1.09	1.84	4.39	3.61	3.58	-0.68	0.36	1.46	0.65	-0.50	0.26	1.76	1.29	-0.40	0.50	1.04	-0.09	-0.83	-0.45	-0.85	-0.76	-0.01	-0.41	-0.80	-0.73	1.45	0.53	0.36	-0.52	-0.07	1.14	0.93	0.55	1.25	0.65	2.21	2.76	3.29	2.50	1.88	-0.03	2.76	3.40	4.13	3.02	-1.08	-0.51	-0.88	-0.71	-0.74	-0.85	0.27	0.07	0.03	1.27	1.50	1.43	1.37	0.42	-0.09	1.54	NAV3	89795.00	chr12:78224684-78605940 (+) // 98.2 // q21.2	Yes	1552658_a_at
1552660_a_at	C5orf22	0.40	-1.21	-0.75	-0.38	-0.28	0.17	0.18	0.02	0.25	-1.08	-1.42	0.07	0.33	-0.94	-1.36	-0.91	-0.79	-0.10	-0.41	0.61	-1.42	-0.75	-0.50	-0.29	-0.27	-0.22	-0.17	0.12	0.64	-1.23	-0.41	0.00	1.67	-0.15	-0.16	-0.16	0.58	-0.85	-0.94	-0.88	-0.11	-0.36	0.06	0.49	-0.42	0.12	-0.07	0.36	0.03	0.23	0.59	0.52	0.75	0.53	0.56	1.01	0.29	-0.56	-0.05	-0.20	0.35	-0.65	-0.41	0.45	0.39	0.45	0.60	0.32	-1.00	-1.72	-0.51	-1.04	0.62	-0.43	0.07	0.48	0.75	-0.18	-0.15	0.01	0.47	-0.32	0.10	-0.12	0.96	0.58	0.65	0.71	-1.67	-0.50	-0.75	0.62	1.44	0.73	0.62	0.81	0.38	-0.01	-0.68	0.51	-0.13	-1.50	-0.66	-0.27	-0.59	0.21	0.15	0.03	1.06	1.63	2.41	2.79	-0.59	-1.63	0.24	0.60	-0.04	-1.85	-0.37	0.18	1.78	0.78	1.50	2.08	1.43	1.64	1.36	2.56	1.17	0.52	0.47	0.74	0.60	0.57	0.63	0.82	-0.85	-0.24	-0.15	-0.13	0.21	-0.43	-0.39	-0.12	-0.82	-0.69	-0.66	0.02	0.40	-0.42	0.55	0.72	-0.52	-1.37	-1.14	-0.47	-0.46	-0.25	-0.07	0.25	0.25	-0.35	0.13	0.18	-0.51	-1.74	-1.65	-0.43	-0.22	0.30	-0.79	-1.14	1.50	0.08	0.80	0.43	0.05	-0.17	-0.01	0.10	0.60	-0.67	-0.87	-0.79	-1.11	-1.17	-0.65	-0.18	0.29	-0.74	-0.30	0.17	C5orf22	55322.00	chr5:31532401-31554286 (+) // 86.99 // p13.3	No	1552660_a_at
1552661_at	PCDHGB7	-0.03	0.08	0.03	0.05	-0.14	0.06	-0.07	0.00	0.13	-0.11	-0.09	-0.07	-0.12	-0.05	-0.15	-0.03	-0.14	0.01	0.10	0.04	-0.03	0.01	-0.02	-0.05	-0.11	0.00	-0.02	-0.01	-0.22	-0.09	-0.03	-0.04	0.04	-0.03	-0.03	-0.05	0.04	0.04	-0.01	0.10	-0.07	0.00	-0.01	-0.03	0.01	-0.06	-0.02	0.10	-0.15	0.16	-0.11	-0.01	-0.14	0.03	0.16	-0.05	0.19	0.08	0.17	0.01	0.02	0.04	0.11	0.02	-0.07	0.14	0.10	0.06	-0.03	0.13	0.02	0.12	0.12	0.21	-0.02	0.00	0.06	-0.01	0.00	-0.07	-0.12	0.07	-0.05	0.00	-0.14	0.15	0.04	-0.02	-0.06	0.05	-0.02	-0.06	0.09	-0.01	-0.02	0.06	0.05	0.07	0.03	0.07	0.19	0.20	0.16	0.05	0.03	0.00	0.11	0.07	-0.15	-0.08	0.00	-0.12	-0.12	0.00	0.02	0.08	0.02	0.09	0.07	0.00	-0.13	0.07	-0.06	0.00	-0.01	-0.01	0.00	-0.04	0.08	-0.03	0.00	-0.03	0.19	0.14	0.14	0.31	0.01	0.07	0.01	0.00	0.43	0.02	0.09	0.01	0.07	0.06	0.10	0.10	-0.17	-0.02	-0.01	-0.08	-0.11	-0.04	0.24	0.15	-0.25	0.07	-0.11	-0.11	0.04	0.00	-0.07	-0.02	0.13	0.01	0.03	0.01	-0.10	-0.07	-0.12	-0.08	-0.15	-0.17	0.02	0.01	0.10	0.01	-0.02	-0.04	-0.01	-0.06	0.04	-0.04	-0.14	0.03	-0.01	0.00	-0.08	-0.06	-0.08	0.00	PCDHGB7	56099.00	chr5:140797260-140799996 (+) // 98.47 // q31.3	No	1552661_at
1552662_a_at	PCDHGB7	-0.01	-0.03	-0.28	-0.14	-0.05	-0.05	-0.09	-0.02	-0.01	0.06	-0.09	-0.07	-0.14	-0.06	-0.17	-0.08	-0.02	0.04	0.14	-0.17	-0.02	0.01	0.00	0.00	0.19	-0.05	0.07	-0.08	-0.19	0.09	-0.15	-0.22	0.04	0.00	-0.09	-0.10	0.18	-0.07	-0.06	-0.03	0.08	-0.10	0.16	-0.13	-0.01	0.07	0.05	0.33	-0.06	-0.01	-0.09	-0.04	0.05	0.23	-0.17	-0.09	0.36	0.02	0.10	-0.13	0.33	-0.10	-0.14	0.06	0.03	0.14	0.09	0.03	0.14	0.08	0.09	0.06	-0.03	0.59	-0.09	0.14	-0.07	0.30	0.51	0.92	0.17	0.00	0.12	-0.11	0.18	0.00	-0.09	-0.02	0.07	0.10	-0.15	0.01	-0.07	-0.25	-0.06	-0.13	0.04	0.08	-0.07	-0.21	0.39	0.23	0.26	0.35	0.08	-0.29	0.06	-0.10	0.06	0.06	-0.19	-0.21	-0.03	-0.20	-0.08	-0.08	0.29	-0.26	0.02	-0.20	0.20	-0.05	-0.13	-0.07	0.30	0.03	-0.02	-0.19	0.00	-0.07	0.10	-0.17	0.44	0.86	1.76	1.41	0.10	0.39	0.60	0.42	-0.16	0.14	0.17	0.17	0.08	0.60	0.22	0.60	0.02	-0.12	-0.03	-0.17	0.42	0.10	0.51	0.53	0.09	0.07	-0.15	-0.10	0.09	-0.01	-0.08	-0.06	0.09	0.46	0.28	-0.02	-0.01	0.06	-0.25	-0.20	-0.27	0.02	-0.30	-0.15	0.05	0.10	0.04	0.02	0.00	-0.10	-0.12	-0.06	-0.20	-0.28	-0.34	-0.37	-0.14	-0.17	-0.18	-0.30	PCDHGB7	56099.00	chr5:140797260-140799996 (+) // 98.47 // q31.3	No	1552662_a_at
1552663_a_at	ERC1	0.01	-0.80	-0.59	-0.26	-0.16	-0.17	0.30	0.11	-0.33	0.36	-0.27	-0.02	0.34	0.06	-0.18	0.06	-0.66	-0.65	-0.24	-0.35	-0.24	-0.20	0.13	-0.17	0.67	0.31	0.20	-0.17	0.67	0.02	0.76	0.58	-0.11	-0.31	0.00	-0.34	-0.02	-0.40	-0.11	-0.17	0.33	-0.18	0.14	-0.08	-0.38	0.48	0.78	0.59	0.34	0.26	-0.11	0.11	-0.40	-0.13	-0.67	0.06	0.16	0.15	0.16	-0.14	-0.12	-0.17	-0.04	0.36	-0.14	-0.29	-0.19	-0.38	-0.13	-0.52	-0.09	-0.62	0.05	0.73	0.43	0.78	0.38	0.43	0.82	0.88	0.13	0.16	0.32	0.13	0.28	0.36	0.39	-0.32	-0.74	-0.52	-0.58	-0.66	-0.16	-0.58	-0.74	-0.39	-0.49	-0.40	-0.58	-0.27	0.34	-0.22	0.74	0.85	-0.90	0.90	1.21	0.89	-0.75	-0.57	0.03	-0.27	-1.15	-0.44	0.19	0.11	0.25	-0.47	0.37	0.49	1.12	0.12	0.83	1.11	0.30	-0.12	0.52	1.00	-0.17	-0.24	-0.22	-0.35	0.33	0.34	0.54	0.74	-0.71	0.77	1.03	0.98	0.21	0.29	0.06	0.31	-0.80	-0.17	-0.14	-0.25	0.64	0.06	0.31	-0.27	-0.68	-0.80	-0.53	-0.33	-0.34	-0.32	-0.07	-0.32	-0.03	-0.14	0.21	-0.13	0.41	0.28	0.38	0.31	-0.92	0.77	-1.04	0.06	-0.18	-0.46	-0.24	0.16	0.34	0.16	0.28	0.11	-0.06	0.00	-0.31	-0.38	-0.68	0.10	0.21	0.57	-0.10	-0.44	0.40	-0.13	ERC1	23085.00	chr12:1100415-1600733 (+) // 95.55 // p13.33	No	1552663_a_at
1552664_at	FLCN	2.64	0.36	-0.20	0.06	-0.52	-0.67	-0.62	-0.58	0.65	0.20	0.46	1.08	-0.06	-0.02	0.03	-0.01	0.30	-0.24	-0.14	1.56	1.19	-0.99	-0.35	0.71	-1.03	-0.67	0.25	-0.05	0.69	0.49	0.51	0.81	0.05	-0.94	-0.42	-0.15	-0.84	-0.89	-1.30	-0.50	0.65	0.67	0.69	1.98	0.03	-0.35	-0.50	-0.72	0.22	-0.56	0.86	0.58	0.29	-0.48	-0.07	-0.13	-0.51	-0.46	-0.48	-0.47	0.73	0.60	0.70	0.38	0.42	0.35	0.54	0.59	-0.67	-1.21	-1.56	-1.23	1.41	-0.28	0.08	0.07	1.44	-0.26	-0.56	0.00	-0.89	-1.63	-1.19	-1.32	1.09	-0.31	0.32	1.00	1.48	0.03	0.53	1.61	1.99	-0.24	-0.23	0.04	1.45	1.30	1.27	1.53	0.92	0.67	0.21	-0.07	1.36	0.18	0.44	0.20	0.92	0.70	0.41	1.89	0.80	-0.26	-0.47	-0.26	0.52	0.32	0.25	0.21	-0.16	-0.36	0.02	-0.21	-0.50	-0.38	-0.38	-0.24	0.12	-0.39	-0.08	0.04	1.84	0.74	0.64	0.59	-0.15	-1.11	-1.13	-1.02	1.37	-0.41	-0.49	-0.54	1.04	-0.02	0.08	-0.27	0.73	0.70	0.59	0.36	-0.06	-0.24	-0.68	-0.55	-0.25	-0.56	-0.62	-0.60	0.53	-0.73	-0.44	-0.88	1.16	-0.08	-0.40	0.47	2.14	1.14	0.66	0.36	1.87	1.90	1.58	1.22	0.72	-0.57	-0.81	-0.34	-1.74	-1.41	-1.05	-1.34	1.26	1.10	0.32	-0.08	0.91	-0.05	-0.14	0.15	FLCN	201163.00	chr17:17115528-17140490 (-) // 87.91 // p11.2	No	1552664_at
1552665_at	LOC84989	1.48	0.66	1.18	0.83	-0.46	-0.31	-0.55	-0.55	-0.04	-0.06	-0.41	-0.07	-0.50	-0.13	-0.20	-0.15	-0.65	-0.87	-0.33	-0.58	0.51	0.56	0.36	0.18	-0.34	-0.62	-0.36	-0.32	0.23	0.57	0.57	0.27	-0.08	-0.49	-0.63	-0.20	-0.67	-0.51	-0.32	-0.48	-0.73	-0.17	-0.25	-0.40	2.58	3.37	2.20	-0.17	0.95	1.09	1.65	2.01	-0.41	-0.14	-0.19	-0.30	-0.43	-0.14	0.01	0.04	0.21	0.17	0.34	-0.13	0.54	-0.18	-0.21	0.05	-0.48	-0.82	-0.96	-0.61	0.53	0.75	0.17	0.20	0.58	0.31	0.66	0.57	-0.13	0.10	0.05	-0.04	-0.34	0.64	0.33	0.58	-0.25	0.07	0.01	0.24	1.13	1.50	1.27	0.66	0.02	0.19	-0.21	0.24	-0.25	0.47	-0.07	0.12	-0.40	-0.66	-0.62	-0.50	-0.26	-0.11	-0.50	-0.49	2.06	2.39	2.47	3.02	-0.44	-0.33	-0.18	-0.28	-0.41	-0.70	-0.37	-0.09	-0.68	-0.27	-0.18	-0.14	-0.38	-0.58	-1.01	-0.93	1.84	1.58	1.78	0.73	-0.06	0.08	-0.36	-0.39	-0.57	-0.64	-0.81	-0.33	1.09	1.61	1.85	0.86	-0.27	0.57	0.23	0.12	0.74	0.42	0.72	0.75	0.76	1.52	1.82	1.50	1.51	2.13	2.24	1.94	0.19	0.05	0.32	0.20	0.50	0.72	0.13	0.05	1.26	0.54	0.66	0.29	0.15	-0.19	-0.41	-0.49	-0.27	-0.40	-0.47	-0.38	-0.70	-0.72	-0.68	-0.55	-0.33	0.92	1.10	0.19	LOC84989	84989.00	chr10:65224988-65226320 (+) // 94.78 // q21.3	No	1552665_at
1552666_a_at	LRRC7	-0.06	-0.03	-0.16	-0.16	0.32	0.07	-0.11	-0.11	-0.04	0.11	-0.07	0.00	-0.21	0.05	0.06	-0.05	-0.03	-0.04	-0.07	0.05	0.03	0.10	0.10	0.11	-0.06	-0.03	0.10	-0.07	-0.08	-0.11	0.06	-0.18	0.08	-0.07	-0.04	-0.09	0.13	0.14	0.20	0.27	0.10	-0.07	-0.03	-0.08	0.00	-0.09	-0.01	-0.12	-0.09	-0.06	-0.11	-0.04	0.07	0.04	0.06	0.10	0.19	0.06	0.20	0.18	-0.02	0.13	0.04	0.21	-0.05	-0.13	0.08	0.00	0.08	0.20	-0.02	0.10	-0.05	0.03	-0.10	-0.04	0.19	0.08	-0.04	0.15	0.21	0.07	0.07	0.06	0.04	0.10	0.09	0.05	0.12	-0.11	0.03	0.15	0.43	0.05	0.14	-0.11	0.13	-0.01	0.20	0.19	1.02	0.47	-0.10	0.08	-0.03	-0.12	0.01	-0.13	0.01	-0.02	0.08	-0.10	0.07	0.00	-0.05	0.20	-0.02	-0.10	-0.24	-0.14	-0.11	-0.01	-0.06	0.02	0.03	-0.01	-0.06	-0.02	0.09	0.04	-0.16	-0.07	-0.23	-0.03	-0.11	-0.07	-0.02	-0.09	-0.06	-0.02	0.09	0.03	0.03	-0.02	-0.01	-0.07	-0.16	-0.06	0.13	0.22	0.27	-0.02	-0.17	0.07	-0.03	0.05	-0.01	-0.02	0.03	-0.08	0.08	-0.09	-0.12	0.10	0.12	0.03	-0.10	-0.09	-0.09	0.16	0.12	0.02	-0.05	-0.07	-0.17	-0.03	0.08	0.10	0.09	0.15	0.28	0.09	0.02	0.15	0.04	-0.05	-0.13	-0.02	-0.09	-0.13	-0.24	-0.18	LRRC7	57554.00	chr1:70225857-70588146 (+) // 99.1 // p31.1	No	1552666_a_at
1552667_a_at	SH2D3C	-0.13	0.04	-0.02	0.13	-0.10	-0.05	-0.14	0.23	-0.09	-0.05	-0.05	0.10	-0.30	-0.04	-0.32	0.03	2.33	1.35	1.95	1.27	-0.09	-0.14	-0.21	-0.13	3.54	2.86	1.79	2.20	-0.22	0.18	0.26	0.36	2.02	1.98	2.58	2.38	0.00	-0.25	-0.32	-0.24	-0.05	-0.19	0.42	0.20	0.28	0.44	0.14	0.56	-0.10	0.15	0.00	-0.13	-0.24	-0.18	-0.43	-0.29	0.00	-0.13	0.05	-0.09	0.58	-0.03	-0.10	0.20	0.22	-0.17	-0.37	-0.18	2.13	0.79	2.12	1.82	0.03	0.59	0.13	0.11	-0.08	0.24	0.12	-0.02	-0.06	-0.31	-0.20	-0.27	-0.10	-0.23	-0.18	-0.10	0.31	0.12	-0.19	0.17	0.66	0.04	0.12	0.29	0.31	-0.31	-0.36	-0.14	0.02	0.15	-0.04	0.28	-0.20	-0.43	-0.19	-0.06	-0.07	-0.27	-0.24	-0.33	-0.32	-0.38	-0.19	-0.14	0.00	0.22	-0.09	-0.46	-0.24	0.00	-0.15	0.07	0.11	0.10	-0.06	-0.10	0.26	1.28	1.82	1.50	-0.05	0.23	0.08	0.80	0.53	0.56	1.23	1.13	-0.32	0.19	-0.18	0.05	0.18	0.70	0.87	1.75	-0.34	0.09	-0.21	-0.35	-0.47	-0.42	-0.36	-0.24	-0.21	-0.25	-0.35	-0.19	0.09	0.15	-0.11	-0.07	-0.34	0.22	-0.34	-0.16	-0.28	-0.05	-0.32	0.54	-0.01	0.18	0.22	0.22	0.37	0.94	0.58	0.63	0.05	-0.18	-0.24	-0.01	-0.46	-0.26	-0.17	-0.06	-0.11	-0.14	-0.32	-0.31	SH2D3C	10044.00	chr9:130501024-130533717 (-) // 97.51 // q34.11	No	1552667_a_at
1552669_at	PPP1R3B	0.14	-0.09	-0.08	0.18	-0.18	-0.10	-0.11	0.24	0.22	0.00	0.16	0.20	-0.06	0.01	0.20	0.15	0.04	0.12	0.25	-0.06	0.08	0.11	0.07	0.12	-0.02	0.14	0.30	0.21	-0.26	0.27	-0.10	-0.02	0.36	0.05	-0.11	-0.13	-0.23	-0.17	0.01	-0.15	0.17	-0.04	0.12	0.20	0.02	0.01	-0.17	0.28	-0.05	0.14	0.14	0.23	-0.17	0.05	-0.14	-0.04	-0.19	-0.08	0.10	-0.16	-0.11	-0.09	-0.06	-0.11	-0.09	-0.03	-0.10	-0.17	0.34	-0.10	-0.12	0.01	0.20	0.73	0.16	0.01	0.02	0.13	0.23	-0.01	-0.06	0.01	-0.01	-0.05	0.27	0.04	-0.20	0.24	-0.03	0.24	0.00	0.00	0.49	0.36	0.16	0.18	-0.21	-0.10	-0.14	-0.02	0.03	0.29	0.16	0.20	0.20	-0.35	0.04	-0.13	0.16	0.02	-0.03	0.16	0.19	0.06	0.00	0.04	-0.07	-0.16	-0.18	-0.10	0.13	-0.05	-0.16	0.07	0.10	0.07	-0.13	0.12	0.32	-0.05	-0.02	-0.14	-0.06	0.24	0.17	0.39	0.05	0.02	-0.01	0.05	0.21	-0.02	-0.05	0.09	0.14	-0.19	-0.23	0.01	-0.17	-0.12	-0.10	-0.25	-0.34	-0.05	-0.22	-0.11	-0.07	0.14	-0.26	-0.01	0.35	0.19	-0.12	0.06	0.13	0.41	-0.04	-0.18	-0.17	-0.14	0.11	0.26	-0.21	0.24	-0.13	-0.17	0.42	0.05	0.11	0.07	-0.14	-0.12	-0.19	-0.12	-0.11	0.01	-0.08	-0.06	0.20	0.12	-0.09	-0.16	PPP1R3B	79660.00	chr8:8995056-9008206 (-) // 85.21 // p23.1	No	1552669_at
1552670_a_at	PPP1R3B	1.08	0.07	1.11	1.87	-0.70	-1.04	-0.70	-1.16	-0.52	0.79	1.34	-0.06	-0.35	0.92	1.98	2.13	-1.67	-1.56	-1.58	-1.39	-0.04	1.58	1.08	1.08	-1.84	-1.92	-1.37	-1.63	-0.15	0.83	1.46	1.05	0.85	-0.45	0.11	0.81	0.81	-0.14	0.11	0.46	-0.09	-0.23	0.35	0.48	-0.47	-0.67	-0.57	-0.13	-0.05	0.48	0.67	1.58	0.83	0.80	0.65	1.33	-0.06	0.97	1.37	0.92	0.70	0.48	0.73	0.16	1.20	0.66	0.85	0.69	-0.51	-1.26	-1.24	-1.42	-0.48	-0.50	-0.50	-0.69	-0.70	-0.78	-0.05	0.67	1.00	1.40	1.56	0.79	0.00	1.16	0.87	0.58	-0.62	1.31	0.88	0.67	0.37	-0.61	-0.96	-0.94	0.73	0.20	0.29	0.44	-1.15	-1.40	-0.83	-0.58	-1.26	-0.66	-0.89	-0.60	0.13	0.07	0.83	0.85	0.77	-0.51	2.25	2.22	-0.81	-0.91	-0.17	-0.33	-0.32	-0.20	0.77	0.81	-0.19	0.11	0.47	0.65	0.45	-0.26	0.04	-0.16	-0.94	-0.80	0.07	-0.13	-1.12	-0.99	-0.68	-0.32	-0.29	1.00	0.51	-0.17	-1.32	-1.16	-0.81	-1.13	-0.91	-0.84	-0.72	0.46	-0.33	-0.33	-1.00	-0.29	-0.88	-0.39	-0.20	-0.46	-1.63	0.00	-0.03	-0.59	1.77	0.50	1.14	1.22	-0.81	-0.45	-0.08	-0.24	0.65	-0.28	0.31	1.16	1.11	-0.79	-0.82	-1.17	-1.72	-1.44	-1.70	-1.73	-0.38	0.14	0.20	-0.37	0.05	0.63	0.93	1.01	PPP1R3B	79660.00	chr8:8995056-9008206 (-) // 85.21 // p23.1	Yes	1552670_a_at
1552671_a_at	SLC9A7	0.76	-0.09	-0.22	0.17	-0.37	-0.27	0.06	-0.04	-0.06	0.31	-0.19	-0.38	0.61	0.56	0.17	0.24	0.69	0.17	0.07	0.16	-1.06	-0.58	-0.30	-0.63	0.59	0.27	0.19	0.58	0.66	0.49	0.51	0.28	-0.75	-0.54	-0.62	-0.67	0.84	0.12	0.03	0.52	0.44	0.03	-0.03	-0.11	-0.54	0.18	0.16	0.53	-0.24	0.12	-0.29	-0.21	0.68	0.57	0.60	0.82	-0.65	-0.81	-0.43	-0.61	-0.01	0.33	0.59	-0.03	-0.15	0.05	0.14	0.30	-0.53	-0.45	-0.81	-0.64	0.13	0.04	0.55	1.03	0.36	0.28	0.58	0.34	0.33	-0.31	-0.58	-0.51	-0.77	-0.13	-0.18	-0.28	-0.96	-0.48	-0.72	-0.76	-0.74	-0.79	-0.84	-0.62	-0.48	-0.41	-0.36	-0.26	0.87	0.13	0.31	0.88	-0.98	-0.08	-0.44	-0.05	-0.81	-0.62	-0.28	-0.46	-1.11	-0.60	0.12	0.15	-0.05	0.14	0.80	0.63	-0.69	0.08	0.09	0.32	-0.20	0.43	0.80	0.26	-0.45	-0.64	-0.28	-0.85	2.17	1.49	1.48	1.07	-0.37	-0.37	-0.35	-0.45	-0.87	-0.03	-0.23	0.00	0.24	-0.04	0.31	-0.20	-1.23	-0.65	-0.49	-0.58	0.02	0.10	0.60	0.57	1.10	1.35	1.95	1.88	1.43	1.66	1.47	1.07	0.36	-0.14	-0.10	0.24	0.84	1.22	-1.37	-0.74	0.64	0.91	1.60	0.84	-0.47	-0.36	-0.57	-0.41	0.06	-0.10	-0.14	0.17	0.74	0.98	1.27	0.02	0.39	1.05	1.18	1.05	SLC9A7	84679.00	chrX:46466090-46618472 (-) // 98.2 // p11.23	No	1552671_a_at
1552672_a_at	IGSF3	0.59	0.24	0.26	0.35	0.03	-0.06	-0.18	-0.11	0.28	0.59	0.26	0.21	0.05	0.56	0.23	0.20	-0.48	-0.41	-0.33	-0.45	-0.11	0.33	0.20	-0.02	-0.54	-0.47	-0.07	-0.30	-0.10	0.16	-0.36	-0.44	-0.33	-0.31	-0.50	-0.54	0.53	0.09	0.38	0.37	0.90	0.87	0.77	0.35	-0.09	0.12	0.18	-0.14	0.26	0.57	0.22	0.38	-0.32	-0.29	-0.40	-0.55	-0.07	-0.13	0.36	0.25	0.38	-0.06	-0.14	0.04	0.08	-0.10	0.02	-0.11	-0.22	-0.21	-0.21	-0.39	-0.16	0.27	-0.26	-0.33	-0.49	0.13	-0.15	-0.53	0.35	0.13	0.30	0.15	-0.42	0.35	0.29	-0.01	0.16	0.21	-0.11	-0.28	-0.16	-0.15	-0.08	-0.12	0.00	-0.04	-0.30	-0.05	-0.29	0.11	-0.34	-0.21	0.36	1.67	1.93	1.94	0.49	0.86	1.32	0.92	0.42	0.20	0.93	0.81	0.09	-0.32	-0.06	0.11	0.57	0.69	1.00	1.21	0.50	0.77	1.28	1.20	-0.05	-0.32	-0.22	-0.34	-0.14	0.27	-0.03	0.25	0.00	0.21	0.05	-0.17	-0.34	-0.29	-0.36	0.14	-0.17	-0.19	-0.44	-0.04	0.33	0.17	0.08	0.00	-0.48	-0.03	-0.22	-0.06	-0.67	-0.42	-0.63	-0.67	-0.30	-0.30	-0.51	-0.11	0.47	0.36	0.07	-0.37	-0.47	0.22	0.99	0.55	-0.50	-0.36	-0.68	-0.50	-0.15	-0.11	-0.18	-0.31	-0.21	-0.45	-0.42	-0.15	1.55	1.50	1.90	2.00	1.24	0.84	1.30	1.48	IGSF3	3321.00	chr1:117119841-117209053 (-) // 96.78 // p13.1	No	1552672_a_at
1552673_at	RFX6	0.02	-0.11	-0.18	-0.06	-0.12	-0.14	-0.08	0.02	0.11	4.72	1.62	3.57	4.10	5.81	1.30	0.02	0.24	0.07	0.05	0.21	-0.03	-0.05	-0.04	0.01	-0.07	-0.07	0.14	-0.06	-0.11	0.04	-0.01	-0.08	-0.11	0.06	0.33	-0.11	0.07	0.05	0.16	-0.06	-0.01	-0.07	-0.09	-0.13	-0.01	-0.16	-0.11	0.00	-0.16	-0.07	0.10	-0.07	-0.12	0.09	-0.03	-0.08	0.12	0.06	-0.05	-0.08	-0.04	-0.07	-0.11	-0.08	0.08	0.05	-0.01	0.06	0.19	0.06	0.22	-0.02	0.02	0.23	0.08	-0.06	-0.02	0.11	0.04	-0.12	-0.12	1.20	3.01	0.27	0.07	-0.08	-0.13	0.19	1.25	3.98	1.13	1.18	0.12	0.22	0.00	0.02	0.02	1.55	2.04	0.40	0.09	0.28	0.01	-0.13	0.13	-0.05	-0.08	-0.06	0.16	-0.02	0.05	-0.04	0.14	0.05	-0.18	-0.10	0.00	0.05	-0.14	-0.03	0.07	0.10	-0.02	-0.03	-0.02	0.05	-0.01	-0.01	0.26	0.08	0.05	-0.07	0.00	-0.08	0.13	0.23	-0.06	0.03	-0.17	0.00	0.01	0.00	-0.09	-0.14	0.04	0.14	-0.05	0.01	-0.11	0.00	0.00	-0.11	-0.05	0.00	-0.05	-0.02	1.17	0.01	0.12	0.10	1.55	0.14	0.14	0.17	-0.19	0.00	-0.14	-0.02	0.07	-0.12	-0.12	0.15	-0.10	0.06	-0.04	-0.08	-0.09	-0.02	-0.04	-0.17	0.01	-0.12	0.03	-0.05	-0.04	-0.12	-0.04	-0.01	0.06	-0.10	-0.07	-0.12	RFX6	222546.00	chr6:117198374-117253306 (+) // 98.34 // q22.1	No	1552673_at
1552674_at	DIRC1	0.04	0.15	-0.03	0.09	-0.01	-0.07	-0.09	0.10	0.09	-0.03	-0.01	0.08	-0.07	0.13	-0.04	0.06	0.02	0.01	0.21	0.08	0.02	0.08	0.10	0.06	0.06	0.00	0.19	0.01	-0.04	0.06	-0.07	0.04	0.04	0.05	0.13	0.00	-0.04	0.04	0.14	0.00	0.01	-0.09	0.03	-0.03	-0.02	-0.06	0.00	0.11	-0.08	0.04	0.09	0.13	0.03	0.09	0.00	-0.09	-0.02	0.05	-0.07	-0.03	-0.04	0.00	0.08	0.02	-0.12	-0.06	-0.12	-0.18	0.17	0.18	-0.04	-0.08	0.09	0.33	0.01	0.02	0.09	0.11	0.01	-0.11	-0.01	0.02	-0.08	-0.02	-0.09	0.00	-0.09	0.06	-0.02	0.10	-0.03	-0.02	0.18	0.05	-0.08	-0.14	0.07	0.01	-0.01	-0.09	-0.08	-0.01	0.07	0.03	0.01	-0.11	-0.05	-0.02	-0.06	-0.13	-0.04	-0.02	-0.06	0.01	-0.05	-0.08	-0.02	-0.04	0.06	-0.15	0.03	-0.03	-0.03	-0.09	-0.03	0.04	-0.09	0.01	0.12	-0.04	0.07	-0.08	0.13	0.23	0.23	0.09	-0.06	0.21	0.08	0.14	0.30	0.03	-0.07	-0.04	-0.19	0.02	-0.08	0.02	-0.13	0.08	0.02	-0.17	-0.13	0.04	-0.02	-0.01	-0.02	-0.03	-0.03	0.02	0.07	0.00	0.03	-0.02	0.12	0.28	-0.11	-0.04	-0.18	-0.11	-0.06	0.22	-0.15	0.12	-0.15	0.00	0.19	-0.09	0.03	0.05	-0.05	0.04	0.04	0.05	-0.13	0.06	-0.08	-0.02	-0.04	0.01	-0.11	-0.07	DIRC1	116093.00	chr2:189598464-189654831 (-) // 57.53 // q32.2	No	1552674_at
1552675_at	DNAJB7	-0.05	-0.03	0.16	0.14	-0.07	-0.09	0.03	0.08	-0.04	0.10	0.08	0.01	0.05	-0.10	-0.05	-0.06	0.04	0.04	0.08	0.10	0.01	0.02	0.07	0.05	-0.04	0.08	-0.06	0.01	0.00	0.02	0.02	-0.03	0.16	0.17	0.14	-0.02	0.04	0.03	0.17	0.04	0.06	-0.09	0.04	-0.06	-0.04	0.09	0.01	-0.02	0.07	0.18	-0.09	-0.03	0.12	0.05	-0.08	0.11	-0.08	0.01	0.05	0.11	-0.04	-0.06	0.05	-0.09	0.02	0.06	0.05	0.14	-0.02	0.01	-0.03	0.08	-0.05	0.12	-0.01	0.00	0.08	0.00	-0.01	0.01	0.02	0.01	-0.05	-0.04	0.13	0.03	0.14	-0.08	-0.15	0.00	-0.06	0.05	0.13	0.07	-0.09	-0.06	-0.03	-0.03	-0.03	-0.10	-0.08	0.16	-0.04	0.02	-0.03	0.05	0.06	0.08	0.09	-0.09	0.01	-0.09	0.05	-0.15	-0.01	0.01	-0.06	-0.10	-0.02	0.01	-0.03	0.10	0.11	0.00	0.00	0.07	0.12	0.13	-0.03	-0.03	0.05	-0.03	-0.01	0.20	-0.01	0.02	-0.14	0.06	-0.08	0.02	0.13	-0.03	-0.02	0.02	0.07	0.05	0.10	-0.10	-0.12	0.07	0.10	-0.02	-0.07	-0.11	-0.05	-0.06	-0.03	0.01	0.02	0.07	0.20	0.04	-0.06	-0.04	-0.12	0.01	0.08	0.01	0.01	-0.05	-0.12	0.18	-0.10	0.03	-0.02	-0.03	0.08	0.05	-0.03	0.11	0.09	0.05	0.04	0.11	-0.15	-0.09	0.13	0.00	-0.11	-0.04	0.03	-0.02	DNAJB7	150353.00	chr22:41255552-41258130 (-) // 79.14 // q13.2	No	1552675_at
1552676_at	UCN3	0.45	-0.09	-0.47	-0.05	0.05	0.11	-0.20	0.11	0.26	0.10	0.06	0.41	-0.11	0.09	-0.11	0.03	0.20	0.04	0.23	0.19	0.04	-0.02	0.11	0.08	0.08	0.22	0.30	0.45	-0.16	-0.08	-0.24	-0.28	0.30	0.06	-0.13	-0.08	0.12	-0.29	-0.22	-0.07	0.00	-0.14	0.01	0.14	0.12	-0.01	0.06	0.40	0.08	-0.03	0.07	0.08	-0.06	0.10	-0.15	-0.21	0.29	-0.14	-0.07	0.01	0.19	-0.06	-0.05	0.24	0.12	-0.11	-0.16	-0.10	0.58	0.27	0.21	0.25	0.00	0.32	0.02	0.23	0.29	0.25	0.02	-0.20	0.30	-0.27	0.08	0.10	-0.02	-0.18	-0.03	0.29	0.03	0.11	0.11	0.06	0.57	0.20	0.06	-0.09	0.34	0.03	0.07	0.13	-0.15	0.14	0.03	0.03	0.08	-0.54	-0.14	-0.30	0.19	-0.01	0.15	0.01	0.01	-0.08	-0.04	-0.01	0.12	-0.17	-0.08	-0.11	0.06	-0.05	-0.12	-0.15	0.40	0.05	-0.09	-0.17	0.18	0.18	-0.05	0.16	0.07	0.16	-0.03	0.34	0.17	0.08	0.06	0.20	0.02	0.21	-0.08	0.44	-0.10	-0.08	-0.19	-0.04	-0.10	0.00	-0.14	-0.34	-0.28	-0.15	-0.42	-0.22	0.08	0.01	-0.06	-0.14	0.72	0.10	0.13	0.10	0.01	0.14	-0.57	-0.39	-0.11	-0.47	-0.31	-0.18	-0.16	0.44	-0.37	-0.33	0.26	0.06	-0.08	0.00	0.20	-0.04	-0.08	0.26	-0.09	-0.22	-0.47	-0.29	-0.14	-0.24	-0.28	-0.38	UCN3	114131.00	chr10:5406971-5416169 (+) // 99.58 // p15.1	No	1552676_at
1552677_a_at	DIP2A	-0.01	-0.32	0.10	-0.01	-0.42	-0.48	-0.55	-0.31	-0.70	-0.26	-0.16	-0.68	-0.27	-0.29	-0.24	-0.06	-0.11	-0.01	0.26	-0.10	-0.18	0.65	0.23	-0.23	0.47	0.14	-0.26	-0.11	0.53	-0.31	0.17	-0.18	-0.49	0.15	0.30	0.52	0.24	0.11	0.24	0.03	-0.05	-0.38	-0.16	-0.78	-0.72	0.01	-0.06	0.01	0.17	0.05	-0.69	-0.29	0.37	-0.04	0.02	0.31	0.35	0.39	0.28	0.38	0.38	0.57	0.64	0.40	0.51	0.31	0.26	0.27	-0.30	-0.30	-0.08	-0.26	-0.29	0.17	0.45	0.67	-0.46	-0.22	-0.24	-0.36	0.04	0.27	0.11	0.20	0.08	0.41	0.72	-0.44	-0.97	0.06	0.04	-0.46	-0.19	0.39	0.61	-0.02	0.51	0.40	0.69	0.71	0.54	-0.72	0.02	0.25	-0.46	0.18	0.23	0.16	-0.25	0.15	-0.16	-0.50	-0.16	-0.03	0.72	0.67	0.21	-0.38	0.04	0.01	0.22	0.08	0.13	0.05	-0.12	-0.29	0.05	-0.10	-0.45	0.14	0.08	0.33	-0.26	0.06	-0.14	-0.30	-0.83	-0.35	-0.13	0.21	-0.52	-0.29	-0.25	-0.23	-0.44	0.03	0.03	0.37	0.67	0.20	0.71	0.65	-0.06	0.08	-0.25	0.24	0.07	-0.18	-0.29	-0.47	-0.56	-0.22	-0.19	-0.15	-0.26	-0.26	0.30	-0.01	-0.93	-0.10	-0.29	-0.35	0.36	-0.28	0.07	-0.08	0.09	0.17	0.20	0.72	0.04	0.33	0.19	-0.11	-0.47	-0.19	-0.05	-0.03	-0.50	-0.50	-0.31	-0.38	DIP2A	23181.00	chr21:47878901-47988738 (+) // 95.02 // q22.3	No	1552677_a_at
1552678_a_at	USP28	0.22	-0.43	0.64	0.14	0.28	0.29	0.65	0.23	-0.39	-0.46	-0.77	-0.54	0.20	-0.51	-0.38	-0.21	1.17	1.02	0.77	1.00	-0.61	-0.12	0.05	-0.31	0.90	0.63	0.26	0.24	-0.16	-0.36	0.10	0.43	-0.37	-0.01	0.24	0.18	-0.67	-1.36	-1.06	-0.54	-0.64	-0.40	-0.38	-0.56	1.04	0.71	0.79	0.66	-0.02	-0.37	0.09	0.77	-0.36	-0.55	-0.51	0.14	-0.64	-0.85	-0.71	-0.50	0.27	0.05	0.23	-0.19	0.65	0.34	0.70	0.62	0.09	-0.67	0.15	-0.29	-0.33	-0.86	-0.60	-0.73	-0.60	-0.44	-0.27	-0.13	0.29	0.03	-0.30	-0.92	1.15	0.97	0.99	0.79	-1.23	-0.38	-0.40	-0.25	-0.01	-0.33	-0.40	0.12	0.30	0.22	0.31	0.41	0.39	-0.65	0.25	0.29	0.02	-0.13	0.08	-0.08	-0.80	-1.20	-1.36	-1.11	-0.25	-1.09	-0.12	-0.20	0.00	-0.79	0.11	0.08	0.69	0.23	-0.27	0.42	0.33	0.08	0.08	0.47	-1.19	0.08	0.08	0.34	-0.41	-1.05	-0.31	-0.27	0.22	0.15	0.34	0.16	-0.85	-0.10	0.12	0.05	0.84	0.42	0.53	1.31	-0.13	-0.50	0.55	0.62	0.06	-0.51	-1.42	-0.85	-0.60	-0.29	0.35	0.19	-0.92	-0.54	-0.28	-0.75	-0.07	-0.57	-0.35	0.29	0.57	0.92	0.24	-0.48	0.36	0.00	0.31	0.32	-0.20	0.33	0.67	0.74	1.17	0.91	0.38	0.43	0.60	-0.10	-0.32	0.02	-0.11	0.02	0.28	0.48	USP28	57646.00	chr11:113669577-113746250 (-) // 98.96 // q23.2	No	1552678_a_at
1552680_a_at	CASC5	-1.61	-0.80	-0.20	-0.30	-1.37	-0.65	1.46	0.03	-1.92	-0.78	-1.13	-1.53	-2.18	-0.26	-0.98	-0.07	-1.71	1.31	0.24	0.20	-2.18	0.18	-0.48	-1.39	0.69	-0.15	-0.49	-0.28	-2.07	-1.56	-0.48	-0.45	0.10	1.96	1.93	2.25	0.12	0.36	0.42	0.17	-1.72	-1.34	-0.39	-1.26	-2.08	0.77	1.39	-0.03	-0.60	-0.83	-0.43	-0.26	-1.23	0.01	0.27	-0.15	-0.50	-0.29	0.13	0.56	-1.14	0.01	0.46	0.87	-0.02	0.79	1.13	1.76	-0.38	1.30	1.33	1.39	-1.71	-0.65	-0.15	0.40	-1.89	-0.74	-0.87	-0.53	-1.34	0.03	0.35	-0.11	0.15	1.36	1.24	-0.29	-2.36	0.70	0.31	-0.85	-0.24	1.87	1.99	1.52	-0.73	1.10	1.22	0.47	-1.35	-1.05	1.37	1.05	-1.58	0.24	0.69	0.59	-2.17	-1.10	-0.91	-1.60	-2.13	-0.86	0.34	0.60	-0.92	-1.26	-0.04	0.30	-0.02	-1.25	0.18	0.22	-2.16	-1.55	0.69	0.21	-1.39	1.51	0.90	1.81	-1.78	-1.30	-1.52	-1.55	-1.89	0.23	0.34	0.82	-2.09	0.11	0.05	-0.17	-1.99	0.12	0.03	0.59	-0.06	-0.72	0.13	0.46	-1.30	-0.10	-0.07	-0.33	-0.72	-0.52	0.97	0.35	-2.04	-0.62	0.28	0.29	-0.92	-0.12	1.57	0.63	-2.25	-0.41	-1.93	-0.24	-1.06	-0.52	0.43	-0.13	-1.37	0.96	0.86	1.17	0.20	0.42	0.23	-0.24	-2.01	-0.05	0.61	0.88	-1.05	-1.08	0.57	0.54	CASC5	57082.00	chr15:40886446-40954400 (+) // 98.37 // q15.1	No	1552680_a_at
1552682_a_at	CASC5	-0.08	-0.07	-0.19	-0.40	-1.01	0.14	1.23	1.00	-1.24	-0.76	-1.05	-0.79	-1.54	-0.76	-0.81	-0.53	0.02	1.41	1.11	1.85	-1.35	-0.18	-0.62	-0.18	-0.02	0.03	0.06	0.89	-1.55	-1.11	-0.48	-0.54	2.02	1.26	1.41	1.57	0.58	-0.14	-0.04	-0.08	-1.18	-0.29	0.14	0.21	-0.86	1.25	1.67	1.73	-0.42	-0.01	1.02	1.54	-0.90	-0.20	0.06	0.08	0.02	-0.20	0.18	0.34	-0.57	0.11	0.74	0.86	0.66	0.98	1.10	1.87	-0.06	0.71	0.86	0.69	-0.89	-0.67	-0.16	-0.16	-0.54	-0.99	-0.71	-0.62	-1.19	-0.16	-0.23	-0.18	0.35	1.33	1.80	1.33	-0.39	0.50	0.35	0.57	1.79	1.43	1.27	1.46	-0.26	0.84	0.92	0.87	-1.23	-0.03	0.65	0.53	-0.59	-0.28	0.24	0.00	-0.63	-0.54	-0.76	-0.63	-1.07	-0.50	0.54	0.50	-0.91	-0.65	-0.08	-0.25	-0.24	-0.52	-0.15	-0.04	-0.90	-0.50	-0.13	-0.16	-0.67	0.85	1.03	1.28	-0.99	-0.91	-1.13	-0.78	-0.69	-0.13	0.35	0.72	-1.05	-0.14	-0.19	-0.09	-0.81	-0.29	-0.37	-0.08	-0.05	-0.59	0.02	0.41	-0.87	-0.20	-0.26	-0.22	-1.04	-0.46	0.34	0.66	-1.39	-0.64	-0.05	0.26	0.54	-0.29	0.49	0.14	-0.81	-0.26	0.00	-0.34	-1.00	-0.13	0.38	-0.11	-0.32	0.94	0.88	1.18	0.02	-0.40	-0.46	-0.62	-0.31	-0.14	0.16	0.93	-0.38	0.10	0.65	0.67	CASC5	57082.00	chr15:40886446-40954400 (+) // 98.37 // q15.1	No	1552682_a_at
1552684_a_at	SENP8	-0.16	-0.32	-0.34	-0.68	0.36	0.18	0.26	0.14	0.75	0.04	-0.15	0.32	1.71	0.05	-0.13	-0.16	0.03	-0.34	-0.30	-0.43	0.33	-0.20	-0.11	-0.23	-0.19	0.00	-0.10	-0.02	0.23	-0.38	-0.65	-0.61	1.13	-0.22	-0.06	0.10	1.12	0.15	-0.18	-0.40	-0.24	-0.47	-0.32	-0.63	1.19	0.47	0.51	0.50	-0.17	0.37	-0.10	-0.04	0.01	-0.15	-0.18	0.53	0.50	0.58	0.26	0.21	1.29	0.53	0.49	-0.02	0.84	0.78	1.08	0.54	0.39	-0.31	0.19	-0.22	0.41	-0.27	-0.17	0.16	-0.21	-0.34	-0.09	-0.11	0.90	0.45	0.82	0.44	1.29	0.03	0.13	-0.14	0.34	0.08	0.01	0.03	0.32	0.09	-0.10	0.31	0.71	0.41	-0.16	0.44	-0.02	-0.07	-0.19	-0.14	0.30	0.20	0.04	0.09	0.26	0.14	0.19	0.26	1.94	0.02	0.94	0.75	0.99	0.02	0.14	0.78	-0.57	-0.98	-0.83	-0.67	-0.49	-0.58	-0.66	-0.90	0.38	0.09	-0.02	0.20	-0.42	-0.16	-0.09	-0.39	0.03	-0.28	-0.34	-0.17	-0.14	-0.48	0.16	0.01	0.66	0.17	0.02	0.43	0.95	0.56	0.74	0.49	0.77	0.26	0.24	0.18	0.24	-0.23	-0.19	-0.12	-0.08	-0.18	0.01	-0.05	-0.30	-0.52	-0.32	-0.57	0.55	-0.05	0.18	-0.37	-0.30	-0.68	-0.49	-0.68	-0.18	-0.20	0.06	-0.19	0.25	-0.42	-0.30	0.24	1.08	0.41	0.22	-0.16	-0.12	-0.19	0.08	-0.32	SENP8	123228.00	chr15:72410664-72432966 (+) // 99.75 // q23	Yes	1552684_a_at
1552685_a_at	GRHL1	-0.36	-0.32	-0.43	-0.08	-0.23	-0.33	-0.45	-0.32	-0.36	0.00	0.18	-0.24	-0.08	-0.20	-0.26	-0.07	-0.18	-0.32	-0.08	-0.16	0.04	-0.31	-0.28	-0.02	0.28	-0.04	-0.07	-0.31	-0.09	-0.15	-0.28	-0.19	-0.11	-0.18	-0.21	-0.31	1.78	0.72	1.02	1.14	0.11	-0.17	0.00	-0.21	-0.03	-0.21	-0.25	-0.13	1.13	1.99	1.48	2.18	0.96	0.49	0.39	0.60	0.21	0.17	0.58	0.61	1.08	0.35	0.05	0.20	1.23	0.85	0.63	1.24	-0.28	-0.11	-0.58	-0.14	-0.36	0.26	-0.52	-0.35	-0.33	-0.13	-0.33	-0.42	1.39	1.04	1.01	0.83	1.10	1.43	1.34	0.94	0.87	1.21	1.59	1.31	0.42	0.24	0.19	-0.25	0.98	1.46	0.81	1.07	0.03	-0.28	-0.42	-0.16	0.02	-0.30	-0.18	-0.26	0.26	-0.09	0.15	0.24	2.14	0.34	2.64	2.64	-0.21	-0.43	-0.48	-0.30	0.20	-0.08	-0.23	0.26	0.12	0.12	0.06	0.15	0.02	0.01	0.31	0.01	-0.14	-0.11	-0.16	0.02	0.25	0.19	0.82	0.36	-0.48	-0.27	-0.13	-0.17	0.45	0.19	-0.06	0.11	1.64	2.06	1.60	1.31	0.82	0.65	0.63	0.46	0.46	-0.03	-0.09	-0.03	0.28	-0.03	0.00	0.08	0.02	-0.08	-0.49	-0.15	-0.21	-0.25	0.07	0.12	0.17	-0.10	-0.10	0.02	0.02	-0.06	-0.22	-0.07	0.46	0.28	-0.09	0.07	0.06	-0.24	-0.36	-0.37	-0.12	-0.23	0.25	0.17	GRHL1	29841.00	chr2:10091822-10141119 (+) // 99.61 // p25.1	No	1552685_a_at
1552686_at	C20orf152	-0.01	0.20	-0.23	0.06	0.06	-0.09	-0.24	-0.03	0.06	0.19	-0.06	0.09	-0.08	0.21	0.13	0.03	0.19	-0.15	0.10	-0.20	0.30	0.04	0.01	-0.05	-0.10	-0.09	-0.05	0.06	-0.03	0.21	-0.19	-0.10	0.08	0.11	0.14	-0.08	0.13	0.15	0.13	0.20	0.27	-0.07	-0.04	0.06	0.13	0.02	-0.03	-0.02	0.19	0.11	0.09	0.04	-0.10	0.16	-0.06	-0.06	0.05	-0.05	0.14	-0.02	0.06	0.08	-0.06	0.11	-0.10	-0.10	-0.06	-0.16	0.01	0.17	-0.05	-0.05	0.12	0.76	0.01	0.07	0.11	0.36	0.01	-0.15	0.00	-0.01	0.03	-0.03	-0.01	-0.11	-0.29	0.08	0.00	0.20	-0.13	0.05	0.01	0.15	0.06	-0.09	-0.04	0.05	0.00	0.00	0.21	0.07	-0.11	0.00	0.29	-0.09	-0.05	-0.10	0.09	0.08	-0.09	-0.13	0.34	0.37	0.01	0.13	0.09	0.17	-0.06	-0.08	-0.11	-0.05	-0.24	-0.04	0.29	-0.02	-0.06	0.01	0.00	-0.12	0.10	0.06	0.11	-0.07	0.03	0.15	0.10	-0.04	-0.09	0.13	0.49	-0.07	-0.10	0.10	0.01	0.21	-0.08	0.25	-0.05	0.02	0.01	-0.33	-0.05	-0.13	-0.08	-0.13	-0.02	0.06	-0.18	0.02	0.34	0.09	0.02	0.01	0.10	0.36	-0.20	-0.04	-0.14	-0.14	-0.05	0.16	-0.06	0.14	-0.19	-0.24	0.32	0.08	-0.01	-0.04	0.21	0.02	-0.05	0.11	0.03	-0.07	-0.14	-0.07	0.07	0.09	-0.05	-0.14	C20orf152	140894.00	chr20:34556528-34618622 (+) // 98.62 // q11.23	No	1552686_at
1552687_a_at	C20orf152	0.16	-0.05	-0.17	-0.16	0.07	0.06	-0.20	0.32	0.06	-0.05	0.01	0.14	0.03	-0.16	-0.15	-0.15	0.31	0.19	0.50	0.06	-0.03	-0.16	0.09	0.25	-0.05	0.12	0.30	0.23	0.11	-0.12	-0.12	-0.23	0.29	0.01	0.05	0.07	0.09	-0.20	-0.20	-0.19	-0.04	-0.21	0.05	0.13	0.06	-0.03	-0.17	0.24	-0.14	-0.01	0.24	0.09	0.13	-0.03	0.10	0.05	0.05	-0.14	-0.10	0.04	-0.02	-0.16	-0.33	-0.12	-0.04	-0.17	-0.11	-0.02	0.17	0.08	0.21	0.27	0.13	0.50	0.00	-0.03	0.06	0.07	0.06	-0.22	0.07	-0.12	0.02	-0.03	-0.06	0.09	0.12	0.29	0.41	0.13	-0.01	0.38	0.27	-0.03	-0.05	0.11	-0.03	0.11	0.03	0.13	0.16	0.30	0.18	0.10	0.06	-0.06	0.07	-0.23	-0.11	0.03	0.20	0.02	-0.13	-0.02	-0.19	-0.05	0.10	-0.03	-0.10	-0.12	0.04	-0.22	-0.20	-0.12	0.13	0.09	-0.17	-0.07	0.35	-0.10	0.28	0.12	-0.06	-0.01	0.04	0.04	0.48	0.03	0.12	0.02	-0.09	0.12	-0.12	-0.09	0.04	-0.04	-0.23	0.10	0.10	0.12	0.29	-0.06	-0.29	-0.09	-0.20	0.10	-0.14	-0.11	-0.03	-0.05	0.14	0.07	0.01	0.17	-0.04	-0.05	-0.10	-0.24	-0.16	-0.12	0.07	0.33	0.02	-0.09	-0.24	-0.14	0.18	0.13	0.08	0.18	0.15	0.21	0.03	0.36	-0.09	-0.17	-0.07	-0.19	0.14	-0.19	-0.13	-0.15	C20orf152	140894.00	chr20:34556528-34618622 (+) // 98.62 // q11.23	No	1552687_a_at
1552689_at	CASKIN1	-0.23	0.05	-0.37	-0.22	0.43	0.38	-0.24	0.19	0.01	-0.15	0.26	-0.26	0.09	-0.11	-0.15	-0.40	0.51	-0.16	-0.08	-0.25	0.57	0.00	-0.11	-0.28	-0.10	-0.06	-0.13	-0.13	-0.32	0.03	-0.16	-0.46	-0.15	-0.37	-0.09	-0.29	-0.01	-0.03	-0.05	0.10	0.94	0.81	0.58	0.35	1.25	0.47	0.56	0.76	0.43	-0.23	-0.23	-0.11	0.12	-0.11	-0.08	-0.08	-0.07	-0.01	0.42	0.43	0.81	0.85	0.80	0.58	0.21	-0.22	-0.25	0.11	0.00	-0.24	-0.27	-0.09	-0.26	0.15	-0.08	-0.38	-0.38	-0.46	-0.05	-0.58	0.13	0.11	0.06	0.48	-0.11	-0.25	-0.26	-0.37	0.47	-0.05	0.17	-0.06	0.27	0.31	0.09	0.70	-0.01	-0.03	0.03	0.23	0.12	0.28	-0.01	0.10	0.76	0.05	-0.06	-0.28	1.43	0.97	0.45	0.09	1.37	1.76	1.06	0.86	0.15	-0.13	-0.44	-0.07	0.14	0.29	0.13	0.11	0.28	0.40	0.64	-0.12	-0.19	-0.14	-0.11	-0.03	-0.09	0.04	-0.20	0.10	1.48	0.24	0.18	0.14	0.02	0.00	-0.01	-0.04	1.13	-0.07	0.21	0.34	0.55	0.79	0.75	-0.10	-0.19	0.39	0.50	0.18	-0.39	0.08	-0.22	-0.11	-0.21	0.16	-0.06	-0.16	-0.31	-0.19	-0.04	-0.56	0.82	-0.64	0.32	-0.27	0.25	0.22	-0.03	-0.31	0.01	-0.03	0.36	0.19	-0.09	-0.21	-0.18	0.23	0.86	0.35	0.05	-0.31	0.28	-0.15	-0.40	-0.19	CASKIN1	57524.00	chr16:2227181-2246523 (-) // 96.73 // p13.3	No	1552689_at
1552690_a_at	CACNA2D4	-0.11	-0.03	-0.35	-0.19	-0.10	0.00	0.15	1.58	-0.38	-0.06	-0.34	-0.10	-0.32	-0.11	-0.28	0.32	0.09	-0.18	0.25	0.17	1.42	0.83	1.88	2.49	0.05	0.28	0.06	-0.03	0.16	-0.19	-0.44	-0.13	0.88	0.65	0.47	0.53	3.43	2.48	2.03	2.59	-0.13	-0.17	-0.10	-0.04	-0.47	-0.34	-0.48	0.08	-0.05	0.19	0.04	0.01	0.56	0.91	1.49	1.59	0.09	0.03	0.13	-0.14	-0.15	-0.09	0.01	-0.14	-0.17	-0.20	-0.29	-0.52	4.35	1.83	2.83	2.55	3.10	1.77	2.18	2.40	2.57	1.04	1.36	1.00	0.07	-0.15	0.32	0.61	-0.32	-0.34	-0.18	-0.10	0.13	0.10	-0.19	-0.01	0.10	-0.14	-0.23	0.33	-0.08	-0.12	0.01	-0.06	3.63	2.70	2.82	3.45	-0.06	-0.26	0.02	-0.20	0.06	0.13	-0.10	0.68	-0.02	-0.07	-0.30	-0.18	3.74	2.55	2.67	3.23	-0.12	-0.18	-0.10	-0.23	-0.17	-0.10	-0.33	-0.03	-0.05	-0.04	0.40	0.28	-0.14	-0.28	-0.11	0.16	-0.02	-0.29	-0.08	0.25	0.02	-0.05	0.65	1.38	-0.28	-0.29	-0.37	-0.29	-0.30	-0.19	-0.26	-0.60	-0.09	0.12	0.15	0.83	-0.26	-0.13	-0.27	-0.33	-0.23	-0.06	0.02	0.03	-0.12	-0.15	-0.39	-0.33	-0.23	-0.29	-0.36	0.05	-0.16	0.18	0.02	-0.06	4.29	2.25	2.61	1.90	3.53	2.81	3.17	3.21	-0.27	-0.37	-0.20	0.02	-0.22	-0.28	-0.35	-0.33	CACNA2D4	93589.00	chr12:1902006-2028002 (-) // 99.02 // p13.33	Yes	1552690_a_at
1552691_at	ARL11	-0.02	-0.04	0.03	0.11	-0.11	-0.14	-0.13	0.02	-0.08	-0.10	0.14	0.15	-0.01	-0.06	0.06	-0.10	4.94	4.19	3.84	4.28	-0.13	-0.04	0.00	0.05	4.59	3.78	4.05	4.15	-0.15	-0.08	-0.05	0.04	3.40	3.41	3.59	3.63	5.95	5.16	5.32	5.25	-0.10	-0.10	0.15	-0.16	-0.13	-0.11	-0.10	0.10	1.00	1.64	1.05	0.89	-0.11	-0.07	-0.17	-0.16	0.02	0.02	0.03	-0.06	-0.06	-0.03	0.01	-0.04	-0.06	-0.03	-0.01	-0.02	4.15	4.27	4.57	4.42	-0.17	-0.20	-0.10	-0.05	0.04	-0.10	0.03	-0.09	0.15	0.42	0.31	0.19	-0.15	0.00	-0.04	-0.11	-0.19	0.06	-0.03	0.09	1.36	0.20	0.25	0.83	-0.09	-0.06	-0.03	-0.06	-0.17	0.06	-0.04	-0.01	-0.08	-0.05	-0.11	0.03	-0.14	-0.09	-0.08	-0.07	0.40	0.41	1.21	2.05	-0.19	-0.02	0.05	-0.06	-0.12	-0.05	-0.08	-0.13	-0.02	-0.06	-0.03	-0.04	4.47	3.36	2.72	3.51	-0.07	-0.06	-0.05	0.12	-0.03	0.02	-0.12	0.11	0.00	0.14	1.16	1.93	-0.08	-0.12	0.04	-0.01	-0.15	0.45	0.25	0.48	-0.15	-0.15	0.15	0.01	-0.06	-0.03	-0.18	-0.11	0.00	-0.03	-0.07	-0.09	-0.15	-0.05	-0.13	-0.14	-0.13	0.00	-0.13	0.02	-0.24	-0.05	-0.09	-0.07	-0.04	0.00	0.06	0.08	-0.09	-0.04	0.02	0.02	-0.17	-0.07	-0.09	-0.05	-0.07	-0.10	0.00	-0.10	ARL11	115761.00	chr13:50202623-50207731 (+) // 66.55 // q14.2	No	1552691_at
1552693_at	ARL11	-0.07	-0.01	-0.02	0.03	-0.07	0.01	0.08	0.09	0.05	0.04	0.03	-0.06	-0.04	-0.02	-0.09	-0.04	0.18	0.24	0.51	0.28	-0.04	0.11	0.14	-0.01	0.23	0.38	0.29	0.37	-0.07	0.06	0.13	0.03	0.37	0.17	0.15	0.27	0.74	0.55	0.20	0.33	-0.14	0.03	0.08	0.05	-0.07	-0.07	-0.07	0.29	-0.16	0.13	-0.04	0.05	-0.12	-0.01	-0.11	-0.02	-0.17	0.00	0.01	-0.17	-0.17	-0.18	-0.12	-0.10	-0.15	-0.13	-0.01	0.04	0.38	0.34	0.70	0.40	-0.05	0.13	0.03	-0.04	0.13	0.09	0.05	-0.07	-0.15	-0.08	-0.08	-0.12	-0.12	0.11	-0.09	0.07	-0.21	0.13	-0.20	-0.04	0.17	0.21	-0.02	0.14	-0.09	0.03	-0.04	-0.01	-0.23	0.00	0.07	-0.09	0.00	0.01	-0.01	-0.03	-0.07	-0.10	-0.07	-0.09	-0.25	0.08	0.27	0.00	-0.04	-0.15	-0.05	-0.04	-0.20	-0.13	0.06	0.02	0.02	0.17	0.07	0.01	0.44	0.21	0.14	0.16	-0.05	0.15	0.00	0.25	-0.21	-0.11	-0.13	-0.07	0.04	-0.02	0.09	0.11	-0.08	-0.04	0.04	0.13	-0.23	0.04	-0.15	-0.13	-0.17	-0.03	0.04	-0.07	-0.23	-0.01	-0.02	0.00	-0.06	-0.05	0.02	-0.12	0.05	0.04	-0.04	-0.03	-0.11	-0.14	-0.07	0.10	-0.08	-0.07	-0.03	0.02	0.01	0.23	0.02	0.04	0.18	-0.09	-0.09	-0.02	-0.18	0.02	0.13	0.01	-0.03	-0.01	0.12	-0.05	ARL11	115761.00	chr13:50202623-50207731 (+) // 66.55 // q14.2	No	1552693_at
1552694_at	SLC2A13	0.06	0.02	0.44	0.68	0.09	-0.08	0.57	0.37	0.05	0.19	0.02	-0.09	0.07	1.26	0.90	0.92	-0.27	-0.11	-0.04	-0.19	-0.15	0.54	1.24	0.31	-0.28	-0.16	-0.23	-0.24	-0.10	0.05	0.32	0.53	-0.17	0.13	0.05	0.06	0.16	-0.08	-0.30	-0.08	0.61	0.22	0.38	0.16	-0.13	0.08	0.06	0.03	-0.24	-0.06	-0.20	-0.26	0.17	0.21	0.46	1.15	-0.07	-0.03	-0.13	-0.04	0.09	-0.02	-0.05	0.10	-0.16	-0.16	0.07	-0.01	-0.24	0.09	-0.17	0.02	-0.13	-0.09	-0.10	0.23	-0.23	-0.22	-0.22	-0.20	-0.17	-0.29	-0.19	-0.22	-0.27	-0.09	-0.34	-0.12	-0.03	0.26	0.62	0.23	-0.01	0.16	-0.04	-0.09	-0.11	-0.08	-0.10	-0.14	-0.14	0.05	0.09	0.26	-0.12	0.14	0.04	0.07	-0.16	0.00	0.43	0.08	-0.27	-0.10	-0.09	-0.08	-0.21	-0.20	0.20	0.24	0.29	-0.10	0.49	0.15	0.37	-0.09	0.26	0.37	-0.29	-0.16	-0.25	-0.14	-0.32	-0.30	0.02	-0.01	-0.08	0.30	0.39	0.02	0.18	0.51	1.50	1.06	-0.25	-0.22	-0.21	-0.16	-0.26	-0.30	-0.11	0.27	-0.03	-0.17	-0.08	0.05	0.08	0.37	1.09	0.83	0.05	0.61	0.62	0.40	-0.14	-0.06	0.56	0.58	-0.06	0.19	0.01	-0.03	0.22	0.06	0.36	0.49	-0.41	-0.24	-0.21	0.00	-0.24	-0.29	-0.08	-0.17	-0.46	-0.23	-0.22	-0.07	0.29	0.09	0.91	0.75	SLC2A13	114134.00	chr12:40152474-40499661 (-) // 93.53 // q12	No	1552694_at
1552695_a_at	SLC2A13	1.20	0.00	0.72	1.05	0.41	-0.11	0.61	0.69	0.57	0.31	0.07	0.80	0.33	2.20	1.70	2.10	-0.60	-0.52	-0.25	-0.20	-0.27	1.02	1.92	1.95	-0.44	-0.59	-0.13	-0.57	-0.28	0.08	0.59	0.75	0.20	0.02	0.05	0.04	-0.03	-0.09	-0.34	-0.46	1.37	0.26	0.89	0.96	-0.15	0.02	0.15	0.14	-0.14	-0.32	-0.15	-0.17	1.05	0.43	0.70	1.80	0.05	-0.26	-0.01	-0.18	0.05	-0.20	-0.32	0.01	-0.33	-0.35	-0.02	0.12	-0.23	-0.20	-0.30	-0.10	-0.01	0.07	-0.04	0.37	-0.46	-0.62	-0.66	-0.82	-0.64	-0.59	-0.52	-0.44	-0.56	-0.59	-0.71	-0.57	0.48	0.44	1.54	1.37	0.88	0.08	0.07	-0.30	-0.01	-0.29	-0.33	-0.32	-0.03	-0.44	-0.02	0.20	-0.02	0.08	-0.11	0.45	0.02	-0.14	1.17	1.28	-0.42	-0.24	-0.50	-0.58	-0.10	-0.34	0.03	0.37	0.73	0.05	0.81	0.29	0.32	-0.10	0.56	0.80	-0.27	-0.58	-0.31	-0.60	0.42	-0.35	0.23	-0.03	-0.17	0.74	0.88	0.53	1.64	1.00	2.15	1.94	-0.60	-0.59	-0.60	-0.43	-0.70	-0.66	-0.36	0.40	0.14	-0.04	-0.09	0.09	0.68	0.85	1.93	1.96	0.79	1.00	1.52	1.44	0.52	-0.11	1.22	0.87	-0.24	-0.02	-0.39	-0.20	0.88	0.31	0.64	0.79	-0.11	-0.54	-0.54	-0.30	-0.39	-0.51	-0.43	-0.51	-0.76	-0.70	-0.68	-0.61	1.15	0.64	1.38	1.22	SLC2A13	114134.00	chr12:40152474-40499661 (-) // 93.53 // q12	No	1552695_a_at
1552696_at	NIPA1	-0.89	-0.82	-0.71	-1.04	-0.65	-0.45	-0.30	-0.12	0.51	0.44	-0.28	-0.05	1.07	1.08	0.86	0.84	0.51	1.01	0.48	0.99	1.04	0.44	-0.11	0.10	-0.29	0.31	-0.02	0.10	0.25	-0.03	1.52	0.73	-0.99	-0.84	-0.55	-0.55	0.97	-0.03	-0.14	0.41	0.64	0.63	0.85	0.48	1.19	1.66	1.75	1.56	-0.15	0.25	1.38	1.38	0.01	-0.03	0.63	0.61	0.68	0.64	1.24	1.20	0.20	-0.53	0.04	0.67	0.79	0.95	0.93	1.38	-1.79	-1.65	-1.59	-1.66	0.33	-0.81	0.08	0.01	-0.70	-0.61	-0.58	0.08	-0.06	-0.08	0.07	0.26	0.83	0.20	0.28	0.07	-1.07	-1.27	-1.60	-1.16	-0.19	0.16	-0.04	-0.42	-0.46	0.19	-0.15	0.92	-0.69	-0.56	-0.14	0.04	-0.27	0.51	0.37	0.25	-0.82	-0.40	-0.63	-0.21	0.15	-0.96	-0.50	-0.12	-0.07	-0.69	-0.13	0.57	0.01	-0.84	-0.64	-0.25	-0.53	-0.41	-0.30	-0.31	-0.97	-0.58	-0.45	-0.41	-0.54	-0.77	-0.78	-0.84	0.52	0.11	0.33	0.53	-0.89	0.60	0.77	0.10	0.17	-0.16	0.17	0.03	-1.20	-1.79	-1.24	0.14	0.11	0.31	-0.26	-0.36	1.64	1.74	1.35	1.25	1.50	1.84	1.71	1.65	-0.26	-1.04	-0.91	-0.01	-0.09	-0.22	-0.80	-1.43	-0.80	-0.63	0.14	0.24	-0.25	0.44	0.53	0.51	0.23	-0.53	-0.61	-0.25	-0.21	-0.81	-0.84	-0.99	-0.89	-0.52	-0.23	-0.07	NIPA1	123606.00	chr15:23048315-23086436 (-) // 89.16 // q11.2	Yes	1552696_at
1552698_at	TUBA3FP	-0.14	-0.09	-0.54	-0.28	0.22	0.12	-0.29	-0.01	0.12	-0.11	-0.20	-0.02	0.06	-0.08	-0.08	-0.08	0.14	0.03	0.07	0.21	-0.07	-0.17	0.01	0.37	-0.03	-0.04	0.44	0.35	-0.01	0.01	-0.35	0.00	0.02	0.01	-0.12	-0.21	0.04	-0.42	-0.29	-0.32	0.57	0.17	0.61	0.51	0.29	0.92	0.37	0.17	0.40	-0.01	0.10	0.12	-0.28	-0.04	-0.24	-0.30	-0.03	-0.26	0.03	0.13	-0.09	-0.08	0.06	-0.15	-0.17	-0.34	-0.33	-0.40	0.17	-0.08	-0.01	-0.16	0.13	0.82	0.25	0.10	0.48	0.45	0.61	0.34	-0.23	-0.23	0.10	-0.44	0.03	-0.12	-0.22	0.30	0.62	0.35	0.53	0.90	1.60	1.50	1.71	0.74	0.01	0.01	0.07	-0.27	0.24	0.40	-0.01	0.20	0.24	-0.45	-0.23	-0.22	0.51	0.55	0.23	0.47	-0.19	-0.20	-0.24	-0.17	-0.09	-0.26	-0.27	-0.23	-0.05	-0.24	-0.33	-0.31	-0.11	-0.07	-0.39	-0.15	0.06	-0.08	-0.08	-0.15	0.16	-0.10	-0.09	-0.03	0.25	0.14	0.12	0.28	1.33	0.12	-0.09	-0.16	0.87	0.42	0.54	0.32	-0.31	-0.17	-0.14	-0.42	-0.14	-0.04	1.11	0.54	-0.27	-0.30	-0.27	-0.24	0.08	-0.11	-0.28	-0.57	-0.01	0.03	-0.27	-0.10	0.50	1.26	0.42	0.45	1.36	0.40	0.56	0.07	2.06	0.61	0.84	0.71	0.35	0.59	0.52	0.52	0.29	0.06	-0.06	0.01	-0.14	0.03	-0.29	-0.24	TUBA3FP	113691.00	chr22:21362522-21368576 (-) // 75.83 // q11.21	No	1552698_at
1552701_a_at	CARD16	-0.39	1.63	1.39	0.54	-1.75	-1.69	-1.60	-0.62	-1.08	-1.64	-0.70	-0.99	-1.93	-1.74	-1.10	-0.78	2.48	2.85	2.72	3.52	-1.71	-1.34	-1.80	-1.36	-1.32	2.23	2.41	2.34	1.43	1.66	1.84	1.30	1.18	0.62	0.98	0.89	0.49	0.52	-1.40	-1.30	4.06	3.80	1.56	-0.75	1.91	-0.35	2.24	1.27	-1.33	0.80	2.23	-0.45	-1.77	-1.69	-1.35	-1.72	-1.72	-1.68	-1.80	-1.82	-1.80	-1.71	-1.61	-1.63	-1.59	-1.76	-1.55	-1.61	2.50	1.66	1.69	2.20	4.08	0.93	0.82	0.49	0.22	-1.34	-1.41	-1.56	-1.80	-1.80	-1.78	-1.76	-1.39	2.18	1.59	0.17	1.43	-1.06	-1.44	-1.26	-1.05	-1.43	-1.47	0.05	-1.70	-1.60	-1.83	-1.68	-1.57	-1.45	-1.73	-1.33	4.24	3.23	3.03	3.36	6.53	6.09	4.05	4.30	-1.78	-1.61	-1.67	-1.45	1.00	2.27	2.88	3.58	1.20	1.96	-0.31	0.03	0.42	1.69	1.60	1.77	2.77	2.34	2.03	2.67	2.34	-0.16	0.28	1.25	-1.37	-1.33	-1.24	0.26	1.69	-0.52	0.98	0.69	-1.70	-1.41	-1.09	-1.53	0.08	1.26	1.72	0.98	1.91	2.72	0.75	-1.42	-1.55	-1.67	-1.42	-1.55	-0.86	-1.56	-1.49	-1.63	0.70	0.35	-0.43	0.87	3.23	1.94	1.87	1.02	2.48	0.65	1.66	1.28	5.09	3.22	3.05	3.51	-1.81	-1.79	-1.76	-1.38	0.95	0.70	-0.19	-0.25	2.33	1.61	0.51	-0.16	CARD16	114769.00	chr11:104912121-104915386 (-) // 94.36 // q22.3	No	1552701_a_at
1552703_s_at	CARD16///CASP1	-0.43	1.02	1.25	0.80	-1.33	-1.71	-1.41	-0.56	-1.46	-1.65	-1.12	-1.61	-1.45	-1.61	-0.52	-0.49	2.80	2.61	2.49	3.06	-1.72	-1.09	-1.53	-1.60	-1.11	2.36	2.34	2.50	1.63	1.37	1.46	1.07	1.67	0.90	1.68	1.08	3.44	1.59	-0.65	-1.09	3.52	3.22	0.92	-1.03	2.19	-0.22	2.04	0.74	-1.13	0.08	1.75	-0.94	-1.60	-1.60	-1.72	-1.54	-1.66	-0.47	-1.27	-1.56	-1.72	-1.68	-1.57	-1.60	-1.46	-1.23	-0.90	-1.70	3.16	1.56	2.74	2.62	3.36	0.60	0.46	0.03	-0.05	-0.91	-1.33	-1.35	-0.85	-1.58	-1.55	-1.59	2.02	2.93	2.31	0.44	1.17	-1.09	-1.91	-1.68	-1.36	-1.64	-1.58	-0.14	-1.63	-1.64	-1.56	-1.64	1.33	-1.37	-1.74	-1.28	4.98	5.05	5.18	4.90	5.33	5.08	3.12	3.85	-1.72	-1.43	-1.54	-1.29	0.78	1.39	2.36	3.04	1.96	1.90	-0.27	0.40	0.80	1.86	1.30	1.71	3.01	2.56	2.20	2.79	2.71	0.98	0.84	1.42	-1.36	-1.07	-0.89	0.12	1.01	-0.32	1.07	1.30	-1.59	-1.56	-0.77	-1.48	0.83	1.06	1.37	1.20	3.33	3.09	1.28	-1.21	-1.65	-1.51	-1.59	-1.61	-1.54	-1.62	-1.53	-1.70	-0.38	0.65	-0.22	0.29	2.74	1.70	2.02	1.06	2.11	0.11	1.22	0.93	4.93	3.58	3.72	3.71	-1.65	-1.65	-1.58	-1.48	0.89	0.50	-0.38	-0.35	1.44	0.94	-0.04	0.01	CARD16///CASP1	114769///834	chr11:104912121-104915386 (-) // 94.36 // q22.3	No	1552703_s_at
1552705_at	DUSP19	-0.69	-0.21	-0.30	-0.38	0.28	-0.08	-0.01	-0.03	-0.10	0.14	0.10	-0.01	0.31	-0.14	-0.15	-0.06	0.25	-0.43	-0.26	-0.36	-0.53	-0.31	-0.30	-0.36	0.21	0.09	0.11	0.00	0.46	-0.06	-0.19	-0.06	0.42	0.11	0.37	0.06	-0.01	-0.16	-0.32	-0.22	0.96	0.65	0.09	0.37	0.02	-0.09	-0.03	-0.22	0.37	-0.05	0.13	-0.12	0.32	-0.25	-0.09	0.06	-0.06	0.25	0.45	0.06	-0.26	-0.27	-0.22	-0.25	-0.16	-0.27	-0.29	-0.17	-0.21	-0.08	-0.15	-0.31	0.36	0.62	0.68	1.06	-0.39	-0.31	-0.44	-0.56	-0.37	-0.19	0.11	0.35	0.09	0.27	0.05	-0.19	-0.22	-0.12	-0.16	-0.28	0.18	0.26	0.57	0.30	-0.15	-0.14	-0.01	-0.01	0.54	0.33	0.54	0.17	0.97	0.22	0.38	0.18	1.37	1.33	0.55	0.99	0.14	-0.21	0.12	0.20	-0.74	-0.44	-0.48	-0.37	1.63	0.46	0.83	1.51	1.12	0.67	1.01	0.72	0.61	0.15	0.24	0.21	0.07	-0.16	-0.24	-0.19	1.73	0.81	0.46	0.63	-0.01	-0.04	-0.04	-0.11	1.51	0.80	0.86	0.88	-0.51	-0.47	-0.48	0.06	0.26	0.22	0.80	0.13	0.04	0.04	0.03	0.00	-0.70	-0.07	-0.03	-0.09	-0.44	-0.30	-0.07	-0.01	0.31	0.06	0.05	-0.32	1.41	-0.11	0.39	-0.12	-0.14	-0.13	-0.15	-0.20	-0.53	-0.35	-0.13	-0.21	-0.22	0.38	0.39	0.14	1.38	0.27	0.69	0.77	DUSP19	142679.00	chr2:183942943-183964720 (+) // 77.15 // q32.1	No	1552705_at
1552708_a_at	DUSP19	-0.12	0.16	-0.25	-0.16	-0.26	-0.13	-0.10	0.02	-0.08	-0.13	-0.08	0.00	-0.17	-0.11	-0.16	-0.10	0.03	-0.12	0.05	0.05	-0.32	-0.04	-0.17	-0.23	-0.01	0.08	0.14	0.17	-0.14	-0.09	-0.09	-0.11	0.36	0.07	0.22	-0.26	-0.18	-0.22	-0.15	-0.32	-0.02	0.16	0.25	0.67	0.44	0.09	0.22	0.49	-0.02	0.11	0.25	0.20	-0.22	-0.28	-0.25	-0.11	0.00	-0.03	0.03	-0.12	-0.17	-0.27	-0.17	-0.16	-0.08	-0.15	-0.07	-0.31	-0.14	-0.17	-0.27	-0.08	0.50	0.50	0.67	1.03	-0.17	-0.09	-0.12	-0.21	-0.22	-0.28	-0.14	-0.08	0.61	0.54	0.28	0.60	0.01	-0.16	-0.12	-0.08	0.41	0.20	0.31	0.02	-0.16	-0.22	-0.09	-0.15	-0.05	0.37	0.39	0.30	0.38	-0.05	-0.06	0.00	0.46	0.26	0.23	0.49	0.04	0.01	0.31	0.42	-0.29	-0.30	-0.21	-0.24	0.92	0.32	0.20	1.02	0.25	0.28	0.44	0.56	0.27	-0.07	0.03	-0.17	0.01	-0.13	-0.13	-0.04	0.95	0.42	0.69	0.66	-0.22	0.03	0.06	0.11	1.54	1.52	1.12	1.34	-0.14	-0.23	-0.10	-0.04	-0.15	0.02	-0.09	0.02	0.16	0.23	0.16	0.48	-0.16	0.19	0.25	0.26	-0.11	-0.20	-0.21	-0.15	0.13	0.26	-0.06	-0.13	0.49	0.03	0.36	-0.03	0.10	-0.11	-0.11	0.17	-0.30	-0.23	-0.08	-0.25	0.08	0.30	0.26	0.26	0.82	0.62	0.62	0.94	DUSP19	142679.00	chr2:183942943-183964720 (+) // 77.15 // q32.1	No	1552708_a_at
1552711_a_at	CYB5D1	-1.15	0.09	0.47	0.00	0.27	0.64	0.20	-0.03	0.31	0.58	0.33	0.33	1.78	0.40	0.39	0.40	-0.71	-0.05	0.08	0.36	-0.37	-0.84	-0.84	-0.92	0.72	1.24	0.60	0.86	0.36	-0.70	-0.57	-0.22	-1.23	0.35	0.35	0.20	-0.22	-0.30	-0.59	-0.67	-0.39	-0.25	0.20	-0.17	1.09	0.53	0.78	1.42	0.87	0.72	0.29	0.29	0.17	0.65	0.76	0.74	0.03	-0.37	0.07	0.35	0.90	0.67	0.64	1.06	-0.34	0.41	0.78	0.95	-1.65	-0.77	-0.71	-0.88	-1.02	-0.78	-0.81	-0.93	-0.93	-0.74	-0.31	-0.17	-1.04	-0.86	-0.69	-0.40	1.75	1.47	1.55	1.26	-0.62	-0.72	-0.23	0.05	-2.26	-1.20	-1.08	-0.44	-0.09	0.92	0.72	1.06	-0.91	-0.72	-0.66	-0.51	0.10	-0.11	-0.12	-0.37	-0.61	-0.16	-0.96	-0.88	0.29	-0.09	0.13	0.22	-1.73	-1.72	-1.65	-1.49	-0.90	-0.57	-0.88	-0.40	-0.55	-0.34	-0.47	-0.77	-0.13	0.20	0.06	0.16	-0.02	0.69	0.61	0.28	-0.24	-0.54	-0.44	-0.62	-0.52	0.33	0.31	0.42	0.48	0.09	0.30	0.58	0.07	-0.16	-0.26	0.23	-0.83	-0.41	0.11	-0.12	0.64	0.82	0.74	0.96	0.62	1.23	1.14	1.24	-1.37	-0.60	-0.24	-0.30	-0.14	-0.27	-0.41	-0.30	-0.81	-0.66	-0.32	0.01	-1.38	-0.76	-0.57	-0.34	0.50	0.68	0.82	0.47	-0.02	0.68	0.94	0.30	-0.12	0.89	0.83	0.75	CYB5D1	124637.00	chr17:7760912-7763792 (+) // 74.37 // p13.1	No	1552711_a_at
1552712_a_at	NMNAT2	-0.52	-0.16	-0.31	-0.19	1.20	1.34	0.51	0.61	-0.05	1.17	1.20	0.54	0.57	1.00	0.71	0.71	-0.15	-0.24	0.14	-0.33	0.41	0.82	0.29	0.51	-0.25	-0.23	-0.14	-0.46	-0.08	-0.12	-0.27	0.28	-0.13	-0.27	-0.27	-0.33	-0.35	-0.15	0.27	0.70	-0.13	-0.10	-0.11	-0.61	0.87	1.37	0.93	-0.06	-0.18	-0.24	-0.07	-0.33	1.47	1.02	0.76	0.18	-0.12	-0.28	-0.10	-0.40	-0.21	-0.33	-0.36	-0.34	0.47	0.62	0.61	0.30	-0.21	-0.06	-0.41	-0.24	-0.45	0.47	1.23	1.25	-0.32	-0.04	-0.05	-0.14	-0.30	-0.37	-0.33	-0.36	0.00	-0.06	0.05	-0.04	-0.06	0.50	-0.23	-0.03	-0.25	-0.47	-0.28	-0.10	-0.12	-0.20	-0.20	-0.32	-0.03	0.22	0.07	0.04	0.06	-0.30	-0.12	-0.24	-0.15	-0.07	-0.14	-0.32	-0.15	0.53	0.32	0.42	2.19	2.09	2.02	1.94	-0.13	-0.17	0.12	-0.28	-0.13	-0.31	-0.10	-0.16	0.06	-0.33	-0.06	-0.20	0.75	0.84	0.46	0.35	0.20	-0.04	0.09	-0.02	0.52	0.49	0.04	-0.07	0.19	0.64	0.66	0.96	0.77	0.36	0.69	0.91	2.31	1.35	2.28	2.50	1.16	0.61	1.05	0.86	0.45	0.73	0.75	0.93	-0.35	-0.06	-0.31	0.12	0.02	0.12	-0.31	0.36	3.13	1.49	1.87	0.65	-0.37	0.01	0.02	-0.20	-0.24	-0.15	-0.16	-0.16	0.34	0.30	0.55	0.53	-0.23	-0.15	-0.26	-0.30	NMNAT2	23057.00	chr1:183220647-183274009 (-) // 91.18 // q25.3	No	1552712_a_at
1552713_a_at	SLC4A1	0.03	-0.04	-0.20	-0.03	0.01	0.02	-0.13	-0.06	-0.02	0.06	0.03	0.08	-0.17	0.03	0.13	0.03	-0.13	0.05	0.17	0.25	0.11	0.13	0.12	0.21	0.02	-0.09	0.32	0.06	-0.07	0.09	-0.04	-0.09	0.17	0.15	0.06	0.03	-0.02	0.05	-0.01	0.04	0.00	-0.22	-0.13	-0.02	0.00	0.02	0.18	-0.05	-0.07	0.11	0.04	-0.02	-0.03	0.15	0.02	-0.18	0.00	-0.06	-0.15	-0.04	0.21	0.01	-0.17	0.01	0.02	-0.20	-0.08	0.01	0.22	0.05	0.09	0.00	-0.04	0.39	0.12	-0.01	-0.01	0.18	0.13	-0.07	-0.03	-0.14	-0.01	-0.03	-0.01	0.11	-0.11	0.22	-0.01	0.05	0.08	0.12	0.79	5.79	5.84	1.72	0.10	-0.15	-0.03	0.07	0.19	0.18	0.04	0.12	0.11	-0.15	-0.09	-0.11	-0.13	-0.10	0.13	-0.03	-0.09	0.27	-0.02	-0.09	0.05	-0.21	-0.23	-0.09	0.05	0.03	0.01	0.00	-0.12	0.04	-0.05	-0.02	0.25	0.17	0.07	-0.05	-0.04	0.14	0.12	0.15	0.08	0.12	-0.07	0.00	0.18	-0.08	-0.13	0.01	-0.17	0.19	-0.24	-0.07	-0.11	0.13	-0.08	-0.24	-0.22	0.23	-0.04	-0.04	-0.07	-0.02	-0.04	0.01	0.28	0.10	-0.07	0.02	0.15	0.15	-0.12	-0.20	-0.09	-0.14	-0.16	0.11	-0.11	0.05	-0.16	-0.02	0.17	0.21	0.14	-0.03	-0.02	0.01	-0.08	0.04	0.03	-0.10	-0.16	-0.01	0.03	0.10	-0.05	-0.15	SLC4A1	6521.00	chr17:42327039-42345502 (-) // 93.14 // q21.31	No	1552713_a_at
1552714_at	CREG2	0.51	0.04	-0.32	-0.06	-0.07	-0.24	-0.13	0.20	0.12	0.07	0.53	0.11	0.02	0.73	0.17	0.43	0.13	-0.16	0.08	0.09	0.71	2.74	1.74	1.43	-0.01	-0.04	0.30	0.20	-0.20	-0.22	-0.20	-0.18	0.29	-0.01	-0.02	-0.07	1.23	1.43	2.26	4.06	-0.12	-0.04	0.04	0.02	-0.11	-0.08	0.45	1.00	0.73	1.34	1.81	0.65	0.04	-0.07	0.05	0.08	0.82	0.21	0.02	-0.29	-0.18	-0.26	-0.02	-0.01	0.42	-0.18	0.04	-0.05	0.14	-0.15	-0.19	-0.12	0.15	0.26	-0.21	-0.03	0.21	-0.05	-0.03	-0.03	0.08	-0.17	0.00	-0.07	0.34	0.92	0.48	0.36	0.18	0.13	-0.09	0.45	0.11	-0.07	-0.19	-0.08	0.80	-0.07	0.15	0.36	-0.17	0.24	-0.06	0.01	0.15	-0.23	-0.16	-0.12	-0.15	-0.08	-0.03	0.20	0.01	-0.11	-0.12	-0.11	-0.07	-0.16	-0.07	-0.05	0.03	-0.12	-0.27	-0.18	0.14	0.05	-0.18	-0.12	0.44	0.01	0.05	0.04	-0.08	0.00	-0.25	0.14	0.12	-0.22	-0.15	-0.14	0.16	0.10	0.26	0.71	-0.02	-0.10	-0.23	-0.05	-0.17	-0.05	-0.10	-0.22	0.14	0.10	-0.16	-0.22	-0.05	0.09	0.23	0.11	0.41	0.04	0.17	0.19	0.16	0.11	-0.12	-0.25	0.02	-0.22	-0.19	-0.04	-0.26	-0.08	-0.03	-0.18	0.52	-0.06	-0.04	0.02	-0.05	-0.03	-0.14	0.07	0.02	-0.14	0.12	-0.16	0.01	-0.14	-0.25	-0.28	CREG2	200407.00	chr2:101965224-102004094 (-) // 89.59 // q11.2	No	1552714_at
1552715_a_at	RXFP1	0.24	0.04	-0.15	-0.06	-0.25	-0.07	-0.14	0.07	0.15	-0.09	-0.07	0.01	-0.14	-0.03	0.17	-0.09	0.05	0.16	0.05	0.00	-0.04	-0.05	-0.01	0.19	-0.10	0.07	0.11	0.07	-0.14	0.07	-0.05	-0.09	0.00	0.06	-0.03	-0.10	-0.04	0.00	-0.01	0.00	-0.11	-0.06	0.08	-0.13	-0.02	-0.13	0.05	0.10	-0.01	0.11	-0.02	0.05	0.06	-0.05	0.16	-0.02	0.06	0.09	0.11	0.05	0.02	-0.01	-0.05	0.02	0.14	-0.11	-0.05	0.06	0.13	0.38	0.83	0.57	0.12	0.17	0.04	-0.10	0.79	0.42	0.63	0.22	0.04	-0.06	-0.05	-0.04	0.01	0.14	0.06	0.18	-0.18	0.01	-0.05	0.00	0.31	-0.02	-0.07	1.89	-0.18	0.16	-0.08	0.15	-0.06	-0.01	-0.09	0.01	-0.06	-0.04	-0.02	-0.10	-0.18	-0.10	-0.03	-0.04	-0.07	0.05	-0.07	-0.14	-0.09	-0.11	-0.09	-0.11	-0.19	0.08	-0.05	-0.05	-0.09	-0.01	0.05	-0.11	0.13	-0.04	-0.07	-0.09	-0.04	0.02	0.04	0.14	0.09	0.06	-0.01	-0.05	0.09	0.04	0.00	0.11	-0.15	-0.04	0.01	0.03	-0.11	0.65	0.12	2.42	-0.23	-0.11	-0.08	1.05	-0.18	0.05	0.07	-0.08	0.22	-0.03	0.05	0.75	0.24	0.12	-0.14	-0.12	-0.04	-0.05	-0.01	0.10	-0.03	0.04	-0.09	-0.13	0.31	0.05	0.05	0.09	-0.06	0.05	-0.04	0.11	-0.15	0.08	-0.05	0.12	-0.08	-0.15	-0.16	-0.27	RXFP1	59350.00	chr4:159442899-159573207 (+) // 95.77 // q32.1	No	1552715_a_at
1552716_at	SPEF2	0.81	0.65	1.13	0.84	0.69	0.75	1.03	1.05	0.30	-0.04	-0.08	0.66	0.39	-0.25	-0.42	-0.38	-0.86	-1.13	-0.76	-1.31	-1.33	-0.70	-0.95	-1.23	-0.88	-0.97	-1.28	-1.52	1.14	0.10	0.46	0.31	-1.24	-1.27	-0.81	-1.25	-0.64	0.26	0.41	0.30	-1.32	-1.06	-1.20	-1.76	1.18	0.18	0.46	0.23	1.08	0.94	0.27	1.01	0.28	0.18	0.07	0.48	-1.00	-0.31	-0.55	-0.62	0.25	0.43	0.27	-0.46	1.28	0.37	0.64	-0.04	-0.21	0.23	0.37	0.45	0.22	0.53	0.09	0.09	-1.29	-1.16	-1.21	-0.68	0.73	1.66	0.68	0.80	-0.39	-0.47	-0.18	-0.08	-0.04	-0.26	-0.39	-0.40	-1.10	-0.96	-0.75	-0.45	0.22	0.18	-0.07	0.01	0.64	-0.26	0.16	-0.28	-0.38	-1.02	-1.36	-1.25	1.15	0.68	0.21	0.45	1.91	0.78	1.57	0.99	0.52	0.34	0.31	0.85	-0.11	-0.40	-0.84	-0.58	0.59	-0.60	-0.08	-0.11	-1.59	-1.30	-1.58	-1.37	-1.81	-0.72	-0.58	-0.62	1.28	0.43	0.09	-0.31	-0.33	-0.76	0.02	0.05	0.87	0.60	0.19	-0.22	1.65	0.68	1.02	0.92	0.49	0.23	2.04	1.49	0.17	0.38	0.64	0.56	-0.86	-0.37	-1.03	-1.32	-1.82	-0.86	-0.54	0.19	0.69	0.19	0.98	0.53	1.58	0.78	1.49	0.62	0.22	-0.24	0.06	-0.26	2.17	1.95	1.21	0.64	-0.41	-0.90	-0.50	-0.62	-0.16	-0.28	-0.07	-0.13	SPEF2	79925.00	chr5:35617945-35670388 (+) // 99.71 // p13.2	No	1552716_at
1552717_s_at	CEP170///CEP170P1	0.04	-0.77	0.10	0.10	0.58	1.18	1.62	1.22	-0.34	-0.19	-0.63	-0.08	0.04	-0.04	0.06	0.55	-0.16	0.02	0.37	0.64	0.20	0.59	0.77	0.69	0.04	0.11	-0.40	-0.12	1.10	-0.08	0.99	1.49	-0.24	-0.02	-0.27	-0.16	-0.71	-1.08	-0.90	-0.93	0.83	0.04	0.72	0.28	-0.67	0.50	0.46	0.73	-0.85	-0.55	-0.75	-0.69	-1.02	-0.39	-0.70	-0.28	-0.93	-0.95	-0.72	-0.61	-0.03	-0.43	-0.23	0.41	-0.08	-0.43	-0.39	-0.58	0.26	-0.49	-0.02	-0.30	-0.09	-0.24	0.84	1.33	0.25	0.43	0.85	1.27	-0.83	-0.77	-0.53	-0.69	-0.80	-0.49	-0.65	-0.79	-1.13	-0.22	-0.51	-0.04	0.55	0.11	0.01	0.44	-0.18	-0.31	-0.58	0.28	0.79	-0.03	1.15	1.22	-0.46	-0.19	0.16	-0.08	0.02	0.02	0.13	-0.21	-1.45	-1.29	-1.03	-1.04	0.85	-0.84	0.43	0.65	0.59	-0.91	0.19	0.40	0.67	-0.33	0.32	0.42	0.29	0.17	0.13	0.08	0.49	0.74	0.78	0.69	-0.66	-0.06	-0.06	0.20	-0.03	0.25	-0.10	-0.12	-0.03	0.73	0.67	0.94	-0.72	-0.61	-0.68	-0.30	-0.97	-1.18	-1.31	-0.62	0.56	1.57	2.03	1.69	0.35	1.55	1.78	1.57	-0.74	-1.16	-1.05	0.60	-0.58	0.74	-0.18	-0.15	0.85	0.29	0.95	0.86	0.08	0.07	0.27	0.18	0.84	-0.05	-0.62	-0.20	-0.84	-0.63	-0.16	0.17	0.35	0.00	0.67	0.67	CEP170///CEP170P1	645455///9859	chr4:119437496-119475359 (+) // 89.97 // q26///chr1:243289646-243326612 (-) // 88.88 // q43	No	1552717_s_at
1552718_at	DTD1	-0.08	0.31	-0.01	0.13	0.04	-0.20	-0.05	0.13	-0.21	0.09	0.08	0.05	-0.34	-0.27	-0.04	-0.13	-0.07	-0.07	0.03	0.03	0.74	0.20	0.32	0.41	-0.17	0.09	0.20	0.05	0.28	0.41	0.15	-0.10	0.03	-0.10	0.00	-0.23	-0.08	0.08	0.01	0.17	0.93	0.44	0.64	0.45	0.11	0.12	-0.01	0.38	-0.17	0.05	-0.03	-0.06	-0.33	-0.34	-0.35	-0.50	-0.23	0.05	-0.13	-0.13	-0.12	-0.24	0.07	-0.11	0.12	0.29	0.29	0.15	0.04	-0.08	-0.09	-0.02	-0.19	0.27	0.13	-0.07	-0.22	-0.15	-0.17	-0.40	-0.18	-0.11	0.09	-0.04	0.28	0.06	0.09	-0.01	-0.22	-0.29	-0.43	-0.18	0.14	-0.22	-0.39	-0.29	0.18	0.16	0.35	0.53	0.35	0.91	0.35	0.18	1.10	1.01	0.78	0.50	0.41	0.93	0.74	0.57	0.10	0.51	0.48	0.66	-0.35	-0.26	-0.15	-0.24	0.03	0.04	-0.06	-0.13	1.03	0.32	0.05	0.04	-0.12	-0.22	-0.17	-0.32	0.28	0.26	0.04	0.08	-0.02	-0.25	0.02	0.01	0.09	-0.31	-0.17	-0.11	-0.51	-0.36	-0.47	-0.15	0.36	0.41	0.51	0.28	-0.45	-0.25	-0.17	-0.18	-0.31	-0.21	-0.32	-0.27	-0.10	-0.14	-0.23	0.15	0.00	0.01	-0.21	-0.27	0.21	0.10	0.12	0.11	-0.50	0.00	-0.30	-0.18	0.60	0.17	0.20	0.36	-0.28	0.02	-0.12	-0.21	-0.24	0.38	0.16	0.15	-0.10	0.20	-0.01	-0.06	DTD1	92675.00	chr20:18568607-18612925 (+) // 53.84 // p11.23	No	1552718_at
1552719_at	CASC4	-0.28	0.37	0.41	-0.29	-0.34	-0.39	0.10	-0.21	-0.59	-0.24	0.36	-0.12	-0.02	-0.25	-0.27	-0.46	-0.02	0.27	0.73	0.21	-0.17	0.13	-0.38	-0.20	0.14	0.29	-0.05	0.25	0.17	0.23	-0.02	-0.17	-0.13	0.50	0.40	0.00	-0.50	1.52	1.66	0.12	-0.29	0.40	0.21	0.08	-0.05	0.25	-0.10	0.26	0.14	0.09	-0.33	-0.22	-0.30	-0.02	-0.27	-0.18	-0.41	0.46	-0.20	0.29	-0.67	1.28	0.86	-0.14	-0.01	0.30	0.24	0.06	-0.05	0.31	0.71	0.21	-0.58	-0.14	-0.25	-0.24	-0.72	-0.01	-0.27	-0.14	-0.20	1.48	0.53	0.36	-0.27	-0.24	-0.34	0.04	-0.20	0.36	-0.22	-0.46	-0.32	0.09	0.55	-0.24	-0.13	0.53	1.06	-0.26	-0.02	0.09	0.33	0.12	-0.35	0.01	0.38	0.16	-0.29	-0.08	-0.22	-0.23	-0.36	0.72	-0.28	-0.48	-0.41	0.96	0.19	-0.39	-0.10	0.79	0.07	-0.14	-0.16	-0.11	0.07	0.37	0.01	0.02	0.30	0.02	0.40	0.37	0.25	0.07	-0.34	0.14	-0.32	-0.21	0.74	0.48	0.14	0.17	-0.32	-0.20	0.89	-0.30	-0.40	-0.44	-0.47	-0.57	0.86	0.89	1.03	0.28	-0.06	-0.26	-0.25	-0.66	-0.66	-0.43	-0.28	-0.66	-0.39	0.07	0.57	-0.11	-0.22	0.19	-0.08	1.07	-0.47	-0.34	-0.33	-0.36	0.52	0.08	0.80	0.74	-0.46	1.34	1.36	0.46	2.61	3.75	0.89	0.89	-0.31	-0.30	-0.11	-0.26	CASC4	113201.00	chr15:44580890-44630516 (+) // 72.65 // q15.3	No	1552719_at
1552721_a_at	FGF1	-0.12	0.15	-0.20	-0.08	1.09	1.02	0.73	0.50	-0.02	0.25	0.12	-0.15	-0.19	0.10	0.21	-0.03	-0.13	-0.06	0.30	-0.17	-0.20	-0.11	-0.03	-0.10	-0.13	0.06	-0.15	-0.14	0.20	0.03	-0.04	0.04	-0.19	0.11	-0.02	-0.14	-0.11	-0.10	0.21	0.05	-0.14	-0.14	0.06	-0.21	-0.22	-0.06	-0.07	0.94	0.01	0.07	-0.12	0.04	-0.13	0.17	0.26	0.16	-0.11	-0.16	0.20	-0.10	-0.08	-0.12	-0.12	0.17	-0.10	-0.04	-0.08	-0.04	-0.10	0.12	-0.03	-0.07	0.39	2.69	1.00	1.06	1.40	1.85	1.11	0.16	-0.16	-0.12	-0.14	0.08	-0.20	-0.04	-0.10	-0.14	-0.28	-0.03	-0.08	-0.15	-0.09	-0.07	-0.22	-0.14	-0.10	-0.04	-0.23	-0.06	0.72	0.87	0.97	0.98	0.22	3.24	5.01	3.77	-0.10	0.00	-0.06	0.13	-0.15	-0.01	-0.09	0.00	-0.18	0.32	0.56	0.38	-0.21	0.01	0.17	-0.05	-0.23	-0.06	-0.02	-0.15	0.02	-0.10	0.21	-0.17	0.86	1.80	0.36	0.59	-0.20	-0.07	-0.05	-0.07	-0.11	0.05	-0.14	0.02	-0.18	-0.02	-0.06	-0.06	-0.15	-0.05	-0.06	-0.21	-0.20	0.00	-0.08	-0.08	0.08	1.50	0.68	0.40	0.06	1.70	1.65	1.75	-0.09	-0.04	-0.27	0.28	4.16	2.80	2.74	0.33	2.23	1.02	1.68	0.17	0.07	0.01	0.00	0.12	-0.14	-0.11	-0.17	-0.04	1.81	2.56	1.46	0.00	-0.17	0.59	1.23	0.08	FGF1	2246.00	chr5:141973122-142065628 (-) // 91.74 // q31.3	No	1552721_a_at
1552722_at	ARPP21	0.21	0.09	0.08	0.28	-0.12	-0.10	0.00	0.11	0.00	-0.07	0.03	0.08	-0.20	-0.04	-0.09	0.03	0.11	0.05	0.02	0.19	-0.01	0.08	0.00	-0.02	-0.08	0.20	0.14	0.13	-0.09	0.10	-0.04	-0.05	0.88	0.51	0.51	0.46	-0.08	0.02	0.10	-0.06	0.06	-0.01	0.29	0.01	-0.07	-0.09	0.06	0.09	-0.19	0.02	-0.02	-0.07	-0.16	0.01	-0.03	0.13	-0.15	-0.12	0.09	0.07	-0.14	-0.01	0.16	-0.03	-0.11	0.02	-0.04	-0.05	0.02	0.11	-0.03	0.07	0.01	0.14	-0.01	0.06	0.00	0.02	0.03	-0.02	-0.08	-0.04	-0.11	-0.04	-0.13	0.04	0.03	0.05	-0.09	0.16	-0.09	0.08	-0.10	-0.08	0.04	0.15	-0.11	0.02	-0.12	0.01	-0.03	0.23	-0.04	0.18	0.06	0.02	0.05	0.05	-0.16	-0.04	0.10	-0.04	0.00	0.14	0.03	0.08	-0.02	0.10	0.02	-0.01	-0.06	0.20	0.03	-0.06	0.02	0.14	-0.07	0.16	0.56	0.33	0.16	0.24	-0.03	0.13	0.08	0.10	-0.07	-0.03	-0.07	-0.05	-0.09	-0.09	-0.07	-0.07	0.02	0.00	0.04	0.00	-0.12	-0.07	-0.02	-0.15	-0.24	-0.05	-0.01	-0.07	0.02	0.03	0.14	-0.02	-0.08	0.06	-0.04	-0.05	0.13	0.17	-0.09	0.01	0.03	0.01	-0.05	0.07	-0.09	0.06	-0.05	0.03	-0.06	0.01	-0.09	0.06	-0.05	0.03	-0.14	-0.04	-0.05	0.06	0.00	-0.07	0.09	-0.03	-0.02	0.02	ARPP21	10777.00	chr3:35722428-35726283 (+) // 94.39 // p22.3	No	1552722_at
1552724_at	RHOXF1	0.72	-0.03	-0.09	-0.13	0.29	-0.07	-0.09	0.02	0.31	0.04	0.00	0.13	0.33	0.08	0.10	0.00	0.74	0.09	0.18	-0.09	-0.07	-0.16	-0.02	-0.02	-0.05	-0.01	0.08	0.06	-0.07	0.19	-0.23	-0.03	0.48	0.06	0.16	0.15	0.00	0.10	0.20	-0.06	0.09	-0.17	0.09	-0.06	0.15	-0.12	-0.14	0.01	0.22	0.25	-0.09	-0.07	-0.07	0.11	-0.18	-0.13	-0.03	-0.03	0.11	0.03	-0.01	-0.03	-0.04	0.09	0.38	0.07	0.07	0.01	0.13	0.05	0.04	0.10	0.09	0.29	0.17	0.12	0.14	0.12	0.09	-0.05	0.09	-0.08	-0.07	0.05	0.07	-0.17	-0.27	-0.11	0.17	0.03	-0.06	-0.08	0.31	0.10	0.03	0.95	0.20	0.05	-0.02	-0.06	0.13	0.06	-0.09	0.06	-0.03	-0.16	-0.09	0.08	0.00	0.09	0.03	-0.10	0.20	-0.11	-0.15	-0.04	0.10	-0.21	-0.12	-0.09	0.04	0.11	0.02	-0.07	0.07	0.07	-0.01	0.02	0.23	-0.05	0.18	-0.10	-0.10	0.21	0.13	0.11	-0.09	-0.03	0.05	0.20	0.09	0.05	-0.18	0.29	-0.13	0.10	-0.23	0.02	0.11	0.09	0.01	-0.22	-0.35	-0.33	-0.18	-0.21	0.10	0.00	-0.06	0.05	0.25	-0.12	0.07	0.02	-0.09	0.04	-0.30	-0.21	0.02	-0.13	0.08	0.34	-0.11	-0.10	-0.21	-0.14	0.12	-0.04	-0.07	0.03	0.17	-0.07	-0.18	0.14	-0.28	0.08	-0.23	-0.14	0.06	-0.05	-0.14	-0.22	RHOXF1	158800.00	chrX:119243010-119249847 (-) // 98.09 // q24	No	1552724_at
1552725_s_at	ADAMTS17	-0.16	0.11	-0.28	-0.19	0.38	0.10	-0.20	0.38	-0.19	-0.05	0.00	-0.33	-0.19	0.02	-0.19	-0.15	0.05	-0.23	0.18	-0.03	-0.07	-0.13	0.14	0.16	0.31	0.18	0.03	-0.01	-0.01	0.12	0.08	-0.04	-0.01	0.96	1.40	0.72	1.17	0.66	0.73	1.10	0.20	-0.05	0.15	-0.16	-0.01	-0.01	-0.08	0.25	0.09	-0.22	-0.02	-0.15	0.35	0.13	-0.02	0.04	0.46	-0.05	0.10	0.04	0.53	0.15	0.24	0.41	0.29	0.04	0.03	0.02	0.22	-0.20	0.02	0.10	-0.16	0.21	-0.10	-0.19	-0.15	0.16	0.01	-0.04	0.18	-0.08	-0.05	-0.06	0.12	0.10	0.25	0.12	-0.24	-0.27	-0.05	-0.07	-0.03	0.10	-0.04	0.06	0.20	-0.09	-0.01	-0.08	0.12	0.24	-0.07	0.38	0.22	-0.14	0.09	0.23	-0.14	-0.03	0.42	0.05	-0.11	0.05	0.04	0.23	0.51	0.15	0.08	0.05	-0.10	-0.11	-0.18	0.07	0.31	-0.06	0.00	0.23	0.20	0.17	0.26	0.14	-0.47	-0.07	0.14	0.27	0.32	-0.08	0.01	0.21	-0.40	-0.11	-0.03	0.17	-0.01	0.08	-0.23	-0.07	-0.11	0.06	-0.10	-0.38	-0.31	0.01	-0.31	-0.12	0.12	-0.03	-0.03	-0.10	-0.13	-0.02	0.00	-0.09	-0.32	-0.01	-0.28	-0.25	0.04	-0.07	0.03	-0.05	0.04	0.22	-0.27	-0.12	-0.26	0.06	0.09	0.07	0.27	-0.04	0.10	0.21	-0.19	-0.24	-0.13	-0.16	-0.10	-0.02	-0.24	-0.23	ADAMTS17	170691.00	chr15:100511637-100882127 (-) // 90.07 // q26.3	No	1552725_s_at
1552726_at	ADAMTS17	-0.25	-0.24	-0.45	-0.24	0.06	-0.15	-0.19	0.30	-0.23	-0.10	-0.10	-0.24	-0.39	-0.24	-0.43	-0.14	-0.15	-0.37	0.06	-0.26	1.08	0.17	0.66	0.70	0.35	-0.15	-0.02	-0.16	-0.38	-0.06	-0.40	-0.37	1.08	3.94	4.93	4.06	3.20	4.83	4.55	4.04	1.05	0.35	0.67	0.02	-0.05	-0.17	-0.24	0.00	-0.34	0.07	-0.24	-0.24	-0.10	-0.02	-0.22	-0.06	0.17	0.54	0.07	-0.20	0.57	0.78	0.50	0.14	0.15	0.06	0.41	0.76	0.26	0.22	0.03	0.16	-0.18	0.12	-0.04	-0.14	0.09	0.21	-0.17	-0.54	0.01	-0.36	-0.27	-0.29	-0.04	-0.12	-0.25	-0.12	0.07	0.25	0.23	-0.10	-0.11	-0.11	-0.25	0.00	-0.10	-0.15	-0.02	0.01	-0.21	0.03	-0.23	-0.14	2.40	1.05	1.73	2.13	0.98	0.57	1.75	1.21	0.28	-0.02	0.42	0.20	0.38	0.88	0.25	0.21	-0.36	-0.29	0.02	-0.28	-0.39	-0.20	-0.38	1.71	1.52	1.17	0.68	0.54	-0.03	0.07	-0.17	0.12	-0.13	-0.08	-0.30	-0.16	0.18	-0.07	-0.34	-0.14	-0.27	-0.31	-0.27	-0.24	-0.33	-0.02	-0.22	-0.52	-0.48	-0.11	-0.35	-0.41	1.78	0.68	0.78	0.57	0.23	-0.05	0.01	-0.09	-0.12	-0.04	-0.39	-0.42	0.03	-0.20	-0.32	0.66	-0.37	0.03	-0.37	-0.25	0.22	0.81	1.35	0.60	0.45	0.37	-0.02	0.84	0.03	0.44	0.38	-0.16	1.67	0.34	0.32	0.20	ADAMTS17	170691.00	chr15:100511637-100882127 (-) // 90.07 // q26.3	No	1552726_at
1552727_s_at	ADAMTS17	-0.27	-0.32	-0.48	-0.46	0.38	0.33	0.32	0.65	-0.43	-0.30	-0.59	-0.36	-0.29	-0.34	-0.44	-0.30	-0.35	-0.31	-0.14	-0.22	2.22	0.60	0.95	1.15	0.95	-0.18	-0.23	-0.03	-0.43	-0.27	-0.61	-0.43	1.78	5.01	6.04	5.06	3.79	5.39	5.00	4.54	2.06	0.84	1.52	0.58	-0.19	-0.07	-0.20	-0.10	-0.36	-0.12	-0.23	-0.41	-0.09	-0.24	-0.28	0.02	0.17	0.77	-0.04	-0.43	0.71	1.27	0.76	0.00	0.10	0.16	0.69	1.04	1.04	0.50	0.84	0.60	-0.34	0.01	0.20	-0.23	0.24	0.36	0.02	-0.37	-0.57	-0.49	-0.28	-0.35	-0.23	-0.20	-0.42	-0.30	0.71	0.45	0.48	-0.20	-0.23	-0.35	-0.40	0.00	-0.37	-0.27	-0.43	-0.44	-0.23	-0.07	-0.29	-0.23	3.87	2.03	2.62	3.30	2.23	1.58	3.14	2.52	1.31	0.86	1.00	0.36	1.34	1.55	1.20	0.84	-0.36	-0.29	0.21	-0.46	-0.25	-0.18	-0.36	2.95	1.90	2.09	1.20	0.97	-0.12	-0.24	-0.10	0.13	-0.24	-0.29	-0.18	-0.30	-0.41	-0.20	-0.27	-0.36	-0.22	-0.27	-0.41	-0.31	-0.34	-0.41	-0.45	-0.62	-0.43	-0.34	-0.41	-0.22	3.29	1.98	1.62	1.59	1.11	0.26	0.33	0.11	-0.43	-0.28	-0.48	-0.35	-0.21	-0.21	-0.21	1.03	-0.03	-0.17	-0.06	-0.21	0.28	1.12	2.57	1.49	0.46	0.43	0.34	0.74	0.13	0.40	0.85	-0.06	2.95	1.24	1.01	1.02	ADAMTS17	170691.00	chr15:100511637-100882127 (-) // 90.07 // q26.3	No	1552727_s_at
1552729_at	SNHG7///SNORA17///SNORA43	0.31	-0.35	-0.25	-0.18	-0.29	0.14	0.58	0.89	0.11	-0.51	-0.02	-0.29	-0.33	-0.35	-0.03	0.10	-0.02	0.91	0.76	0.82	-0.09	-0.22	-0.22	0.15	0.40	1.49	0.74	1.15	-0.65	-0.45	-0.50	-0.47	0.17	0.44	0.22	0.05	-0.27	0.93	0.58	-0.06	-0.07	-0.03	0.34	0.15	-0.39	0.05	-0.03	0.31	-0.26	-0.22	-0.28	-0.16	-0.02	0.00	0.10	0.05	-0.18	0.04	-0.25	-0.28	-0.57	0.60	0.39	-0.28	-0.22	0.17	0.00	-0.37	0.23	0.57	0.55	0.63	-0.25	-0.04	-0.17	-0.07	-0.27	-0.48	-0.29	-0.21	-0.14	0.22	-0.27	-0.22	-0.03	0.07	0.76	0.71	0.66	0.67	0.37	0.71	0.30	0.43	1.00	0.53	-0.07	0.14	0.59	-0.28	-0.16	-0.05	0.22	0.18	-0.24	-0.06	-0.15	0.12	-0.10	0.13	0.13	0.11	0.17	0.96	0.63	0.37	-0.20	0.72	0.46	-0.28	-0.20	1.13	0.50	0.01	-0.07	0.14	0.05	0.15	0.32	-0.01	0.00	-0.22	-0.04	-0.46	-0.58	-0.25	-0.16	0.47	0.37	0.43	1.88	0.96	0.17	0.32	-0.56	-0.53	-0.29	-0.29	0.24	-0.23	-0.25	-0.46	-0.65	-0.55	-0.51	-0.56	0.27	0.15	0.02	-0.21	0.21	-0.12	0.14	-0.24	0.42	0.44	0.34	-0.29	-0.84	-0.50	-0.24	-0.28	-0.63	-0.20	-0.59	-0.34	0.01	0.09	0.34	0.41	-0.15	0.73	0.83	0.25	-0.14	-0.43	-0.50	-0.22	-0.47	-0.32	-0.47	-0.54	SNHG7///SNORA17///SNORA43	677804///677824///84973	chr9:139619685-139622636 (-) // 82.04 // q34.3	No	1552729_at
1552730_at	DHH	-0.04	0.15	-0.21	-0.03	0.05	0.04	0.06	0.03	0.12	-0.01	-0.03	0.01	-0.10	0.15	-0.13	0.00	-0.17	0.03	0.36	-0.10	-0.02	0.04	0.03	-0.06	0.05	0.00	0.04	0.15	-0.23	0.12	-0.14	-0.08	0.10	0.20	0.27	0.00	0.12	-0.21	-0.03	-0.22	0.18	0.32	0.37	0.91	-0.09	0.14	0.07	0.14	-0.05	0.04	-0.06	0.25	-0.33	0.00	-0.20	-0.02	0.09	-0.05	0.06	0.01	-0.06	-0.01	0.01	0.05	-0.06	-0.07	-0.22	-0.19	0.11	0.09	0.02	-0.03	0.01	0.58	0.04	-0.15	0.16	0.38	0.06	-0.10	-0.04	-0.16	-0.08	-0.14	-0.24	0.00	-0.08	0.08	-0.27	0.22	-0.22	-0.11	0.52	0.18	-0.08	1.25	-0.14	0.00	-0.06	-0.11	-0.31	0.43	0.05	0.23	0.04	-0.03	-0.09	-0.03	0.14	0.20	0.00	0.00	-0.28	-0.03	-0.04	-0.09	-0.11	-0.07	-0.02	-0.07	-0.06	0.10	-0.14	0.07	-0.05	0.09	-0.15	0.06	-0.04	0.18	-0.10	-0.13	-0.04	0.25	0.05	0.24	-0.28	-0.07	-0.05	0.06	-0.16	0.19	-0.05	0.08	-0.16	-0.01	-0.10	0.02	-0.21	-0.04	-0.16	-0.23	-0.14	0.06	-0.17	-0.10	-0.17	-0.10	-0.24	-0.13	0.30	0.08	0.18	0.25	-0.01	0.29	-0.31	-0.18	-0.19	-0.13	-0.14	0.10	-0.20	0.26	-0.06	-0.06	0.18	0.17	0.01	0.03	0.05	-0.15	-0.11	0.13	-0.05	-0.06	-0.08	-0.11	0.18	0.60	2.31	0.58	DHH	50846.00	chr12:49482847-49488602 (-) // 97.21 // q13.12	No	1552730_at
1552731_at	ABRA	-0.04	0.10	0.12	0.17	-0.06	-0.03	-0.10	0.10	0.01	0.05	0.05	0.02	-0.16	0.07	-0.10	0.10	-0.06	0.21	0.19	0.20	0.01	0.04	0.17	0.07	0.02	0.23	0.08	0.07	-0.03	0.08	0.04	0.02	0.00	0.07	0.16	-0.03	0.15	0.05	-0.05	-0.10	0.02	0.00	-0.09	-0.08	-0.03	-0.09	-0.12	-0.08	0.08	0.36	0.07	0.04	-0.08	-0.03	0.01	-0.03	-0.05	-0.12	-0.07	-0.13	0.18	0.17	-0.02	0.14	0.06	0.00	0.11	0.17	-0.02	-0.01	0.16	0.08	0.09	0.39	-0.02	0.05	0.03	0.21	0.18	0.03	0.05	-0.15	-0.06	-0.05	-0.07	0.05	0.32	0.05	-0.30	0.07	0.07	-0.06	-0.01	-0.04	-0.16	-0.11	-0.04	-0.06	-0.15	-0.06	0.08	0.34	0.07	0.16	-0.09	-0.20	-0.03	-0.01	-0.14	0.04	-0.01	0.05	-0.10	-0.16	0.02	0.01	0.05	0.04	0.01	-0.01	-0.15	0.17	-0.09	-0.02	0.09	0.02	-0.14	-0.03	0.01	-0.10	-0.09	-0.14	0.03	-0.04	-0.03	0.16	-0.11	0.00	-0.13	0.02	-0.01	0.03	-0.12	0.03	-0.11	-0.19	-0.02	-0.01	-0.21	0.21	-0.04	-0.15	-0.04	0.06	-0.19	-0.01	-0.09	0.03	-0.13	0.03	0.03	-0.01	0.08	-0.01	0.14	0.24	0.01	-0.05	-0.23	0.07	0.20	0.25	0.30	0.38	0.17	0.19	0.11	0.19	0.09	0.10	0.19	0.03	-0.15	0.30	-0.11	0.09	0.00	0.00	-0.13	-0.09	-0.14	-0.19	ABRA	137735.00	chr8:107771711-107782472 (-) // 92.42 // q23.1	Yes	1552731_at
1552732_at	ABRA	-0.14	-0.01	-0.09	-0.01	-0.09	0.00	-0.08	0.14	-0.03	0.03	-0.10	-0.04	-0.12	0.01	-0.02	0.03	-0.07	0.20	-0.04	0.13	0.06	0.03	0.07	0.02	-0.05	0.01	0.14	0.00	-0.05	0.14	0.16	0.02	0.02	0.05	0.00	0.05	0.00	0.00	0.03	-0.01	-0.12	0.00	0.05	-0.05	0.01	-0.11	-0.01	0.02	-0.06	0.00	0.02	-0.01	-0.05	-0.01	0.04	0.04	0.08	0.07	0.02	0.11	-0.06	-0.04	-0.03	0.00	-0.14	-0.03	0.11	0.01	0.01	0.10	-0.02	0.15	-0.16	0.10	-0.07	-0.08	0.08	0.04	0.04	-0.06	-0.11	-0.01	0.00	-0.02	-0.04	0.10	0.05	-0.06	-0.06	-0.11	-0.05	-0.03	-0.04	0.04	-0.05	0.01	0.05	0.10	0.04	0.00	-0.03	0.14	0.03	-0.05	0.04	-0.02	0.05	0.04	0.06	0.08	-0.01	-0.02	0.03	0.06	-0.09	-0.03	-0.01	-0.10	0.02	-0.04	-0.02	0.01	0.00	0.06	0.04	0.16	0.01	-0.07	-0.01	0.08	-0.03	0.16	0.00	-0.01	-0.14	0.06	0.01	-0.07	-0.10	-0.05	0.08	-0.02	0.08	0.01	0.00	0.02	0.20	0.00	-0.14	0.01	0.03	-0.05	0.07	-0.02	-0.06	-0.01	-0.08	-0.03	0.05	-0.03	0.00	0.02	0.06	-0.03	0.13	-0.04	0.02	0.11	0.01	-0.14	0.09	0.07	1.32	0.23	0.12	0.13	-0.11	0.04	0.02	0.01	-0.03	0.11	-0.08	0.05	-0.12	-0.10	-0.02	0.08	0.05	0.00	0.06	-0.03	ABRA	137735.00	chr8:107771711-107782472 (-) // 92.42 // q23.1	No	1552732_at
1552733_at	KLHDC1	1.45	0.72	0.38	0.64	1.45	0.35	0.03	0.06	1.13	0.51	0.84	0.37	2.58	0.62	0.93	0.36	0.59	-0.45	-0.42	-0.26	1.69	0.36	-0.08	-0.05	-0.54	-0.41	-0.14	-0.29	1.19	-0.06	-0.32	-0.23	1.55	-0.04	0.07	0.65	-0.10	0.57	0.28	-0.01	0.26	0.41	-0.19	0.36	2.12	-0.18	0.27	-0.07	0.93	0.44	0.43	0.86	1.23	-0.10	-0.07	-0.20	-0.03	0.12	0.36	0.41	0.57	-0.10	-0.14	-0.54	1.12	0.08	-0.13	-0.50	0.55	-0.02	0.05	0.05	1.23	1.17	0.57	0.53	0.81	-0.03	0.31	0.08	0.15	-0.01	-0.22	-0.10	-0.62	-0.79	-0.94	-0.44	0.38	-0.25	-0.37	-0.20	0.08	-0.44	-0.36	-0.53	-0.07	-0.29	-0.43	-0.40	0.83	0.03	-0.11	-0.30	-0.08	-0.27	-0.29	-0.34	2.15	2.18	1.07	1.30	1.69	0.11	0.32	0.03	1.00	1.51	0.56	0.67	-0.48	-0.29	-0.13	-0.53	-0.06	-0.22	-0.42	-0.38	1.15	0.06	0.04	0.17	0.34	-0.38	0.04	-0.09	1.28	0.27	0.15	-0.04	2.00	-0.51	-0.31	-0.26	0.73	-0.04	0.29	0.01	-0.01	0.07	-0.38	0.27	0.93	0.02	0.13	-0.09	0.70	-0.22	-0.16	-0.29	0.24	-0.24	-0.19	-0.25	0.36	-0.06	-0.20	-0.25	1.04	0.40	1.39	0.86	0.72	-0.11	0.27	-0.24	2.12	0.55	0.35	0.10	-0.33	-0.38	-0.35	-0.40	1.19	0.24	0.43	0.61	-0.42	-0.47	-0.21	-0.58	KLHDC1	122773.00	chr14:50159862-50219862 (+) // 93.93 // q21.3	No	1552733_at
1552734_at	RICTOR	0.37	0.00	-0.03	0.07	0.25	0.11	0.37	0.25	-0.08	-0.16	0.03	-0.12	0.46	-0.16	0.08	0.05	-0.01	0.07	-0.08	-0.13	0.52	0.46	0.27	0.08	-0.14	-0.34	-0.11	-0.24	0.13	-0.09	0.14	0.18	0.13	0.11	0.03	0.00	-0.08	0.27	0.19	-0.07	-0.19	-0.28	-0.05	-0.26	-0.03	-0.34	-0.07	-0.17	-0.01	-0.18	-0.18	0.14	-0.28	-0.13	-0.20	-0.02	-0.26	-0.07	0.05	-0.14	-0.09	0.19	0.10	-0.21	-0.34	0.04	0.01	-0.08	-0.10	-0.11	0.34	0.06	0.14	0.00	0.17	0.03	-0.15	-0.18	-0.16	-0.07	-0.05	0.45	0.20	-0.08	0.17	0.49	0.27	0.26	-0.16	-0.16	-0.27	0.07	0.09	0.20	0.29	0.01	0.06	0.25	0.28	0.27	-0.06	-0.01	0.11	-0.05	0.35	0.07	0.21	0.09	-0.21	-0.22	-0.20	-0.14	0.40	-0.20	0.16	0.05	0.06	-0.42	0.32	0.01	0.07	0.05	0.24	0.43	0.03	0.16	0.13	0.33	-0.18	-0.26	0.03	0.10	-0.14	-0.38	-0.10	-0.15	0.05	-0.19	-0.10	0.04	0.02	0.15	0.06	0.29	-0.02	-0.30	-0.21	-0.37	-0.14	-0.30	-0.05	-0.01	-0.23	-0.32	0.16	-0.13	0.24	-0.08	0.29	0.07	-0.17	-0.21	0.04	-0.23	-0.06	-0.25	-0.07	0.28	0.09	0.08	0.03	-0.34	0.21	0.20	0.45	0.31	0.15	0.10	0.03	-0.05	0.18	0.78	0.56	0.23	0.36	-0.13	-0.20	-0.21	-0.21	-0.31	-0.15	-0.10	RICTOR	253260.00	chr5:38980981-39074915 (-) // 82.59 // p13.1	No	1552734_at
1552735_at	PCDHGA4	-0.44	0.40	2.72	1.81	1.37	0.52	0.01	-0.13	-0.07	0.01	0.61	0.14	-0.70	-0.47	-0.41	-0.31	-0.42	-0.24	-0.41	-0.49	-0.08	1.01	0.77	0.49	0.52	0.49	0.06	0.78	0.13	0.71	0.80	1.04	0.56	0.88	0.87	0.90	-0.47	-0.37	-0.34	-0.30	0.50	0.85	0.75	1.09	0.07	1.34	2.03	0.57	2.27	0.63	-0.16	-0.31	-0.33	-0.38	-0.38	-0.45	-0.46	-0.33	0.71	1.45	-0.48	-0.61	-0.47	-0.59	-0.25	-0.58	-0.42	-0.30	-0.55	-0.23	-0.27	-0.35	-0.04	-0.03	-0.38	-0.49	-0.45	0.09	0.19	0.72	-0.64	-0.37	-0.27	-0.65	-0.72	-0.36	-0.34	-0.44	-0.16	1.01	1.25	0.51	-0.04	-0.18	0.04	-0.46	1.17	1.20	1.11	0.35	-0.01	0.24	0.10	0.02	-0.51	-0.12	0.04	0.73	-0.22	0.11	0.35	0.11	-0.30	1.87	2.10	2.27	-0.25	0.27	0.10	-0.11	1.93	2.21	2.18	1.82	2.07	1.20	1.76	1.60	0.11	-0.11	0.06	-0.32	-0.27	-0.27	-0.20	0.17	-0.24	1.02	0.83	0.45	0.11	-0.04	-0.05	-0.54	-0.63	-0.21	-0.03	-0.41	-0.34	-0.27	-0.47	0.12	0.26	-0.06	-0.10	-0.04	-0.69	-0.47	-0.53	-0.60	-0.34	-0.50	-0.56	-0.49	0.07	0.84	1.32	1.18	-0.46	1.18	0.05	1.77	0.45	0.70	1.07	0.78	0.00	-0.29	0.03	-0.31	-0.38	-0.18	-0.09	-0.15	-0.51	-0.05	-0.32	0.08	2.69	3.03	2.93	2.07	PCDHGA4	56111.00	chr5:140734606-140739422 (+) // 87.82 // q31.3	No	1552735_at
1552736_a_at	NETO1	0.00	0.00	-0.13	0.09	2.05	4.09	5.27	5.31	0.33	0.13	0.00	0.15	0.08	0.04	-0.05	0.45	0.31	0.21	0.61	0.13	0.09	-0.02	-0.03	-0.04	-0.10	0.08	0.12	0.19	-0.02	2.70	4.20	4.36	3.96	3.46	2.91	3.97	0.04	-0.22	-0.05	0.03	0.00	-0.07	0.21	-0.10	0.05	-0.03	-0.10	0.25	-0.04	0.03	-0.07	0.01	-0.05	0.19	-0.01	-0.11	-0.12	0.11	-0.01	-0.12	-0.05	-0.05	-0.17	-0.08	-0.21	-0.08	-0.12	-0.19	0.40	0.07	-0.08	0.04	-0.12	0.19	-0.12	0.22	0.01	0.13	0.11	-0.16	-0.03	-0.14	-0.05	-0.23	-0.11	-0.02	-0.21	0.01	-0.11	-0.07	-0.04	-0.13	0.39	-0.08	-0.13	0.38	0.03	-0.12	-0.12	-0.25	6.95	6.92	6.77	6.37	-0.13	-0.31	0.51	0.04	-0.11	-0.16	-0.20	-0.11	-0.05	0.12	-0.08	-0.13	-0.02	-0.01	0.06	-0.04	-0.16	-0.11	-0.14	-0.12	-0.07	-0.05	-0.04	0.02	3.80	4.13	4.03	3.87	-0.06	-0.11	0.02	0.34	0.09	0.05	0.04	0.12	0.37	0.05	-0.14	0.13	-0.10	0.14	-0.10	-0.10	-0.17	-0.16	-0.11	-0.19	-0.13	-0.11	-0.03	-0.14	0.41	-0.01	-0.19	-0.04	0.39	0.07	0.05	-0.06	0.07	0.29	-0.13	3.34	-0.17	-0.10	-0.02	0.57	5.21	5.67	5.85	4.67	0.42	0.24	0.10	0.27	0.06	-0.05	0.02	0.03	-0.11	0.02	0.00	0.03	-0.27	-0.13	-0.25	0.28	NETO1	81832.00	chr18:70414786-70535184 (-) // 93.18 // q22.3	No	1552736_a_at
1552737_s_at	WWP2	-1.52	-1.22	-1.25	-0.84	1.63	0.57	0.55	0.51	-1.04	-0.08	-0.37	-0.52	-0.27	-0.37	-0.42	-0.08	-1.08	0.13	0.38	-0.16	-1.31	-0.28	0.09	-0.53	0.84	0.71	-0.46	-0.59	-0.06	-0.51	0.27	-0.15	-0.65	0.13	0.32	-0.02	1.38	0.17	0.16	0.89	0.01	-0.64	-0.22	-0.67	-1.59	0.10	-0.23	0.26	-0.07	0.29	-0.76	-0.43	-0.11	-0.07	0.34	0.48	0.95	0.29	0.46	0.50	0.11	-0.18	0.38	0.91	0.85	0.53	0.87	0.58	0.55	-0.20	1.02	0.11	-0.63	-0.64	-0.08	-0.17	-0.77	-0.41	-0.39	-0.24	1.07	0.43	0.88	0.77	0.26	0.19	0.33	-0.49	-1.81	-0.26	-0.22	-0.59	0.10	0.22	0.20	0.21	0.07	0.80	0.50	0.95	-0.44	-1.11	-0.38	-0.09	-1.40	0.70	0.98	0.41	-1.05	0.10	-0.03	-0.40	-1.13	-0.85	0.42	0.85	0.73	-0.18	0.72	0.82	-0.05	-0.71	-0.34	-0.01	-0.27	-0.28	-0.18	-0.32	-0.82	-0.05	0.15	0.00	-0.57	0.28	0.27	0.38	-1.33	-0.21	0.13	-0.19	-1.35	-0.39	0.13	0.04	-1.83	-1.45	-1.43	-1.16	-0.76	-0.70	-0.68	0.16	1.01	0.39	0.48	1.23	-0.35	-0.39	-0.24	-0.22	-0.95	-0.41	-0.34	-0.29	-1.16	-0.77	-0.82	-0.39	-1.48	-0.11	0.55	3.13	0.55	0.36	0.55	-0.37	-0.47	-0.09	0.30	0.08	2.46	1.59	1.74	1.13	-1.69	-0.10	0.67	0.56	0.63	2.02	2.28	0.80	WWP2	11060.00	chr16:69820895-69974586 (+) // 96.35 // q22.1	No	1552737_s_at
1552738_a_at	ST7L	0.37	0.38	0.16	-0.09	-0.12	-0.35	-0.22	-0.09	-0.10	-0.40	-0.28	-0.33	-0.07	-0.35	-0.31	-0.29	0.26	-0.12	-0.10	-0.38	-0.14	-0.40	-0.14	-0.39	-0.17	-0.39	-0.26	-0.38	0.05	0.13	0.20	0.06	0.46	-0.55	-0.36	-0.54	-0.07	-0.43	-0.16	-0.30	0.47	0.18	-0.06	-0.06	0.60	-0.05	-0.11	0.09	-0.45	-0.44	-0.44	-0.39	0.42	-0.22	0.04	-0.08	0.94	0.43	0.76	0.65	0.13	-0.17	0.00	-0.18	1.33	0.88	1.15	1.61	-0.25	-0.37	-0.43	-0.47	0.49	0.10	0.35	0.33	0.25	0.12	0.02	-0.06	-0.08	-0.34	-0.32	-0.14	0.44	0.77	0.26	0.02	1.10	-0.05	0.38	0.03	0.47	0.14	0.24	0.05	0.03	-0.04	-0.03	-0.01	0.05	0.07	-0.19	-0.25	0.89	0.29	0.45	0.22	0.08	-0.43	-0.05	-0.08	0.74	-0.17	-0.49	-0.10	0.77	0.02	-0.01	0.21	-0.09	-0.13	-0.03	0.07	0.18	0.03	0.20	0.23	0.20	-0.49	-0.22	-0.30	0.88	0.29	0.38	0.09	0.62	0.04	0.20	-0.12	-0.19	-0.44	-0.52	-0.28	0.39	0.17	0.15	0.48	-0.17	-0.13	-0.17	0.09	0.56	0.42	0.37	0.33	0.28	0.10	0.06	0.27	0.55	0.23	0.46	0.52	0.37	0.04	0.06	0.00	0.16	-0.20	0.39	-0.02	-0.21	-0.44	-0.32	-0.13	-0.01	-0.25	-0.12	-0.18	0.94	0.08	0.24	0.32	0.63	0.42	0.30	0.62	0.90	0.89	0.70	0.52	ST7L	54879.00	chr1:113084426-113161949 (-) // 97.26 // p13.2	No	1552738_a_at
[truncated: 62,267,515 more chars]
