# Supplementary material for: Gene expression profiling of 49 human tumor xenografts from in vitro culture through multiple in vivo passages - strategies for data mining in support of therapeutic studies
Source: BMC Genomics. 2014 May 22;15(1):393. doi: 10.1186/1471-2164-15-393 (PMC4041995; doi:10.1186/1471-2164-15-393)
Supplement: Supplementary file 6 — Additional file 6: List of transcripts identified as cross-hybridizing with mouse cDNA. (XLS 968 KB) [file 12864_2013_6082_MOESM6_ESM.xls]

## Sheet: Sheet1
Additional File 6 List of transcripts identified as cross hybridizing with mouse cDNA
Affymetrix ID	Gene ID	PPX ID in # Mouse Tissues (out of 5)
121_at	paired box gene 8	5
1316_at	thyroid hormone receptor, alpha (erythroblastic leukemia viral (v-erb-a) oncogene homolog, avian)	5
1552264_a_at	mitogen-activated protein kinase 1	5
1552610_a_at	Janus kinase 1 (a protein tyrosine kinase)	5
1552617_a_at	ring finger and WD repeat domain 2	5
1552863_a_at	calcium channel, voltage-dependent, gamma subunit 6	5
1553088_a_at	BCL2-like 11 (apoptosis facilitator)	5
1553107_s_at	chromosome 5 open reading frame 24	5
1553112_s_at	cyclin-dependent kinase 8	5
1553153_at	ATPase, H+ transporting, lysosomal 38kDa, V0 subunit d2	5
1553155_x_at	ATPase, H+ transporting, lysosomal 38kDa, V0 subunit d2	5
1553172_at	zinc finger protein 777	5
1553205_at	Hypothetical protein FLJ30313	5
1553267_a_at	CCR4-NOT transcription complex, subunit 6-like	5
1553507_a_at	G protein-coupled receptor 6	5
1553530_a_at	integrin, beta 1 (fibronectin receptor, beta polypeptide, antigen CD29 includes MDF2, MSK12)	5
1553533_at	junctophilin 1	5
1553536_at	gb:NM_018615.2 /DB_XREF=gi:20591480 /TID=Hs2.372571.1 /CNT=1 /FEA=FLmRNA /TIER=FL /STK=1 /LL=55479 /UG_GENE=PRO2032 /UG=Hs.372571 /UG_TITLE=hypothetical protein PRO2032 /DEF=Homo sapiens hypothetical protein PRO2032 (PRO2032), mRNA. /FL=gb:NM_018615.2	5
1553603_s_at	ADP-ribosylation factor-like 6 interacting protein 2	5
1553647_at	chromodomain protein, Y-like 2	5
1553993_s_at	mediator of RNA polymerase II transcription, subunit 25 homolog (S. cerevisiae)	5
1554091_a_at	toll-interleukin 1 receptor (TIR) domain containing adaptor protein	5
1554102_a_at	transmembrane and tetratricopeptide repeat containing 4	5
1554105_at	family with sequence similarity 11, member A	5
1554321_a_at	NFS1 nitrogen fixation 1 homolog (S. cerevisiae)	5
1554365_a_at	protein phosphatase 2, regulatory subunit B (B56), gamma isoform	5
1554372_at	gb:BC043600.1 /DB_XREF=gi:27696654 /TID=Hs2.374699.1 /CNT=3 /FEA=FLmRNA /TIER=FL /STK=2 /UG=Hs.374699 /DEF=Homo sapiens, Similar to protein kinase C substrate 80K-H, clone MGC:50752 IMAGE:5212560, mRNA, complete cds. /PROD=Similar to protein kinase C subst	5
1554424_at	platelet-derived growth factor receptor, alpha polypeptide /// FIP1 like 1 (S. cerevisiae)	5
1554428_s_at	neuroligin 2	5
1554444_s_at	chromosome 2 open reading frame 18	5
1554451_s_at	cytokine induced protein 29 kDa /// DnaJ (Hsp40) homolog, subfamily C, member 14	5
1554518_at	glutathione S-transferase, C-terminal domain containing	5
1554553_s_at	Yip1 interacting factor homolog B (S. cerevisiae)	5
1554595_at	symplekin	5
1554678_s_at	heterogeneous nuclear ribonucleoprotein D-like	5
1554691_a_at	protein kinase C and casein kinase substrate in neurons 2	5
1554740_a_at	intracisternal A particle-promoted polypeptide	5
1554837_a_at	cytochrome P450, family 4, subfamily A, polypeptide 11	5
1555021_a_at	scavenger receptor class F, member 1	5
1555106_a_at	CTD (carboxy-terminal domain, RNA polymerase II, polypeptide A) small phosphatase like 2	5
1555154_a_at	quaking homolog, KH domain RNA binding (mouse)	5
1555159_at	Transmembrane protein 74	5
1555306_a_at	endothelin converting enzyme 2	5
1555370_a_at	calmodulin binding transcription activator 1	5
1555427_s_at	synaptotagmin binding, cytoplasmic RNA interacting protein	5
1555468_at	neuropilin 2	5
1555529_at	ribonuclease/angiogenin inhibitor 1	5
1555575_a_at	KDEL (Lys-Asp-Glu-Leu) endoplasmic reticulum protein retention receptor 1	5
1555606_a_at	glycerophosphodiester phosphodiesterase domain containing 1	5
1555630_a_at	RAB34, member RAS oncogene family	5
1555639_a_at	RNA binding motif protein 14	5
1555713_at	paroxysmal nonkinesiogenic dyskinesia	5
1555758_a_at	cyclin-dependent kinase inhibitor 3 (CDK2-associated dual specificity phosphatase)	5
1555762_s_at	RNA binding motif protein 15	5
1555775_a_at	zygote arrest 1 /// similar to zygote arrest 1	5
1555778_a_at	periostin, osteoblast specific factor	5
1555786_s_at	gb:BC008034.1 /DB_XREF=gi:14165473 /TID=Hs2.46679.2 /CNT=15 /FEA=FLmRNA /TIER=FL /STK=0 /LL=55673 /UG_GENE=C14orf34 /UG=Hs.46679 /UG_TITLE=chromosome 14 open reading frame 34 /DEF=Homo sapiens, hypothetical protein FLJ20739, clone MGC:1011 IMAGE:2967039, m	5
1555814_a_at	ras homolog gene family, member A	5
1555820_a_at	Meckel syndrome, type 1	5
1555823_at	CDNA FLJ25488 fis, clone CBR00232	5
1555844_s_at	heterogeneous nuclear ribonucleoprotein M	5
1555945_s_at	family with sequence similarity 120A	5
1555948_s_at	family with sequence similarity 120A	5
1555993_at	Calcium channel, voltage-dependent, L type, alpha 1D subunit	5
1556056_at	SNF1-like kinase 2	5
1556464_a_at	hypothetical protein LOC257407	5
1556499_s_at	collagen, type I, alpha 1	5
1556824_at	gb:AF147445.1 /DB_XREF=gi:4761796 /TID=Hs2.384138.1 /CNT=4 /FEA=mRNA /TIER=ConsEnd /STK=2 /UG=Hs.384138 /UG_TITLE=Homo sapiens full length insert cDNA clone ZM10C10 /DEF=Homo sapiens full length insert cDNA clone ZM10C10.	5
1556835_s_at	CDNA clone IMAGE:5296106	5
1557067_s_at	LUC7-like (S. cerevisiae)	5
1557276_at	CDNA clone IMAGE:4828503	5
1557418_at	Acyl-CoA synthetase long-chain family member 4	5
1557455_s_at	motile sperm domain containing 1	5
1557521_a_at	CDNA clone IMAGE:5311184	5
1557539_at	KIAA1545 protein	5
1557586_s_at	ATPase, H+ transporting, lysosomal 50/57kDa, V1 subunit H	5
1557605_a_at	LOC401318	5
1557666_s_at	Chromosome 9 open reading frame 98	5
1557910_at	heat shock protein 90kDa alpha (cytosolic), class B member 1	5
1558015_s_at	ARP2 actin-related protein 2 homolog (yeast)	5
1558142_at	trinucleotide repeat containing 6B	5
1558230_at	splicing factor 3b, subunit 2, 145kDa	5
1558426_x_at	transmembrane protein 142B	5
1558914_at	chromosome 1 open reading frame 121	5
1559268_at	ADAM metallopeptidase domain 23	5
1559467_at	5,10-methenyltetrahydrofolate synthetase (5-formyltetrahydrofolate cyclo-ligase)	5
1559682_at	Tripartite motif-containing 16-like	5
1559765_a_at	hypothetical protein LOC286254	5
1560131_at	CDNA clone IMAGE:5261865	5
1560214_at	gb:AU121616 /DB_XREF=gi:10936851 /DB_XREF=AU121616 /CLONE=MAMMA1000559 /TID=Hs2.380196.1 /CNT=4 /FEA=mRNA /TIER=ConsEnd /STK=0 /UG=Hs.380196 /UG_TITLE=Homo sapiens cDNA FLJ14095 fis, clone MAMMA1000559.	5
1560446_at	Zinc finger protein 724 pseudogene	5
1560587_s_at	peroxiredoxin 5	5
1560812_at	Homo sapiens, clone IMAGE:5170902, mRNA	5
1561061_at	CDNA clone IMAGE:5297486	5
1561225_at	hypothetical protein LOC338579	5
1561389_at	CDNA clone IMAGE:4825217	5
1561454_at	CDNA clone IMAGE:5295408	5
1561518_at	hypothetical protein LOC283914	5
1562256_at	NLR family, pyrin domain containing 1	5
1562408_at	CDNA clone IMAGE:5269062	5
1562411_at	MLCK protein	5
1562434_at	zinc finger CCCH-type containing 5	5
1562792_at	Hypothetical LOC643464	5
1562794_at	Fibroblast growth factor 12	5
1563090_at	coiled-coil domain containing 33	5
1563431_x_at	Calmodulin 3 (phosphorylase kinase, delta)	5
1563715_at	MRNA; cDNA DKFZp761B0221 (from clone DKFZp761B0221)	5
1563800_at	hypothetical protein LOC283140	5
1564203_at	hypothetical protein LOC147004	5
1564344_at	ATPase, Class II, type 9B	5
1564362_x_at	hypothetical protein MGC46336	5
1564378_a_at	Exostoses (multiple) 1	5
1564856_s_at	Olfactory receptor, family 4, subfamily N, member 4	5
1565454_at	XAGE-4 protein /// X antigen family, member 3	5
1566228_at	CDNA clone IMAGE:2988896	5
1566402_at	small nucleolar RNA, H/ACA box 68	5
1566549_at	Dehydrogenase/reductase (SDR family) X-linked	5
1567213_at	pinin, desmosome associated protein	5
1567214_a_at	pinin, desmosome associated protein	5
1568894_at	CDNA clone IMAGE:4827547	5
1568954_s_at	chromosome 16 open reading frame 72	5
1569294_at	Ring finger protein 187	5
1570107_at	gb:BC029332.1 /DB_XREF=gi:20379648 /TID=Hs2.382718.1 /CNT=2 /FEA=mRNA /TIER=ConsEnd /STK=0 /UG=Hs.382718 /UG_TITLE=Homo sapiens, clone IMAGE:5109488, mRNA /DEF=Homo sapiens, clone IMAGE:5109488, mRNA.	5
1570108_at	Guanine nucleotide binding protein (G protein), beta polypeptide 1	5
1570269_at	Homo sapiens, clone IMAGE:4700331, mRNA	5
1570382_at	gb:BC037257.1 /DB_XREF=gi:22658409 /TID=Hs2.382115.1 /CNT=1 /FEA=mRNA /TIER=ConsEnd /STK=0 /UG=Hs.382115 /UG_TITLE=Homo sapiens, clone IMAGE:5106435, mRNA /DEF=Homo sapiens, clone IMAGE:5106435, mRNA.	5
1570531_at	Potassium inwardly-rectifying channel, subfamily J, member 5	5
1570631_at	CDNA clone IMAGE:4826992	5
1598_g_at	growth arrest-specific 6	5
200004_at	eukaryotic translation initiation factor 4 gamma, 2 /// eukaryotic translation initiation factor 4 gamma, 2	5
200005_at	eukaryotic translation initiation factor 3, subunit 7 zeta, 66/67kDa /// eukaryotic translation initiation factor 3, subunit 7 zeta, 66/67kDa	5
200010_at	Ribosomal protein L11 /// Ribosomal protein L11	5
200012_x_at	ribosomal protein L21 /// ribosomal protein L21 /// similar to ribosomal protein L21 /// similar to ribosomal protein L21 /// similar to 60S ribosomal protein L21 /// similar to 60S ribosomal protein L21 /// similar to 60S ribosomal protein L21 /// similar	5
200013_at	ribosomal protein L24 /// ribosomal protein L24	5
200014_s_at	heterogeneous nuclear ribonucleoprotein C (C1/C2) /// heterogeneous nuclear ribonucleoprotein C (C1/C2)	5
200016_x_at	heterogeneous nuclear ribonucleoprotein A1 /// heterogeneous nuclear ribonucleoprotein A1	5
200017_at	ribosomal protein S27a /// ribosomal protein S27a	5
200019_s_at	Finkel-Biskis-Reilly murine sarcoma virus (FBR-MuSV) ubiquitously expressed (fox derived); ribosomal protein S30 /// Finkel-Biskis-Reilly murine sarcoma virus (FBR-MuSV) ubiquitously expressed (fox derived); ribosomal protein S30	5
200020_at	TAR DNA binding protein /// TAR DNA binding protein	5
200021_at	cofilin 1 (non-muscle) /// cofilin 1 (non-muscle)	5
200023_s_at	eukaryotic translation initiation factor 3, subunit 5 epsilon, 47kDa /// eukaryotic translation initiation factor 3, subunit 5 epsilon, 47kDa	5
200024_at	ribosomal protein S5 /// ribosomal protein S5 /// similar to ribosomal protein S5 /// similar to ribosomal protein S5	5
200026_at	ribosomal protein L34 /// ribosomal protein L34 /// similar to ribosomal protein L34 /// similar to ribosomal protein L34 /// similar to ribosomal protein L34 /// similar to ribosomal protein L34 /// hypothetical protein LOC729536 /// hypothetical protein	5
200029_at	ribosomal protein L19 /// ribosomal protein L19	5
200030_s_at	solute carrier family 25 (mitochondrial carrier; phosphate carrier), member 3 /// solute carrier family 25 (mitochondrial carrier; phosphate carrier), member 3	5
200032_s_at	ribosomal protein L9 /// ribosomal protein L9	5
200033_at	DEAD (Asp-Glu-Ala-Asp) box polypeptide 5 /// DEAD (Asp-Glu-Ala-Asp) box polypeptide 5	5
200040_at	KH domain containing, RNA binding, signal transduction associated 1 /// KH domain containing, RNA binding, signal transduction associated 1	5
200046_at	defender against cell death 1 /// defender against cell death 1	5
200047_s_at	YY1 transcription factor /// YY1 transcription factor	5
200049_at	MYST histone acetyltransferase 2 /// MYST histone acetyltransferase 2	5
200055_at	TAF10 RNA polymerase II, TATA box binding protein (TBP)-associated factor, 30kDa /// TAF10 RNA polymerase II, TATA box binding protein (TBP)-associated factor, 30kDa	5
200057_s_at	non-POU domain containing, octamer-binding /// non-POU domain containing, octamer-binding	5
200059_s_at	ras homolog gene family, member A /// ras homolog gene family, member A	5
200062_s_at	ribosomal protein L30 /// ribosomal protein L30	5
200063_s_at	nucleophosmin (nucleolar phosphoprotein B23, numatrin) /// nucleophosmin (nucleolar phosphoprotein B23, numatrin)	5
200064_at	heat shock protein 90kDa alpha (cytosolic), class B member 1 /// heat shock protein 90kDa alpha (cytosolic), class B member 1	5
200065_s_at	ADP-ribosylation factor 1 /// ADP-ribosylation factor 1	5
200072_s_at	heterogeneous nuclear ribonucleoprotein M /// heterogeneous nuclear ribonucleoprotein M	5
200073_s_at	heterogeneous nuclear ribonucleoprotein D (AU-rich element RNA binding protein 1, 37kDa) /// heterogeneous nuclear ribonucleoprotein D (AU-rich element RNA binding protein 1, 37kDa)	5
200074_s_at	ribosomal protein L14 /// ribosomal protein L14 /// ribosomal protein L14-like /// ribosomal protein L14-like /// similar to 60S ribosomal protein L14 (CAG-ISL 7) /// similar to 60S ribosomal protein L14 (CAG-ISL 7)	5
200079_s_at	lysyl-tRNA synthetase /// lysyl-tRNA synthetase	5
200080_s_at	H3 histone, family 3A /// H3 histone, family 3A /// H3 histone, family 3A pseudogene /// H3 histone, family 3A pseudogene /// similar to H3 histone, family 3B /// similar to H3 histone, family 3B /// similar to H3 histone, family 3B /// similar to H3 histo	5
200081_s_at	ribosomal protein S6 /// ribosomal protein S6	5
200082_s_at	ribosomal protein S7 /// ribosomal protein S7 /// similar to 40S ribosomal protein S7 (S8) /// similar to 40S ribosomal protein S7 (S8) /// similar to 40S ribosomal protein S7 (S8) /// similar to 40S ribosomal protein S7 (S8)	5
200085_s_at	transcription elongation factor B (SIII), polypeptide 2 (18kDa, elongin B) /// transcription elongation factor B (SIII), polypeptide 2 (18kDa, elongin B)	5
200088_x_at	ribosomal protein L12 /// ribosomal protein L12	5
200092_s_at	ribosomal protein L37 /// ribosomal protein L37	5
200093_s_at	histidine triad nucleotide binding protein 1 /// histidine triad nucleotide binding protein 1	5
200095_x_at	ribosomal protein S10 /// ribosomal protein S10	5
200099_s_at	ribosomal protein S3A /// ribosomal protein S3A /// similar to ribosomal protein S3a /// similar to ribosomal protein S3a	5
200593_s_at	heterogeneous nuclear ribonucleoprotein U (scaffold attachment factor A)	5
200594_x_at	heterogeneous nuclear ribonucleoprotein U (scaffold attachment factor A)	5
200598_s_at	heat shock protein 90kDa beta (Grp94), member 1	5
200599_s_at	heat shock protein 90kDa beta (Grp94), member 1	5
200614_at	clathrin, heavy chain (Hc)	5
200624_s_at	matrin 3	5
200634_at	profilin 1	5
200641_s_at	tyrosine 3-monooxygenase/tryptophan 5-monooxygenase activation protein, zeta polypeptide	5
200644_at	MARCKS-like 1	5
200645_at	GABA(A) receptor-associated protein	5
200651_at	guanine nucleotide binding protein (G protein), beta polypeptide 2-like 1	5
200658_s_at	prohibitin	5
200668_s_at	ubiquitin-conjugating enzyme E2D 3 (UBC4/5 homolog, yeast)	5
200669_s_at	ubiquitin-conjugating enzyme E2D 3 (UBC4/5 homolog, yeast)	5
200674_s_at	ribosomal protein L32	5
200679_x_at	high-mobility group box 1	5
200680_x_at	high-mobility group box 1	5
200682_s_at	ubiquitin-conjugating enzyme E2L 3	5
200689_x_at	eukaryotic translation elongation factor 1 gamma /// similar to Elongation factor 1-gamma (EF-1-gamma) (eEF-1B gamma)	5
200703_at	dynein, light chain, LC8-type 1	5
200705_s_at	eukaryotic translation elongation factor 1 beta 2	5
200712_s_at	microtubule-associated protein, RP/EB family, member 1	5
200713_s_at	microtubule-associated protein, RP/EB family, member 1	5
200714_x_at	amplified in osteosarcoma	5
200716_x_at	ribosomal protein L13a	5
200717_x_at	ribosomal protein L7	5
200718_s_at	S-phase kinase-associated protein 1A (p19A)	5
200726_at	protein phosphatase 1, catalytic subunit, gamma isoform	5
200735_x_at	nascent-polypeptide-associated complex alpha polypeptide	5
200741_s_at	ribosomal protein S27 (metallopanstimulin 1)	5
200748_s_at	ferritin, heavy polypeptide 1	5
200753_x_at	splicing factor, arginine/serine-rich 2	5
200754_x_at	splicing factor, arginine/serine-rich 2	5
200759_x_at	nuclear factor (erythroid-derived 2)-like 1	5
200763_s_at	ribosomal protein, large, P1	5
200768_s_at	methionine adenosyltransferase II, alpha	5
200772_x_at	prothymosin, alpha (gene sequence 28)	5
200773_x_at	prothymosin, alpha (gene sequence 28) /// similar to prothymosin, alpha (gene sequence 28)	5
200774_at	family with sequence similarity 120A	5
200775_s_at	heterogeneous nuclear ribonucleoprotein K	5
200780_x_at	fibrinogen beta chain /// GNAS complex locus	5
200788_s_at	phosphoprotein enriched in astrocytes 15	5
200807_s_at	heat shock 60kDa protein 1 (chaperonin)	5
200809_x_at	ribosomal protein L12	5
200815_s_at	platelet-activating factor acetylhydrolase, isoform Ib, alpha subunit 45kDa	5
200817_x_at	ribosomal protein S10	5
200819_s_at	ribosomal protein S15	5
200822_x_at	triosephosphate isomerase 1	5
200828_s_at	zinc finger protein 207	5
200829_x_at	zinc finger protein 207	5
200833_s_at	RAP1B, member of RAS oncogene family	5
200834_s_at	ribosomal protein S21	5
200842_s_at	glutamyl-prolyl-tRNA synthetase	5
200846_s_at	protein phosphatase 1, catalytic subunit, alpha isoform	5
200850_s_at	S-adenosylhomocysteine hydrolase-like 1	5
200852_x_at	guanine nucleotide binding protein (G protein), beta polypeptide 2	5
200858_s_at	ribosomal protein S8	5
200859_x_at	filamin A, alpha (actin binding protein 280)	5
200860_s_at	CCR4-NOT transcription complex, subunit 1	5
200863_s_at	RAB11A, member RAS oncogene family	5
200874_s_at	nucleolar protein 5A (56kDa with KKE/D repeat)	5
200877_at	chaperonin containing TCP1, subunit 4 (delta)	5
200892_s_at	splicing factor, arginine/serine-rich 10 (transformer 2 homolog, Drosophila)	5
200912_s_at	eukaryotic translation initiation factor 4A, isoform 2	5
200915_x_at	kinectin 1 (kinesin receptor)	5
200920_s_at	B-cell translocation gene 1, anti-proliferative	5
200921_s_at	B-cell translocation gene 1, anti-proliferative	5
200933_x_at	ribosomal protein S4, X-linked	5
200936_at	ribosomal protein L8	5
200937_s_at	ribosomal protein L5	5
200954_at	ATPase, H+ transporting, lysosomal 16kDa, V0 subunit c	5
200955_at	inner membrane protein, mitochondrial (mitofilin)	5
200960_x_at	clathrin, light chain (Lca)	5
200963_x_at	ribosomal protein L31	5
200964_at	ubiquitin-activating enzyme E1 (A1S9T and BN75 temperature sensitivity complementing)	5
200971_s_at	stress-associated endoplasmic reticulum protein 1	5
200972_at	tetraspanin 3	5
200976_s_at	Tax1 (human T-cell leukemia virus type I) binding protein 1	5
200978_at	malate dehydrogenase 1, NAD (soluble)	5
200981_x_at	fibrinogen beta chain /// GNAS complex locus	5
200989_at	hypoxia-inducible factor 1, alpha subunit (basic helix-loop-helix transcription factor)	5
200990_at	tripartite motif-containing 28	5
201020_at	tyrosine 3-monooxygenase/tryptophan 5-monooxygenase activation protein, eta polypeptide	5
201033_x_at	ribosomal protein, large, P0	5
201049_s_at	ribosomal protein S18	5
201055_s_at	heterogeneous nuclear ribonucleoprotein A0	5
201070_x_at	splicing factor 3b, subunit 1, 155kDa	5
201071_x_at	splicing factor 3b, subunit 1, 155kDa	5
201077_s_at	NHP2 non-histone chromosome protein 2-like 1 (S. cerevisiae)	5
201086_x_at	SON DNA binding protein	5
201092_at	retinoblastoma binding protein 7	5
201096_s_at	ADP-ribosylation factor 4	5
201101_s_at	BCL2-associated transcription factor 1	5
201106_at	glutathione peroxidase 4 (phospholipid hydroperoxidase)	5
201114_x_at	proteasome (prosome, macropain) subunit, alpha type, 7	5
201118_at	phosphogluconate dehydrogenase /// phosphogluconate dehydrogenase /// UDP-glucose dehydrogenase /// UDP-glucose dehydrogenase	5
201120_s_at	progesterone receptor membrane component 1	5
201122_x_at	eukaryotic translation initiation factor 5A	5
201123_s_at	eukaryotic translation initiation factor 5A	5
201132_at	heterogeneous nuclear ribonucleoprotein H2 (H')	5
201151_s_at	muscleblind-like (Drosophila)	5
201152_s_at	muscleblind-like (Drosophila)	5
201154_x_at	ribosomal protein L4	5
201156_s_at	RAB5C, member RAS oncogene family	5
201160_s_at	cold shock domain protein A	5
201166_s_at	pumilio homolog 1 (Drosophila)	5
201183_s_at	chromodomain helicase DNA binding protein 4	5
201197_at	adenosylmethionine decarboxylase 1	5
201198_s_at	proteasome (prosome, macropain) 26S subunit, non-ATPase, 1	5
201210_at	DEAD (Asp-Glu-Ala-Asp) box polypeptide 3, X-linked	5
201214_s_at	protein phosphatase 1, regulatory subunit 7	5
201218_at	C-terminal binding protein 2 /// similar to C-terminal binding protein 2 /// similar to C-terminal-binding protein 2 (CtBP2) /// similar to C-terminal binding protein 2 /// similar to C-terminal binding protein 2 /// similar to C-terminal binding protein 2	5
201235_s_at	BTG family, member 2	5
201239_s_at	signal peptidase complex subunit 2 homolog (S. cerevisiae) /// similar to Signal peptidase complex subunit 2 (Microsomal signal peptidase 25 kDa subunit) (SPase 25 kDa subunit)	5
201242_s_at	ATPase, Na+/K+ transporting, beta 1 polypeptide	5
201245_s_at	OTU domain, ubiquitin aldehyde binding 1	5
201252_at	proteasome (prosome, macropain) 26S subunit, ATPase, 4 /// similar to 26S protease regulatory subunit 6B (MIP224) (MB67-interacting protein) (TAT-binding protein 7) (TBP-7)	5
201254_x_at	ribosomal protein S6	5
201255_x_at	HLA-B associated transcript 3	5
201257_x_at	ribosomal protein S3A	5
201258_at	ribosomal protein S16	5
201267_s_at	proteasome (prosome, macropain) 26S subunit, ATPase, 3	5
201274_at	proteasome (prosome, macropain) subunit, alpha type, 5	5
201277_s_at	heterogeneous nuclear ribonucleoprotein A/B	5
201281_at	adhesion regulating molecule 1	5
201287_s_at	syndecan 1	5
201293_x_at	peptidylprolyl isomerase A (cyclophilin A)	5
201317_s_at	proteasome (prosome, macropain) subunit, alpha type, 2 /// poliovirus receptor related immunoglobulin domain containing	5
201321_s_at	SWI/SNF related, matrix associated, actin dependent regulator of chromatin, subfamily c, member 2	5
201345_s_at	ubiquitin-conjugating enzyme E2D 2 (UBC4/5 homolog, yeast)	5
201347_x_at	glyoxylate reductase/hydroxypyruvate reductase	5
201358_s_at	coatomer protein complex, subunit beta 1	5
201371_s_at	cullin 3	5
201376_s_at	heterogeneous nuclear ribonucleoprotein F	5
201377_at	ubiquitin associated protein 2-like	5
201378_s_at	ubiquitin associated protein 2-like	5
201385_at	DEAH (Asp-Glu-Ala-His) box polypeptide 15	5
201386_s_at	DEAH (Asp-Glu-Ala-His) box polypeptide 15	5
201390_s_at	casein kinase 2, beta polypeptide	5
201394_s_at	RNA binding motif protein 5	5
201405_s_at	COP9 constitutive photomorphogenic homolog subunit 6 (Arabidopsis)	5
201417_at	SRY (sex determining region Y)-box 4	5
201426_s_at	vimentin	5
201437_s_at	eukaryotic translation initiation factor 4E	5
201453_x_at	Ras homolog enriched in brain	5
201476_s_at	ribonucleotide reductase M1 polypeptide	5
201490_s_at	peptidylprolyl isomerase F (cyclophilin F)	5
201493_s_at	pumilio homolog 2 (Drosophila)	5
201504_s_at	translin	5
201511_at	angio-associated, migratory cell protein	5
201523_x_at	ubiquitin-conjugating enzyme E2N (UBC13 homolog, yeast)	5
201524_x_at	ubiquitin-conjugating enzyme E2N (UBC13 homolog, yeast)	5
201526_at	ADP-ribosylation factor 5	5
201530_x_at	eukaryotic translation initiation factor 4A, isoform 1	5
201532_at	proteasome (prosome, macropain) subunit, alpha type, 3	5
201533_at	catenin (cadherin-associated protein), beta 1, 88kDa	5
201543_s_at	SAR1 gene homolog A (S. cerevisiae)	5
201544_x_at	poly(A) binding protein, nuclear 1	5
201545_s_at	poly(A) binding protein, nuclear 1	5
201556_s_at	vesicle-associated membrane protein 2 (synaptobrevin 2)	5
201577_at	non-metastatic cells 1, protein (NM23A) expressed in	5
201583_s_at	Sec23 homolog B (S. cerevisiae)	5
201585_s_at	splicing factor proline/glutamine-rich (polypyrimidine tract binding protein associated)	5
201588_at	thioredoxin-like 1	5
201590_x_at	annexin A2	5
201623_s_at	aspartyl-tRNA synthetase	5
201635_s_at	fragile X mental retardation, autosomal homolog 1	5
201636_at	fragile X mental retardation, autosomal homolog 1	5
201637_s_at	fragile X mental retardation, autosomal homolog 1	5
201665_x_at	ribosomal protein S17	5
201668_x_at	myristoylated alanine-rich protein kinase C substrate	5
201669_s_at	myristoylated alanine-rich protein kinase C substrate	5
201684_s_at	KIAA0737	5
201686_x_at	apoptosis inhibitor 5	5
201694_s_at	early growth response 1	5
201698_s_at	splicing factor, arginine/serine-rich 9	5
201711_x_at	RAN binding protein 2	5
201712_s_at	RAN binding protein 2	5
201713_s_at	RAN binding protein 2	5
201723_s_at	UDP-N-acetyl-alpha-D-galactosamine:polypeptide N-acetylgalactosaminyltransferase 1 (GalNAc-T1)	5
201726_at	ELAV (embryonic lethal, abnormal vision, Drosophila)-like 1 (Hu antigen R)	5
201740_at	NADH dehydrogenase (ubiquinone) Fe-S protein 3, 30kDa (NADH-coenzyme Q reductase)	5
201742_x_at	splicing factor, arginine/serine-rich 1 (splicing factor 2, alternate splicing factor)	5
201762_s_at	proteasome (prosome, macropain) activator subunit 2 (PA28 beta)	5
201772_at	antizyme inhibitor 1	5
201773_at	activity-dependent neuroprotector	5
201778_s_at	KIAA0494	5
201781_s_at	aryl hydrocarbon receptor interacting protein	5
201794_s_at	Smg-7 homolog, nonsense mediated mRNA decay factor (C. elegans)	5
201845_s_at	RING1 and YY1 binding protein	5
201846_s_at	RING1 and YY1 binding protein	5
201852_x_at	collagen, type III, alpha 1 (Ehlers-Danlos syndrome type IV, autosomal dominant)	5
201857_at	zinc finger RNA binding protein	5
201878_at	ariadne homolog, ubiquitin-conjugating enzyme E2 binding protein, 1 (Drosophila)	5
201881_s_at	ariadne homolog, ubiquitin-conjugating enzyme E2 binding protein, 1 (Drosophila)	5
201892_s_at	IMP (inosine monophosphate) dehydrogenase 2	5
201898_s_at	ubiquitin-conjugating enzyme E2A (RAD6 homolog)	5
201900_s_at	aldo-keto reductase family 1, member A1 (aldehyde reductase)	5
201901_s_at	YY1 transcription factor	5
201912_s_at	G1 to S phase transition 1 /// G1 to S phase transition 1	5
201922_at	TGF beta-inducible nuclear protein 1	5
201923_at	peroxiredoxin 4	5
201928_at	plakophilin 4	5
201929_s_at	plakophilin 4	5
201931_at	electron-transfer-flavoprotein, alpha polypeptide (glutaric aciduria II)	5
201935_s_at	eukaryotic translation initiation factor 4 gamma, 3	5
201944_at	hexosaminidase B (beta polypeptide)	5
201947_s_at	chaperonin containing TCP1, subunit 2 (beta)	5
201950_x_at	capping protein (actin filament) muscle Z-line, beta	5
201966_at	NADH dehydrogenase (ubiquinone) Fe-S protein 2, 49kDa (NADH-coenzyme Q reductase)	5
201993_x_at	heterogeneous nuclear ribonucleoprotein D-like	5
201994_at	mortality factor 4 like 2	5
201997_s_at	spen homolog, transcriptional regulator (Drosophila)	5
202001_s_at	NADH dehydrogenase (ubiquinone) 1 alpha subcomplex, 6, 14kDa	5
202006_at	protein tyrosine phosphatase, non-receptor type 12	5
202011_at	tight junction protein 1 (zona occludens 1)	5
202047_s_at	chromobox homolog 6	5
202058_s_at	karyopherin alpha 1 (importin alpha 5)	5
202097_at	nucleoporin 153kDa	5
202113_s_at	sorting nexin 2	5
202121_s_at	chromatin modifying protein 2A	5
202126_at	PRP4 pre-mRNA processing factor 4 homolog B (yeast)	5
202136_at	zinc finger, MYND domain containing 11	5
202147_s_at	interferon-related developmental regulator 1	5
202154_x_at	tubulin, beta 3	5
202157_s_at	CUG triplet repeat, RNA binding protein 2	5
202158_s_at	CUG triplet repeat, RNA binding protein 2	5
202160_at	CREB binding protein (Rubinstein-Taybi syndrome)	5
202172_at	vascular endothelial zinc finger 1	5
202185_at	procollagen-lysine, 2-oxoglutarate 5-dioxygenase 3	5
202195_s_at	transmembrane emp24 protein transport domain containing 5	5
202199_s_at	SFRS protein kinase 1	5
202209_at	LSM3 homolog, U6 small nuclear RNA associated (S. cerevisiae)	5
202216_x_at	nuclear transcription factor Y, gamma	5
202220_at	KIAA0907	5
202221_s_at	E1A binding protein p300	5
202228_s_at	neuroplastin	5
202231_at	PCI domain containing 1 (herpesvirus entry mediator)	5
202243_s_at	proteasome (prosome, macropain) subunit, beta type, 4	5
202247_s_at	metastasis associated 1	5
202251_at	PRP3 pre-mRNA processing factor 3 homolog (S. cerevisiae)	5
202264_s_at	translocase of outer mitochondrial membrane 40 homolog (yeast)	5
202268_s_at	amyloid beta precursor protein binding protein 1	5
202296_s_at	RER1 retention in endoplasmic reticulum 1 homolog (S. cerevisiae)	5
202300_at	hepatitis B virus x interacting protein	5
202302_s_at	similar to splicing factor, arginine/serine-rich 4	5
202306_at	polymerase (RNA) II (DNA directed) polypeptide G	5
202313_at	protein phosphatase 2 (formerly 2A), regulatory subunit B (PR 52), alpha isoform	5
202329_at	c-src tyrosine kinase	5
202333_s_at	ubiquitin-conjugating enzyme E2B (RAD6 homolog)	5
202360_at	mastermind-like 1 (Drosophila)	5
202362_at	RAP1A, member of RAS oncogene family	5
202364_at	MAX interactor 1 /// MAX interactor 1	5
202370_s_at	core-binding factor, beta subunit	5
202383_at	jumonji, AT rich interactive domain 1C	5
202391_at	brain abundant, membrane attached signal protein 1	5
202397_at	nuclear transport factor 2	5
202403_s_at	collagen, type I, alpha 2	5
202416_at	DnaJ (Hsp40) homolog, subfamily C, member 7	5
202425_x_at	protein phosphatase 3 (formerly 2B), catalytic subunit, alpha isoform (calcineurin A alpha)	5
202432_at	protein phosphatase 3 (formerly 2B), catalytic subunit, beta isoform (calcineurin A beta)	5
202442_at	adaptor-related protein complex 3, sigma 1 subunit	5
202457_s_at	protein phosphatase 3 (formerly 2B), catalytic subunit, alpha isoform (calcineurin A alpha)	5
202467_s_at	COP9 constitutive photomorphogenic homolog subunit 2 (Arabidopsis)	5
202471_s_at	isocitrate dehydrogenase 3 (NAD+) gamma	5
202475_at	transmembrane protein 147	5
202487_s_at	H2A histone family, member V	5
202488_s_at	FXYD domain containing ion transport regulator 3	5
202542_s_at	small inducible cytokine subfamily E, member 1 (endothelial monocyte-activating)	5
202569_s_at	MAP/microtubule affinity-regulating kinase 3	5
202572_s_at	discs, large (Drosophila) homolog-associated protein 4	5
202582_s_at	RAN binding protein 9	5
202583_s_at	RAN binding protein 9	5
202592_at	biogenesis of lysosome-related organelles complex-1, subunit 1	5
202603_at	Clone MO-30 mRNA sequence	5
202622_s_at	ataxin 2	5
202630_at	amyloid beta precursor protein (cytoplasmic tail) binding protein 2	5
202641_at	ADP-ribosylation factor-like 3	5
202649_x_at	ribosomal protein S19	5
202651_at	lysophosphatidylglycerol acyltransferase 1	5
202654_x_at	membrane-associated ring finger (C3HC4) 7	5
202697_at	nudix (nucleoside diphosphate linked moiety X)-type motif 21	5
202704_at	transducer of ERBB2, 1	5
202709_at	fibromodulin	5
202712_s_at	creatine kinase, mitochondrial 1B /// creatine kinase, mitochondrial 1A	5
202717_s_at	cell division cycle 16 homolog (S. cerevisiae)	5
202719_s_at	testis derived transcript (3 LIM domains)	5
202753_at	proteasome (prosome, macropain) 26S subunit, non-ATPase, 6	5
202776_at	deoxynucleotidyltransferase, terminal, interacting protein 2	5
202799_at	ClpP caseinolytic peptidase, ATP-dependent, proteolytic subunit homolog (E. coli)	5
202821_s_at	LIM domain containing preferred translocation partner in lipoma	5
202825_at	solute carrier family 25 (mitochondrial carrier; adenine nucleotide translocator), member 4	5
202840_at	TAF15 RNA polymerase II, TATA box binding protein (TBP)-associated factor, 68kDa	5
202857_at	transmembrane protein 4	5
202874_s_at	ATPase, H+ transporting, lysosomal 42kDa, V1 subunit C1	5
202900_s_at	nucleoporin 88kDa	5
202918_s_at	preimplantation protein 3	5
202920_at	ankyrin 2, neuronal	5
202954_at	p21 (CDKN1A)-activated kinase 3 /// ubiquitin-conjugating enzyme E2C	5
202978_s_at	CREB/ATF bZIP transcription factor	5
202990_at	phosphorylase, glycogen; liver (Hers disease, glycogen storage disease type VI)	5
203006_at	inositol polyphosphate-5-phosphatase, 40kDa	5
203022_at	ribonuclease H2, subunit A	5
203037_s_at	metastasis suppressor 1	5
203040_s_at	hydroxymethylbilane synthase	5
203041_s_at	lysosomal-associated membrane protein 2	5
203080_s_at	bromodomain adjacent to zinc finger domain, 2B	5
203087_s_at	kinesin heavy chain member 2A	5
203091_at	far upstream element (FUSE) binding protein 1	5
203097_s_at	Rap guanine nucleotide exchange factor (GEF) 2	5
203107_x_at	ribosomal protein S2	5
203109_at	ubiquitin-conjugating enzyme E2M (UBC12 homolog, yeast)	5
203136_at	Rab acceptor 1 (prenylated)	5
203140_at	B-cell CLL/lymphoma 6 (zinc finger protein 51) /// B-cell CLL/lymphoma 6 (zinc finger protein 51)	5
203159_at	glutaminase	5
203172_at	fragile X mental retardation, autosomal homolog 2	5
203190_at	NADH dehydrogenase (ubiquinone) Fe-S protein 8, 23kDa (NADH-coenzyme Q reductase)	5
203205_at	jumonji domain containing 2A	5
203221_at	transducin-like enhancer of split 1 (E(sp1) homolog, Drosophila)	5
203226_s_at	tetraspanin 31	5
203239_s_at	CCR4-NOT transcription complex, subunit 3	5
203252_at	CDK2-associated protein 2	5
203254_s_at	talin 1	5
203265_s_at	mitogen-activated protein kinase kinase 4	5
203286_at	ring finger protein 44	5
203297_s_at	jumonji, AT rich interactive domain 2	5
203300_x_at	adaptor-related protein complex 1, sigma 2 subunit	5
203307_at	guanine nucleotide binding protein-like 1	5
203316_s_at	small nuclear ribonucleoprotein polypeptide E	5
203318_s_at	zinc finger protein 148	5
203319_s_at	zinc finger protein 148	5
203320_at	SH2B adaptor protein 3	5
203345_s_at	metal response element binding transcription factor 2	5
203368_at	cysteine-rich with EGF-like domains 1	5
203380_x_at	splicing factor, arginine/serine-rich 5	5
203385_at	diacylglycerol kinase, alpha 80kDa /// beta-carotene dioxygenase 2	5
203395_s_at	hairy and enhancer of split 1, (Drosophila)	5
203411_s_at	lamin A/C	5
203423_at	retinol binding protein 1, cellular	5
203428_s_at	ASF1 anti-silencing function 1 homolog A (S. cerevisiae)	5
203455_s_at	spermidine/spermine N1-acetyltransferase 1	5
203480_s_at	OTU domain containing 4	5
203486_s_at	armadillo repeat containing 8	5
203505_at	ATP-binding cassette, sub-family A (ABC1), member 1	5
203517_at	metaxin 2	5
203545_at	asparagine-linked glycosylation 8 homolog (S. cerevisiae, alpha-1,3-glucosyltransferase)	5
203546_at	importin 13	5
203553_s_at	mitogen-activated protein kinase kinase kinase kinase 5	5
203575_at	casein kinase 2, alpha prime polypeptide	5
203577_at	general transcription factor IIH, polypeptide 4, 52kDa	5
203600_s_at	chromosome 4 open reading frame 8	5
203603_s_at	zinc finger homeobox 1b	5
203616_at	polymerase (DNA directed), beta	5
203689_s_at	fragile X mental retardation 1	5
203752_s_at	jun D proto-oncogene	5
203758_at	cathepsin O	5
203843_at	ribosomal protein S6 kinase, 90kDa, polypeptide 3	5
203899_s_at	calcitonin gene-related peptide-receptor component protein	5
203932_at	major histocompatibility complex, class II, DM beta /// major histocompatibility complex, class II, DM beta	5
203935_at	activin A receptor, type I	5
203992_s_at	ubiquitously transcribed tetratricopeptide repeat, X chromosome	5
204009_s_at	v-Ki-ras2 Kirsten rat sarcoma viral oncogene homolog	5
204020_at	purine-rich element binding protein A	5
204021_s_at	purine-rich element binding protein A	5
204031_s_at	poly(rC) binding protein 2	5
204050_s_at	clathrin, light chain (Lca)	5
204053_x_at	phosphatase and tensin homolog (mutated in multiple advanced cancers 1)	5
204094_s_at	TSC22 domain family, member 2	5
204113_at	CUG triplet repeat, RNA binding protein 1	5
204135_at	filamin A interacting protein 1-like	5
204136_at	collagen, type VII, alpha 1 (epidermolysis bullosa, dystrophic, dominant and recessive)	5
204170_s_at	CDC28 protein kinase regulatory subunit 2	5
204174_at	arachidonate 5-lipoxygenase-activating protein	5
204180_s_at	zinc finger and BTB domain containing 43	5
204206_at	MAX binding protein	5
204219_s_at	proteasome (prosome, macropain) 26S subunit, ATPase, 1	5
204232_at	Fc fragment of IgE, high affinity I, receptor for; gamma polypeptide	5
204246_s_at	dynactin 3 (p22)	5
204252_at	cyclin-dependent kinase 2 /// beta-carotene dioxygenase 2	5
204258_at	chromodomain helicase DNA binding protein 1	5
204423_at	muskelin 1, intracellular mediator containing kelch motifs	5
204496_at	striatin, calmodulin binding protein 3	5
204506_at	protein phosphatase 3 (formerly 2B), regulatory subunit B, 19kDa, alpha isoform (calcineurin B, type I)	5
204512_at	human immunodeficiency virus type I enhancer binding protein 1	5
204540_at	eukaryotic translation elongation factor 1 alpha 2	5
204571_x_at	protein (peptidylprolyl cis/trans isomerase) NIMA-interacting, 4 (parvulin)	5
204595_s_at	stanniocalcin 1	5
204622_x_at	nuclear receptor subfamily 4, group A, member 2	5
204640_s_at	speckle-type POZ protein	5
204657_s_at	Src homology 2 domain containing adaptor protein B	5
204688_at	sarcoglycan, epsilon	5
204691_x_at	phospholipase A2, group VI (cytosolic, calcium-independent)	5
204703_at	intraflagellar transport 88 homolog (Chlamydomonas)	5
204725_s_at	NCK adaptor protein 1	5
204806_x_at	major histocompatibility complex, class I, F	5
204809_at	ClpX caseinolytic peptidase X homolog (E. coli)	5
204819_at	FYVE, RhoGEF and PH domain containing 1 (faciogenital dysplasia)	5
204892_x_at	eukaryotic translation elongation factor 1 alpha 1	5
204906_at	ribosomal protein S6 kinase, 90kDa, polypeptide 2	5
204917_s_at	myeloid/lymphoid or mixed-lineage leukemia (trithorax homolog, Drosophila); translocated to, 3	5
204957_at	origin recognition complex, subunit 5-like (yeast)	5
204992_s_at	profilin 2	5
205017_s_at	muscleblind-like 2 (Drosophila)	5
205078_at	phosphatidylinositol glycan anchor biosynthesis, class F	5
205081_at	cysteine-rich protein 1 (intestinal) /// galactokinase 2	5
205110_s_at	fibroblast growth factor 13	5
205132_at	actin, alpha, cardiac muscle 1	5
205157_s_at	keratin 17	5
205189_s_at	Fanconi anemia, complementation group C	5
205292_s_at	heterogeneous nuclear ribonucleoprotein A2/B1	5
205327_s_at	activin A receptor, type IIA	5
205357_s_at	angiotensin II receptor, type 1	5
205383_s_at	zinc finger and BTB domain containing 20	5
205480_s_at	UDP-glucose pyrophosphorylase 2	5
205548_s_at	BTG family, member 3	5
205600_x_at	homeobox B5	5
205687_at	ubiquitin-binding protein homolog	5
205711_x_at	ATP synthase, H+ transporting, mitochondrial F1 complex, gamma polypeptide 1	5
205740_s_at	hypothetical protein MGC10433	5
205794_s_at	neuro-oncological ventral antigen 1	5
205809_s_at	Wiskott-Aldrich syndrome-like	5
205822_s_at	3-hydroxy-3-methylglutaryl-Coenzyme A synthase 1 (soluble)	5
205847_at	protease, serine, 22	5
205873_at	phosphatidylinositol glycan anchor biosynthesis, class L	5
205895_s_at	nucleolar and coiled-body phosphoprotein 1	5
206038_s_at	nuclear receptor subfamily 2, group C, member 2	5
206116_s_at	tropomyosin 1 (alpha)	5
206117_at	tropomyosin 1 (alpha)	5
206158_s_at	CCHC-type zinc finger, nucleic acid binding protein	5
206174_s_at	protein phosphatase 6, catalytic subunit	5
206218_at	melanoma antigen family B, 2	5
206245_s_at	influenza virus NS1A binding protein	5
206350_at	amyloid P component, serum	5
206383_s_at	GTPase activating protein (SH3 domain) binding protein 2	5
206559_x_at	eukaryotic translation elongation factor 1 alpha 1	5
206573_at	potassium voltage-gated channel, KQT-like subfamily, member 3	5
206590_x_at	dopamine receptor D2	5
206687_s_at	protein tyrosine phosphatase, non-receptor type 6	5
206766_at	integrin, alpha 10	5
206767_at	RNA binding motif, single stranded interacting protein	5
206858_s_at	homeobox C6	5
206861_s_at	CGG triplet repeat binding protein 1	5
206916_x_at	tyrosine aminotransferase	5
207040_s_at	suppression of tumorigenicity 13 (colon carcinoma) (Hsp70 interacting protein)	5
207079_s_at	mediator of RNA polymerase II transcription, subunit 6 homolog (S. cerevisiae)	5
207108_s_at	Nipped-B homolog (Drosophila)	5
207121_s_at	mitogen-activated protein kinase 6	5
207132_x_at	prefoldin subunit 5	5
207157_s_at	guanine nucleotide binding protein (G protein), gamma 5	5
207173_x_at	cadherin 11, type 2, OB-cadherin (osteoblast)	5
207198_s_at	LIM and senescent cell antigen-like domains 1	5
207243_s_at	calmodulin 2 (phosphorylase kinase, delta)	5
207318_s_at	cell division cycle 2-like 5 (cholinesterase-related cell division controller)	5
207439_s_at	solute carrier family 35 (UDP-galactose transporter), member A2	5
207466_at	galanin	5
207480_s_at	Meis1, myeloid ecotropic viral integration site 1 homolog 2 (mouse)	5
207490_at	tubulin, alpha 4	5
207507_s_at	ATP synthase, H+ transporting, mitochondrial F0 complex, subunit C3 (subunit 9)	5
207508_at	ATP synthase, H+ transporting, mitochondrial F0 complex, subunit C3 (subunit 9)	5
207515_s_at	polymerase (RNA) I polypeptide C, 30kDa	5
207573_x_at	ATP synthase, H+ transporting, mitochondrial F0 complex, subunit G	5
207585_s_at	ribosomal protein L36a-like	5
207602_at	transmembrane protease, serine 11D	5
207614_s_at	cullin 1	5
207622_s_at	ATP-binding cassette, sub-family F (GCN20), member 2	5
207628_s_at	Williams Beuren syndrome chromosome region 22	5
207630_s_at	cAMP responsive element modulator	5
207657_x_at	transportin 1	5
207668_x_at	protein disulfide isomerase family A, member 6	5
207688_s_at	inhibin, beta C	5
207721_x_at	histidine triad nucleotide binding protein 1	5
207764_s_at	homeodomain interacting protein kinase 3	5
207783_x_at	HECT, UBA and WWE domain containing 1	5
207791_s_at	RAB1A, member RAS oncogene family	5
207801_s_at	ring finger protein 10	5
207827_x_at	synuclein, alpha (non A4 component of amyloid precursor)	5
207882_at	p65 protein	5
207919_at	ADP-ribosyltransferase 1	5
207941_s_at	RNA binding motif protein 39	5
207945_s_at	casein kinase 1, delta	5
207974_s_at	S-phase kinase-associated protein 1A (p19A)	5
207980_s_at	Cbp/p300-interacting transactivator, with Glu/Asp-rich carboxy-terminal domain, 2	5
207983_s_at	stromal antigen 2	5
208002_s_at	acyl-CoA thioesterase 7	5
208025_s_at	high mobility group AT-hook 2 /// high mobility group AT-hook 2	5
208055_s_at	hect domain and RLD 4	5
208074_s_at	adaptor-related protein complex 2, sigma 1 subunit	5
208089_s_at	tudor domain containing 3 /// tudor domain containing 3	5
208113_x_at	poly(A) binding protein, cytoplasmic 3 /// poly(A) binding protein, cytoplasmic 3	5
208290_s_at	eukaryotic translation initiation factor 5	5
208306_x_at	Major histocompatibility complex, class II, DR beta 1	5
208374_s_at	capping protein (actin filament) muscle Z-line, alpha 1	5
208478_s_at	BCL2-associated X protein	5
208517_x_at	basic transcription factor 3	5
208591_s_at	phosphodiesterase 3B, cGMP-inhibited	5
208598_s_at	HECT, UBA and WWE domain containing 1	5
208610_s_at	serine/arginine repetitive matrix 2	5
208616_s_at	protein tyrosine phosphatase type IVA, member 2	5
208620_at	poly(rC) binding protein 1	5
208624_s_at	eukaryotic translation initiation factor 4 gamma, 1	5
208627_s_at	Y box binding protein 1	5
208628_s_at	Y box binding protein 1	5
208635_x_at	nascent-polypeptide-associated complex alpha polypeptide	5
208645_s_at	ribosomal protein S14	5
208652_at	protein phosphatase 2 (formerly 2A), catalytic subunit, alpha isoform	5
208656_s_at	cyclin I	5
208675_s_at	dolichyl-diphosphooligosaccharide-protein glycosyltransferase	5
208679_s_at	actin related protein 2/3 complex, subunit 2, 34kDa	5
208680_at	peroxiredoxin 1	5
208683_at	calpain 2, (m/II) large subunit	5
208687_x_at	heat shock 70kDa protein 8	5
208689_s_at	ribophorin II	5
208692_at	ribosomal protein S3 /// structural maintenance of chromosomes 1B	5
208697_s_at	eukaryotic translation initiation factor 3, subunit 6 48kDa	5
208700_s_at	transketolase (Wernicke-Korsakoff syndrome)	5
208705_s_at	eukaryotic translation initiation factor 5	5
208709_s_at	nardilysin (N-arginine dibasic convertase)	5
208721_s_at	anaphase promoting complex subunit 5	5
208722_s_at	anaphase promoting complex subunit 5	5
208724_s_at	RAB1A, member RAS oncogene family	5
208726_s_at	eukaryotic translation initiation factor 2, subunit 2 beta, 38kDa	5
208727_s_at	cell division cycle 42 (GTP binding protein, 25kDa)	5
208730_x_at	RAB2, member RAS oncogene family	5
208734_x_at	RAB2, member RAS oncogene family	5
208738_x_at	SMT3 suppressor of mif two 3 homolog 2 (S. cerevisiae) /// similar to SMT3 suppressor of mif two 3 homolog 2 pseudogene /// similar to SMT3 suppressor of mif two 3 homolog 2 pseudogene	5
208742_s_at	Sin3A-associated protein, 18kDa	5
208746_x_at	ATP synthase, H+ transporting, mitochondrial F0 complex, subunit G	5
208750_s_at	ADP-ribosylation factor 1	5
208752_x_at	nucleosome assembly protein 1-like 1	5
208755_x_at	H3 histone, family 3A /// H3 histone, family 3A pseudogene	5
208756_at	eukaryotic translation initiation factor 3, subunit 2 beta, 36kDa	5
208765_s_at	heterogeneous nuclear ribonucleoprotein R	5
208766_s_at	heterogeneous nuclear ribonucleoprotein R	5
208771_s_at	leukotriene A4 hydrolase	5
208773_s_at	ankyrin repeat and KH domain containing 1 /// MASK-4E-BP3 alternate reading frame gene	5
208775_at	exportin 1 (CRM1 homolog, yeast)	5
208777_s_at	proteasome (prosome, macropain) 26S subunit, non-ATPase, 11	5
208780_x_at	VAMP (vesicle-associated membrane protein)-associated protein A, 33kDa	5
208781_x_at	sorting nexin 3	5
208799_at	proteasome (prosome, macropain) subunit, beta type, 5	5
208805_at	proteasome (prosome, macropain) subunit, alpha type, 6	5
208824_x_at	PCTAIRE protein kinase 1	5
208826_x_at	histidine triad nucleotide binding protein 1	5
208830_s_at	suppressor of Ty 6 homolog (S. cerevisiae)	5
208835_s_at	cisplatin resistance-associated overexpressed protein	5
208841_s_at	GTPase activating protein (SH3 domain) binding protein 2	5
208845_at	voltage-dependent anion channel 3	5
208846_s_at	inositol 1,4,5-triphosphate receptor, type 2 /// voltage-dependent anion channel 3	5
208856_x_at	ribosomal protein, large, P0	5
208861_s_at	alpha thalassemia/mental retardation syndrome X-linked (RAD54 homolog, S. cerevisiae) /// similar to transcriptional regulator ATRX isoform 1	5
208863_s_at	splicing factor, arginine/serine-rich 1 (splicing factor 2, alternate splicing factor)	5
208870_x_at	ATP synthase, H+ transporting, mitochondrial F1 complex, gamma polypeptide 1	5
208872_s_at	receptor accessory protein 5	5
208891_at	dual specificity phosphatase 6	5
208900_s_at	topoisomerase (DNA) I	5
208901_s_at	topoisomerase (DNA) I	5
208909_at	ubiquinol-cytochrome c reductase, Rieske iron-sulfur polypeptide 1	5
208942_s_at	translocation protein 1	5
208943_s_at	translocation protein 1	5
208945_s_at	beclin 1 (coiled-coil, myosin-like BCL2 interacting protein)	5
208959_s_at	thioredoxin domain containing 4 (endoplasmic reticulum)	5
208970_s_at	SMAD family member 3 /// uroporphyrinogen decarboxylase	5
208977_x_at	tubulin, beta 2C	5
208979_at	nuclear receptor coactivator 6	5
208980_s_at	ubiquitin C	5
208986_at	transcription factor 12 (HTF4, helix-loop-helix transcription factors 4)	5
208992_s_at	signal transducer and activator of transcription 3 (acute-phase response factor)	5
208994_s_at	peptidylprolyl isomerase G (cyclophilin G)	5
209008_x_at	keratin 8 /// keratin 8	5
209009_at	esterase D/formylglutathione hydrolase	5
209014_at	melanoma antigen family D, 1	5
209022_at	stromal antigen 2	5
209023_s_at	stromal antigen 2	5
209026_x_at	tubulin, beta	5
209027_s_at	abl-interactor 1	5
209030_s_at	immunoglobulin superfamily, member 4	5
209031_at	Immunoglobulin superfamily, member 4	5
209033_s_at	dual-specificity tyrosine-(Y)-phosphorylation regulated kinase 1A	5
209069_s_at	H3 histone, family 3B (H3.3B)	5
209080_x_at	thioredoxin-like 2	5
209088_s_at	ubinuclein 1	5
209089_at	RAB5A, member RAS oncogene family	5
209091_s_at	SH3-domain GRB2-like endophilin B1	5
209118_s_at	tubulin, alpha 3	5
209120_at	nuclear receptor subfamily 2, group F, member 2	5
209124_at	myeloid differentiation primary response gene (88)	5
209141_at	ubiquitin-conjugating enzyme E2G 1 (UBC7 homolog, yeast)	5
209142_s_at	ubiquitin-conjugating enzyme E2G 1 (UBC7 homolog, yeast)	5
209158_s_at	pleckstrin homology, Sec7 and coiled-coil domains 2 (cytohesin-2)	5
209186_at	ATPase, Ca++ transporting, cardiac muscle, slow twitch 2	5
209193_at	pim-1 oncogene /// pim-1 oncogene	5
209214_s_at	Ewing sarcoma breakpoint region 1	5
209226_s_at	transportin 1	5
209233_at	EMG1 nucleolar protein homolog (S. cerevisiae)	5
209251_x_at	tubulin, alpha 6	5
209281_s_at	ATPase, Ca++ transporting, plasma membrane 1	5
209289_at	nuclear factor I/B	5
209290_s_at	nuclear factor I/B	5
209312_x_at	major histocompatibility complex, class II, DR beta 1 /// major histocompatibility complex, class II, DR beta 1 /// hypothetical protein LOC730415 /// hypothetical protein LOC730415	5
209330_s_at	heterogeneous nuclear ribonucleoprotein D (AU-rich element RNA binding protein 1, 37kDa)	5
209348_s_at	v-maf musculoaponeurotic fibrosarcoma oncogene homolog (avian)	5
209357_at	Cbp/p300-interacting transactivator, with Glu/Asp-rich carboxy-terminal domain, 2	5
209363_s_at	SRB7 suppressor of RNA polymerase B homolog (yeast)	5
209377_s_at	high mobility group nucleosomal binding domain 3	5
209388_at	poly(A) polymerase alpha	5
209409_at	growth factor receptor-bound protein 10	5
209423_s_at	PHD finger protein 20	5
209427_at	smoothelin	5
209438_at	phosphorylase kinase, alpha 2 (liver)	5
209452_s_at	vesicle transport through interaction with t-SNAREs homolog 1B (yeast)	5
209475_at	ubiquitin specific peptidase 15	5
209488_s_at	RNA binding protein with multiple splicing	5
209490_s_at	palmitoyl-protein thioesterase 2	5
209510_at	ring finger protein 139	5
209533_s_at	phospholipase A2-activating protein	5
209563_x_at	calmodulin 1 (phosphorylase kinase, delta)	5
209572_s_at	embryonic ectoderm development	5
209608_s_at	acetyl-Coenzyme A acetyltransferase 2 (acetoacetyl Coenzyme A thiolase)	5
209669_s_at	SERPINE1 mRNA binding protein 1	5
209725_at	UTP20, small subunit (SSU) processome component, homolog (yeast) /// similar to Down-regulated in metastasis protein (Key-1A6 protein) (Novel nucleolar protein 73) (NNP73)	5
209751_s_at	trafficking protein particle complex 2 /// spondyloepiphyseal dysplasia, late, pseudogene	5
209753_s_at	thymopoietin	5
209758_s_at	microfibrillar associated protein 5	5
209799_at	protein kinase, AMP-activated, alpha 1 catalytic subunit	5
209807_s_at	nuclear factor I/X (CCAAT-binding transcription factor)	5
209808_x_at	inhibitor of growth family, member 1	5
209822_s_at	very low density lipoprotein receptor	5
209833_at	CASP2 and RIPK1 domain containing adaptor with death domain	5
209841_s_at	leucine rich repeat neuronal 3	5
209868_s_at	RNA binding motif, single stranded interacting protein 1	5
209873_s_at	plakophilin 3	5
209898_x_at	intersectin 2	5
209911_x_at	histone cluster 1, H2bd	5
209927_s_at	chromosome 1 open reading frame 77	5
209945_s_at	glycogen synthase kinase 3 beta	5
209947_at	ubiquitin associated protein 2-like	5
210011_s_at	Ewing sarcoma breakpoint region 1	5
210012_s_at	Ewing sarcoma breakpoint region 1	5
210014_x_at	isocitrate dehydrogenase 3 (NAD+) beta	5
210024_s_at	ubiquitin-conjugating enzyme E2E 3 (UBC4/5 homolog, yeast)	5
210088_x_at	myosin, light chain 4, alkali; atrial, embryonic	5
210105_s_at	FYN oncogene related to SRC, FGR, YES	5
210183_x_at	gb:AF112222.1 /DB_XREF=gi:6563229 /FEA=FLmRNA /CNT=14 /TID=Hs.44499.1 /TIER=FL /STK=0 /UG=Hs.44499 /LL=5411 /UG_GENE=PNN /DEF=Homo sapiens nuclear protein SDK3 mRNA, complete cds. /PROD=nuclear protein SDK3 /FL=gb:AF112222.1	5
210208_x_at	HLA-B associated transcript 3	5
210213_s_at	integrin beta 4 binding protein	5
210242_x_at	5,10-methenyltetrahydrofolate synthetase (5-formyltetrahydrofolate cyclo-ligase)	5
210257_x_at	cullin 4B	5
210275_s_at	zinc finger, AN1-type domain 5	5
210301_at	xanthine dehydrogenase	5
210317_s_at	tyrosine 3-monooxygenase/tryptophan 5-monooxygenase activation protein, epsilon polypeptide	5
210338_s_at	heat shock 70kDa protein 8	5
210395_x_at	myosin, light chain 4, alkali; atrial, embryonic	5
210414_at	fibronectin leucine rich transmembrane protein 1	5
210427_x_at	annexin A2	5
210434_x_at	jumping translocation breakpoint	5
210453_x_at	ATP synthase, H+ transporting, mitochondrial F0 complex, subunit G	5
210466_s_at	SERPINE1 mRNA binding protein 1	5
210501_x_at	eukaryotic translation initiation factor 3, subunit 12	5
210512_s_at	vascular endothelial growth factor A	5
210513_s_at	vascular endothelial growth factor A	5
210527_x_at	tubulin, alpha 2	5
210554_s_at	C-terminal binding protein 2	5
210574_s_at	nuclear distribution gene C homolog (A. nidulans)	5
210592_s_at	spermidine/spermine N1-acetyltransferase 1	5
210639_s_at	ATG5 autophagy related 5 homolog (S. cerevisiae)	5
210681_s_at	ubiquitin specific peptidase 15	5
210759_s_at	proteasome (prosome, macropain) subunit, alpha type, 1	5
210854_x_at	solute carrier family 6 (neurotransmitter transporter, creatine), member 8	5
210907_s_at	programmed cell death 10	5
210912_x_at	glutathione S-transferase M4	5
210927_x_at	jumping translocation breakpoint	5
210949_s_at	eukaryotic translation initiation factor 3, subunit 8, 110kDa /// similar to eukaryotic translation initiation factor 3, subunit 8, 110kDa	5
210968_s_at	reticulon 4	5
210976_s_at	phosphofructokinase, muscle	5
210987_x_at	tropomyosin 1 (alpha)	5
211015_s_at	heat shock 70kDa protein 4	5
211047_x_at	adaptor-related protein complex 2, sigma 1 subunit /// adaptor-related protein complex 2, sigma 1 subunit	5
211058_x_at	alpha tubulin /// alpha tubulin	5
211066_x_at	protocadherin gamma subfamily C, 3 /// protocadherin gamma subfamily C, 3 /// protocadherin gamma subfamily B, 4 /// protocadherin gamma subfamily B, 4 /// protocadherin gamma subfamily A, 8 /// protocadherin gamma subfamily A, 8 /// protocadherin gamma su	5
211072_x_at	alpha tubulin /// alpha tubulin	5
211074_at	folate receptor 1 (adult) /// folate receptor 1 (adult)	5
211115_x_at	survival of motor neuron protein interacting protein 1	5
211136_s_at	cleft lip and palate associated transmembrane protein 1	5
211185_s_at	splicing factor 3b, subunit 1, 155kDa	5
211204_at	malic enzyme 1, NADP(+)-dependent, cytosolic	5
211208_s_at	calcium/calmodulin-dependent serine protein kinase (MAGUK family)	5
211257_x_at	zinc finger protein 638	5
211296_x_at	ubiquitin C	5
211304_x_at	potassium inwardly-rectifying channel, subfamily J, member 5	5
211318_s_at	RAE1 RNA export 1 homolog (S. pombe)	5
211337_s_at	gamma tubulin ring complex protein (76p gene)	5
211342_x_at	mediator of RNA polymerase II transcription, subunit 12 homolog (S. cerevisiae)	5
211345_x_at	eukaryotic translation elongation factor 1 gamma /// similar to Elongation factor 1-gamma (EF-1-gamma) (eEF-1B gamma)	5
211378_x_at	peptidylprolyl isomerase A (cyclophilin A)	5
211416_x_at	gamma-glutamyltransferase-like activity 4	5
211475_s_at	BCL2-associated athanogene	5
211487_x_at	ribosomal protein S17	5
211503_s_at	RAB14, member RAS oncogene family	5
211504_x_at	Rho-associated, coiled-coil containing protein kinase 2	5
211509_s_at	reticulon 4	5
211519_s_at	kinesin family member 2C	5
211541_s_at	dual-specificity tyrosine-(Y)-phosphorylation regulated kinase 1A	5
211542_x_at	ribosomal protein S10	5
211546_x_at	synuclein, alpha (non A4 component of amyloid precursor)	5
211551_at	epidermal growth factor receptor (erythroblastic leukemia viral (v-erb-b) oncogene homolog, avian)	5
211561_x_at	mitogen-activated protein kinase 14	5
211623_s_at	fibrillarin /// fibrillarin	5
211630_s_at	glutathione synthetase /// glutathione synthetase	5
211662_s_at	voltage-dependent anion channel 2 /// voltage-dependent anion channel 2	5
211666_x_at	ribosomal protein L3 /// ribosomal protein L3	5
211710_x_at	ribosomal protein L4 /// ribosomal protein L4	5
211711_s_at	phosphatase and tensin homolog (mutated in multiple advanced cancers 1) /// phosphatase and tensin homolog (mutated in multiple advanced cancers 1)	5
211714_x_at	tubulin, beta /// tubulin, beta	5
211720_x_at	ribosomal protein, large, P0 /// ribosomal protein, large, P0	5
211750_x_at	tubulin, alpha 6 /// tubulin, alpha 6	5
211765_x_at	peptidylprolyl isomerase A (cyclophilin A) /// peptidylprolyl isomerase A (cyclophilin A)	5
211784_s_at	splicing factor, arginine/serine-rich 1 (splicing factor 2, alternate splicing factor) /// splicing factor, arginine/serine-rich 1 (splicing factor 2, alternate splicing factor)	5
211787_s_at	eukaryotic translation initiation factor 4A, isoform 1 /// eukaryotic translation initiation factor 4A, isoform 1	5
211792_s_at	cyclin-dependent kinase inhibitor 2C (p18, inhibits CDK4)	5
211800_s_at	ubiquitin specific peptidase 4 (proto-oncogene)	5
211804_s_at	cyclin-dependent kinase 2 /// beta-carotene dioxygenase 2	5
211858_x_at	GNAS complex locus	5
211927_x_at	eukaryotic translation elongation factor 1 gamma /// similar to Elongation factor 1-gamma (EF-1-gamma) (eEF-1B gamma)	5
211931_s_at	heterogeneous nuclear ribonucleoprotein A3 pseudogene 1 /// heterogeneous nuclear ribonucleoprotein A3	5
211936_at	heat shock 70kDa protein 5 (glucose-regulated protein, 78kDa)	5
211939_x_at	basic transcription factor 3	5
211940_x_at	H3 histone, family 3A /// H3 histone, family 3A pseudogene /// similar to H3 histone, family 3B /// similar to H3 histone, family 3B	5
211943_x_at	tumor protein, translationally-controlled 1	5
211946_s_at	BAT2 domain containing 1	5
211950_at	zinc finger, UBR1 type 1	5
211955_at	RAN binding protein 5	5
211956_s_at	eukaryotic translation initiation factor 1	5
211960_s_at	RAB7, member RAS oncogene family	5
211978_x_at	peptidylprolyl isomerase A (cyclophilin A)	5
211993_at	WNK lysine deficient protein kinase 1 /// WNK lysine deficient protein kinase 1	5
211995_x_at	actin, gamma 1	5
211997_x_at	H3 histone, family 3B (H3.3B)	5
211999_at	H3 histone, family 3B (H3.3B)	5
212005_at	gb:AL582808 /DB_XREF=gi:12951159 /DB_XREF=AL582808 /CLONE=CS0DL008YF05 (3 prime) /FEA=mRNA /CNT=309 /TID=Hs.226770.0 /TIER=Stack /STK=50 /UG=Hs.226770 /LL=26099 /UG_GENE=DKFZP566C0424 /UG_TITLE=DKFZP566C0424 protein	5
212016_s_at	polypyrimidine tract binding protein 1	5
212026_s_at	exocyst complex component 7	5
212027_at	RNA binding motif protein 25	5
212041_at	ATPase, H+ transporting, lysosomal 38kDa, V0 subunit d1	5
212065_s_at	thyroid hormone receptor, beta (erythroblastic leukemia viral (v-erb-a) oncogene homolog 2, avian) /// ubiquitin specific peptidase 34	5
212066_s_at	ubiquitin specific peptidase 34	5
212071_s_at	spectrin, beta, non-erythrocytic 1	5
212082_s_at	myosin, light chain 6, alkali, smooth muscle and non-muscle	5
212086_x_at	lamin A/C	5
212099_at	ras homolog gene family, member B	5
212102_s_at	karyopherin alpha 6 (importin alpha 7)	5
212132_at	LSM14A, SCD6 homolog A (S. cerevisiae)	5
212137_at	La ribonucleoprotein domain family, member 1	5
212152_x_at	AT rich interactive domain 1A (SWI-like)	5
212176_at	chromosome 6 open reading frame 111	5
212191_x_at	ribosomal protein L13	5
212194_s_at	transmembrane 9 superfamily protein member 4	5
212208_at	thyroid hormone receptor associated protein 2	5
212211_at	ankyrin repeat domain 17	5
212233_at	3'UTR of hypothetical protein (ORF1)	5
212237_at	additional sex combs like 1 (Drosophila)	5
212238_at	additional sex combs like 1 (Drosophila)	5
212242_at	tubulin, alpha 1	5
212250_at	metadherin	5
212251_at	metadherin	5
212257_s_at	SWI/SNF related, matrix associated, actin dependent regulator of chromatin, subfamily a, member 2	5
212261_at	trinucleotide repeat containing 15	5
212263_at	quaking homolog, KH domain RNA binding (mouse)	5
212264_s_at	wings apart-like homolog (Drosophila)	5
212265_at	quaking homolog, KH domain RNA binding (mouse)	5
212266_s_at	splicing factor, arginine/serine-rich 5	5
212270_x_at	ribosomal protein L17	5
212273_x_at	fibrinogen beta chain /// GNAS complex locus	5
212284_x_at	tumor protein, translationally-controlled 1	5
212318_at	transportin 3	5
212359_s_at	KIAA0913	5
212365_at	myosin IB	5
212382_at	Transcription factor 4	5
212383_at	ATPase, H+ transporting, lysosomal V0 subunit a1	5
212386_at	CDNA FLJ11918 fis, clone HEMBB1000272	5
212391_x_at	ribosomal protein S3A	5
212445_s_at	neural precursor cell expressed, developmentally down-regulated 4-like	5
212452_x_at	MYST histone acetyltransferase (monocytic leukemia) 4	5
212454_x_at	Heterogeneous nuclear ribonucleoprotein D-like	5
212461_at	antizyme inhibitor 1	5
212470_at	sperm associated antigen 9	5
212481_s_at	tropomyosin 4	5
212483_at	Nipped-B homolog (Drosophila)	5
212486_s_at	FYN oncogene related to SRC, FGR, YES	5
212503_s_at	DIP2 disco-interacting protein 2 homolog C (Drosophila)	5
212506_at	phosphatidylinositol binding clathrin assembly protein	5
212507_at	transmembrane protein 131	5
212514_x_at	DEAD (Asp-Glu-Ala-Asp) box polypeptide 3, X-linked	5
212515_s_at	DEAD (Asp-Glu-Ala-Asp) box polypeptide 3, X-linked	5
212529_at	LSM12 homolog (S. cerevisiae)	5
212537_x_at	ribosomal protein L17	5
212539_at	chromodomain helicase DNA binding protein 1-like	5
212570_at	endonuclease domain containing 1	5
212578_x_at	ribosomal protein S17	5
212595_s_at	DAZ associated protein 2	5
212607_at	v-akt murine thymoma viral oncogene homolog 3 (protein kinase B, gamma)	5
212635_at	CDNA FLJ31107 fis, clone IMR322000152	5
212636_at	quaking homolog, KH domain RNA binding (mouse)	5
212638_s_at	WW domain containing E3 ubiquitin protein ligase 1	5
212639_x_at	alpha tubulin	5
212660_at	PHD finger protein 15	5
212661_x_at	peptidylprolyl isomerase A (cyclophilin A)	5
212665_at	TCDD-inducible poly(ADP-ribose) polymerase	5
212669_at	calcium/calmodulin-dependent protein kinase (CaM kinase) II gamma	5
212674_s_at	DEAH (Asp-Glu-Ala-His) box polypeptide 30	5
212704_at	zinc finger, CCHC domain containing 11	5
212716_s_at	eukaryotic translation initiation factor 3, subunit 12	5
212718_at	poly(A) polymerase alpha	5
212729_at	discs, large homolog 3 (neuroendocrine-dlg, Drosophila)	5
212742_at	zinc finger protein 364	5
212754_s_at	MON2 homolog (S. cerevisiae)	5
212756_s_at	ubiquitin protein ligase E3 component n-recognin 2	5
212763_at	calmodulin regulated spectrin-associated protein 1-like 1	5
212773_s_at	translocase of outer mitochondrial membrane 20 homolog (yeast)	5
212774_at	zinc finger protein 238	5
212781_at	retinoblastoma binding protein 6	5
212784_at	capicua homolog (Drosophila)	5
212790_x_at	ribosomal protein L13a	5
212794_s_at	KIAA1033	5
212863_x_at	C-terminal binding protein 1	5
212867_at	CDNA clone IMAGE:5314178 /// CDNA clone IMAGE:5314178	5
212869_x_at	tumor protein, translationally-controlled 1	5
212884_x_at	Translocase of outer mitochondrial membrane 40 homolog (yeast)	5
212896_at	superkiller viralicidic activity 2-like 2 (S. cerevisiae)	5
212930_at	ATPase, Ca++ transporting, plasma membrane 1	5
212955_s_at	ribosomal protein SA /// polymerase (RNA) II (DNA directed) polypeptide I, 14.5kDa	5
212967_x_at	nucleosome assembly protein 1-like 1	5
213029_at	nuclear factor I/B	5
213033_s_at	nuclear factor I/B	5
213080_x_at	ribosomal protein L5	5
213086_s_at	casein kinase 1, alpha 1	5
213102_at	ARP3 actin-related protein 3 homolog (yeast)	5
213125_at	olfactomedin-like 2B	5
213134_x_at	BTG family, member 3	5
213136_at	protein tyrosine phosphatase, non-receptor type 2	5
213151_s_at	septin 7	5
213158_at	Homo sapiens, clone IMAGE:4214654, mRNA	5
213165_at	centrosomal protein 350kDa	5
213175_s_at	small nuclear ribonucleoprotein polypeptides B and B1	5
213179_at	gb:BG289914 /DB_XREF=gi:13046183 /DB_XREF=602381329F1 /CLONE=IMAGE:4499023 /FEA=EST /CNT=70 /TID=Hs.293687.0 /TIER=Stack /STK=34 /UG=Hs.293687 /UG_TITLE=ESTs	5
213187_x_at	ferritin, light polypeptide	5
213198_at	activin A receptor, type IB	5
213254_at	trinucleotide repeat containing 6B	5
213281_at	Jun oncogene	5
213300_at	hypothetical protein LOC23130	5
213305_s_at	protein phosphatase 2, regulatory subunit B (B56), gamma isoform	5
213318_s_at	HLA-B associated transcript 3	5
213344_s_at	H2A histone family, member X	5
213347_x_at	ribosomal protein S4, X-linked	5
213356_x_at	heterogeneous nuclear ribonucleoprotein A1 /// heterogeneous nuclear ribonucleoprotein A1-like /// heterogeneous nuclear ribonucleoprotein A1 pseudogene 4 /// similar to Heterogeneous nuclear ribonucleoprotein A1 (Helix-destabilizing protein) (Single-stran	5
213359_at	Heterogeneous nuclear ribonucleoprotein D (AU-rich element RNA binding protein 1, 37kDa)	5
213366_x_at	ATP synthase, H+ transporting, mitochondrial F1 complex, gamma polypeptide 1	5
213376_at	zinc finger and BTB domain containing 1	5
213377_x_at	ribosomal protein S12	5
213399_x_at	ribophorin II	5
213414_s_at	ribosomal protein S19	5
213446_s_at	IQ motif containing GTPase activating protein 1	5
213470_s_at	heterogeneous nuclear ribonucleoprotein H1 (H)	5
213476_x_at	tubulin, beta 3	5
213477_x_at	eukaryotic translation elongation factor 1 alpha 1	5
213491_x_at	ribophorin II	5
213507_s_at	karyopherin (importin) beta 1	5
213513_x_at	actin related protein 2/3 complex, subunit 2, 34kDa	5
213538_at	SON DNA binding protein	5
213540_at	hydroxysteroid (17-beta) dehydrogenase 8	5
213571_s_at	eukaryotic translation initiation factor 4E family member 2	5
213574_s_at	Karyopherin (importin) beta 1	5
213583_x_at	eukaryotic translation elongation factor 1 alpha 1 /// similar to Elongation FacTor family member (eft-4) /// similar to eukaryotic translation elongation factor 1 alpha 1 /// similar to Elongation FacTor family member (eft-4) /// similar to eukaryotic tra	5
213594_x_at	FUS interacting protein (serine/arginine-rich) 1 /// similar to FUS interacting protein (serine-arginine rich) 1 /// similar to FUS-interacting serine-arginine-rich protein 1 (TLS-associated protein with Ser-Arg repeats) (TLS-associated protein with SR rep	5
213614_x_at	eukaryotic translation elongation factor 1 alpha 1	5
213622_at	collagen, type IX, alpha 2	5
213629_x_at	metallothionein 1F (functional)	5
213646_x_at	alpha tubulin	5
213649_at	splicing factor, arginine/serine-rich 7, 35kDa	5
213655_at	Platelet-activating factor acetylhydrolase, isoform Ib, alpha subunit 45kDa	5
213687_s_at	ribosomal protein L35a	5
213694_at	round spermatid basic protein 1	5
213702_x_at	N-acylsphingosine amidohydrolase (acid ceramidase) 1	5
213705_at	CDNA FLJ30007 fis, clone 3NB692000012	5
213726_x_at	tubulin, beta 2C	5
213735_s_at	cytochrome c oxidase subunit Vb	5
213738_s_at	ATP synthase, H+ transporting, mitochondrial F1 complex, alpha subunit 1, cardiac muscle	5
213746_s_at	filamin A, alpha (actin binding protein 280)	5
213775_x_at	zinc finger protein 638	5
213828_x_at	H3 histone, family 3A /// H3 histone, family 3A pseudogene /// similar to H3 histone, family 3B /// similar to H3 histone, family 3B	5
213843_x_at	solute carrier family 6 (neurotransmitter transporter, creatine), member 8	5
213844_at	homeobox A5	5
213860_x_at	casein kinase 1, alpha 1	5
213864_s_at	nucleosome assembly protein 1-like 1	5
213872_at	Chromosome 6 open reading frame 62	5
213879_at	Transcribed locus	5
213881_x_at	SMT3 suppressor of mif two 3 homolog 2 (S. cerevisiae)	5
213885_at	tripartite motif-containing 3	5
213891_s_at	CDNA FLJ11918 fis, clone HEMBB1000272	5
213911_s_at	H2A histone family, member Z	5
213941_x_at	ribosomal protein S7	5
213943_at	twist homolog 1 (acrocephalosyndactyly 3; Saethre-Chotzen syndrome) (Drosophila)	5
213980_s_at	C-terminal binding protein 1	5
214007_s_at	twinfilin, actin-binding protein, homolog 1 (Drosophila)	5
214093_s_at	far upstream element (FUSE) binding protein 1	5
214121_x_at	PDZ and LIM domain 7 (enigma)	5
214167_s_at	ribosomal protein, large, P0 /// similar to ribosomal protein P0	5
214212_x_at	pleckstrin homology domain containing, family C (with FERM domain) member 1	5
214222_at	dynein, axonemal, heavy chain 7	5
214224_s_at	protein (peptidylprolyl cis/trans isomerase) NIMA-interacting, 4 (parvulin)	5
214246_x_at	misshapen-like kinase 1 (zebrafish)	5
214268_s_at	myotubularin related protein 4	5
214288_s_at	proteasome (prosome, macropain) subunit, beta type, 1 /// X antigen family, member 3	5
214305_s_at	splicing factor 3b, subunit 1, 155kDa	5
214334_x_at	DAZ associated protein 2	5
214336_s_at	coatomer protein complex, subunit alpha	5
214383_x_at	kelch domain containing 3	5
214394_x_at	eukaryotic translation elongation factor 1 delta (guanine nucleotide exchange protein) /// similar to Elongation factor 1-delta (EF-1-delta) (Antigen NY-CO-4)	5
214414_x_at	hemoglobin, alpha 2 /// hemoglobin, alpha 2	5
214431_at	guanine monphosphate synthetase	5
214487_s_at	RAP2A, member of RAS oncogene family /// RAP2B, member of RAS oncogene family	5
214500_at	H2A histone family, member Y	5
214501_s_at	toll-like receptor 4 /// H2A histone family, member Y	5
214543_x_at	quaking homolog, KH domain RNA binding (mouse)	5
214548_x_at	GNAS complex locus	5
214550_s_at	transportin 3	5
214582_at	phosphodiesterase 3B, cGMP-inhibited	5
214674_at	ubiquitin specific peptidase 19	5
214684_at	MADS box transcription enhancer factor 2, polypeptide A (myocyte enhancer factor 2A)	5
214710_s_at	cyclin B1	5
214726_x_at	adducin 1 (alpha)	5
214743_at	cut-like 1, CCAAT displacement protein (Drosophila)	5
214752_x_at	filamin A, alpha (actin binding protein 280)	5
214761_at	zinc finger protein 423	5
214789_x_at	splicing factor, arginine/serine-rich 2B	5
214792_x_at	vesicle-associated membrane protein 2 (synaptobrevin 2)	5
214869_x_at	GTPase activating protein and VPS9 domains 1	5
214882_s_at	splicing factor, arginine/serine-rich 2	5
214911_s_at	bromodomain containing 2	5
214923_at	ATPase, H+ transporting, lysosomal 34kDa, V1 subunit D	5
214938_x_at	high-mobility group box 1	5
214953_s_at	amyloid beta (A4) precursor protein (peptidase nexin-II, Alzheimer disease)	5
214959_s_at	apoptosis inhibitor 5	5
214988_s_at	SON DNA binding protein	5
215076_s_at	collagen, type III, alpha 1 (Ehlers-Danlos syndrome type IV, autosomal dominant)	5
215127_s_at	RNA binding motif, single stranded interacting protein 1	5
215157_x_at	poly(A) binding protein, cytoplasmic 1	5
215158_s_at	death effector domain containing	5
215221_at	Forkhead box P1	5
215222_x_at	microtubule-actin crosslinking factor 1	5
215236_s_at	phosphatidylinositol binding clathrin assembly protein	5
215452_x_at	SMT3 suppressor of mif two 3 homolog 4 (S. cerevisiae)	5
215498_s_at	mitogen-activated protein kinase kinase 3 /// mitogen-activated protein kinase kinase 3	5
215505_s_at	striatin, calmodulin binding protein 3	5
215511_at	transcription factor 20 (AR1)	5
215698_at	jumonji, AT rich interactive domain 1A	5
215716_s_at	ATPase, Ca++ transporting, plasma membrane 1	5
215773_x_at	poly (ADP-ribose) polymerase family, member 2	5
215780_s_at	SET translocation (myeloid leukemia-associated) /// similar to Protein SET (Phosphatase 2A inhibitor I2PP2A) (I-2PP2A) (Template-activating factor I) (TAF-I) (HLA-DR-associated protein II) (PHAPII) (Inhibitor of granzyme A-activated DNase) (IGAAD) /// simi	5
215794_x_at	glutamate dehydrogenase 2	5
215823_x_at	poly(A) binding protein, cytoplasmic 3 /// poly(A) binding protein, cytoplasmic 1 /// hypothetical LOC341315 /// similar to Polyadenylate-binding protein 1 (Poly(A)-binding protein 1) (PABP 1)	5
215832_x_at	phosphatidylinositol binding clathrin assembly protein	5
215963_x_at	similar to ribosomal protein L3 isoform a	5
216018_at	ring finger protein 5	5
216025_x_at	cytochrome P450, family 2, subfamily C, polypeptide 19 /// cytochrome P450, family 2, subfamily C, polypeptide 9	5
216032_s_at	ERGIC and golgi 3	5
216054_x_at	myosin, light chain 4, alkali; atrial, embryonic	5
216071_x_at	mediator of RNA polymerase II transcription, subunit 12 homolog (S. cerevisiae)	5
216091_s_at	beta-transducin repeat containing	5
216205_s_at	mitofusin 2	5
216248_s_at	nuclear receptor subfamily 4, group A, member 2	5
216251_s_at	tubulin tyrosine ligase-like family, member 12	5
216266_s_at	ADP-ribosylation factor guanine nucleotide-exchange factor 1(brefeldin A-inhibited)	5
216295_s_at	clathrin, light chain (Lca)	5
216308_x_at	glyoxylate reductase/hydroxypyruvate reductase	5
216323_x_at	alpha-tubulin isotype H2-alpha	5
216342_x_at	similar to 40S ribosomal protein S4, X isoform /// similar to 40S ribosomal protein S4, X isoform	5
216348_at	ribosomal protein S17 /// similar to 40S ribosomal protein S17	5
216405_at	lectin, galactoside-binding, soluble, 1 (galectin 1)	5
216437_at	Enhancer of polycomb homolog 1 (Drosophila)	5
216438_s_at	thymosin, beta 4, X-linked /// thymosin-like 3	5
216483_s_at	chromosome 19 open reading frame 10	5
216484_x_at	Hepatoma-derived growth factor (high-mobility group protein 1-like)	5
216505_x_at	ribosomal protein S10 /// similar to ribosomal protein S10 /// ribosomal protein S10 pseudogene 3 /// similar to ribosomal protein S10 /// similar to 40S ribosomal protein S10 /// similar to 40S ribosomal protein S10 /// similar to 40S ribosomal protein S1	5
216515_x_at	prothymosin, alpha (gene sequence 28) /// similar to prothymosin, alpha (gene sequence 28)	5
216520_s_at	tumor protein, translationally-controlled 1	5
216521_s_at	BRCA1/BRCA2-containing complex, subunit 3	5
216540_at	T cell receptor alpha locus	5
216551_x_at	phospholipase C, gamma 1 /// copine family member IX	5
216582_at	gb:AL021808 /DB_XREF=gi:3395513 /FEA=DNA_3 /CNT=2 /TID=Hs.247805.0 /TIER=ConsEnd /STK=0 /UG=Hs.247805 /UG_TITLE=Human DNA sequence from clone 24o18 on chromosome 6p21.31-22.2 Contains zinc finger protein pseudogene, VNO-type olfactory receptor pseudogene,	5
216678_at	intraflagellar transport 122 homolog (Chlamydomonas)	5
216809_at	cylicin, basic protein of sperm head cytoskeleton 1	5
216976_s_at	RYK receptor-like tyrosine kinase	5
216988_s_at	protein tyrosine phosphatase type IVA, member 2	5
216993_s_at	collagen, type XI, alpha 2	5
217097_s_at	putative homeodomain transcription factor 2	5
217114_at	similar to U5 snRNP-specific protein, 200 kDa	5
217117_x_at	mucin 3A, cell surface associated	5
217140_s_at	voltage-dependent anion channel 1	5
217196_s_at	calmodulin regulated spectrin-associated protein 1-like 1	5
217205_at	Coiled-coil domain containing 129	5
217256_x_at	similar to large subunit ribosomal protein L36a /// similar to large subunit ribosomal protein L36a /// similar to large subunit ribosomal protein L36a /// similar to large subunit ribosomal protein L36a /// similar to large subunit ribosomal protein L36a	5
217266_at	ribosomal protein L15 /// similar to ribosomal protein L15 /// similar to ribosomal protein L15 /// similar to ribosomal protein L15 /// similar to ribosomal protein L15 /// similar to ribosomal protein L15 /// similar to ribosomal protein L15 /// similar	5
217301_x_at	retinoblastoma binding protein 4	5
217307_at	gb:AF086790.1 /DB_XREF=gi:3600097 /GEN=ACON /FEA=mRNA /CNT=1 /TID=Hs.166002.0 /TIER=ConsEnd /STK=0 /UG=Hs.166002 /DEF=Homo sapiens aconitase precursor (ACON) mRNA, nuclear gene encoding mitochondrial protein, partial cds. /PROD=aconitase precursor	5
217322_x_at	gb:AL024509 /DB_XREF=gi:3947836 /FEA=DNA_2 /CNT=1 /TID=Hs.247781.0 /TIER=ConsEnd /STK=0 /UG=Hs.247781 /UG_TITLE=Human DNA sequence from clone 522P13 on chromosome 6p21.31-22.3. Contains a 60S Ribosomal Protein L21 pseudogene and an HNRNP A3 (Heterogenous N	5
217356_s_at	phosphoglycerate kinase 1	5
217365_at	similar to PRAME family member 6	5
217383_at	Phosphoglycerate kinase 1	5
217430_x_at	collagen, type I, alpha 1	5
217478_s_at	major histocompatibility complex, class II, DM alpha	5
217492_s_at	phosphatase and tensin homolog (mutated in multiple advanced cancers 1) /// phosphatase and tensin homolog (mutated in multiple advanced cancers 1), pseudogene 1 /// similar to Phosphatidylinositol-3,4,5-trisphosphate 3-phosphatase and dual-specificity pro	5
217496_s_at	insulin-degrading enzyme	5
217572_at	gb:AA654586 /DB_XREF=gi:2590740 /DB_XREF=nt04f11.s1 /CLONE=IMAGE:1192173 /FEA=EST /CNT=7 /TID=Hs.325505.0 /TIER=ConsEnd /STK=0 /UG=Hs.325505 /UG_TITLE=ESTs, Moderately similar to HBA_HUMAN HEMOGLOBIN ALPHA CHAI (H.sapiens)	5
217673_x_at	GNAS complex locus	5
217676_at	gb:AA071454 /DB_XREF=gi:1578817 /DB_XREF=zm73c03.s1 /CLONE=IMAGE:531268 /FEA=EST /CNT=4 /TID=Hs.258725.0 /TIER=ConsEnd /STK=3 /UG=Hs.258725 /UG_TITLE=ESTs, Moderately similar to ATPO_HUMAN ATP SYNTHASE OLIGOMYCIN SENSITIVITY CONFERRAL PROTEIN PRECURSOR, MI	5
217683_at	Hemoglobin, gamma A	5
217687_at	adenylate cyclase 2 (brain)	5
217707_x_at	SWI/SNF related, matrix associated, actin dependent regulator of chromatin, subfamily a, member 2	5
217714_x_at	stathmin 1/oncoprotein 18	5
217727_x_at	vacuolar protein sorting 35 homolog (S. cerevisiae)	5
217732_s_at	integral membrane protein 2B	5
217733_s_at	thymosin, beta 10	5
217741_s_at	zinc finger, AN1-type domain 5	5
217742_s_at	WW domain containing adaptor with coiled-coil	5
217746_s_at	programmed cell death 6 interacting protein	5
217749_at	coatomer protein complex, subunit gamma	5
217750_s_at	ubiquitin-conjugating enzyme E2Z (putative)	5
217753_s_at	ribosomal protein S26 /// similar to 40S ribosomal protein S26 /// similar to 40S ribosomal protein S26 /// similar to 40S ribosomal protein S26	5
217756_x_at	small EDRK-rich factor 2	5
217758_s_at	transmembrane 9 superfamily member 3	5
217760_at	tripartite motif-containing 44	5
217768_at	chromosome 14 open reading frame 166	5
217769_s_at	proteasome maturation protein	5
217772_s_at	mitochondrial carrier homolog 2 (C. elegans)	5
217798_at	CCR4-NOT transcription complex, subunit 2	5
217801_at	ATP synthase, H+ transporting, mitochondrial F1 complex, epsilon subunit	5
217811_at	selenoprotein T	5
217812_at	YTH domain family, member 2	5
217832_at	synaptotagmin binding, cytoplasmic RNA interacting protein	5
217833_at	synaptotagmin binding, cytoplasmic RNA interacting protein	5
217834_s_at	synaptotagmin binding, cytoplasmic RNA interacting protein	5
217861_s_at	prolactin regulatory element binding	5
217863_at	protein inhibitor of activated STAT, 1	5
217864_s_at	protein inhibitor of activated STAT, 1	5
217879_at	cell division cycle 27 homolog (S. cerevisiae)	5
217883_at	chromosome 2 open reading frame 25	5
217906_at	kelch domain containing 2	5
217918_at	dynein, light chain, roadblock-type 1	5
217927_at	signal peptidase complex subunit 1 homolog (S. cerevisiae)	5
217938_s_at	potassium channel modulatory factor 1	5
217939_s_at	aftiphilin	5
217959_s_at	trafficking protein particle complex 4	5
217978_s_at	ubiquitin-conjugating enzyme E2Q (putative) 1	5
217982_s_at	mortality factor 4 like 1	5
218003_s_at	FK506 binding protein 3, 25kDa	5
218020_s_at	zinc finger, AN1-type domain 3	5
218026_at	coiled-coil domain containing 56	5
218036_x_at	NMD3 homolog (S. cerevisiae)	5
218048_at	COMM domain containing 3	5
218059_at	zinc finger protein 706	5
218061_at	male-enhanced antigen 1	5
218079_s_at	zinc finger protein 403	5
218097_s_at	CUE domain containing 2	5
218107_at	WD repeat domain 26	5
218117_at	ring-box 1	5
218119_at	translocase of inner mitochondrial membrane 23 homolog (yeast) /// similar to Mitochondrial import inner membrane translocase subunit Tim23	5
218143_s_at	secretory carrier membrane protein 2	5
218159_at	chromosome 20 open reading frame 116	5
218163_at	malignant T cell amplified sequence 1	5
218167_at	archaemetzincins-2	5
218191_s_at	LMBR1 domain containing 1	5
218206_x_at	SCAN domain containing 1	5
218213_s_at	chromosome 11 open reading frame 10	5
218241_at	golgi autoantigen, golgin subfamily a, 5	5
218247_s_at	ring finger and KH domain containing 2	5
218251_at	MID1 interacting protein 1 (gastrulation specific G12 homolog (zebrafish))	5
218254_s_at	SAR1 gene homolog B (S. cerevisiae)	5
218269_at	ribonuclease III, nuclear	5
218287_s_at	eukaryotic translation initiation factor 2C, 1	5
218290_at	pleckstrin homology domain containing, family J member 1	5
218313_s_at	UDP-N-acetyl-alpha-D-galactosamine:polypeptide N-acetylgalactosaminyltransferase 7 (GalNAc-T7)	5
218318_s_at	nemo-like kinase	5
218320_s_at	NADH dehydrogenase (ubiquinone) 1 beta subcomplex, 11, 17.3kDa	5
218367_x_at	ubiquitin specific peptidase 21	5
218381_s_at	U2 small nuclear RNA auxiliary factor 2	5
218382_s_at	U2 small nuclear RNA auxiliary factor 2	5
218386_x_at	ubiquitin specific peptidase 16	5
218389_s_at	anterior pharynx defective 1 homolog A (C. elegans)	5
218398_at	mitochondrial ribosomal protein S30	5
218401_s_at	zinc finger protein 281	5
218422_s_at	RNA binding motif protein 26	5
218423_x_at	vacuolar protein sorting 54 homolog (S. cerevisiae)	5
218482_at	enhancer of yellow 2 homolog (Drosophila)	5
218495_at	ubiquitously-expressed transcript	5
218502_s_at	trichorhinophalangeal syndrome I	5
218506_x_at	cytokine-like nuclear factor n-pac	5
218512_at	WD repeat domain 12	5
218514_at	chromosome 17 open reading frame 71	5
218549_s_at	family with sequence similarity 82, member B	5
218556_at	ORM1-like 2 (S. cerevisiae)	5
218582_at	membrane-associated ring finger (C3HC4) 5	5
218648_at	CREB regulated transcription coactivator 3	5
218668_s_at	RAP2C, member of RAS oncogene family	5
218669_at	RAP2C, member of RAS oncogene family	5
218683_at	polypyrimidine tract binding protein 2	5
218750_at	Josephin domain containing 3	5
218761_at	ring finger protein 111	5
218813_s_at	SH3-domain GRB2-like endophilin B2	5
218819_at	integrator complex subunit 6	5
218830_at	ribosomal protein L26-like 1	5
218852_at	chromosome 14 open reading frame 10	5
218859_s_at	ESF1, nucleolar pre-rRNA processing protein, homolog (S. cerevisiae)	5
218866_s_at	polymerase (RNA) III (DNA directed) polypeptide K, 12.3 kDa	5
218887_at	mitochondrial ribosomal protein L2	5
218917_s_at	AT rich interactive domain 1A (SWI-like)	5
218941_at	F-box and WD-40 domain protein 2	5
218946_at	NFU1 iron-sulfur cluster scaffold homolog (S. cerevisiae)	5
218955_at	BRF2, subunit of RNA polymerase III transcription initiation factor, BRF1-like	5
218969_at	mitochondria-associated protein involved in granulocyte-macrophage colony-stimulating factor signal transduction	5
218973_at	elongation factor Tu GTP binding domain containing 1	5
218982_s_at	mitochondrial ribosomal protein S17	5
219028_at	homeodomain interacting protein kinase 2	5
219035_s_at	ring finger protein 34	5
219043_s_at	phosducin-like 3 /// phosducin-like 3 pseudogene /// similar to phosducin-like 3	5
219065_s_at	chromosome 2 open reading frame 4	5
219126_at	PHD finger protein 10	5
219158_s_at	NMDA receptor regulated 1	5
219239_s_at	zinc finger protein 654	5
219256_s_at	SH3 domain and tetratricopeptide repeats 1	5
219286_s_at	RNA binding motif protein 15	5
219293_s_at	GTP-binding protein 9 (putative)	5
219402_s_at	Der1-like domain family, member 1	5
219426_at	eukaryotic translation initiation factor 2C, 3	5
219492_at	cysteine-rich hydrophobic domain 2	5
219497_s_at	B-cell CLL/lymphoma 11A (zinc finger protein)	5
219503_s_at	transmembrane protein 40	5
219639_x_at	poly (ADP-ribose) polymerase family, member 6	5
219654_at	protein tyrosine phosphatase-like (proline instead of catalytic arginine), member A	5
219657_s_at	Kruppel-like factor 3 (basic)	5
219770_at	glycosyltransferase-like domain containing 1	5
219799_s_at	dehydrogenase/reductase (SDR family) member 9	5
219878_s_at	Kruppel-like factor 13	5
219892_at	transmembrane 6 superfamily member 1	5
219910_at	Huntingtin interacting protein E	5
219927_at	chromosome 14 open reading frame 111	5
219939_s_at	cold shock domain containing E1, RNA-binding	5
219979_s_at	chromosome 11 open reading frame 73	5
219988_s_at	chromosome 1 open reading frame 164	5
220044_x_at	cisplatin resistance-associated overexpressed protein	5
220046_s_at	cyclin L1	5
220048_at	ectodysplasin A receptor	5
220082_at	protein phosphatase 1, regulatory (inhibitor) subunit 14D	5
220096_at	ribonuclease T2	5
220115_s_at	cadherin 10, type 2 (T2-cadherin)	5
220248_x_at	NSFL1 (p97) cofactor (p47)	5
220419_s_at	ubiquitin specific peptidase 25	5
220446_s_at	carbohydrate (N-acetylglucosamine 6-O) sulfotransferase 4	5
220580_at	bicaudal C homolog 1 (Drosophila)	5
220739_s_at	cyclin M3	5
220773_s_at	gephyrin	5
220822_at	gb:NM_017973.1 /DB_XREF=gi:8922191 /GEN=FLJ10034 /FEA=FLmRNA /CNT=4 /TID=Hs.272205.0 /TIER=FL /STK=1 /UG=Hs.272205 /LL=55053 /DEF=Homo sapiens hypothetical protein FLJ10034 (FLJ10034), mRNA. /PROD=hypothetical protein FLJ10034 /FL=gb:NM_017973.1	5
220833_at	gb:NM_016241.1 /DB_XREF=gi:7705902 /GEN=LOC51169 /FEA=FLmRNA /CNT=3 /TID=Hs.272558.0 /TIER=FL /STK=0 /UG=Hs.272558 /LL=51169 /DEF=Homo sapiens endomucin-1 (LOC51169), mRNA. /PROD=endomucin-1 /FL=gb:NM_016241.1 gb:AB034694.1	5
220853_at	glycosyltransferase-like domain containing 1	5
220856_x_at	gb:NM_014128.1 /DB_XREF=gi:7662555 /GEN=PRO0470 /FEA=FLmRNA /CNT=3 /TID=Hs.278937.0 /TIER=FL /STK=0 /UG=Hs.278937 /LL=29047 /DEF=Homo sapiens PRO0470 protein (PRO0470), mRNA. /PROD=PRO0470 protein /FL=gb:NM_014128.1 gb:AF090928.1	5
220925_at	MAK10 homolog, amino-acid N-acetyltransferase subunit, (S. cerevisiae)	5
220937_s_at	ST6 (alpha-N-acetyl-neuraminyl-2,3-beta-galactosyl-1,3)-N-acetylgalactosaminide alpha-2,6-sialyltransferase 4	5
220947_s_at	TBC1 domain family, member 10B	5
220948_s_at	ATPase, Na+/K+ transporting, alpha 1 polypeptide	5
221158_at	chromosome 21 open reading frame 66	5
221190_s_at	chromosome 18 open reading frame 8	5
221207_s_at	neurobeachin	5
221230_s_at	AT rich interactive domain 4B (RBP1-like) /// AT rich interactive domain 4B (RBP1-like)	5
221234_s_at	BTB and CNC homology 1, basic leucine zipper transcription factor 2 /// BTB and CNC homology 1, basic leucine zipper transcription factor 2	5
221245_s_at	frizzled homolog 5 (Drosophila) /// frizzled homolog 5 (Drosophila)	5
221255_s_at	transmembrane protein 93 /// transmembrane protein 93	5
221309_at	RNA binding motif protein 17	5
221419_s_at	gb:NM_013307.1 /DB_XREF=gi:7019412 /GEN=HSAF000381 /FEA=FLmRNA /CNT=1 /TID=HsAffx.900006.1069 /TIER=FL /STK=0 /DEF=Homo sapiens non-functional folate binding protein (HSAF000381), mRNA. /PROD=non-functional folate binding protein /FL=gb:NM_013307.1	5
221432_s_at	solute carrier family 25, member 28 /// solute carrier family 25, member 28	5
221434_s_at	chromosome 14 open reading frame 156 /// chromosome 14 open reading frame 156	5
221475_s_at	ribosomal protein L15	5
221481_x_at	heterogeneous nuclear ribonucleoprotein D (AU-rich element RNA binding protein 1, 37kDa)	5
221494_x_at	eukaryotic translation initiation factor 3, subunit 12	5
221503_s_at	karyopherin alpha 3 (importin alpha 4)	5
221518_s_at	ubiquitin specific peptidase 47	5
221532_s_at	WD repeat domain 61	5
221537_at	plexin A1	5
221597_s_at	HSPC171 protein	5
221643_s_at	arginine-glutamic acid dipeptide (RE) repeats	5
221675_s_at	choline phosphotransferase 1	5
221688_s_at	IMP3, U3 small nucleolar ribonucleoprotein, homolog (yeast)	5
221699_s_at	DEAD (Asp-Glu-Ala-Asp) box polypeptide 50 /// DEAD (Asp-Glu-Ala-Asp) box polypeptide 50	5
221741_s_at	YTH domain family, member 1	5
221743_at	CUG triplet repeat, RNA binding protein 1	5
221820_s_at	MYST histone acetyltransferase 1	5
221829_s_at	transportin 1	5
221841_s_at	Kruppel-like factor 4 (gut)	5
221845_s_at	ClpB caseinolytic peptidase B homolog (E. coli)	5
221875_x_at	major histocompatibility complex, class I, F	5
222021_x_at	succinate dehydrogenase complex, subunit A, flavoprotein pseudogene 1	5
222035_s_at	poly(A) polymerase alpha	5
222099_s_at	LSM14A, SCD6 homolog A (S. cerevisiae)	5
222119_s_at	F-box protein 11	5
222122_s_at	THO complex 2	5
222158_s_at	chromosome 1 open reading frame 121	5
222389_s_at	WW domain containing adaptor with coiled-coil	5
222408_s_at	yippee-like 5 (Drosophila)	5
222411_s_at	signal sequence receptor, gamma (translocon-associated protein gamma)	5
222414_at	myeloid/lymphoid or mixed-lineage leukemia 3	5
222415_at	myeloid/lymphoid or mixed-lineage leukemia 3	5
222422_s_at	Nedd4 family interacting protein 1	5
222430_s_at	YTH domain family, member 2	5
222472_at	aftiphilin	5
222482_at	single stranded DNA binding protein 3 /// interleukin 17 receptor B /// similar to single-stranded DNA-binding protein isoform a; Lck-associated signal transducer /// similar to single stranded DNA binding protein 3	5
222493_s_at	zinc finger, AN1-type domain 3	5
222540_s_at	remodeling and spacing factor 1	5
222553_x_at	oxidation resistance 1	5
222575_at	SET domain containing 5	5
222580_at	zinc finger protein 644	5
222589_at	nemo-like kinase	5
222590_s_at	nemo-like kinase	5
222620_s_at	DnaJ (Hsp40) homolog, subfamily C, member 1	5
222621_at	DnaJ (Hsp40) homolog, subfamily C, member 1	5
222622_at	hypothetical protein LOC283871	5
222623_s_at	zinc finger protein 639	5
222627_at	vacuolar protein sorting 54 homolog (S. cerevisiae)	5
222657_s_at	ubiquitin-conjugating enzyme E2W (putative)	5
222690_s_at	transmembrane protein 39A	5
222700_at	ADP-ribosylation factor-like 6 interacting protein 2	5
222729_at	F-box and WD-40 domain protein 7 (archipelago homolog, Drosophila)	5
222732_at	tripartite motif-containing 39	5
222753_s_at	signal peptidase complex subunit 3 homolog (S. cerevisiae)	5
222763_s_at	WD repeat domain 33	5
222832_s_at	chromosome 2 open reading frame 33	5
222837_s_at	NMDA receptor regulated 1	5
222853_at	fibronectin leucine rich transmembrane protein 3	5
222894_x_at	chromosome 20 open reading frame 7	5
222903_s_at	cytoplasmic polyadenylation element binding protein 1	5
222975_s_at	cold shock domain containing E1, RNA-binding	5
222980_at	RAB10, member RAS oncogene family	5
222981_s_at	RAB10, member RAS oncogene family	5
222983_s_at	poly(A) binding protein interacting protein 2	5
222985_at	tyrosine 3-monooxygenase/tryptophan 5-monooxygenase activation protein, gamma polypeptide	5
222996_s_at	CXXC finger 5	5
223001_at	DC2 protein	5
223003_at	chromosome 19 open reading frame 43	5
223013_at	transducin (beta)-like 1X-linked receptor 1	5
223014_at	ubiquitin-conjugating enzyme E2R 2	5
223016_x_at	zinc finger, RAN-binding domain containing 2	5
223032_x_at	px19-like protein	5
223043_at	transmembrane protein 85	5
223054_at	DnaJ (Hsp40) homolog, subfamily B, member 11	5
223067_at	hypothetical protein HSPC148	5
223117_s_at	ubiquitin specific peptidase 47	5
223134_at	bobby sox homolog (Drosophila)	5
223144_s_at	chromosome 6 open reading frame 166	5
223145_s_at	chromosome 6 open reading frame 166	5
223160_s_at	SMEK homolog 1, suppressor of mek1 (Dictyostelium)	5
223162_s_at	KIAA1147	5
223189_x_at	myeloid/lymphoid or mixed-lineage leukemia 5 (trithorax homolog, Drosophila)	5
223190_s_at	myeloid/lymphoid or mixed-lineage leukemia 5 (trithorax homolog, Drosophila)	5
223244_s_at	NADH dehydrogenase (ubiquinone) 1 alpha subcomplex, 12	5
223252_at	hepatoma-derived growth factor-related protein 2	5
223264_at	mesoderm development candidate 1	5
223282_at	teashirt family zinc finger 1	5
223287_s_at	forkhead box P1	5
223347_at	melanoma associated antigen (mutated) 1	5
223354_x_at	chromosome 2 open reading frame 33	5
223396_at	transmembrane protein 60	5
223401_at	chromosome 17 open reading frame 48	5
223419_at	F-box and WD-40 domain protein 9	5
223465_at	collagen, type IV, alpha 3 (Goodpasture antigen) binding protein	5
223474_at	chromosome 14 open reading frame 4	5
223584_s_at	kelch repeat and BTB (POZ) domain containing 2	5
223637_s_at	chromosome 11 open reading frame 56	5
223649_s_at	solute carrier family 25, member 39	5
223705_s_at	GC-rich promoter binding protein 1	5
223729_at	cat eye syndrome chromosome region, candidate 2	5
223760_s_at	gb:AF119891.1 /DB_XREF=gi:7770218 /FEA=FLmRNA /CNT=12 /TID=Hs.237955.0 /TIER=FL /STK=0 /UG=Hs.237955 /LL=55402 /UG_GENE=PRO2706 /DEF=Homo sapiens PRO2706 mRNA, complete cds. /PROD=PRO2706 /FL=gb:AF119891.1	5
223978_s_at	cardiolipin synthase 1	5
224160_s_at	acyl-Coenzyme A dehydrogenase family, member 9	5
224187_x_at	heat shock 70kDa protein 8	5
224206_x_at	myoneurin	5
224217_s_at	Fas (TNFRSF6) associated factor 1	5
224218_s_at	trichorhinophalangeal syndrome I	5
224340_at	gb:U37688.1 /DB_XREF=gi:1041013 /FEA=FLmRNA /CNT=1 /TID=HsAffx.900329.1030 /TIER=FL /STK=0 /DEF=Human RATS1 mRNA, complete cds. /FL=gb:U37688.1	5
224344_at	cytochrome c oxidase subunit VIa polypeptide 1 /// cytochrome c oxidase subunit VIa polypeptide 1	5
224395_s_at	ring finger protein 7 /// ring finger protein 7	5
224448_s_at	chromosome 6 open reading frame 125 /// chromosome 6 open reading frame 125	5
224511_s_at	thioredoxin-like 5 /// thioredoxin-like 5	5
224512_s_at	LSM domain containing 1 /// LSM domain containing 1	5
224573_at	similar to DNA segment, Chr 11, Brigham & Womens Genetics 0434 expressed	5
224581_s_at	CDNA clone IMAGE:4513453	5
224600_at	CGG triplet repeat binding protein 1	5
224608_s_at	vacuolar protein sorting 25 homolog (S. cerevisiae)	5
224624_at	leucine rich repeat containing 8 family, member A	5
224625_x_at	small EDRK-rich factor 2	5
224631_at	zinc finger protein 91 homolog (mouse)	5
224635_s_at	baculoviral IAP repeat-containing 6 (apollon)	5
224637_at	MRNA; cDNA DKFZp586A0722 (from clone DKFZp586A0722)	5
224705_s_at	trinucleotide repeat containing 6A	5
224719_s_at	chromosome 12 open reading frame 57	5
224765_at	male-specific lethal-1 homolog	5
224768_at	IWS1 homolog (S. cerevisiae)	5
224769_at	CDNA clone IMAGE:5263531	5
224778_s_at	CDNA clone IMAGE:5263531	5
224784_at	myeloid/lymphoid or mixed-lineage leukemia (trithorax homolog, Drosophila); translocated to, 6	5
224801_at	Nedd4 family interacting protein 2	5
224828_at	cytoplasmic polyadenylation element binding protein 4	5
224831_at	cytoplasmic polyadenylation element binding protein 4	5
224833_at	v-ets erythroblastosis virus E26 oncogene homolog 1 (avian)	5
224837_at	forkhead box P1	5
224844_at	SLAIN motif family, member 2	5
224853_at	SLAIN motif family, member 2	5
224868_at	zinc finger, DHHC-type containing 5	5
224878_at	ubiquitin-binding protein homolog	5
224890_s_at	similar to CG14977-PA	5
224891_at	forkhead box O3A	5
224930_x_at	ribosomal protein L7a	5
224970_at	nuclear factor I/A	5
224983_at	scavenger receptor class B, member 2	5
225011_at	Protein kinase, cAMP-dependent, regulatory, type II, alpha	5
225012_at	high density lipoprotein binding protein (vigilin)	5
225032_at	fibronectin type III domain containing 3B	5
225053_at	CCR4-NOT transcription complex, subunit 7	5
225093_at	utrophin	5
225117_at	KIAA1267	5
225119_at	chromatin modifying protein 4B	5
225120_at	purine-rich element binding protein B	5
225163_at	FERM domain containing 4A	5
225181_at	AT rich interactive domain 1B (SWI1-like) /// similar to AT rich interactive domain 1B (SWI1-like) isoform 1	5
225184_at	AT rich interactive domain 1B (SWI1-like) /// similar to AT rich interactive domain 1B (SWI1-like) isoform 1	5
225190_x_at	ribosomal protein L35a	5
225204_at	PTC7 protein phosphatase homolog (S. cerevisiae)	5
225242_s_at	coiled-coil domain containing 80	5
225243_s_at	sarcolemma associated protein	5
225253_s_at	methyltransferase like 2B /// methyltransferase like 2A	5
225260_s_at	mitochondrial ribosomal protein L32	5
225267_at	karyopherin alpha 4 (importin alpha 3)	5
225268_at	karyopherin alpha 4 (importin alpha 3)	5
225269_s_at	RNA binding motif, single stranded interacting protein 1	5
225270_at	neogenin homolog 1 (chicken)	5
225294_s_at	trafficking protein particle complex 1	5
225359_at	DnaJ (Hsp40) homolog, subfamily C, member 19	5
225363_at	phosphatase and tensin homolog (mutated in multiple advanced cancers 1)	5
225392_at	G elongation factor, mitochondrial 2	5
225393_at	GATA zinc finger domain containing 2B	5
225417_at	enhancer of polycomb homolog 1 (Drosophila)	5
225419_at	chromosome 7 open reading frame 11	5
225445_at	Hypothetical protein FLJ25778	5
225492_at	CDNA FLJ32412 fis, clone SKMUS2000690	5
225519_at	protein phosphatase 4, regulatory subunit 2	5
225524_at	anthrax toxin receptor 2	5
225530_at	MOB1, Mps One Binder kinase activator-like 2A (yeast)	5
225614_at	serum amyloid A-like 1	5
225651_at	ubiquitin-conjugating enzyme E2E 2 (UBC4/5 homolog, yeast)	5
225692_at	calmodulin binding transcription activator 1	5
225693_s_at	calmodulin binding transcription activator 1	5
225722_at	Family with sequence similarity 78, member B	5
225770_at	ring finger and SPRY domain containing 1	5
225773_at	ring finger and SPRY domain containing 1	5
225795_at	chromosome 22 open reading frame 32	5
225813_at	Membrane associated DNA binding protein	5
225816_at	PHD finger protein 17	5
225838_at	enhancer of polycomb homolog 2 (Drosophila)	5
225845_at	zinc finger and BTB domain containing 44	5
225852_at	ankyrin repeat domain 17	5
225861_at	chromosome 16 open reading frame 14	5
225916_at	zinc finger protein 131	5
225927_at	mitogen-activated protein kinase kinase kinase 1	5
225932_s_at	Heterogeneous nuclear ribonucleoprotein A2/B1	5
225935_at	Cut-like 1, CCAAT displacement protein (Drosophila)	5
225956_at	adult retina protein	5
225965_at	DDHD domain containing 1	5
225980_at	chromosome 14 open reading frame 43	5
225982_at	upstream binding transcription factor, RNA polymerase I	5
226025_at	ankyrin repeat domain 28	5
226052_at	Transcribed locus	5
226054_at	bromodomain containing 4	5
226099_at	elongation factor, RNA polymerase II, 2	5
226111_s_at	zinc finger protein 385	5
226137_at	MRNA; cDNA DKFZp566M0947 (from clone DKFZp566M0947)	5
226143_at	retinoic acid induced 1	5
226191_at	MRNA; cDNA DKFZp686L15210 (from clone DKFZp686L15210)	5
226208_at	zinc finger, SWIM-type containing 6	5
226252_at	CDNA FLJ34585 fis, clone KIDNE2008758	5
226285_at	GPI-anchored membrane protein 1	5
226297_at	Homeodomain interacting protein kinase 3	5
226312_at	rapamycin-insensitive companion of mTOR	5
226319_s_at	THO complex 4 /// similar to THO complex subunit 4 (Tho4) (Ally of AML-1 and LEF-1) (Transcriptional coactivator Aly/REF) (bZIP-enhancing factor BEF)	5
226351_at	NOL1/NOP2/Sun domain family, member 4	5
226406_at	chromosome 18 open reading frame 25	5
226443_at	family with sequence similarity 122A	5
226447_at	ash1 (absent, small, or homeotic)-like (Drosophila)	5
226461_at	homeobox B9	5
226508_at	polyhomeotic homolog 3 (Drosophila)	5
226536_at	non-SMC element 2, MMS21 homolog (S. cerevisiae)	5
226599_at	KIAA1727 protein	5
226615_at	Clone 23774 mRNA sequence	5
226651_at	homer homolog 1 (Drosophila)	5
226664_at	TBC1 domain family, member 20	5
226669_at	ubiquitin specific peptidase 42	5
226692_at	Small EDRK-rich factor 2	5
226711_at	forkhead box N2	5
226762_at	purine-rich element binding protein B	5
226770_at	membrane associated guanylate kinase, WW and PDZ domain containing 3	5
226797_at	Non-metastatic cells 1, protein (NM23A) expressed in	5
226806_s_at	gb:AW022607 /DB_XREF=gi:5876137 /DB_XREF=df41c06.y1 /CLONE=IMAGE:2486002 /FEA=EST /CNT=49 /TID=Hs.12482.1 /TIER=Stack /STK=27 /UG=Hs.12482 /LL=8443 /UG_GENE=GNPAT /UG_TITLE=glyceronephosphate O-acyltransferase	5
226842_at	hypothetical protein LOC90110	5
226866_at	establishment of cohesion 1 homolog 1 (S. cerevisiae)	5
226875_at	dedicator of cytokinesis 11	5
226921_at	ubiquitin protein ligase E3 component n-recognin 1	5
226934_at	CDNA FLJ41019 fis, clone UTERU2019096	5
226939_at	cytoplasmic polyadenylation element binding protein 2	5
226963_at	basic transcription factor 3-like 4	5
226977_at	similar to bovine IgA regulatory protein	5
226987_at	RNA binding motif protein 15B	5
227119_at	CCR4-NOT transcription complex, subunit 6-like	5
227160_s_at	chromosome 20 open reading frame 7	5
227195_at	zinc finger protein 503	5
227219_x_at	microtubule-associated protein 1 light chain 3 alpha	5
227255_at	PDLIM1 interacting kinase 1 like	5
227261_at	Kruppel-like factor 12	5
227286_at	coiled-coil domain containing 95	5
227373_at	hypothetical protein LOC146517	5
227376_at	Transcribed locus	5
227405_s_at	frizzled homolog 8 (Drosophila)	5
227467_at	retinol dehydrogenase 10 (all-trans)	5
227511_at	Sterile alpha motif domain containing 4B	5
227521_at	F-box protein 33	5
227523_s_at	PHD finger protein 20-like 1	5
227527_at	myeloid/lymphoid or mixed-lineage leukemia 2	5
227558_at	chromobox homolog 4 (Pc class homolog, Drosophila)	5
227711_at	family with sequence similarity 112, member B	5
227718_at	purine-rich element binding protein B	5
227887_at	hypothetical LOC400236	5
227978_s_at	zinc binding alcohol dehydrogenase, domain containing 2	5
228123_s_at	abhydrolase domain containing 12	5
228228_at	dapper, antagonist of beta-catenin, homolog 3 (Xenopus laevis)	5
228268_at	flavin containing monooxygenase 2 (non-functional)	5
228333_at	Full length insert cDNA clone YT94E02	5
228424_at	N-acetylated alpha-linked acidic dipeptidase-like 1	5
228454_at	ligand dependent nuclear receptor corepressor	5
228610_at	Transmembrane 9 superfamily member 3	5
228636_at	basic helix-loop-helix domain containing, class B, 5	5
228640_at	CDNA clone IMAGE:4800096	5
228717_at	Pantothenate kinase 1	5
228721_at	chromosome 3 open reading frame 41	5
228777_at	kelch repeat and BTB (POZ) domain containing 3	5
228785_at	Zinc finger protein 281	5
228822_s_at	ubiquitin specific peptidase 16	5
228897_at	Der1-like domain family, member 3	5
228961_at	mesoderm induction early response 1, family member 3	5
228970_at	zinc finger and BTB domain containing 8 opposite strand	5
228993_s_at	hypothetical protein LOC92482	5
229043_at	PAP associated domain containing 5	5
229086_at	chromosome 1 open reading frame 213	5
229106_at	dynein, light chain, LC8-type 2	5
229167_at	Full-length cDNA clone CS0DF014YA22 of Fetal brain of Homo sapiens (human)	5
229353_s_at	nuclear casein kinase and cyclin-dependent kinase substrate 1	5
229365_at	protein phosphatase 1, regulatory (inhibitor) subunit 3F	5
229563_s_at	ribosomal protein L10a	5
229594_at	SPT2, Suppressor of Ty, domain containing 1 (S. cerevisiae)	5
229606_at	Transcribed locus, strongly similar to XP_517366.1 similar to Serine/threonine protein phosphatase 2B catalytic subunit, alpha isoform (Calmodulin-dependent calcineurin A subunit, alpha isoform) (CAM-PRP catalytic subunit) [Pan troglodytes]	5
229630_s_at	Wilms tumor 1 associated protein	5
229666_s_at	cleavage stimulation factor, 3' pre-RNA, subunit 3, 77kDa	5
229768_at	olfactory receptor, family 51, subfamily E, member 1	5
229786_at	CDNA clone IMAGE:4819555	5
229817_at	zinc finger protein 608	5
229895_s_at	NCK adaptor protein 1	5
229966_at	Ewing sarcoma breakpoint region 1	5
230029_x_at	zinc finger protein 650	5
230183_at	gb:AW189467 /DB_XREF=gi:6463929 /DB_XREF=xl07a06.x1 /CLONE=IMAGE:2675506 /FEA=EST /CNT=13 /TID=Hs.44609.0 /TIER=Stack /STK=8 /UG=Hs.44609 /UG_TITLE=ESTs	5
230196_x_at	Rho GTPase activating protein 23	5
230208_at	Transcribed locus	5
230296_at	Oxidation resistance 1 /// Chromosome 16 open reading frame 52 /// Similar to oxidation resistance 1	5
230403_at	CDNA FLJ45905 fis, clone OCBBF3026576	5
230533_at	protein kinase C binding protein 1	5
230556_at	IMP1 inner mitochondrial membrane peptidase-like (S. cerevisiae)	5
230611_at	synaptophysin-like 2	5
230656_s_at	cirrhosis, autosomal recessive 1A (cirhin) /// family with sequence similarity 83, member G	5
230734_x_at	gb:AI279536 /DB_XREF=gi:3917770 /DB_XREF=ql51f07.x1 /CLONE=IMAGE:1875877 /FEA=EST /CNT=14 /TID=Hs.90787.0 /TIER=Stack /STK=12 /UG=Hs.90787 /UG_TITLE=ESTs	5
230790_x_at	gb:AI589978 /DB_XREF=gi:4599026 /DB_XREF=tt72c12.x1 /CLONE=IMAGE:2246326 /FEA=mRNA /CNT=17 /TID=Hs.60548.1 /TIER=Stack /STK=12 /UG=Hs.60548 /LL=55453 /UG_GENE=PRO1635 /UG_TITLE=hypothetical protein PRO1635	5
231075_x_at	Ras association (RalGDS/AF-6) and pleckstrin homology domains 1	5
231090_s_at	AT rich interactive domain 2 (ARID, RFX-like)	5
231594_at	gb:AI139812 /DB_XREF=gi:3645784 /DB_XREF=qd97c10.x1 /CLONE=IMAGE:1737426 /FEA=EST /CNT=11 /TID=Hs.97417.0 /TIER=Stack /STK=9 /UG=Hs.97417 /UG_TITLE=ESTs	5
231599_x_at	gb:AI939563 /DB_XREF=gi:5678352 /DB_XREF=qy76a10.x5 /CLONE=IMAGE:2017914 /FEA=EST /CNT=10 /TID=Hs.157769.0 /TIER=Stack /STK=10 /UG=Hs.157769 /UG_TITLE=ESTs	5
231628_s_at	gb:AW262311 /DB_XREF=gi:6639127 /DB_XREF=xq64a07.x1 /CLONE=IMAGE:2755380 /FEA=EST /CNT=51 /TID=Hs.250591.0 /TIER=Stack /STK=13 /UG=Hs.250591 /UG_TITLE=ESTs	5
231629_x_at	Kallikrein-related peptidase 3	5
231723_at	sorting nexin 12	5
231749_at	translocase of inner mitochondrial membrane 13 homolog (yeast)	5
232591_s_at	transmembrane protein 30A	5
232683_s_at	poly (ADP-ribose) polymerase family, member 6	5
232981_s_at	AP1 gamma subunit binding protein 1	5
233080_s_at	PRP40 pre-mRNA processing factor 40 homolog A (yeast)	5
233093_s_at	baculoviral IAP repeat-containing 6 (apollon)	5
233111_at	Src-like-adaptor	5
233185_at	Integrin, beta-like 1 (with EGF-like repeat domains)	5
233252_s_at	spermatid perinuclear RNA binding protein	5
233453_at	OTU domain containing 5	5
233656_s_at	vacuolar protein sorting 54 homolog (S. cerevisiae)	5
233726_at	Dmx-like 1	5
233736_at	gb:AF137396 /DB_XREF=gi:11908207 /FEA=DNA_5 /CNT=2 /TID=Hs.302172.0 /TIER=ConsEnd /STK=0 /UG=Hs.302172 /UG_TITLE=Homo sapiens ubiquilin 3, HOR 5Beta14, HOR5Beta13, HOR5Beta12, and HOR5Beta11 genes, complete cds; HOR 5Beta10 and HOR5Beta9 pseudogenes, compl	5
233779_x_at	Serine/threonine kinase 3 (STE20 homolog, yeast)	5
233833_at	Bromodomain containing 4	5
233955_x_at	CXXC finger 5	5
234011_at	hypothetical protein MGC16384	5
234351_x_at	trichorhinophalangeal syndrome I	5
234440_at	KT041 mRNA for T-cell receptor delta-chain V(delta)3-N1-D(delta)1-N2-D(delta)2-N3-J(delta)3	5
234512_x_at	similar to 60S ribosomal protein L7a (Surfeit locus protein 3)	5
234879_at	gb:X52259 /DB_XREF=gi:36423 /FEA=DNA /CNT=1 /TID=Hs.247941.0 /TIER=ConsEnd /STK=0 /UG=Hs.247941 /UG_TITLE=Human sec oncogene for SEC protein /DEF=Human sec oncogene for SEC protein	5
234936_s_at	KIAA1345 protein	5
234960_at	gb:X57131 /DB_XREF=gi:35757 /FEA=DNA_1 /CNT=2 /TID=Hs.248209.0 /TIER=ConsEnd /STK=0 /UG=Hs.248209 /LL=10341 /UG_GENE=H2AFFP /UG_TITLE=H2A histone family, member F, pseudogene /DEF=H.sapiens H2A pseudogene	5
234969_s_at	enhancer of polycomb homolog 1 (Drosophila)	5
235244_at	coiled-coil domain containing 58	5
235308_at	zinc finger and BTB domain containing 20	5
235419_at	ERBB receptor feedback inhibitor 1	5
235479_at	cytoplasmic polyadenylation element binding protein 2	5
235509_at	chromosome 8 open reading frame 38	5
235514_at	skin aspartic protease	5
235542_at	hypothetical protein MGC22014	5
235556_at	Adult retina protein	5
235624_at	High density lipoprotein binding protein (vigilin)	5
235729_at	zinc finger protein 514	5
236265_at	Sp4 transcription factor	5
236282_at	CDNA clone IMAGE:4826240	5
236328_at	zinc finger protein 285	5
236368_at	KIAA0368	5
236722_at	Acetoacetyl-CoA synthetase	5
237652_at	IQ motif and Sec7 domain 2	5
237783_at	PLAC8-like 1	5
238076_at	gb:AI818098 /DB_XREF=gi:5437177 /DB_XREF=wk27b05.x1 /CLONE=IMAGE:2413521 /FEA=EST /CNT=9 /TID=Hs.44772.0 /TIER=ConsEnd /STK=4 /UG=Hs.44772 /UG_TITLE=ESTs	5
238145_at	Zinc finger protein 496	5
239598_s_at	acyltransferase like 1	5
240432_x_at	Transcribed locus	5
240592_at	ligand dependent nuclear receptor corepressor-like	5
240689_at	hypothetical LOC283677	5
240895_at	Transcribed locus	5
241364_at	gb:AA827805 /DB_XREF=gi:2900168 /DB_XREF=od08b10.s1 /CLONE=IMAGE:1367323 /FEA=EST /CNT=8 /TID=Hs.124296.0 /TIER=ConsEnd /STK=0 /UG=Hs.124296 /UG_TITLE=ESTs	5
241467_at	Oxysterol binding protein-like 5	5
241523_at	gb:AA766301 /DB_XREF=gi:2817539 /DB_XREF=oa28g02.s1 /CLONE=IMAGE:1306322 /FEA=EST /CNT=5 /TID=Hs.96561.0 /TIER=ConsEnd /STK=4 /UG=Hs.96561 /UG_TITLE=ESTs	5
241530_at	gb:AA814371 /DB_XREF=gi:2883967 /DB_XREF=nz08a10.s1 /CLONE=IMAGE:1287162 /FEA=EST /CNT=6 /TID=Hs.105168.0 /TIER=ConsEnd /STK=4 /UG=Hs.105168 /UG_TITLE=ESTs, Highly similar to homolog of the Aspergillus nidulans sudD gene product (H.sapiens)	5
241575_at	gb:AI873304 /DB_XREF=gi:5547353 /DB_XREF=wf41f10.x1 /CLONE=IMAGE:2358187 /FEA=EST /CNT=4 /TID=Hs.147825.0 /TIER=ConsEnd /STK=4 /UG=Hs.147825 /UG_TITLE=ESTs	5
241627_x_at	hypothetical protein FLJ10357	5
241773_at	gb:AI679812 /DB_XREF=gi:4889994 /DB_XREF=tu66a10.x1 /CLONE=IMAGE:2255994 /FEA=EST /CNT=3 /TID=Hs.43057.0 /TIER=ConsEnd /STK=3 /UG=Hs.43057 /UG_TITLE=ESTs	5
241781_at	chromosome 9 open reading frame 41	5
241799_x_at	gb:AI694598 /DB_XREF=gi:4971938 /DB_XREF=wd88g05.x1 /CLONE=IMAGE:2338712 /FEA=EST /CNT=5 /TID=Hs.202126.0 /TIER=ConsEnd /STK=1 /UG=Hs.202126 /UG_TITLE=ESTs	5
241955_at	HECT domain containing 1	5
242032_at	gb:AW173238 /DB_XREF=gi:6439186 /DB_XREF=xj85a11.x1 /CLONE=IMAGE:2663996 /FEA=EST /CNT=4 /TID=Hs.137182.0 /TIER=ConsEnd /STK=3 /UG=Hs.137182 /UG_TITLE=ESTs	5
242048_at	prefoldin subunit 6	5
242151_at	Striatin, calmodulin binding protein 4	5
242253_at	gb:AI939466 /DB_XREF=gi:5678429 /DB_XREF=tf28e07.x5 /CLONE=IMAGE:2097540 /FEA=EST /CNT=4 /TID=Hs.161209.0 /TIER=ConsEnd /STK=3 /UG=Hs.161209 /UG_TITLE=ESTs	5
242352_at	Nipped-B homolog (Drosophila)	5
242419_at	Transcribed locus	5
242535_at	Transcribed locus	5
242738_s_at	MRNA; cDNA DKFZp566M0947 (from clone DKFZp566M0947)	5
242841_at	Full length insert cDNA clone YS02G11	5
242885_at	Mannosyl (alpha-1,6-)-glycoprotein beta-1,6-N-acetyl-glucosaminyltransferase	5
242966_x_at	Acyl-CoA synthetase bubblegum family member 2	5
243095_at	Transcribed locus	5
243295_at	RNA binding motif protein 27	5
243618_s_at	Hypothetical protein LOC152485 /// Tropomyosin 3	5
243786_at	zinc finger, DHHC-type containing 20	5
244227_at	synaptotagmin VI	5
244738_at	bromodomain and WD repeat domain containing 3	5
31874_at	growth arrest-specific 2 like 1	5
320_at	peroxisomal biogenesis factor 6	5
32069_at	Nedd4 binding protein 1	5
32811_at	myosin IC	5
33322_i_at	stratifin	5
34408_at	reticulon 2	5
35150_at	CD40 molecule, TNF receptor superfamily member 5	5
35201_at	heterogeneous nuclear ribonucleoprotein L	5
35265_at	fragile X mental retardation, autosomal homolog 2	5
35666_at	sema domain, immunoglobulin domain (Ig), short basic domain, secreted, (semaphorin) 3F	5
35685_at	ring finger protein 1	5
36475_at	glycine C-acetyltransferase (2-amino-3-ketobutyrate coenzyme A ligase)	5
36564_at	IBR domain containing 3	5
36936_at	tissue specific transplantation antigen P35B	5
37012_at	capping protein (actin filament) muscle Z-line, beta	5
37860_at	zinc finger protein 337	5
41387_r_at	jumonji domain containing 3	5
43934_at	G protein-coupled receptor 137	5
44563_at	WD repeat domain 79	5
45687_at	proline rich 14	5
45749_at	family with sequence similarity 65, member A	5
47571_at	zinc finger protein 236	5
47608_at	tight junction associated protein 1 (peripheral)	5
48612_at	Nedd4 binding protein 1	5
48659_at	invasion inhibitory protein 45 /// zinc finger protein 557	5
49878_at	peroxisomal biogenesis factor 16	5
51774_s_at	hypothetical protein LOC222070	5
55705_at	chromosome 19 open reading frame 22	5
56256_at	SID1 transmembrane family, member 2	5
58900_at	hypothetical protein LOC222070	5
58994_at	coiled-coil and C2 domain containing 1A	5
60471_at	Ras and Rab interactor 3	5
60528_at	phospholipase A2, group IVB (cytosolic)	5
632_at	glycogen synthase kinase 3 alpha	5
63305_at	PBX/knotted 1 homeobox 2	5
65635_at	endo-beta-N-acetylglucosaminidase	5
65718_at	G protein-coupled receptor 124	5
AFFX-HSAC07/X00351_3_at	actin, beta	5
AFFX-HSAC07/X00351_5_at	actin, beta	5
AFFX-HSAC07/X00351_M_at	actin, beta	5
AFFX-hum_alu_at	H. sapiens /GEN=Alu-Sq /DB_XREF=gb:U14573.1 /NOTE=SIF corresponding to nucleotides 11-278 of gb:U14573.1, not 100% identical /DEF=Human Alu-Sq subfamily consensus sequence.	5
AFFX-HUMGAPDH/M33197_3_at	glyceraldehyde-3-phosphate dehydrogenase	5
AFFX-HUMGAPDH/M33197_5_at	glyceraldehyde-3-phosphate dehydrogenase	5
AFFX-HUMGAPDH/M33197_M_at	glyceraldehyde-3-phosphate dehydrogenase	5
AFFX-HUMRGE/M10098_5_at	H. sapiens /GEN=18S rRNA /DB_XREF=gb:M10098.1 /NOTE=SIF corresponding to nucleotides 115-595 of gb:M10098.1 /DEF=Human 18S rRNA gene, complete.	5
AFFX-HUMRGE/M10098_M_at	H. sapiens /GEN=18S rRNA /DB_XREF=gb:M10098.1 /NOTE=SIF corresponding to nucleotides 688-1219 of gb:M10098.1 /DEF=Human 18S rRNA gene, complete.	5
AFFX-M27830_5_at	H. sapiens /GEN=28S rRNA /DB_XREF=gb:M27830.1 /NOTE=SIF corresponding to nucleotides 75-171 of gb:M27830.1 /DEF=Human 28S ribosomal RNA gene, complete cds.	5
1487_at	estrogen-related receptor alpha	4
1552301_a_at	coronin 6	4
1552411_at	defensin, beta 106A /// defensin, beta 106B	4
1552621_at	DNA directed RNA polymerase II polypeptide J-related gene	4
1552752_a_at	immunoglobulin superfamily, member 4D	4
1552942_at	hypothetical protein FLJ30430	4
1553023_a_at	NADPH oxidase, EF-hand calcium binding domain 5	4
1553346_a_at	trinucleotide repeat containing 6A	4
1553394_a_at	transcription factor AP-2 beta (activating enhancer binding protein 2 beta)	4
1553464_at	hypothetical protein FLJ40288	4
1554168_a_at	SH3-domain kinase binding protein 1	4
1554201_at	calcium binding protein 4	4
1554202_x_at	calcium binding protein 4	4
1554229_at	adult retina protein	4
1554429_a_at	dystrophia myotonica-containing WD repeat motif	4
1554450_s_at	mesoderm induction early response 1, family member 3	4
1554474_a_at	monooxygenase, DBH-like 1	4
1554577_a_at	proteasome (prosome, macropain) 26S subunit, non-ATPase, 10	4
1554945_x_at	villin 1	4
1554966_a_at	filamin A interacting protein 1-like	4
1555051_at	chromosome 10 open reading frame 53	4
1555084_at	gb:BC011231.1 /DB_XREF=gi:15029987 /TID=Hs2.344105.1 /CNT=2 /FEA=FLmRNA /TIER=FL /STK=1 /UG=Hs.344105 /DEF=Homo sapiens, Similar to angiotensinogen, clone MGC:17265 IMAGE:4153032, mRNA, complete cds. /PROD=Similar to angiotensinogen /FL=gb:BC011231.1	4
1555163_at	gb:BC008122.1 /DB_XREF=gi:14198124 /TID=Hs2.334931.1 /CNT=2 /FEA=FLmRNA /TIER=FL /STK=1 /UG=Hs.334931 /DEF=Homo sapiens, clone MGC:18053 IMAGE:4148889, mRNA, complete cds. /PROD=Unknown (protein for MGC:18053) /FL=gb:BC008122.1	4
1555250_a_at	cytoplasmic polyadenylation element binding protein 3	4
1555565_s_at	TAP binding protein (tapasin)	4
1555594_a_at	muscleblind-like (Drosophila)	4
1555730_a_at	cofilin 1 (non-muscle)	4
1555961_a_at	histidine triad nucleotide binding protein 1	4
1556015_a_at	mesoderm posterior 2 homolog (mouse)	4
1556281_at	Full length insert cDNA clone YI54A07	4
1556983_a_at	SWAP-70 protein	4
1557518_a_at	Full length insert cDNA clone YB25F11	4
1557744_at	CDNA FLJ25841 fis, clone TST08665	4
1557798_at	Transmembrane protein 4	4
1557915_s_at	glutathione S-transferase omega 1	4
1557950_at	serologically defined colon cancer antigen 1	4
1557954_at	chromosome X open reading frame 15	4
1558201_s_at	solute carrier family 4 (anion exchanger), member 1, adaptor protein	4
1558208_at	TAR DNA binding protein	4
1558407_at	CDNA FLJ38638 fis, clone HHDPC2003381	4
1558695_at	Pleckstrin homology domain containing, family A member 5	4
1558787_a_at	CDNA FLJ43445 fis, clone OCBBF2031366	4
1558903_at	hypothetical gene supported by BC011527; BC021928; BC011527; BC021928	4
1559048_at	Hypothetical protein LOC728498 /// BAH domain and coiled-coil containing 1 /// Similar to golgi autoantigen, golgin subfamily a, 8E /// Transcribed locus, strongly similar to XP_940396.1 similar to golgi autoantigen, golgin family member isoform 3 [Homo s	4
1559140_at	family with sequence similarity 87, member A	4
1559426_at	SMAD specific E3 ubiquitin protein ligase 1	4
1559582_at	ras homolog gene family, member Q	4
1559624_at	Serine/threonine kinase 32A	4
1559713_at	CDNA clone IMAGE:3162229 /// MRNA; cDNA DKFZp686E16130 (from clone DKFZp686E16130)	4
1559954_s_at	DEAD (Asp-Glu-Ala-Asp) box polypeptide 42	4
1559976_at	Heme binding protein 1	4
1560596_at	Glutamine-fructose-6-phosphate transaminase 1	4
1560826_at	Similar to septin 10 isoform 1	4
1560924_at	Dipeptidyl-peptidase 6	4
1561135_at	FLJ34870 protein	4
1561571_at	hypothetical protein LOC730139 /// hypothetical protein LOC732263	4
1561908_a_at	Heparan sulfate (glucosamine) 3-O-sulfotransferase 3B1	4
1561915_at	CDNA clone IMAGE:4798161	4
1561937_x_at	Mitogen-activated protein kinase-activated protein kinase 5	4
1562257_x_at	NLR family, pyrin domain containing 1	4
1562955_at	WD repeat and FYVE domain containing 1	4
1563646_a_at	transmembrane protein 67	4
1563772_a_at	laminin, alpha 3	4
1563863_x_at	hypothetical protein MGC17403	4
1564052_at	triggering receptor expressed on myeloid cells-like 4	4
1564069_at	CDNA FLJ36668 fis, clone UTERU2003926	4
1564129_a_at	Quinolinate phosphoribosyltransferase (nicotinate-nucleotide pyrophosphorylase (carboxylating))	4
1564701_at	Homo sapiens, clone IMAGE:3960940	4
1566144_at	CDNA FLJ41018 fis, clone UTERU2018881	4
1566146_x_at	CDNA FLJ41018 fis, clone UTERU2018881	4
1566509_s_at	F-box protein 9 /// chromosome 20 open reading frame 44	4
1566809_a_at	Poly(rC) binding protein 3	4
1566923_at	CDNA: FLJ20971 fis, clone ADSU01565	4
1566937_at	CDNA FLJ20009 fis, clone ADKA03183	4
1568682_a_at	CDNA clone IMAGE:4837965	4
1569013_s_at	Hypothetical protein similar to KIAA0187 gene product	4
1569268_at	glutamate receptor, ionotropic, N-methyl D-aspartate 2C	4
1569371_at	leucine rich repeat containing 59	4
1569444_at	Bromodomain adjacent to zinc finger domain, 1B	4
1569520_at	Leukocyte-derived arginine aminopeptidase	4
1569690_at	coiled-coil domain containing 36	4
1569730_at	hypothetical protein FLJ40243	4
1569816_at	CDNA clone IMAGE:4827494	4
1570165_at	Carbohydrate (chondroitin 4) sulfotransferase 11	4
1570249_x_at	Guanine nucleotide binding protein (G protein), beta polypeptide 1	4
1570315_at	hypothetical gene supported by BC019009	4
1570410_at	cytoglobin	4
1570567_at	Small EDRK-rich factor 1A (telomeric)	4
200038_s_at	ribosomal protein L17 /// ribosomal protein L17	4
200052_s_at	interleukin enhancer binding factor 2, 45kDa /// interleukin enhancer binding factor 2, 45kDa	4
200610_s_at	nucleolin	4
200613_at	adaptor-related protein complex 2, mu 1 subunit	4
200617_at	KIAA0152	4
200630_x_at	SET translocation (myeloid leukemia-associated)	4
200640_at	tyrosine 3-monooxygenase/tryptophan 5-monooxygenase activation protein, zeta polypeptide	4
200667_at	ubiquitin-conjugating enzyme E2D 3 (UBC4/5 homolog, yeast)	4
200675_at	CD81 molecule	4
200694_s_at	DEAD (Asp-Glu-Ala-Asp) box polypeptide 24	4
200696_s_at	gelsolin (amyloidosis, Finnish type)	4
200700_s_at	KDEL (Lys-Asp-Glu-Leu) endoplasmic reticulum protein retention receptor 2	4
200709_at	FK506 binding protein 1A, 12kDa	4
200722_s_at	GPI-anchored membrane protein 1	4
200737_at	phosphoglycerate kinase 1	4
200750_s_at	RAN, member RAS oncogene family	4
200769_s_at	methionine adenosyltransferase II, alpha	4
200776_s_at	basic leucine zipper and W2 domains 1 /// similar to basic leucine zipper and W2 domains 1	4
200787_s_at	phosphoprotein enriched in astrocytes 15	4
200801_x_at	actin, beta	4
200824_at	glutathione S-transferase pi	4
200854_at	nuclear receptor co-repressor 1	4
200870_at	serine/threonine kinase receptor associated protein	4
200872_at	S100 calcium binding protein A10	4
200888_s_at	ribosomal protein L23	4
200893_at	splicing factor, arginine/serine-rich 10 (transformer 2 homolog, Drosophila)	4
200909_s_at	ribosomal protein, large, P2	4
200951_s_at	cyclin D2	4
200974_at	actin, alpha 2, smooth muscle, aorta	4
200998_s_at	cytoskeleton-associated protein 4	4
201014_s_at	phosphoribosylaminoimidazole carboxylase, phosphoribosylaminoimidazole succinocarboxamide synthetase	4
201027_s_at	eukaryotic translation initiation factor 5B	4
201082_s_at	dynactin 1 (p150, glued homolog, Drosophila)	4
201093_x_at	succinate dehydrogenase complex, subunit A, flavoprotein (Fp)	4
201112_s_at	CSE1 chromosome segregation 1-like (yeast)	4
201144_s_at	eukaryotic translation initiation factor 2, subunit 1 alpha, 35kDa	4
201167_x_at	Rho GDP dissociation inhibitor (GDI) alpha	4
201182_s_at	chromodomain helicase DNA binding protein 4	4
201192_s_at	phosphatidylinositol transfer protein, alpha	4
201211_s_at	DEAD (Asp-Glu-Ala-Asp) box polypeptide 3, X-linked	4
201217_x_at	ribosomal protein L3	4
201220_x_at	C-terminal binding protein 2	4
201234_at	integrin-linked kinase	4
201238_s_at	capping protein (actin filament) muscle Z-line, alpha 2	4
201298_s_at	MOB1, Mps One Binder kinase activator-like 1B (yeast)	4
201306_s_at	acidic (leucine-rich) nuclear phosphoprotein 32 family, member B	4
201318_s_at	myosin regulatory light chain MRCL3 /// myosin regulatory light chain MRLC2	4
201344_at	ubiquitin-conjugating enzyme E2D 2 (UBC4/5 homolog, yeast)	4
201350_at	flotillin 2	4
201429_s_at	polo-like kinase 1 (Drosophila) /// ribosomal protein L37a	4
201439_at	golgi-specific brefeldin A resistance factor 1	4
201457_x_at	BUB3 budding uninhibited by benzimidazoles 3 homolog (yeast)	4
201475_x_at	methionine-tRNA synthetase	4
201488_x_at	KH domain containing, RNA binding, signal transduction associated 1	4
201502_s_at	nuclear factor of kappa light polypeptide gene enhancer in B-cells inhibitor, alpha	4
201512_s_at	translocase of outer mitochondrial membrane 70 homolog A (S. cerevisiae)	4
201520_s_at	G-rich RNA sequence binding factor 1	4
201534_s_at	ubiquitin-like 3	4
201539_s_at	four and a half LIM domains 1	4
201600_at	prohibitin 2	4
201659_s_at	ADP-ribosylation factor-like 1	4
201672_s_at	ubiquitin specific peptidase 14 (tRNA-guanine transglycosylase)	4
201716_at	sorting nexin 1	4
201728_s_at	KIAA0100 /// coiled-coil domain containing 134	4
201739_at	serum/glucocorticoid regulated kinase	4
201752_s_at	adducin 3 (gamma)	4
201812_s_at	translocase of outer mitochondrial membrane 7 homolog (yeast) /// hypothetical protein LOC201725	4
201835_s_at	protein kinase, AMP-activated, beta 1 non-catalytic subunit	4
201865_x_at	nuclear receptor subfamily 3, group C, member 1 (glucocorticoid receptor)	4
201877_s_at	protein phosphatase 2, regulatory subunit B (B56), gamma isoform	4
201879_at	ariadne homolog, ubiquitin-conjugating enzyme E2 binding protein, 1 (Drosophila)	4
201960_s_at	MYC binding protein 2	4
201991_s_at	kinesin family member 5B	4
201999_s_at	dynein, light chain, Tctex-type 1	4
202028_s_at	ribosomal protein L38	4
202035_s_at	secreted frizzled-related protein 1	4
202114_at	sorting nexin 2	4
202134_s_at	WW domain containing transcription regulator 1	4
202138_x_at	JTV1 gene	4
202170_s_at	aminoadipate-semialdehyde dehydrogenase-phosphopantetheinyl transferase	4
202171_at	vascular endothelial zinc finger 1	4
202198_s_at	myotubularin related protein 3	4
202222_s_at	desmin	4
202274_at	actin, gamma 2, smooth muscle, enteric	4
202292_x_at	lysophospholipase II /// similar to Acyl-protein thioesterase 2 (Lysophospholipase II) (LPL-I) /// lysophospholipase II pseudogene 1	4
202295_s_at	cathepsin H	4
202317_s_at	ubiquitination factor E4B (UFD2 homolog, yeast)	4
202355_s_at	general transcription factor IIF, polypeptide 1, 74kDa	4
202361_at	SEC24 related gene family, member C (S. cerevisiae)	4
202461_at	eukaryotic translation initiation factor 2B, subunit 2 beta, 39kDa	4
202501_at	microtubule-associated protein, RP/EB family, member 2	4
202555_s_at	myosin, light chain kinase /// myosin, light chain kinase	4
202604_x_at	ADAM metallopeptidase domain 10	4
202636_at	ring finger protein 103	4
202678_at	general transcription factor IIA, 2, 12kDa	4
202692_s_at	upstream binding transcription factor, RNA polymerase I	4
202708_s_at	histone cluster 2, H2be	4
202736_s_at	LSM4 homolog, U6 small nuclear RNA associated (S. cerevisiae)	4
202786_at	serine threonine kinase 39 (STE20/SPS1 homolog, yeast)	4
202810_at	developmentally regulated GTP binding protein 1	4
202899_s_at	splicing factor, arginine/serine-rich 3	4
202907_s_at	nibrin	4
202908_at	Wolfram syndrome 1 (wolframin)	4
202969_at	MRNA; cDNA DKFZp667B0924 (from clone DKFZp667B0924)	4
203026_at	zinc finger and BTB domain containing 5	4
203085_s_at	transforming growth factor, beta 1 (Camurati-Engelmann disease)	4
203093_s_at	translocase of inner mitochondrial membrane 44 homolog (yeast)	4
203113_s_at	eukaryotic translation elongation factor 1 delta (guanine nucleotide exchange protein)	4
203127_s_at	serine palmitoyltransferase, long chain base subunit 2	4
203133_at	Sec61 beta subunit	4
203142_s_at	adaptor-related protein complex 3, beta 1 subunit	4
203162_s_at	katanin p80 (WD repeat containing) subunit B 1	4
203175_at	ras homolog gene family, member G (rho G)	4
203232_s_at	ataxin 1	4
203259_s_at	HD domain containing 2	4
203298_s_at	jumonji, AT rich interactive domain 2	4
203303_at	dynein, light chain, Tctex-type 3	4
203312_x_at	ADP-ribosylation factor 6	4
203328_x_at	insulin-degrading enzyme	4
203346_s_at	metal response element binding transcription factor 2	4
203406_at	microfibrillar-associated protein 1	4
203425_s_at	insulin-like growth factor binding protein 5	4
203459_s_at	vacuolar protein sorting 16 homolog (S. cerevisiae)	4
203487_s_at	armadillo repeat containing 8	4
203506_s_at	mediator of RNA polymerase II transcription, subunit 12 homolog (S. cerevisiae)	4
203526_s_at	adenomatosis polyposis coli	4
203659_s_at	tripartite motif-containing 13	4
203713_s_at	lethal giant larvae homolog 2 (Drosophila)	4
[truncated: 5,965 more rows]
