# Supplementary material for: Gene expression profiling of 49 human tumor xenografts from in vitro culture through multiple in vivo passages - strategies for data mining in support of therapeutic studies
Source: BMC Genomics. 2014 May 22;15(1):393. doi: 10.1186/1471-2164-15-393 (PMC4041995; doi:10.1186/1471-2164-15-393)
Supplement: Supplementary file 7 — Additional file 7: Change in expression (log2) across the entire U133 plus 2 array for all models from P0 to P1 with cross-hybridizing probe sets shown. (ZIP 7 MB) [file 12864_2013_6082_MOESM7_ESM.zip]

Archive with 3 entries (2 files):
- Additional file 7.txt
- __MACOSX/
- __MACOSX/._Additional file 7.txt
