# Supplementary material for: Gene expression profiling of 49 human tumor xenografts from in vitro culture through multiple in vivo passages - strategies for data mining in support of therapeutic studies
Source: BMC Genomics. 2014 May 22;15(1):393. doi: 10.1186/1471-2164-15-393 (PMC4041995; doi:10.1186/1471-2164-15-393)
Supplement: Supplementary file 7 — Additional file 7: Change in expression (log2) across the entire U133 plus 2 array for all models from P0 to P1 with cross-hybridizing probe sets shown. (ZIP 7 MB) [file 12864_2013_6082_MOESM7_ESM.zip › Additional file 7.txt]

Additional File 7 - Change in expression (log2) across the entire U133 plus 2 array for all models from P0 to P1 with cross-hybridizing probe sets shown.																																																						
Probe Set ID	Gene Symbol	Mouse-Human Cross Hyb?	786-0 P0-P1	A375 P0-P1	A549 P0-P1	A549/Asc-1 P0-P1	AS283 P0-P1	AsPC-1 P0-P1	CA46 P0-P1	CAKI-1 P0-P1	CCRF-CEM P0-P1	COLO 205 P0-P1	COLO 829 P0-P1	CP70 P0-P1	EKVX P0-P1	GTL-16 P0-P1	HCC-2998 P0-P1	HCT-116 P0-P1	HCT-15 P0-P1	HL-60(TB) P0-P1	HOP-62 P0-P1	HOP-92 P0-P1	HT-29 P0-P1	HeLa-Luc P0-P1	HuH-7 P0-P1	K-562 P0-P1	KM12 P0-P1	LOX IMVI P0-P1	M14 P0-P1	MALME-3M P0-P1	MCF7 P0-P1	MDA-MB-231T P0-P1	MDA-MB-435 P0-P1	MDA-N P0-P1	MOLT-4 P0-P1	NCI-H226 P0-P1	NCI-H23 P0-P1	NCI-H460 P0-P1	NCI-H522 P0-P1	OVCAR-3 P0-P1	OVCAR-5 P0-P1	PC-3 P0-P1	PC-3/M P0-P1	RXF 393 P0-P1	SN12C P0-P1	SR P0-P1	SW-620 P0-P1	U251 P0-P1	UACC-62 P0-P1	Gene Symbol	Entrez Gene	Alignments	Probe Set ID	
1007_s_at	DDR1///MIR4640	Yes	1.216	-0.645	0.966	0.693	-1.209	-0.094	0.701	1.570	-0.815	0.112	-0.712	0.392	0.840	-0.938	-0.023	0.740	-0.458	-0.820	-0.360	0.394	-0.298	0.436	-0.226	0.341	-0.505	-1.076	0.553	0.067	-0.150	0.137	0.785	0.318	-0.641	-0.649	0.552	-0.020	0.017	-0.428	-1.149	-0.432	0.385	0.755	-0.485	-0.862	0.191	0.018	-0.611	DDR1///MIR4640	100616237///780	chr6:30856165-30867931 (+) // 95.63 // p21.33	1007_s_at	
1053_at	RFC2	No	0.156	0.566	0.227	0.315	0.783	0.910	0.593	0.054	-0.673	-0.718	1.175	1.593	-0.339	0.631	-0.022	0.039	0.178	-0.105	-1.138	0.459	0.271	0.439	0.166	-0.116	0.866	0.127	0.224	-0.065	0.389	0.110	-0.125	1.153	0.269	0.643	-0.210	1.724	-0.076	-0.847	0.253	0.618	0.958	-0.392	0.788	0.475	-0.519	-0.448	1.247	RFC2	5982.000	chr7:73646002-73668732 (-) // 70.86 // q11.23	1053_at	
117_at	HSPA6	No	-0.620	1.086	0.071	0.306	1.176	0.347	-0.073	-0.549	-1.325	-0.172	1.713	-0.075	-0.107	1.027	0.295	-0.318	1.437	-1.167	0.412	0.052	0.775	-0.199	0.099	-0.565	-0.906	0.147	-0.027	0.966	-0.032	2.028	0.108	0.000	-0.150	0.090	0.592	0.515	0.568	0.622	0.018	-0.156	0.396	-0.187	0.916	0.579	0.866	0.686	0.359	HSPA6	3310.000	chr1:161494448-161496380 (+) // 99.59 // q23.3///chr1:161576080-161578007 (+) // 98.03 // q23.3	117_at	
121_at	PAX8	Yes	0.394	-0.062	-0.330	0.405	0.016	-0.085	-0.130	1.792	-0.220	0.071	-0.388	0.144	0.007	0.147	0.284	0.294	0.072	-0.314	0.240	-0.348	0.018	-0.032	-0.084	-0.639	-0.140	0.347	-0.392	-0.014	-0.175	0.077	-0.291	-0.183	-0.740	0.439	-0.139	-0.163	0.036	0.306	0.564	0.375	-0.545	-0.208	0.193	-0.569	0.163	0.418	-0.043	PAX8	7849.000	chr2:113974939-114036488 (-) // 98.3 // q13	121_at	
1255_g_at	GUCA1A	No	0.052	0.140	0.076	0.221	-0.202	-0.042	0.118	0.216	0.033	0.034	0.011	0.701	0.097	0.050	0.002	-0.060	-0.030	0.068	0.308	0.269	-0.060	0.119	0.007	0.054	0.045	0.383	0.016	-0.130	0.067	0.026	-0.010	0.089	0.080	0.089	0.022	0.037	0.030	0.167	0.066	0.059	0.127	0.312	0.414	0.025	0.122	0.090	0.118	GUCA1A	2978.000	chr6:42140941-42147792 (+) // 90.58 // p21.1	1255_g_at	
1294_at	UBA7	No	1.416	-0.135	0.386	0.094	-1.010	0.317	1.159	0.247	0.244	0.260	1.294	-1.275	0.504	-0.180	-0.066	0.074	0.236	0.046	0.155	0.353	-0.550	0.428	-0.413	-0.182	-0.485	-1.468	-0.242	0.406	1.227	0.779	0.458	0.755	0.064	-1.033	0.075	1.013	0.281	0.832	-1.420	0.348	0.295	0.931	-1.327	-0.666	-0.173	-0.058	0.281	UBA7	7318.000	chr3:49842639-49851423 (-) // 95.09 // p21.31	1294_at	
1316_at	THRA	Yes	0.616	0.102	0.403	0.726	0.260	0.759	0.370	0.809	0.300	0.451	-0.031	0.484	0.367	0.303	0.436	0.504	0.383	0.636	1.498	0.633	0.763	0.510	0.412	0.318	0.102	0.890	0.320	0.075	0.824	0.375	0.229	0.214	0.301	0.461	0.336	0.185	0.566	0.307	1.023	0.185	0.186	0.719	0.585	0.580	0.584	1.043	0.027	THRA	7067.000	chr17:38219155-38246289 (+) // 97.54 // q21.1	1316_at	
1320_at	PTPN21	No	-0.359	0.164	0.422	-0.099	-0.279	-0.176	0.332	-0.144	-0.125	-0.298	0.329	-0.116	0.101	0.043	-0.175	-0.279	0.134	-0.156	0.477	0.246	-0.179	-0.024	0.267	-0.016	-0.157	-0.207	-0.068	0.031	-0.389	-0.588	-0.345	-0.204	-0.250	0.393	-0.066	-0.102	0.429	0.026	-0.466	-0.534	0.076	-0.103	-0.234	-0.044	-0.159	0.393	-0.058	PTPN21	11099.000	chr14:88934480-89016761 (-) // 99.89 // q31.3	1320_at	
1405_i_at	CCL5	No	0.329	0.068	-0.410	0.240	-0.003	0.773	3.673	-3.306	-0.146	-0.114	0.120	-3.611	0.541	0.230	-0.203	0.019	-0.208	-1.339	1.284	-0.876	0.294	3.257	-0.058	-0.308	-0.058	-2.012	-0.054	-0.023	3.242	-0.002	0.155	0.094	-0.305	1.623	-0.240	0.682	0.187	0.150	-0.239	0.267	-0.269	-1.080	-1.610	-0.051	0.122	0.189	-0.304	CCL5	6352.000	chr17:34198526-34207330 (-) // 57.16 // q12	1405_i_at	
1431_at	CYP2E1	Yes	-0.300	-0.582	-0.106	0.011	-0.541	-0.580	-0.518	0.050	0.507	0.025	-0.115	0.402	0.158	1.583	0.142	0.051	-0.261	0.088	0.488	0.102	0.228	0.069	-0.534	-0.232	-0.972	-0.043	-0.140	0.101	-0.030	0.228	0.148	0.094	-0.017	-0.152	-1.780	-0.431	-0.109	0.307	0.042	0.096	-0.477	0.172	-0.792	-0.126	0.474	-1.405	-0.059	CYP2E1	1571.000	chr10:135340899-135352468 (+) // 99.87 // q26.3	1431_at	
1438_at	EPHB3	Yes	-0.278	-0.583	-0.120	-0.030	-0.049	0.063	0.123	0.141	-0.286	1.554	-0.685	0.416	0.835	-0.797	0.718	-0.202	1.949	-0.281	0.742	0.540	0.446	0.132	0.694	-0.399	0.587	0.155	-0.266	-0.001	0.639	-0.337	-0.275	0.519	-0.050	0.443	-0.249	0.214	0.573	-0.079	1.329	0.214	0.093	0.234	0.348	-0.165	0.343	2.453	2.232	EPHB3	2049.000	chr3:184280023-184299410 (+) // 97.2 // q27.1	1438_at	
1487_at	ESRRA	Yes	0.315	-0.260	-0.047	-0.004	0.839	-0.532	1.094	-0.937	0.358	-0.378	-0.456	0.351	-0.014	-0.328	-0.698	-0.585	0.256	-0.062	0.308	0.085	-0.768	-0.462	-0.403	-0.134	-0.576	-0.373	-0.349	-0.014	-0.246	-0.307	0.099	-0.343	-0.010	-0.013	0.105	0.640	-0.412	0.463	0.295	0.399	-0.034	0.139	0.333	0.639	-0.340	-0.180	-0.559	ESRRA	2101.000	chr11:64073043-64084210 (+) // 97.02 // q13.1	1487_at	
1494_f_at	CYP2A6	Yes	0.008	-0.023	-0.044	0.205	-0.372	-0.045	0.468	0.365	-0.154	-0.102	-0.425	-0.012	0.244	0.330	-0.163	-0.070	-0.054	-0.152	0.471	-0.135	-0.189	0.109	-0.336	-0.408	0.026	0.211	-0.509	-0.116	0.229	0.111	-0.174	0.019	-0.507	0.164	-0.229	-0.328	-0.074	0.011	0.114	0.019	-0.296	0.093	0.607	-0.231	0.076	0.185	-0.243	CYP2A6	1548.000	chr19:41349446-41356339 (-) // 98.4 // q13.2	1494_f_at	
1552256_a_at	SCARB1	No	1.704	0.599	0.721	1.192	1.330	0.938	1.165	1.975	1.628	0.004	0.398	1.606	-0.873	0.285	0.071	0.036	0.526	1.008	-1.190	0.459	0.638	0.454	0.014	0.027	0.593	-0.771	0.781	0.466	1.131	0.326	-0.071	-0.001	1.756	-1.002	0.359	1.850	-0.058	0.217	0.599	0.774	0.903	0.604	0.575	2.434	-0.022	0.121	-1.642	SCARB1	949.000	chr12:125261826-125348519 (-) // 93.26 // q24.31	1552256_a_at	
1552257_a_at	TTLL12	Yes	-0.216	0.912	0.582	0.620	0.928	0.285	0.880	0.245	1.165	-0.610	-0.293	0.946	0.318	0.262	-0.232	0.511	0.948	0.931	-0.342	0.150	0.355	-0.181	0.662	0.986	0.602	0.135	-0.068	0.378	0.525	0.143	0.055	0.066	0.734	1.029	0.408	1.620	0.139	0.149	1.086	0.496	-0.164	-0.109	0.497	0.076	0.181	-0.406	-0.068	TTLL12	23170.000	chr22:43562239-43583139 (-) // 97.86 // q13.2	1552257_a_at	
1552258_at	LINC00152	No	0.038	0.106	-0.115	0.157	0.370	-0.232	-0.025	0.156	0.036	0.655	0.084	-0.078	0.366	0.447	-0.211	0.507	0.073	0.043	0.298	0.306	0.228	0.238	-0.065	-0.778	0.228	0.578	-0.008	-0.184	0.247	1.365	0.716	0.197	-0.008	-0.099	0.138	-0.098	0.158	0.243	0.124	-0.025	-0.135	-0.375	0.444	-0.001	0.308	0.090	0.140	LINC00152	112597.000	chr2:87819437-87821034 (+) // 86.63 // p11.2///chr2:112186888-112188485 (-) // 86.33 // q13	1552258_at	
1552261_at	WFDC2	No	0.011	-0.175	0.122	0.277	-0.126	-1.079	0.226	-0.005	-0.088	-0.018	-0.393	-0.013	0.049	-0.089	-0.093	-0.121	-0.260	-0.410	0.742	0.199	-0.199	0.039	-0.010	-0.281	-0.324	0.240	-0.192	0.183	0.018	-0.550	-0.382	-0.167	-0.190	-0.188	-0.112	0.101	0.060	0.558	-0.505	0.104	0.033	0.332	0.005	0.310	-0.300	0.172	-0.155	WFDC2	10406.000	chr20:44108169-44110171 (+) // 71.24 // q13.12	1552261_at	
1552263_at	MAPK1	No	-0.252	0.393	-0.358	-0.677	-0.543	-0.559	1.223	-0.906	-0.756	-0.210	0.286	-0.124	-0.136	-0.059	0.443	-0.540	0.059	-0.289	-0.086	-0.106	0.139	1.353	-0.588	-1.348	0.567	-0.411	-0.740	0.088	-0.093	-0.013	-0.569	0.011	-0.081	-0.332	-0.083	-0.720	0.228	-0.698	0.355	0.105	0.241	-0.661	0.051	0.398	-0.058	-0.374	-0.282	MAPK1	5594.000	chr22:22123318-22221970 (-) // 90.38 // q11.21	1552263_at	
1552264_a_at	MAPK1	Yes	-0.305	0.288	-0.089	-0.141	-0.114	0.449	0.615	-0.641	-0.391	-0.943	-0.283	0.673	0.848	0.143	-0.286	-0.777	-0.373	-0.539	0.629	0.092	-0.413	0.097	1.050	-0.499	-0.289	-0.753	-0.121	-0.008	-1.127	-0.966	-1.176	-0.468	0.199	-0.396	0.385	0.338	0.251	-0.684	-0.220	0.268	-0.025	-0.568	-0.450	0.424	-0.926	0.483	-0.040	MAPK1	5594.000	chr22:22123318-22221970 (-) // 90.38 // q11.21	1552264_a_at	
1552266_at	ADAM32	Yes	-0.285	-0.279	-0.101	-0.083	-0.134	0.032	-0.469	0.113	-0.133	0.018	-0.192	-0.119	-0.057	-0.085	0.103	0.012	-0.179	-0.261	-0.037	-0.357	-0.281	0.017	-0.600	-0.103	-0.149	0.150	-0.202	-0.198	-1.248	-0.123	-0.162	-0.209	-0.269	-0.078	-0.289	-0.153	-0.252	-0.589	-0.324	-0.296	-0.062	-0.261	0.094	-0.246	0.060	-0.380	-0.032	ADAM32	203102.000	chr8:38965236-39142430 (+) // 95.65 // p11.22	1552266_at	
1552269_at	SPATA17	No	0.315	-1.025	-0.152	-1.853	0.431	0.030	0.117	-0.031	-0.147	-0.459	-0.583	-0.337	0.563	-0.860	0.187	-0.721	0.053	0.002	-0.071	-0.287	-0.476	0.316	-1.291	-0.146	0.215	-0.705	0.058	0.096	-2.662	-0.378	0.015	-0.076	-0.092	-0.153	-0.844	-0.461	-0.549	-0.753	0.060	-0.244	0.010	0.090	-0.474	-0.378	-0.502	-0.452	-0.299	SPATA17	128153.000	chr1:217804666-218040486 (+) // 98.14 // q41	1552269_at	
1552271_at	PRR22	No	-0.113	0.303	0.126	0.455	0.521	0.024	0.504	0.291	0.205	-0.203	-0.040	0.242	0.304	0.414	0.036	0.203	0.193	0.118	0.319	0.079	-0.291	-0.186	0.467	-0.225	0.252	0.654	0.010	0.035	0.458	0.173	0.325	-0.150	-0.077	0.127	0.145	0.085	0.006	0.351	0.300	0.072	-0.439	0.467	0.466	0.144	0.271	0.311	0.339	PRR22	163154.000	chr19:5782970-5784610 (-) // 97.39 // p13.3	1552271_at	
1552272_a_at	PRR22	No	0.028	0.417	-0.024	0.138	0.548	-0.626	0.508	-0.052	0.624	-0.204	0.057	0.442	0.151	0.325	-0.210	0.714	0.458	0.828	0.409	-0.136	-0.373	-0.178	-0.029	0.255	0.975	0.238	0.428	0.461	0.370	0.313	0.584	0.007	0.104	0.496	0.142	0.018	-0.131	-0.111	0.015	-0.125	-0.458	0.479	0.429	0.042	0.448	0.163	0.095	PRR22	163154.000	chr19:5782970-5784610 (-) // 97.39 // p13.3	1552272_a_at	
1552274_at	PXK	No	-1.979	-0.927	-0.179	-0.929	0.754	1.327	-0.442	-3.201	-1.046	-2.121	-0.509	0.684	-0.730	-0.419	-0.754	-1.062	-0.654	0.409	0.246	-0.585	-0.137	0.758	1.047	0.098	-0.121	-2.736	1.625	0.888	0.095	-2.283	-2.252	-2.144	-0.292	-0.178	0.877	-0.493	0.657	-0.557	-0.772	-0.697	-1.498	-1.625	-0.676	-0.330	-1.015	1.147	-1.704	PXK	54899.000	chr3:58318612-58411327 (+) // 96.39 // p14.3	1552274_at	
1552275_s_at	PXK	No	-1.949	-1.132	-0.858	-1.800	-0.948	0.926	0.019	-3.804	-1.809	-2.337	-0.575	-1.151	-0.831	-1.033	-1.155	-1.539	-0.672	-0.664	-1.029	-0.946	-1.068	-0.250	-1.026	-0.278	-0.248	-2.672	0.004	0.226	-0.754	-1.880	-1.763	-1.673	-0.755	-1.336	-0.170	-0.709	-0.767	-0.921	-1.327	-1.209	-1.577	-1.694	-1.171	-0.778	-1.424	-0.279	-2.023	PXK	54899.000	chr3:58318612-58411327 (+) // 96.39 // p14.3	1552275_s_at	
1552276_a_at	VPS18	No	0.114	-0.079	0.059	0.089	0.625	0.074	0.539	-0.140	0.420	-0.034	-0.350	0.291	0.814	-0.038	-0.252	0.126	0.014	-0.505	0.372	0.329	-0.303	-0.012	0.550	0.177	0.231	0.107	0.977	0.568	0.295	-0.124	-0.410	-0.188	0.361	0.266	0.262	0.799	0.302	0.206	-0.064	-0.223	0.128	0.288	-0.041	0.339	-0.103	0.495	-0.318	VPS18	57617.000	chr15:41186652-41196172 (+) // 97.35 // q15.1	1552276_a_at	
1552277_a_at	MSANTD3	No	-0.814	0.421	-0.035	0.372	0.300	-1.485	0.335	-0.562	0.653	-0.161	0.093	0.022	0.159	0.024	0.666	0.357	0.702	0.357	-0.908	-0.152	0.759	0.158	-0.533	0.026	0.012	0.471	-0.280	-0.311	0.063	0.262	0.252	-0.106	1.210	0.125	0.113	0.455	-0.258	-0.182	0.063	1.262	1.195	-0.726	1.052	0.320	0.002	0.060	0.307	MSANTD3	91283.000	chr9:103204185-103213511 (+) // 87.97 // q31.1	1552277_a_at	
1552278_a_at	SLC46A1	No	0.643	-0.079	0.576	0.184	0.103	-0.117	0.092	0.166	0.269	-0.045	0.176	1.725	0.863	-0.735	-0.947	0.035	-0.058	-0.077	-0.058	-0.090	-0.623	0.554	1.738	0.309	-0.023	0.328	-0.129	0.099	0.521	0.170	0.234	0.411	0.009	-1.520	0.023	0.684	0.267	-0.055	0.080	0.167	-0.088	0.277	0.569	0.468	0.028	0.180	-0.236	SLC46A1	113235.000	chr17:26722694-26733219 (-) // 91.92 // q11.2	1552278_a_at	
1552279_a_at	SLC46A1	Yes	-0.024	-0.066	0.110	-0.280	-0.169	-0.472	0.224	-0.597	0.118	-0.457	-0.269	0.243	0.149	-0.560	-0.641	-0.310	-0.351	0.406	-0.023	-0.572	-0.527	-0.698	0.806	0.017	-0.144	0.492	-0.107	0.270	0.045	0.069	0.060	-0.003	-0.150	-0.618	0.041	-0.238	0.210	-0.238	-0.712	0.097	-0.220	0.214	0.489	-0.143	-0.358	-0.121	-0.090	SLC46A1	113235.000	chr17:26722694-26733219 (-) // 91.92 // q11.2	1552279_a_at	
1552280_at	TIMD4	No	-1.558	-0.112	-0.129	0.234	-0.154	0.013	0.060	0.132	0.007	-0.219	-0.151	0.017	-0.035	-0.015	-0.125	0.021	0.039	-0.170	0.391	0.056	-0.285	-0.085	-0.695	-0.422	-0.075	0.007	-0.141	-0.084	0.227	-0.214	0.007	-0.027	-0.197	-0.356	-0.086	-0.159	-0.106	0.093	0.130	-0.061	-0.270	-0.985	0.078	0.539	-0.192	0.055	-0.178	TIMD4	91937.000	chr5:156346292-156390266 (-) // 97.23 // q33.3	1552280_at	
1552281_at	SLC39A5	No	-0.053	-0.508	1.014	0.784	-0.030	0.489	0.194	0.367	-0.412	-0.411	-0.303	0.107	-0.049	-0.418	-1.113	-0.136	-0.278	-0.295	0.357	0.063	0.545	-0.038	1.781	-0.484	-0.046	0.128	-0.516	-0.059	0.126	-0.396	-0.137	-0.225	-0.298	-0.143	-0.019	-0.209	0.263	0.380	1.143	0.031	-0.078	0.359	0.210	0.111	0.147	0.278	0.008	SLC39A5	283375.000	chr12:56624562-56631630 (+) // 93.78 // q13.3	1552281_at	
1552283_s_at	ZDHHC11	No	-1.468	-0.103	-1.214	-0.331	0.313	-1.084	0.215	0.057	0.427	1.224	-0.630	-1.716	0.173	-0.430	-0.218	0.209	-0.669	1.738	0.403	0.076	0.440	-2.057	-0.262	0.219	-0.310	0.315	-0.246	-0.232	-0.333	-0.039	0.739	-0.478	0.671	-0.649	-1.167	-1.113	-1.427	-0.282	-0.988	-0.564	-0.355	0.443	0.245	-0.405	0.328	-0.324	-0.475	ZDHHC11	79844.000	chr5:795719-851101 (-) // 95.97 // p15.33	1552283_s_at	
1552286_at	ATP6V1E2///FLJ41757	No	0.487	-0.441	-0.352	-1.205	-1.289	-0.627	-0.956	0.344	-0.927	-0.753	-0.543	-1.488	-0.786	-1.229	-0.111	-0.937	-0.685	0.452	0.107	-0.482	-0.108	-1.410	-0.859	-0.168	-0.203	-0.569	-0.625	0.193	-0.905	-0.821	-0.565	-0.429	-0.192	0.820	-0.541	0.053	-1.192	-0.380	-0.626	0.004	0.027	0.027	-0.062	-0.027	-0.765	-0.457	-0.148	ATP6V1E2///FLJ41757	440862///90423	chr2:46738985-46747132 (-) // 67.97 // p21	1552286_at	
1552287_s_at	AFG3L1P	No	0.534	0.411	-0.938	-0.948	0.585	-1.062	-0.466	-1.253	0.737	0.616	0.308	-0.460	-0.358	0.076	0.281	1.238	0.888	0.817	-0.626	0.002	0.482	-0.357	-0.477	1.044	1.013	0.330	0.414	0.013	-0.092	1.217	0.660	0.339	0.228	0.337	0.020	-1.023	-0.770	-0.991	-0.239	-0.074	-0.408	0.178	-0.198	0.715	1.050	-0.905	0.228	AFG3L1P	172.000	chr16:90039000-90062827 (+) // 83.44 // q24.3	1552287_s_at	
1552288_at	CILP2	No	0.324	-0.077	0.371	0.192	-0.031	0.015	0.205	0.201	-0.232	0.041	0.101	-0.212	0.068	0.043	0.167	-0.975	-0.574	0.038	0.271	0.271	0.328	0.115	0.073	0.175	0.079	0.176	-0.323	-1.479	0.016	0.040	-0.153	-0.199	0.123	0.096	-1.290	0.195	-0.211	-0.875	-0.165	0.044	-0.037	0.636	0.106	0.267	-0.011	-0.224	0.085	CILP2	148113.000	chr19:19649073-19657466 (+) // 99.31 // p13.11	1552288_at	
1552289_a_at	CILP2	No	-0.303	0.024	0.120	0.260	-0.220	-0.127	0.252	0.102	-0.123	-0.291	-0.289	-0.274	-0.541	-0.078	-0.047	-0.627	-1.011	-0.090	0.105	-0.060	-0.295	0.330	-0.054	-0.233	-0.208	0.296	-0.269	-0.989	0.449	-0.189	-0.186	-0.145	-0.203	-0.100	-1.010	0.110	-0.047	-0.514	0.187	0.188	0.182	0.116	0.082	-0.074	-0.505	-0.067	-0.158	CILP2	148113.000	chr19:19649073-19657466 (+) // 99.31 // p13.11	1552289_a_at	
1552291_at	PIGX	No	0.239	-0.859	-0.120	-0.746	-1.140	0.105	-0.484	-0.850	-0.023	-0.369	-0.475	-0.163	-0.354	-0.319	-0.223	-0.366	0.097	-0.912	-0.300	0.233	-0.014	-1.313	-0.849	-0.250	-0.574	-1.169	-0.217	-0.510	-1.662	-0.697	-0.969	-0.986	0.440	-0.228	-0.182	0.605	-0.931	-0.954	0.072	0.110	0.823	-0.228	-0.434	-0.031	-0.575	-0.948	-0.356	PIGX	54965.000	chr3:196439228-196462165 (+) // 71.99 // q29	1552291_at	
1552293_at	TMEM196	No	-0.024	-0.100	0.012	0.237	-0.089	0.128	0.205	0.367	-0.008	-0.117	0.124	-0.058	0.019	0.332	-0.135	-0.002	0.065	-0.089	0.351	0.095	0.132	0.217	0.135	0.106	0.032	0.623	-0.023	-0.155	0.048	0.179	0.046	-0.129	-0.181	-0.003	-0.654	0.145	-0.086	0.093	0.253	0.414	-0.005	0.125	0.269	-0.021	0.137	0.066	0.138	TMEM196	256130.000	chr7:19761210-19769061 (-) // 96.68 // p21.1	1552293_at	
1552295_a_at	SLC39A13	No	-0.544	0.051	-0.248	-0.651	-0.034	-0.400	-0.384	-0.027	-0.511	0.056	-0.072	0.372	-0.011	-0.350	-0.510	0.041	-0.086	-0.654	-0.798	0.161	-0.495	-0.650	0.243	-0.368	0.297	-1.022	1.343	0.804	0.158	-0.127	0.149	-0.096	0.040	0.027	0.254	-0.589	0.871	-0.226	-0.655	0.181	0.228	-0.470	-0.131	-0.379	-0.091	0.581	-0.196	SLC39A13	91252.000	chr11:47428826-47438047 (+) // 97.88 // p11.2	1552295_a_at	
1552296_at	BEST4	No	0.357	-0.006	0.259	-0.358	-1.002	0.193	0.019	0.057	0.155	-0.162	-0.042	-0.052	0.794	-0.127	0.147	0.052	0.011	0.156	0.181	-0.092	-0.092	-0.275	0.105	-0.012	0.208	0.137	0.037	0.004	-0.162	0.134	-0.020	-0.122	0.261	0.151	-0.130	0.248	-0.087	0.067	-0.326	-0.225	-0.085	0.138	0.168	0.397	-0.390	0.431	0.654	BEST4	266675.000	chr1:45249258-45253377 (-) // 90.93 // p34.1	1552296_at	
1552299_at	AKD1	No	-0.231	-0.426	-0.087	-0.625	-0.553	-0.299	-0.250	-0.734	-0.440	-0.806	-0.115	-0.228	0.135	-0.816	0.376	-0.156	-0.263	-0.393	-0.514	-0.483	0.383	-0.913	-0.312	0.004	0.007	-0.416	0.192	-0.301	-0.315	-0.016	-0.475	0.292	0.386	-0.937	-0.539	-1.203	-0.390	-0.262	0.088	0.179	-0.598	-0.318	-0.677	-0.743	0.063	-0.040	-0.090	AKD1	221264.000	chr6:109952908-109996960 (-) // 54.2 // q21	1552299_at	
1552301_a_at	CORO6	Yes	-0.499	0.210	-0.540	-0.294	-0.346	-0.400	0.365	0.474	-0.913	-0.071	0.157	-0.143	0.538	-0.226	-0.177	0.583	-0.168	-0.112	0.312	-0.296	0.006	0.053	-0.340	-0.131	-0.185	0.424	-0.422	-0.321	0.339	0.072	0.084	-0.488	-0.059	-0.419	-0.381	-0.132	-0.322	0.091	0.043	0.518	-0.024	-0.733	-0.068	0.379	-0.285	-1.432	0.093	CORO6	84940.000	chr17:27941786-27949815 (-) // 98.48 // q11.2	1552301_a_at	
1552302_at	TMEM106A	No	0.234	-0.251	0.340	0.064	-0.315	-0.437	0.330	0.089	0.525	0.857	0.364	0.102	0.203	-0.029	-0.129	0.198	0.004	0.475	0.243	0.707	0.585	0.732	-0.137	-0.219	-0.124	-1.088	0.296	0.391	0.561	0.650	0.396	0.088	1.124	0.801	-0.165	-0.124	-0.380	0.039	0.273	0.128	0.189	0.272	0.278	0.127	0.163	0.255	0.490	TMEM106A	113277.000	chr17:41363893-41372055 (+) // 76.82 // q21.31	1552302_at	
1552303_a_at	TMEM106A	No	0.806	-0.046	0.586	0.124	0.472	0.120	0.426	0.387	1.369	0.867	0.798	0.152	0.469	0.425	-0.102	0.436	0.314	0.751	0.972	0.906	0.795	0.670	0.678	0.064	-0.046	-0.116	0.483	0.542	0.543	0.838	0.373	0.508	1.453	0.723	0.023	0.039	0.088	-0.010	0.504	0.356	-0.152	0.475	0.423	0.533	0.438	0.468	0.622	TMEM106A	113277.000	chr17:41363893-41372055 (+) // 76.82 // q21.31	1552303_a_at	
1552304_at	ALG10	No	-0.056	0.516	0.320	0.138	0.301	0.190	-0.262	0.541	0.443	-0.763	0.232	0.980	0.199	0.001	-0.737	-0.334	0.076	0.582	0.164	-0.182	0.172	-0.485	-0.166	-0.087	0.233	0.170	-0.009	-0.145	-0.949	-0.180	-0.207	-0.097	0.970	-0.381	0.150	0.490	-0.362	-0.827	0.486	0.317	0.710	0.199	0.152	-0.198	-0.284	-0.187	0.530	ALG10	84920.000	chr12:34175215-34181372 (+) // 75.33 // p11.1///chr12:38710377-38716530 (+) // 72.64 // q12	1552304_at	
1552306_at	ALG10	No	-0.152	0.167	0.049	-0.076	-0.401	-0.160	-0.059	-0.046	-0.039	-1.391	-0.168	1.376	0.505	-0.024	-0.719	-0.267	0.407	0.374	-0.183	-0.520	-0.043	-0.856	-0.598	-0.016	0.503	0.191	-0.014	-0.036	-1.384	-0.746	-0.852	-0.372	1.438	-0.231	-0.155	0.160	-0.574	-1.468	0.100	-0.015	0.205	-0.163	-0.022	0.116	-0.991	-0.163	0.758	ALG10	84920.000	chr12:34175215-34181372 (+) // 75.33 // p11.1///chr12:38710377-38716530 (+) // 72.64 // q12	1552306_at	
1552307_a_at	TTC39C	No	-1.185	-0.819	0.276	0.384	-0.782	-0.984	0.468	-0.128	0.377	0.060	-0.714	-0.616	0.913	-0.650	-0.105	-0.533	0.310	0.003	-0.089	-0.296	0.252	0.421	-1.539	0.207	-0.400	0.240	-1.231	0.035	-0.757	0.033	-0.269	-0.641	0.375	-0.094	-0.036	0.025	-0.787	-0.191	0.331	0.334	-0.584	-0.177	0.366	0.376	0.039	-0.658	1.027	TTC39C	125488.000	chr18:21572736-21712997 (+) // 97.58 // q11.2	1552307_a_at	
1552309_a_at	NEXN	No	-0.845	0.012	0.429	-0.276	-0.527	0.221	3.400	0.852	0.148	-0.038	0.831	1.128	-1.322	0.023	0.132	0.360	-0.277	2.772	0.201	-0.363	-0.024	0.829	0.540	0.523	0.001	0.239	-0.748	0.263	0.766	0.111	-1.113	-0.590	1.309	-0.719	1.028	0.409	1.589	0.475	-0.167	-0.614	0.786	-2.676	-0.506	-0.427	0.340	2.005	-0.011	NEXN	91624.000	chr1:78383807-78408915 (+) // 94.61 // p31.1	1552309_a_at	
1552310_at	C15orf40	No	-0.298	-0.208	-0.011	-1.361	-0.261	-1.502	0.044	-0.948	0.532	-0.081	-0.253	-0.731	-0.869	-0.048	-0.007	0.013	-0.950	0.265	-1.713	-0.803	-0.308	-1.655	-0.559	0.196	0.077	-0.092	0.124	0.674	-0.979	0.086	-0.063	-0.079	0.820	-0.371	-0.664	-0.676	-1.191	-0.476	0.280	0.413	-0.130	-0.355	-0.609	0.653	0.037	0.048	0.205	C15orf40	123207.000	chr15:83672957-83680390 (-) // 53.86 // q25.2	1552310_at	
1552311_a_at	RAX2	No	0.197	0.108	0.205	0.333	-0.191	-0.009	-0.016	0.522	0.261	0.199	0.056	0.046	-0.228	0.237	0.265	0.269	0.119	0.341	0.627	0.381	0.035	-0.152	0.013	0.281	0.029	0.500	-0.270	-0.364	0.493	0.301	0.472	0.200	0.079	0.365	0.148	0.077	0.011	0.197	0.079	-0.071	-0.069	0.502	0.503	0.193	0.094	0.149	0.112	RAX2	84839.000	chr19:3769092-3772219 (-) // 81.13 // p13.3	1552311_a_at	
1552312_a_at	MFAP3	No	-0.841	0.008	-0.794	-0.823	0.519	-0.536	-0.635	-1.505	-1.176	-1.122	-0.313	0.399	-0.286	-0.509	-0.619	-1.094	-0.479	-1.094	-1.404	-0.353	-0.499	-0.410	0.024	-0.272	-0.024	-0.776	-0.429	-0.653	-1.522	-1.508	-1.211	-0.619	-0.753	-0.849	0.483	0.112	0.247	-1.416	-1.248	-0.819	-0.458	-1.075	-1.241	-0.764	-1.615	0.165	0.095	MFAP3	4238.000	chr5:153418552-153434760 (+) // 89.47 // q33.2	1552312_a_at	
1552314_a_at	EYA3	No	-0.544	1.049	0.055	-0.118	-0.092	-0.498	-0.130	0.148	-0.166	-0.391	0.845	0.320	0.135	0.980	-0.185	-0.171	0.545	-0.031	-0.400	-0.070	0.251	0.776	-0.246	-0.505	0.197	0.258	0.036	0.230	0.331	0.379	-0.763	0.263	0.623	0.015	-0.378	0.169	-0.403	-0.093	0.087	0.642	0.748	-1.223	0.241	0.426	-0.319	-0.864	0.275	EYA3	2140.000	chr1:28314987-28415207 (-) // 97.82 // p35.3	1552314_a_at	
1552315_at	GIMAP1	No	-0.243	0.161	-0.120	0.116	0.183	-0.057	0.408	0.343	-2.310	-0.067	0.268	0.137	0.184	0.018	-0.151	-0.062	-0.151	-0.315	0.234	-0.039	-0.278	-0.061	0.162	-0.059	0.050	0.356	-0.269	0.042	-0.150	0.167	0.121	0.235	-0.515	-0.085	0.014	-0.220	0.145	-0.190	0.383	0.380	-0.334	-0.035	0.172	-0.315	-0.200	0.365	0.101	GIMAP1	170575.000	chr7:150413698-150418881 (+) // 85.21 // q36.1	1552315_at	
1552316_a_at	GIMAP1	No	0.165	0.042	0.206	0.116	-0.040	0.154	0.753	0.034	-2.223	-0.137	0.059	-0.378	0.349	-0.073	0.189	-0.207	0.017	-0.111	0.288	0.147	0.096	0.009	-0.213	-0.034	0.095	0.041	-0.160	0.006	0.117	-0.032	-0.016	0.218	-0.579	0.405	0.194	0.120	0.239	0.019	0.121	0.010	-0.001	0.301	0.099	-0.055	0.126	0.005	0.000	GIMAP1	170575.000	chr7:150413698-150418881 (+) // 85.21 // q36.1	1552316_a_at	
1552318_at	GIMAP1	No	0.092	-0.049	0.285	0.231	-0.105	0.237	0.055	0.167	-3.527	0.411	0.000	0.038	0.229	0.250	0.242	0.246	0.154	-0.183	0.109	0.236	0.197	-0.047	0.170	-0.028	0.147	0.115	0.152	0.241	-0.030	0.016	0.103	0.064	-1.379	0.038	0.243	-0.515	0.144	-0.098	0.069	-0.092	-0.281	0.143	0.246	-0.021	0.314	0.129	-0.052	GIMAP1	170575.000	chr7:150413698-150418881 (+) // 85.21 // q36.1	1552318_at	
1552319_a_at	KLK8	No	-0.470	-0.023	-0.218	0.135	0.070	-0.946	-0.119	0.026	-0.228	-0.467	-0.221	0.045	1.844	-0.503	-0.154	-0.765	-0.151	-0.290	0.150	-0.187	-0.601	0.022	0.134	-0.328	-1.668	-0.109	-0.080	-0.008	-0.140	-0.152	-0.107	-0.236	-0.273	-0.065	-1.038	-0.101	-0.058	-2.629	0.124	0.030	-0.242	-0.089	-0.074	-0.267	-0.284	0.153	-0.138	KLK8	11202.000	chr19:51499264-51504958 (-) // 91.91 // q13.41	1552319_a_at	
1552320_a_at	CCDC65	No	0.069	0.057	-0.207	-0.048	-0.059	0.049	0.288	0.370	0.007	-0.102	0.002	0.081	0.297	0.152	0.082	-0.016	-0.156	0.011	0.116	0.101	-0.203	0.009	0.330	-0.145	-0.236	-0.072	-0.095	0.067	0.063	-0.013	0.002	-0.039	0.124	-0.127	0.136	-0.260	0.182	0.036	0.196	0.115	-0.108	0.209	0.175	-0.422	0.110	0.122	-0.113	CCDC65	85478.000	chr12:49297915-49315891 (+) // 98.2 // q13.12	1552320_a_at	
1552321_a_at	CCDC65	No	-0.007	0.241	-0.291	-0.333	0.070	-0.123	0.056	0.109	-0.106	-0.129	-0.119	-0.020	0.532	-0.043	-0.267	-0.111	-0.438	-0.112	0.155	-0.045	-0.076	0.057	0.200	-0.205	-0.186	0.186	0.109	0.157	0.030	-0.107	-0.092	0.057	-0.142	-0.144	-0.523	0.163	-0.097	-0.016	0.098	0.077	-0.199	0.109	0.097	-0.425	-0.236	0.043	-0.017	CCDC65	85478.000	chr12:49297915-49315891 (+) // 98.2 // q13.12	1552321_a_at	
1552322_at	FAM122C	No	0.213	0.079	0.002	-0.051	-0.257	-1.350	-0.197	-0.007	0.286	-0.342	-0.012	-0.751	0.249	-0.057	0.186	-0.179	-0.126	0.159	0.034	-0.286	-0.097	0.402	-0.184	0.052	0.151	-0.307	-0.063	0.083	0.030	0.185	-0.012	-0.166	-0.039	-0.136	-0.221	-0.130	-1.142	-0.197	-0.215	0.135	0.087	-0.005	-0.060	-0.263	-0.018	0.079	0.009	FAM122C	159091.000	chrX:133941222-133988621 (+) // 95.64 // q26.3	1552322_at	
1552323_s_at	FAM122C	Yes	-0.274	-0.125	-0.078	-0.634	-1.419	-2.385	-0.289	-0.165	0.400	-0.389	-0.061	-2.431	0.515	-0.209	1.005	-0.001	-0.575	-0.018	0.420	-0.740	0.144	0.759	-0.617	-0.187	0.058	-0.643	-0.131	-0.101	0.163	0.410	-0.566	-0.056	-0.123	-0.433	-0.569	-0.307	-1.965	-0.433	-0.761	-0.282	-0.159	-0.566	-0.326	-0.517	-0.122	-0.967	-0.253	FAM122C	159091.000	chrX:133941222-133988621 (+) // 95.64 // q26.3	1552323_s_at	
1552325_at	CCDC11	No	0.198	-0.118	0.224	0.070	0.186	0.067	-0.168	0.050	0.191	-0.023	0.004	0.008	0.149	-0.122	0.094	-0.026	0.093	0.273	0.293	0.107	-0.042	-0.026	0.236	0.046	0.147	0.212	0.054	-0.027	-0.250	0.089	0.145	0.091	0.102	0.038	-0.245	0.132	0.002	0.055	0.008	0.102	0.060	0.132	0.191	0.266	-0.009	-0.001	0.148	CCDC11	220136.000	chr18:47753562-47792865 (-) // 98.75 // q21.1	1552325_at	
1552326_a_at	CCDC11	No	-0.416	-0.465	0.143	0.012	-0.366	-0.096	0.152	0.304	-0.289	0.896	-0.248	-0.440	0.958	-0.115	-0.182	-0.646	-0.495	-0.329	0.570	0.091	-0.075	-0.143	0.120	-0.335	-0.676	-0.094	-0.427	-0.066	-0.360	-0.217	-0.237	0.041	-0.525	-0.270	-0.677	-0.337	-0.240	-0.039	-0.041	0.119	-0.405	0.097	0.134	-0.131	-0.065	-0.090	-0.343	CCDC11	220136.000	chr18:47753562-47792865 (-) // 98.75 // q21.1	1552326_a_at	
1552327_at	ARMCX4	No	0.230	-0.021	0.006	-0.026	0.156	-0.383	0.168	0.264	0.525	1.259	0.276	-0.951	0.037	0.146	-0.220	-0.130	-0.380	0.265	0.375	0.109	0.287	0.052	-0.530	0.122	-0.012	0.446	0.150	-0.610	0.146	0.331	0.354	-0.030	0.149	0.138	0.103	0.154	-0.250	0.124	0.118	0.254	0.072	0.947	-0.593	0.143	0.610	-0.009	0.167	ARMCX4	100131755.000		1552327_at	
1552329_at	RBBP6	No	-0.567	-0.748	-1.043	-0.865	-0.482	-2.098	-0.888	0.660	-1.046	-0.153	0.150	-2.610	-0.340	-0.993	-0.108	-0.791	-0.246	0.316	-1.087	-1.149	-0.667	-2.077	-1.562	0.157	-0.416	-1.971	-0.425	0.198	-1.900	-0.211	0.967	-0.518	-0.551	-1.647	-0.834	-2.695	-1.044	-0.533	-1.482	-0.537	-0.025	-0.689	-1.296	-0.432	-0.539	-1.192	0.352	RBBP6	5930.000	chr16:24551816-24560722 (+) // 96.35 // p12.1	1552329_at	
1552330_at	CENPBD1	No	0.294	-0.691	-0.177	-1.089	0.083	-0.964	-0.508	-0.277	0.357	-0.025	-0.478	-0.502	-0.204	-1.389	-0.180	-0.710	-0.182	-0.429	-1.115	-0.311	-0.482	-0.692	-0.681	0.103	-0.585	-0.837	-0.281	-0.173	-0.182	-0.508	-0.061	-0.552	-0.060	-0.581	-0.803	0.051	-0.805	-0.082	-0.347	-0.475	-0.928	-0.215	-0.703	-0.316	-0.210	-0.397	0.387	CENPBD1	92806.000	chr16:89576429-90039215 (-) // 54.25 // q24.3	1552330_at	
1552332_at	TRIOBP	No	0.201	0.201	-0.201	0.034	0.125	-0.120	0.100	0.130	0.135	-0.299	0.588	0.526	0.080	0.354	-0.928	-0.572	0.239	-0.024	0.581	0.241	-0.040	0.650	0.795	0.484	0.053	0.619	-0.018	-0.061	0.144	-0.025	0.217	0.508	-0.299	0.085	0.117	0.028	0.220	0.105	0.154	0.525	0.180	-0.471	0.340	0.598	0.076	-0.204	-0.028	TRIOBP	11078.000	chr22:38142246-38156253 (+) // 54.41 // q13.1	1552332_at	
1552334_at	TRIOBP	No	0.060	0.476	-0.632	-0.607	0.041	-1.155	-0.050	-0.174	0.458	0.807	1.207	0.352	-0.719	-0.173	-0.128	0.273	0.050	-0.085	0.078	-0.415	0.816	0.131	0.370	1.081	0.502	0.385	0.467	0.024	0.059	0.529	1.301	0.927	-0.102	-0.608	0.052	-0.871	-0.093	-0.185	-0.013	-0.193	0.299	-0.659	-0.144	-0.010	1.209	-1.266	0.591	TRIOBP	11078.000	chr22:38142246-38156253 (+) // 54.41 // q13.1	1552334_at	
1552335_at	CATSPER1	No	-0.640	-0.241	0.172	-0.680	0.062	-0.848	0.164	-1.187	-0.215	-0.109	-0.322	0.164	0.711	0.071	-0.242	0.148	0.069	-0.999	-0.837	-1.100	-0.402	0.017	0.215	-0.876	0.049	1.457	-0.214	0.439	0.004	0.652	-0.396	0.112	-0.428	0.437	-0.301	0.120	0.198	0.141	-0.284	0.328	0.179	-1.603	-0.222	-0.767	-0.254	0.139	-0.032	CATSPER1	117144.000	chr11:65784223-65793984 (-) // 93.94 // q13.1	1552335_at	
1552337_s_at	HOXD4	No	-1.028	0.113	0.345	-0.146	-0.265	-0.047	0.179	-0.747	0.053	-0.067	0.389	-0.116	-0.283	-0.125	0.067	-0.135	-0.166	-0.227	0.298	0.102	-0.353	0.169	0.324	-0.458	0.381	-0.193	-0.234	-0.027	-0.111	-0.097	0.157	-0.265	0.112	-0.285	-0.274	-0.144	-0.028	-0.710	0.077	-0.471	0.108	-0.233	0.396	-0.037	-0.026	0.262	-0.258	HOXD4	3233.000	chr2:177016112-177017954 (+) // 90.38 // q31.1	1552337_s_at	
1552338_at	GSC	No	0.112	0.266	0.215	0.345	0.218	-0.087	0.343	0.303	0.016	-0.537	-0.093	0.160	0.407	-0.294	-0.405	-0.357	0.031	0.222	0.539	0.094	-0.584	-0.249	0.291	0.078	0.112	0.059	-0.153	-0.005	-0.044	-0.266	-0.280	0.050	1.378	-0.237	0.096	0.764	0.267	0.398	0.390	0.274	0.022	0.150	0.464	1.822	-0.191	0.668	-0.148	GSC	145258.000	chr14:95234557-95236499 (-) // 94.25 // q32.13	1552338_at	
1552340_at	SP7	No	-0.051	-0.185	-0.166	-0.061	-0.159	-0.040	0.231	0.256	-0.293	-0.028	-0.243	-0.356	0.213	0.220	-0.117	-0.173	-0.013	-0.188	0.565	-0.262	-0.033	-0.013	0.038	-0.119	0.280	0.436	-0.232	-0.136	0.101	-0.158	-0.026	-0.049	-0.298	0.110	-0.191	-0.423	-0.282	0.018	0.168	0.030	-0.478	0.108	0.594	-0.264	-0.038	0.009	-0.253	SP7	121340.000	chr12:53720358-53729537 (-) // 94.63 // q13.13	1552340_at	
1552343_s_at	PDE7A	No	0.123	0.161	0.040	0.044	0.046	0.133	0.606	0.663	-0.022	0.824	0.305	0.182	-0.403	0.250	0.113	1.013	-0.160	0.520	-0.218	0.363	1.016	0.172	-0.039	0.336	0.420	0.253	0.000	-0.212	-0.051	1.104	0.842	0.348	0.472	-0.090	-0.092	-0.930	0.339	-0.402	-0.459	-0.241	0.090	0.202	0.343	0.203	1.611	-0.158	-0.025	PDE7A	5150.000	chr8:66634051-66753792 (-) // 83.07 // q13.1	1552343_s_at	
1552344_s_at	CNOT7	No	-0.055	0.243	-0.137	-0.044	1.362	0.006	-0.106	-1.553	-0.924	-0.777	-0.345	0.485	0.127	0.600	0.360	-0.443	0.700	-0.252	-0.867	-0.735	0.280	1.420	-0.061	-0.319	0.249	0.448	0.599	0.113	-0.274	-0.091	-0.850	-0.222	-0.648	-0.241	0.379	0.051	-0.057	-0.415	-0.420	0.624	-0.346	-0.985	0.032	0.004	-0.414	0.375	0.329	CNOT7	29883.000	chr8:17088554-17104387 (-) // 90.27 // p22	1552344_s_at	
1552347_at	CRYZL1	No	-1.569	-0.398	-1.766	-0.935	-1.415	-0.859	-0.866	-1.443	-0.895	1.033	0.566	-2.023	-0.902	-0.496	0.146	0.790	-1.190	-0.148	-1.324	-0.363	0.182	-0.554	-1.706	-0.743	-0.590	-0.821	-0.118	-0.541	-0.465	0.854	1.184	0.034	-0.218	-0.867	-1.147	-2.727	-1.228	-1.329	-0.796	-0.274	-0.046	-1.511	-1.026	-2.020	0.556	-1.742	-0.224	CRYZL1	9946.000	chr21:34966962-35014644 (-) // 76.52 // q22.11	1552347_at	
1552348_at	PRSS33	No	-0.132	-4.876	-0.120	-0.087	-0.345	-1.348	0.353	0.105	-0.360	0.838	0.885	-0.182	0.092	-0.109	-0.215	0.049	-0.230	-0.185	0.491	0.021	-0.363	-0.186	-0.538	-0.299	-0.694	0.173	-1.431	1.456	-0.040	-0.318	1.755	0.884	-0.192	-0.075	-0.416	-0.396	-0.180	-0.067	-0.373	0.035	-0.401	0.397	0.363	-0.225	-0.289	-3.540	0.105	PRSS33	260429.000	chr16:2833954-2836606 (-) // 69.5 // p13.3	1552348_at	
1552349_a_at	PRSS33	No	-0.164	-2.968	-0.120	0.401	-0.015	-0.024	0.088	0.545	-0.317	1.106	0.718	0.007	0.074	0.044	-0.200	0.156	-0.242	-0.220	0.647	-0.058	-0.124	0.241	0.146	-0.245	0.055	0.537	-0.471	1.519	0.192	-0.017	1.072	0.587	0.018	0.261	-0.134	0.270	0.139	0.249	0.175	0.179	0.138	0.322	0.578	-0.051	-0.029	-1.514	-0.078	PRSS33	260429.000	chr16:2833954-2836606 (-) // 69.5 // p13.3	1552349_a_at	
1552354_at	C19orf26	No	-0.361	0.280	-0.157	0.411	0.101	0.284	0.123	0.549	-0.547	-0.509	0.191	0.339	0.537	0.421	-0.365	-0.411	-0.349	0.047	0.214	0.151	-0.430	0.391	0.778	-0.607	-0.098	0.239	-0.203	0.375	0.048	0.149	0.408	0.177	-0.172	-0.452	0.537	0.081	0.254	0.677	0.481	0.408	-0.320	-0.117	0.690	-0.206	-0.199	0.340	0.122	C19orf26	255057.000	chr19:1229946-1238026 (-) // 95.1 // p13.3	1552354_at	
1552355_s_at	C19orf26	No	0.240	0.033	-0.193	0.204	0.015	-0.111	0.200	0.150	-0.103	-0.049	-0.097	-0.055	0.118	0.501	-0.288	-0.164	-0.156	-0.065	0.359	-0.121	-0.126	0.196	-0.107	-0.285	-0.117	0.437	-0.236	-0.162	0.288	-0.095	-0.012	-0.158	-0.366	-0.452	0.014	-0.126	0.203	0.201	0.153	0.119	-0.278	0.301	0.318	-0.452	-0.131	-0.092	-0.311	C19orf26	255057.000	chr19:1229946-1238026 (-) // 95.1 // p13.3	1552355_s_at	
1552359_at	MCMDC2	No	-0.082	-0.005	0.018	0.075	0.269	-0.109	0.082	0.220	0.027	-0.158	0.030	0.010	0.201	0.122	0.058	-0.015	-0.110	-0.016	0.045	-0.037	0.005	-0.064	0.072	0.034	-0.006	-0.138	0.156	-0.042	-0.108	-0.062	0.114	0.030	-0.161	-0.025	-1.103	-0.040	-0.192	-0.027	-0.184	0.160	-0.095	-0.098	0.092	0.078	-0.228	-0.068	-0.134	MCMDC2	157777.000	chr8:67782983-67834282 (+) // 82.84 // q13.1	1552359_at	
1552360_a_at	TIRAP	No	0.411	-0.944	-0.475	-0.929	-0.776	-0.645	-0.502	-1.106	-0.181	-0.128	0.473	-1.419	0.351	-0.892	-0.409	-0.512	-0.085	-0.742	-0.574	-0.508	-0.374	-0.053	-0.916	-0.890	-0.887	-0.057	-0.379	-0.534	-1.594	-0.690	-0.407	-0.580	0.160	-0.630	-0.598	-0.382	-1.195	-0.416	0.085	0.017	-0.140	-0.346	-0.784	-0.370	-0.393	-0.571	-0.226	TIRAP	114609.000	chr11:126153001-126167398 (+) // 68.91 // q24.2	1552360_a_at	
1552362_a_at	LEAP2	Yes	-0.385	0.074	-0.780	0.041	-0.225	0.319	-0.661	0.125	-0.554	1.169	0.294	-0.278	-0.076	-0.136	0.534	-0.185	0.050	0.188	-0.031	-0.123	-0.251	-1.028	-1.086	-0.447	0.199	0.430	0.074	-0.254	-0.109	-0.016	0.868	0.590	0.092	-1.083	0.373	-2.173	-0.235	-0.430	0.678	-0.271	-0.969	-0.107	0.221	-0.208	0.845	-0.584	0.227	LEAP2	116842.000	chr5:132207490-132210696 (+) // 96.62 // q31.1	1552362_a_at	
1552364_s_at	MSI2	Yes	-1.130	0.530	0.534	1.117	-0.699	0.802	-0.064	1.129	0.870	-0.241	0.935	-0.213	-0.029	0.332	0.235	-0.388	1.000	-0.068	0.598	-0.440	0.245	-0.056	0.387	-1.286	0.374	0.710	0.066	0.497	1.477	0.442	0.625	0.616	-0.311	-0.686	1.159	0.829	0.068	0.365	1.003	0.184	-0.478	0.024	0.636	0.188	0.092	0.466	0.965	MSI2	124540.000	chr17:55333894-55757695 (+) // 95.65 // q22	1552364_s_at	
1552365_at	SCIN	No	2.616	-0.008	-1.258	-0.544	0.752	0.378	-0.073	1.565	0.235	0.395	0.259	0.598	0.313	-0.766	0.129	0.012	-0.073	0.025	-0.247	-0.016	0.925	0.208	-1.383	-0.378	0.986	0.237	-0.698	0.339	-4.531	-0.665	0.165	0.336	0.134	0.018	1.071	0.726	0.188	0.029	1.100	-2.138	-1.852	0.200	0.247	-0.017	-0.027	0.240	-0.005	SCIN	85477.000	chr7:12610011-12693228 (+) // 90.08 // p21.3	1552365_at	
1552367_a_at	SCIN	No	1.690	-0.004	-0.992	-0.239	0.375	2.082	0.136	1.962	-0.041	0.250	0.266	1.209	0.158	-0.661	-0.354	-0.016	0.078	0.158	-0.023	-0.137	0.446	0.148	-0.338	0.147	0.859	0.158	-0.217	1.177	-2.003	-0.465	0.145	-0.137	0.186	0.219	0.131	0.537	0.250	0.067	1.420	-0.974	-1.370	0.091	0.188	-0.034	0.163	0.326	-0.042	SCIN	85477.000	chr7:12610011-12693228 (+) // 90.08 // p21.3	1552367_a_at	
1552368_at	CTCFL	No	-0.223	0.015	-0.094	0.183	0.000	0.112	-0.012	0.350	-0.118	0.213	-0.127	-0.094	-0.417	0.259	0.270	0.139	0.186	0.155	-0.081	-0.172	-0.153	0.043	0.109	-0.621	0.098	0.158	-0.056	0.138	0.335	0.107	0.114	-0.677	0.068	-0.466	0.252	-0.152	0.148	-0.033	0.110	-0.002	-0.345	-0.149	0.215	-0.029	-0.050	0.070	-0.288	CTCFL	140690.000	chr20:56072227-56100158 (-) // 97.85 // q13.31	1552368_at	
1552370_at	C4orf33	No	0.560	-0.712	-0.132	-0.087	-0.900	1.248	-0.556	-0.121	-1.318	-1.025	0.191	-1.888	0.575	-0.166	-0.297	0.148	-0.527	-0.400	-0.646	-0.222	-0.350	-0.218	-0.872	-0.431	-0.342	-0.568	-0.243	-0.340	-0.337	-0.138	-0.754	0.137	0.224	0.075	-1.048	0.801	-1.323	-0.231	0.157	-0.371	1.344	-0.718	-1.008	-0.417	-0.627	-0.332	-0.409	C4orf33	132321.000	chr4:130014839-130034482 (+) // 71.7 // q28.2	1552370_at	
1552372_at	C4orf33	No	0.063	0.079	0.129	0.084	0.197	0.155	-0.077	0.072	0.164	0.110	0.095	-0.025	0.167	0.323	-0.042	-0.018	0.096	0.051	-0.096	0.082	0.030	0.145	0.136	0.114	0.061	0.305	-0.097	0.100	0.032	0.104	-0.056	0.048	0.182	0.096	0.192	0.070	0.191	0.085	0.003	0.072	0.055	0.199	0.103	0.056	-0.062	0.221	0.140	C4orf33	132321.000	chr4:130014839-130034482 (+) // 71.7 // q28.2	1552372_at	
1552373_s_at	C4orf33	No	0.114	0.190	0.017	0.055	-0.202	0.175	-0.096	-0.080	-0.079	0.095	0.071	-0.388	0.197	0.097	0.016	-0.008	-0.066	-0.091	0.568	-0.069	-0.047	-0.110	0.041	-0.119	0.025	0.181	0.146	-0.141	-0.073	0.064	0.071	-0.033	0.158	0.179	0.099	0.061	-0.085	-0.104	-0.006	-0.075	-0.046	-0.048	0.071	0.043	0.117	0.028	-0.006	C4orf33	132321.000	chr4:130014839-130034482 (+) // 71.7 // q28.2	1552373_s_at	
1552375_at	ZNF333	No	-0.310	-0.303	-0.109	-0.268	-0.966	-0.774	-0.542	-0.435	-0.041	0.294	-0.242	-1.264	0.191	-0.254	-0.318	-0.583	-0.230	-0.155	-0.200	-0.787	-0.379	-0.733	-0.522	-0.817	-0.149	-0.169	-0.699	-0.314	-0.688	-0.190	0.107	-0.917	-0.406	-0.114	-0.236	-1.382	-0.920	-0.079	0.255	-0.122	-0.564	-0.343	-0.116	-1.202	-0.445	-0.068	-0.478	ZNF333	84449.000	chr19:14800912-14832569 (+) // 57.34 // p13.12	1552375_at	
1552377_s_at	FAM18B2	No	0.072	0.079	0.120	0.156	0.244	-0.184	0.551	-0.117	-0.057	-0.028	-0.222	0.097	0.266	0.198	-0.181	0.149	0.004	-0.050	0.533	-0.051	-0.157	0.463	-0.085	0.074	0.025	0.211	-0.092	0.107	0.323	0.186	-0.054	0.100	0.004	0.049	0.238	-0.143	0.119	0.291	0.339	0.190	-0.092	0.087	0.451	-0.263	0.350	0.342	-0.327	FAM18B2	201158.000	chr17:15405578-15466845 (-) // 81.78 // p12	1552377_s_at	
1552378_s_at	RDH10	No	-0.773	0.264	-2.089	-1.534	0.776	-0.705	0.160	2.125	-0.511	-1.921	-0.071	1.370	1.368	-0.307	-0.689	-0.562	0.183	-0.184	-0.287	-0.345	-0.093	-0.010	0.742	-1.242	-0.624	0.124	-0.080	-0.200	-0.181	-0.396	-0.210	-0.086	-0.643	-0.101	0.954	0.264	0.072	-0.075	0.365	-0.600	-3.359	-0.811	0.112	0.045	-1.555	1.149	-0.090	RDH10	157506.000	chr8:74207264-74236571 (+) // 86.32 // q21.11	1552378_s_at	
1552379_at	RDH10	No	0.066	0.280	0.159	0.123	0.222	0.116	-0.049	0.141	0.302	-0.048	0.086	0.037	0.094	0.166	0.022	-0.103	-0.098	0.062	0.059	-0.022	0.079	0.032	0.163	0.146	0.118	0.216	0.009	0.116	0.062	0.040	0.013	-0.001	-0.047	0.131	0.107	0.022	-0.015	0.111	-0.069	-0.086	0.005	-0.009	-0.007	-0.109	0.091	0.050	-0.010	RDH10	157506.000	chr8:74207264-74236571 (+) // 86.32 // q21.11	1552379_at	
1552381_at	SRSF12	No	0.141	-0.104	-0.247	-0.468	0.067	0.006	0.132	0.412	-0.238	0.119	0.142	-0.637	-0.022	0.306	-0.011	-0.045	-0.306	0.030	0.181	-0.019	-0.155	0.183	-0.674	-0.049	-0.039	0.249	-0.646	-0.631	0.131	0.211	0.134	-0.066	-0.344	0.171	-0.250	-0.057	-0.811	-0.085	-0.058	-0.008	-0.220	-0.335	0.094	0.231	-0.128	-0.086	-0.084	SRSF12	135295.000	chr6:89807869-89827769 (-) // 98.7 // q15	1552381_at	
1552383_at	FAM71A	No	-0.036	0.354	-0.201	0.204	-0.145	-0.005	0.178	0.476	0.050	-0.195	0.202	-0.066	0.051	0.181	-0.169	-0.274	-0.292	0.088	0.504	0.025	-0.484	-0.023	0.112	0.035	-0.416	0.754	-0.286	0.141	0.045	0.259	0.190	0.210	-0.150	-0.020	-0.446	0.201	-0.053	0.233	0.307	0.075	-0.002	0.284	0.650	0.181	-0.170	-0.106	0.055	FAM71A	149647.000	chr1:212797778-212800117 (+) // 97.07 // q32.3	1552383_at	
1552384_a_at	FAM71A	No	0.238	0.327	0.355	-0.017	-0.149	0.039	0.207	0.047	0.116	-0.032	0.227	-0.014	0.131	0.125	-0.101	-0.153	-0.017	-0.108	0.700	0.246	-0.014	0.098	0.216	0.313	-0.102	0.520	-0.139	0.175	0.247	-0.001	0.090	0.178	0.219	0.252	0.092	0.243	0.056	0.058	-0.023	0.004	-0.104	0.348	0.204	0.388	0.254	0.046	0.216	FAM71A	149647.000	chr1:212797778-212800117 (+) // 97.07 // q32.3	1552384_a_at	
1552386_at	GAPT	No	-0.048	0.048	-0.176	0.218	0.005	-0.110	3.915	0.095	0.180	0.079	-0.130	-0.179	0.015	0.073	0.099	0.211	0.098	-1.421	-0.174	-0.032	0.160	0.064	-0.014	-0.161	0.070	0.112	0.003	0.094	-0.017	-0.164	-0.115	0.073	-0.341	-0.309	-0.046	-0.462	-0.100	-0.020	0.072	0.026	-0.476	0.013	0.059	-0.453	0.167	0.009	-0.098	GAPT	202309.000	chr5:57787325-57792186 (+) // 65.42 // q11.2	1552386_at	
1552388_at	FLJ30901	No	0.259	-0.142	0.116	0.145	0.032	-0.210	0.270	0.130	0.010	-0.421	-0.186	0.096	-0.116	0.233	-0.289	0.004	-0.218	0.007	0.424	0.322	-0.123	-0.239	-0.025	0.254	0.041	0.126	-0.214	-0.071	-0.022	-0.447	0.016	0.142	0.005	0.281	-0.070	0.127	-0.076	0.151	0.143	0.148	0.020	0.222	0.155	-0.193	-0.067	0.146	-0.192	FLJ30901	150378.000	chr22:43593285-43595152 (-) // 41.94 // q13.2	1552388_at	
1552389_at	C8orf47	No	-0.137	0.144	0.392	0.047	0.100	0.096	0.193	0.531	0.173	-0.199	0.395	0.112	-1.046	-0.766	0.212	-0.689	-0.023	0.311	-0.853	0.110	0.147	0.097	0.024	0.250	0.029	0.319	-0.039	0.133	0.066	0.362	0.166	0.219	0.418	-1.043	-0.127	0.330	-0.238	-0.050	0.133	0.021	0.349	0.251	0.420	0.263	-0.077	0.143	0.295	C8orf47	203111.000	chr8:99076749-99105838 (+) // 100.0 // q22.2	1552389_at	
1552390_a_at	C8orf47	No	-0.348	0.186	0.578	-0.878	0.141	0.102	0.147	-0.046	0.071	0.021	0.013	0.372	-1.644	-2.071	0.811	-0.177	-0.335	0.186	-1.466	0.103	0.748	0.161	-0.718	0.049	0.208	-0.039	0.012	-0.080	-0.431	-0.091	-0.141	-0.223	-0.018	-1.768	-1.586	0.199	-0.976	-0.611	-0.140	-0.807	0.387	0.148	0.074	0.113	0.060	-0.133	0.110	C8orf47	203111.000	chr8:99076749-99105838 (+) // 100.0 // q22.2	1552390_a_at	
1552391_at	C1orf65	No	0.096	0.184	-0.266	0.053	-0.333	0.081	0.053	0.132	-0.177	-0.111	0.060	0.012	0.141	0.007	-0.351	-0.128	0.031	-0.235	0.021	-0.399	-0.374	-0.147	-0.058	-0.130	-0.241	0.040	-0.300	-0.156	-0.320	-0.047	0.057	-0.256	-0.005	0.250	-0.240	0.028	0.122	0.145	0.017	0.209	-0.313	-0.033	0.224	0.193	0.016	0.159	0.242	C1orf65	164127.000	chr1:223566768-223568807 (+) // 98.45 // q41	1552391_at	
1552393_at	ENTHD1	No	-0.372	0.265	-0.134	0.157	0.362	0.218	0.187	-0.006	-0.082	0.005	-0.073	0.082	0.155	0.174	0.020	0.082	0.284	0.051	-0.033	-0.008	-0.084	0.302	0.298	-1.429	0.020	0.398	-0.105	-1.090	0.104	0.171	0.215	0.009	-0.338	-0.043	0.079	-0.047	0.296	0.077	0.125	0.047	-0.088	-0.170	0.281	-0.013	0.136	0.238	0.015	ENTHD1	150350.000	chr22:40139049-40289803 (-) // 99.41 // q13.1	1552393_at	
1552394_a_at	ENTHD1	No	-0.642	0.106	-0.162	0.280	0.076	0.131	0.223	0.210	-0.170	-0.002	-0.357	-0.131	0.075	0.057	0.123	0.006	0.026	0.172	0.179	0.004	-0.037	0.099	0.261	-2.143	0.163	0.508	-0.201	-0.785	0.032	0.176	0.534	-0.888	-0.175	-0.039	0.118	-0.220	0.182	0.083	0.013	-0.040	-0.183	0.133	0.201	-0.231	0.119	0.261	-0.126	ENTHD1	150350.000	chr22:40139049-40289803 (-) // 99.41 // q13.1	1552394_a_at	
1552395_at	TSSK3	No	-0.294	-0.290	-0.279	0.120	-0.286	-0.203	0.372	0.280	-0.350	0.074	-0.549	-0.293	0.146	0.207	0.018	-0.080	-0.252	0.049	0.273	-0.302	-0.194	-0.164	-0.060	-0.231	-0.080	0.039	-0.289	-0.032	-0.044	-0.201	-0.184	-0.008	-0.702	0.212	-0.292	-0.217	-0.277	0.056	0.180	0.081	-0.515	0.182	0.222	-0.580	-0.002	-0.244	-0.292	TSSK3	81629.000	chr1:32827797-32829910 (+) // 94.4 // p35.1	1552395_at	
1552396_at	WFDC6	No	0.484	-0.182	0.173	0.178	0.017	0.035	0.070	0.211	0.183	-0.189	0.018	0.044	0.209	-0.007	0.092	-0.112	-0.061	0.181	0.618	0.489	-0.255	-0.398	-0.287	0.449	-0.173	0.036	-0.132	0.065	0.537	-0.090	-0.042	-0.075	0.101	0.288	-0.010	0.357	0.264	0.090	0.224	0.138	0.343	0.659	0.209	0.062	0.074	0.229	0.308	WFDC6	140870.000	chr20:44162835-44168134 (-) // 97.17 // q13.12	1552396_at	
1552398_a_at	CLEC12A	No	0.056	0.184	0.084	0.201	0.233	0.079	0.173	0.228	0.532	0.009	0.055	0.146	0.114	0.135	0.028	-0.007	-0.001	2.294	0.407	-0.030	0.136	0.141	0.415	-0.011	0.024	0.239	0.006	-0.069	0.152	0.107	0.244	-0.050	-0.321	0.202	0.269	0.018	0.103	0.165	-0.175	0.178	-0.073	0.178	0.350	-0.025	0.070	0.250	-0.109	CLEC12A	160364.000	chr12:10124026-10138055 (+) // 57.24 // p13.2	1552398_a_at	
1552399_a_at	BRF1	No	0.168	-0.346	0.523	-0.161	0.446	0.344	0.034	-0.163	0.473	-0.077	-0.264	0.960	-0.259	0.220	-0.071	0.207	-0.054	0.061	0.753	0.234	-0.155	-0.797	0.422	0.191	0.536	-0.298	0.359	0.327	0.340	-0.175	-0.404	-0.330	0.742	0.261	0.693	0.449	0.543	-0.236	-0.546	-0.529	0.317	0.257	-0.273	0.573	-0.065	0.662	-0.107	BRF1	2972.000	chr14:105675624-105714777 (-) // 79.96 // q32.33	1552399_a_at	
1552400_a_at	C15orf27	No	0.468	0.074	0.317	0.362	-0.559	-0.167	0.070	0.409	-0.013	-0.252	-0.410	0.227	0.091	-0.080	-0.286	0.063	-0.262	-0.039	0.752	0.249	-0.242	0.163	0.481	0.072	0.042	-0.012	-0.170	-0.055	0.273	-0.164	-0.185	0.138	-0.182	0.407	-0.354	0.184	-0.096	-0.029	0.184	0.318	-0.185	0.521	0.201	0.068	-0.354	-0.062	-0.287	C15orf27	123591.000	chr15:76352298-76497304 (+) // 99.04 // q24.2	1552400_a_at	
1552401_a_at	BACH1///GRIK1-AS2	No	0.104	0.026	-0.032	0.037	-0.200	-0.126	-0.078	0.241	0.032	-0.017	0.085	-0.060	0.223	0.212	0.055	-0.084	-0.173	-0.125	0.182	-0.056	-0.045	0.169	-0.232	0.047	-0.149	-0.256	-0.057	0.009	-0.926	-0.418	-0.105	0.093	-0.092	0.066	-0.184	-0.088	0.105	0.460	-0.183	-0.003	-0.131	0.153	0.358	0.030	0.177	0.094	0.017	BACH1///GRIK1-AS2	100379661///571	chr21:30968359-30970015 (+) // 78.09 // q21.3	1552401_a_at	
1552402_at	CALML6	No	-0.026	-0.096	0.123	0.110	-0.035	0.303	-0.121	0.374	0.076	-0.226	0.000	0.005	0.173	0.316	-0.183	-0.197	0.002	0.192	0.223	-0.139	-0.386	0.043	0.071	0.124	-0.051	0.439	-0.087	-0.133	-0.085	-0.139	-0.014	0.000	0.284	0.376	0.008	0.290	-0.147	0.271	0.286	0.207	-0.008	0.501	0.390	0.049	-0.362	-0.093	-0.119	CALML6	163688.000	chr1:1846546-1848733 (+) // 98.84 // p36.33	1552402_at	
1552405_at	NLRP5	No	-0.521	-0.287	0.246	0.062	-0.158	-0.246	-0.089	-0.199	-0.047	-0.189	-0.357	0.034	-0.058	-0.105	-0.264	-0.160	0.077	-0.219	0.729	0.144	-0.202	0.027	-0.045	-0.180	-0.329	0.042	-0.306	-0.115	-0.035	-0.067	-0.302	0.248	-0.093	0.217	-0.365	0.267	-0.086	0.041	0.309	0.045	0.171	-0.168	0.267	-0.160	-0.229	-0.227	0.109	NLRP5	126206.000	chr19:56515081-56573179 (+) // 96.76 // q13.43	1552405_at	
1552408_at	ODF4	No	-0.157	0.089	0.082	0.202	-0.076	-0.182	0.195	0.183	-0.072	-0.248	-0.058	0.090	0.138	0.222	-0.027	0.064	0.082	-0.094	0.318	-0.024	-0.111	-0.060	0.120	-0.242	-0.106	0.295	-0.142	-0.107	-0.306	0.113	-0.144	0.006	-0.123	0.133	0.139	-0.050	-0.063	0.039	0.037	0.032	0.023	0.295	0.357	0.212	0.101	-0.016	-0.217	ODF4	146852.000	chr17:8243187-8249357 (+) // 98.28 // p13.1	1552408_at	
1552409_a_at	ODF4	No	-0.098	0.088	0.239	0.076	-0.320	0.025	-0.049	0.421	-0.092	-0.007	0.024	-0.104	-0.333	0.259	0.116	0.027	0.044	-0.162	0.704	0.187	-0.178	0.356	0.115	0.041	-0.276	0.258	-0.268	0.080	-0.161	0.175	-0.007	0.122	0.189	0.170	0.050	0.333	0.240	0.186	0.140	-0.098	0.034	0.176	0.232	-0.062	-0.198	-0.214	-0.133	ODF4	146852.000	chr17:8243187-8249357 (+) // 98.28 // p13.1	1552409_a_at	
1552410_at	CLEC4F	No	0.238	-0.172	0.388	0.268	0.180	-0.116	0.320	0.168	-0.012	-0.316	-0.198	0.094	-0.102	-0.193	-0.095	-0.112	0.006	0.131	0.521	0.335	-0.105	0.049	-0.255	-0.104	0.133	0.121	-0.165	0.023	0.270	-0.345	-0.167	0.008	-0.269	-0.143	-0.229	0.348	-0.200	0.088	0.295	0.220	0.422	0.444	0.073	2.738	0.134	-0.182	-0.082	CLEC4F	165530.000	chr2:71035778-71047732 (-) // 96.44 // p13.3	1552410_at	
1552411_at	DEFB106A///DEFB106B	Yes	-0.312	-0.075	0.548	0.630	-0.190	0.638	0.257	0.590	-0.451	0.329	0.044	-0.280	0.484	0.173	0.680	0.573	0.433	-0.731	0.543	0.488	0.490	0.313	0.082	-0.182	-0.232	0.872	-0.574	0.006	1.140	-0.430	-0.132	-0.327	-0.454	0.142	-0.136	-0.293	0.355	0.587	0.805	0.051	0.021	0.602	0.689	-0.139	-0.143	0.546	0.075	DEFB106A///DEFB106B	245909///503841	chr8:7682693-7686575 (+) // 86.08 // p23.1///chr8:7340025-7343909 (-) // 86.08 // p23.1	1552411_at	
1552412_a_at	DEFB106A///DEFB106B	No	0.070	-0.009	-0.336	0.036	-0.238	-0.142	0.084	0.088	-0.043	-0.097	0.015	-0.048	-0.110	0.215	0.048	-0.061	0.088	0.102	0.120	-0.092	-0.020	-0.145	0.146	-0.052	-0.054	0.242	-0.112	0.008	0.072	-0.110	0.079	-0.179	-0.108	0.085	0.004	-0.133	0.028	-0.053	0.141	-0.008	-0.089	0.387	0.303	0.019	0.177	0.020	-0.003	DEFB106A///DEFB106B	245909///503841	chr8:7682693-7686575 (+) // 86.08 // p23.1///chr8:7340025-7343909 (-) // 86.08 // p23.1	1552412_a_at	
1552414_at	WFDC9	Yes	-0.036	0.062	0.178	0.358	0.234	0.196	0.120	0.463	-0.018	-0.145	0.177	0.245	0.278	0.212	0.067	0.263	0.100	-0.014	0.578	0.403	0.183	0.273	0.188	-0.070	-0.264	1.003	-0.130	-0.089	0.270	0.087	0.386	0.042	-0.107	0.241	0.205	-0.402	0.227	0.265	0.322	0.225	0.005	0.637	0.620	-0.008	0.022	0.234	0.284	WFDC9	259240.000	chr20:44236578-44259907 (-) // 98.5 // q13.12	1552414_at	
1552415_a_at	WFDC9	No	-0.068	-0.176	0.042	0.346	0.116	-0.175	-0.337	0.156	0.135	-0.225	-0.270	0.153	0.166	-0.010	0.266	-0.184	-0.079	-0.160	0.397	0.300	-0.030	0.129	0.038	-0.018	-0.191	0.046	-0.262	-0.002	-0.123	0.054	-0.081	-0.067	-0.050	0.026	-0.021	-0.008	0.144	0.134	0.292	0.148	0.128	0.213	0.098	0.171	-0.096	-0.005	0.079	WFDC9	259240.000	chr20:44236578-44259907 (-) // 98.5 // q13.12	1552415_a_at	
1552417_a_at	NEDD1	No	-1.065	0.278	-0.661	-0.947	-0.008	0.355	-0.637	-1.271	-1.100	-1.518	0.294	0.212	-0.015	0.210	-0.372	-0.619	0.056	-0.677	-0.779	-1.024	0.440	-0.511	0.166	-0.981	0.012	-1.081	0.062	-0.126	-1.489	-1.203	-1.582	-0.488	-0.325	-0.740	0.090	-0.279	-0.763	-1.172	-0.413	0.332	0.190	-1.668	-0.164	-0.652	-1.123	-0.745	-0.262	NEDD1	121441.000	chr12:97301243-97346036 (+) // 97.48 // q23.1	1552417_a_at	
1552418_at	TTLL10	No	-0.011	-0.116	0.112	-0.059	-0.458	-0.162	0.268	0.076	0.034	-0.548	-0.401	-0.019	-0.052	0.153	-0.510	-0.567	-0.064	0.026	0.267	-0.019	-0.496	-0.105	0.104	-0.486	-0.409	-0.085	-0.565	-0.061	-0.106	-0.497	-0.102	-0.302	-0.081	0.268	-0.182	0.204	-0.090	0.109	0.268	-0.087	-0.134	-0.043	0.274	0.071	-0.166	0.014	-0.155	TTLL10	254173.000	chr1:1115077-1121241 (+) // 96.68 // p36.33	1552418_at	
1552419_s_at	TTLL10	No	-0.162	-0.184	0.006	0.056	-0.187	-0.242	0.194	0.295	-0.319	-0.200	-0.026	-0.128	-0.066	-0.016	-0.133	-0.509	-0.182	-0.022	0.300	-0.220	-0.424	-0.113	0.111	-0.210	-0.175	0.125	-0.378	0.185	0.230	-0.011	-0.165	-0.121	-0.495	0.213	-0.217	-0.446	-0.019	0.154	0.304	-0.111	-0.425	0.102	0.278	-0.176	-0.232	-0.076	-0.331	TTLL10	254173.000	chr1:1115077-1121241 (+) // 96.68 // p36.33	1552419_s_at	
1552421_a_at	CALR3	No	0.441	0.018	0.270	0.383	0.074	0.116	0.363	0.225	-0.101	-0.041	-0.013	-0.402	0.213	0.089	-0.192	-0.220	0.037	0.134	0.238	0.475	-0.086	-0.163	0.018	-0.010	-0.034	0.219	-0.283	0.182	0.072	0.066	-0.043	-0.073	0.275	0.550	-0.222	0.101	-0.082	0.366	0.189	0.104	0.299	0.293	0.223	0.527	-0.243	0.219	0.262	CALR3	125972.000	chr19:16589886-16607003 (-) // 97.54 // p13.11	1552421_a_at	
1552422_at	C10orf25	No	0.034	-0.491	-0.126	0.016	0.035	-0.177	-0.205	-0.217	-0.799	-0.377	-0.229	-0.108	0.394	-0.058	-0.183	-0.457	-0.763	1.146	-0.139	-0.323	-0.022	-0.143	-0.321	0.030	-0.747	-0.238	-0.072	0.305	0.173	0.283	-0.057	-0.176	-1.069	0.997	-0.360	-0.414	0.219	0.208	0.038	0.745	0.181	0.041	-0.132	0.030	-0.372	0.998	-0.212	C10orf25	220979.000	chr10:45493520-45496336 (-) // 31.39 // q11.21	1552422_at	
1552423_at	ETV3	No	-0.163	0.345	-0.407	0.257	0.450	0.528	0.468	0.075	0.174	0.181	0.198	0.125	0.258	0.497	0.166	0.111	-0.001	0.258	-0.028	-0.586	0.083	0.201	0.251	-0.365	-0.193	0.222	0.406	-0.003	0.226	0.084	0.237	0.328	-0.239	-0.331	0.334	-0.687	0.247	-0.324	-0.259	-0.346	-0.097	-0.550	0.339	-0.357	0.679	0.081	0.097	ETV3	2117.000	chr1:157102938-157108266 (-) // 84.14 // q23.1	1552423_at	
1552424_at	KLHL10	No	0.131	0.031	-0.020	0.051	-0.047	0.095	-0.115	0.124	-0.021	-0.016	-0.090	-0.277	-0.171	-0.194	-0.011	0.096	0.055	0.016	0.140	0.051	-0.025	0.016	0.206	-0.174	-0.100	0.015	-0.161	-0.080	-0.115	-0.027	-0.049	0.068	0.093	0.246	-0.003	0.104	-0.052	-0.130	-0.131	0.075	0.024	0.157	0.154	0.008	0.065	-0.119	0.048	KLHL10	317719.000	chr17:39994055-40004598 (+) // 98.96 // q21.2	1552424_at	
1552425_a_at	KLHL10	Yes	-0.010	-0.273	-0.196	0.416	-0.105	-0.033	0.074	0.177	0.035	0.106	-0.324	-0.637	0.145	0.097	-0.217	-0.011	-0.029	0.073	-0.199	-0.317	-0.006	-0.293	0.182	0.028	-0.319	0.369	-0.189	-0.145	-0.129	0.054	0.223	-0.148	-0.137	-0.310	-0.169	-0.275	-0.493	-0.014	0.004	0.032	-0.485	-0.260	0.403	0.187	0.160	-0.029	0.053	KLHL10	317719.000	chr17:39994055-40004598 (+) // 98.96 // q21.2	1552425_a_at	
1552426_a_at	TM2D3	No	-0.144	-0.537	-0.462	-0.416	-0.551	-0.939	-0.437	-0.040	-0.665	0.159	-0.238	-0.704	-0.343	-0.637	-0.040	-0.238	0.073	0.091	-1.767	-0.864	-0.461	0.832	-0.917	0.251	-0.546	-0.229	-0.684	0.487	-1.004	-0.381	0.272	0.010	-0.296	-0.990	-0.334	-0.549	-0.046	-0.776	-0.443	-0.359	-0.215	0.055	-0.544	-0.211	-0.411	-0.113	0.190	TM2D3	80213.000	chr15:102182053-102192565 (-) // 96.41 // q26.3	1552426_a_at	
1552427_at	ZNF485	No	-0.549	-0.001	-0.255	-0.285	-0.602	-0.479	0.665	-0.982	-0.202	-0.375	-0.262	-0.845	0.196	-0.405	-0.544	0.158	0.780	0.100	0.148	-1.048	-0.256	-0.150	0.109	0.524	-0.378	0.047	-0.209	-0.181	-1.234	0.416	0.089	-0.351	-0.079	-0.209	-0.230	-0.361	-0.215	-0.324	0.122	0.473	-1.061	-0.331	0.007	0.137	0.012	-0.158	-0.182	ZNF485	220992.000	chr10:44101854-44113351 (+) // 91.1 // q11.21	1552427_at	
1552430_at	WDR17	Yes	0.114	-0.239	0.322	-0.729	0.517	0.143	-0.380	-0.450	0.859	0.024	0.062	1.900	0.053	-0.126	-0.203	0.057	-0.173	-0.089	0.258	0.223	-0.055	0.112	0.141	0.087	0.071	-1.611	0.087	-0.099	0.318	-0.529	-0.806	-0.768	0.525	0.043	0.810	0.729	0.872	-0.389	0.030	0.012	0.547	-0.011	-0.093	0.221	-0.103	0.309	-0.163	WDR17	116966.000	chr4:176987131-177101311 (+) // 95.98 // q34.2	1552430_at	
1552432_at	MFSD6L	No	-0.317	-0.199	0.127	0.267	0.045	-0.053	-0.044	0.231	-0.320	-0.159	0.018	0.155	0.895	0.093	0.141	-0.109	0.037	-0.384	0.160	-0.185	0.151	-0.265	0.326	-0.607	-0.073	0.056	-0.185	0.048	-0.048	-0.073	-0.001	-0.226	-0.294	-0.025	0.092	-0.144	0.171	0.006	-0.036	0.231	-0.519	-0.008	0.206	-0.428	0.190	0.495	0.079	MFSD6L	162387.000	chr17:8700427-8702667 (-) // 99.64 // p13.1	1552432_at	
1552436_a_at	CDH23///LOC100653137	No	-0.209	-0.009	0.030	0.371	0.017	0.242	-0.003	0.232	-0.137	-0.163	-0.042	0.419	-0.035	0.297	0.085	-0.112	-0.049	-0.273	0.606	0.204	-0.139	-0.202	-0.093	0.146	-0.036	0.123	-0.322	-0.219	0.156	0.091	0.061	-0.158	0.006	0.104	-0.147	0.169	0.107	-0.334	-0.068	0.129	-0.380	0.904	0.334	0.205	-0.177	0.238	0.186	CDH23///LOC100653137	100653137///64072	chr10:73156690-73406537 (+) // 94.26 // q22.1	1552436_a_at	
1552438_a_at	ANKAR	Yes	-0.788	0.022	-0.552	0.263	-0.167	-0.121	0.178	0.277	-0.211	0.098	-0.122	0.099	-0.048	0.054	0.077	0.136	-0.182	-0.358	0.095	-0.206	0.173	0.067	-0.110	-0.432	0.037	0.259	-0.199	-0.018	0.194	0.103	-0.062	0.080	-0.371	-0.152	0.030	-0.804	0.016	0.256	0.123	0.033	-0.184	-0.025	0.329	-0.667	0.279	0.094	-0.406	ANKAR	150709.000	chr2:190584403-190611370 (+) // 99.04 // q32.2	1552438_a_at	
1552439_s_at	MEGF11	No	1.166	0.010	-0.369	-0.118	-0.474	0.028	-2.647	0.038	-0.386	-0.130	-0.128	0.002	0.010	-0.284	0.133	-0.729	-0.172	0.213	0.171	0.056	-0.297	0.042	0.081	0.004	0.038	0.170	0.094	-0.044	0.071	0.125	-0.152	-0.195	0.203	-0.524	-0.367	-0.172	-0.878	-0.089	0.175	-0.042	-0.271	2.042	0.189	-0.078	-0.216	0.060	-0.013	MEGF11	84465.000	chr15:66187633-66546075 (-) // 97.3 // q22.31	1552439_s_at	
1552440_at	GPR182	Yes	0.069	-0.109	-0.142	0.046	0.048	-0.087	-0.198	0.011	0.037	-0.051	-0.005	-0.234	-0.038	-0.048	0.056	-0.003	0.085	-0.168	0.400	0.012	-0.051	-0.175	-0.103	-0.147	-0.005	0.151	-0.101	-0.281	-0.152	-0.165	-0.122	-0.040	-0.073	0.271	-0.080	-0.100	-0.150	-0.122	-0.194	-0.130	-0.140	0.326	0.086	0.007	-0.037	0.018	-0.226	GPR182	11318.000	chr12:57388229-57390468 (+) // 97.08 // q13.3	1552440_at	
1552445_a_at	ESX1	No	0.143	0.007	0.067	0.129	-0.064	0.084	0.043	0.304	0.224	0.005	0.084	0.041	0.273	0.237	0.011	-0.153	-0.010	0.015	0.124	-0.032	0.042	0.066	0.265	-0.091	0.077	0.225	-0.064	-0.078	0.085	-0.002	-0.034	-0.010	-0.091	0.045	-1.122	0.073	0.039	0.133	0.192	0.195	-0.037	-0.016	0.314	0.218	-0.004	0.333	-0.008	ESX1	80712.000	chrX:103494721-103499614 (-) // 88.35 // q22.2	1552445_a_at	
1552448_a_at	C8orf12	No	0.069	-0.067	-0.090	0.094	-0.032	-0.021	-3.220	0.136	-0.155	-0.288	0.087	0.025	0.005	-0.006	0.024	0.020	-0.071	-0.146	0.301	-0.246	-0.044	-0.125	-0.056	-0.284	0.191	0.156	0.173	-0.003	0.369	-0.170	-0.063	-0.120	-0.222	-0.226	0.120	-0.206	0.046	0.001	0.267	0.060	-0.289	-0.104	0.172	-0.464	-0.165	0.010	-0.050	C8orf12	83656.000	chr8:11225910-11296167 (+) // 58.61 // p23.1	1552448_a_at	
1552449_a_at	SCGB1C1	No	0.678	-0.071	-0.160	0.124	-0.419	-0.088	0.231	0.175	-0.141	-0.157	0.102	-0.092	0.118	-0.097	0.010	-0.017	-0.114	0.069	0.173	0.026	-0.213	0.110	0.008	-0.199	-0.238	0.310	-0.077	0.206	0.017	-0.174	-0.098	-0.094	0.026	-0.277	0.072	0.023	0.213	0.757	0.085	0.223	-0.166	0.116	-0.004	0.067	-0.014	0.158	0.009	SCGB1C1	147199.000	chr11:193079-194574 (+) // 97.29 // p15.5	1552449_a_at	
1552450_a_at	DNAJC5G	No	-0.557	-0.166	-0.215	0.107	-0.141	-0.331	0.124	0.034	-0.381	-0.243	-0.418	-0.189	0.058	-0.027	-0.106	-0.185	-0.180	-0.329	0.436	-0.431	-0.282	0.012	-0.141	-0.356	-0.231	0.117	-0.239	-0.159	-0.049	-0.582	-0.287	-0.088	-0.417	-0.692	0.168	-0.624	-0.106	-0.220	-0.082	-0.015	-0.386	-0.172	0.282	-0.454	0.002	-0.084	-0.153	DNAJC5G	285126.000	chr2:27498288-27504296 (+) // 89.12 // p23.3	1552450_a_at	
1552452_at	WDR88	No	-0.078	0.125	-0.038	0.325	0.248	0.171	0.036	0.361	0.018	0.058	0.354	0.250	0.085	0.135	0.064	-0.049	-0.104	-0.052	0.641	0.286	-0.317	0.279	0.006	-0.086	-0.222	0.401	-0.037	0.229	0.075	0.225	0.213	0.123	-0.070	0.101	0.031	0.099	0.106	0.354	0.255	0.283	0.010	0.189	0.258	0.112	-0.283	0.297	0.158	WDR88	126248.000	chr19:33622997-33666701 (+) // 97.2 // q13.11	1552452_at	
1552453_a_at	WDR88	No	-0.154	0.150	-0.104	0.299	0.140	0.034	0.258	0.044	-0.137	-0.196	-0.178	0.062	-0.036	-0.334	0.076	0.099	-0.096	-0.143	0.165	0.138	0.106	0.116	-0.095	-0.165	0.134	0.342	-0.003	-0.003	-0.086	-0.080	0.047	0.152	-0.313	-0.077	-0.048	-0.263	0.091	0.371	-0.089	0.058	-0.276	-0.102	0.219	-0.300	-0.123	0.030	-0.203	WDR88	126248.000	chr19:33622997-33666701 (+) // 97.2 // q13.11	1552453_a_at	
1552455_at	PRUNE2	No	-0.085	-0.145	-0.099	0.010	0.109	0.198	0.034	0.405	-0.047	-0.067	0.028	0.070	0.192	0.068	0.151	-0.099	-0.154	0.190	0.286	-0.046	-0.112	0.055	0.112	-0.183	1.655	0.171	1.146	0.434	0.103	-0.050	1.927	1.156	0.057	0.330	0.272	-0.206	-0.092	0.209	-0.048	0.192	0.068	-0.557	0.358	0.000	0.195	0.259	0.070	PRUNE2	158471.000	chr9:79438182-79521003 (-) // 97.42 // q21.2	1552455_at	
1552456_a_at	MBD3L2	No	-0.360	-0.286	-0.378	0.023	-0.133	-0.321	0.172	-0.062	-0.014	-0.337	-0.082	-0.407	0.039	-0.168	-0.295	0.079	0.100	-0.026	0.248	-0.093	-0.400	-0.110	-0.226	-0.128	-0.179	0.264	-0.127	-0.142	-0.146	-0.523	-0.008	-0.003	0.062	-0.229	-0.595	0.364	0.142	-0.022	0.337	0.013	0.211	-0.230	0.008	0.286	-0.196	0.081	0.249	MBD3L2	125997.000	chr19:7049349-7051746 (+) // 98.84 // p13.2///chr19:7056219-7058651 (-) // 98.2 // p13.2///chr19:7037758-7040190 (-) // 98.2 // p13.2///chr19:7018981-7021443 (-) // 97.05 // p13.2	1552456_a_at	
1552457_a_at	ADAMTSL1	No	-0.514	1.450	0.007	0.031	0.100	-0.015	0.387	-1.099	-0.036	0.328	-0.014	-0.135	0.348	0.203	0.152	0.211	0.359	-0.020	-0.024	-0.542	0.030	0.029	0.091	-0.158	0.209	0.285	-0.182	-0.102	-0.142	0.136	0.206	0.192	-0.243	0.350	0.349	-0.182	0.012	0.109	0.185	0.200	0.189	0.240	-0.529	0.059	-0.084	-1.786	0.117	ADAMTSL1	92949.000	chr9:18474166-18684955 (+) // 98.68 // p22.2	1552457_a_at	
1552458_at	MBD3L1	No	-0.072	-0.128	0.063	0.149	-0.241	0.116	0.084	0.195	0.127	0.085	-0.160	-0.184	0.012	0.203	0.045	-0.341	-0.103	0.149	0.536	-0.146	-0.127	-0.145	-0.111	0.138	-0.038	0.265	-0.141	-0.174	0.138	-0.047	-0.087	0.074	-0.143	0.151	-0.231	0.060	0.172	0.040	0.062	-0.098	-0.321	0.027	0.454	-0.103	0.106	-0.120	-0.165	MBD3L1	85509.000	chr19:8953331-8953995 (+) // 99.1 // p13.2	1552458_at	
1552459_a_at	MBD3L1	No	0.003	0.086	-0.087	0.134	-0.251	-0.284	-0.354	0.095	-0.129	-0.270	-0.124	-0.418	-0.054	0.054	-0.061	-0.258	0.102	-0.153	0.280	-0.108	-0.049	-0.253	0.029	-0.331	0.102	0.165	-0.239	-0.137	-0.356	-0.292	-0.184	-0.109	-0.075	0.236	-0.469	-0.148	-0.295	-0.137	0.019	0.101	-0.233	0.349	0.084	-0.108	0.008	-0.007	-0.043	MBD3L1	85509.000	chr19:8953331-8953995 (+) // 99.1 // p13.2	1552459_a_at	
1552461_at	FAM46D	No	0.117	0.076	0.056	0.110	-0.101	0.060	-0.038	0.210	-0.011	0.015	0.030	0.090	0.059	0.035	0.029	-0.269	-0.037	-0.112	0.045	0.167	0.068	0.215	0.098	-0.187	0.153	-0.088	-0.379	-0.170	0.126	-0.172	-0.122	-0.093	-0.015	0.329	-0.208	-0.017	0.010	0.020	0.020	-0.051	0.140	-0.004	-0.070	0.027	0.146	0.016	0.026	FAM46D	169966.000	chrX:79675964-79700808 (+) // 99.18 // q21.1	1552461_at	
1552463_at	SERPINB11	No	0.080	-0.245	1.534	1.547	-0.142	-0.087	0.085	0.054	-0.112	0.142	-0.179	0.040	0.116	-0.178	-0.017	-0.316	-0.267	-0.305	0.149	-0.355	-0.122	0.321	0.151	-0.371	-0.201	-0.195	-0.183	0.027	0.013	-0.301	-0.360	0.277	-0.412	-0.138	-0.090	-0.396	-0.102	2.456	0.041	0.060	-0.571	0.144	0.294	-0.066	-0.084	-0.143	-0.179	SERPINB11	89778.000	chr18:61377427-61390633 (+) // 99.15 // q21.33	1552463_at	
1552466_x_at	LINC00161	No	0.005	0.270	0.060	0.303	0.032	0.021	-0.121	0.126	0.040	0.139	-0.018	-0.006	0.056	-0.041	-0.172	-0.184	-0.052	-0.003	0.214	0.079	0.078	0.047	0.033	0.085	-0.141	0.234	0.048	0.027	0.152	0.023	0.187	-0.015	0.199	0.120	-0.073	0.224	0.098	0.023	0.120	0.157	0.023	0.094	0.160	0.067	-0.071	0.004	0.106	LINC00161	118421.000	chr21:29911639-29912676 (+) // 30.34 // q21.3	1552466_x_at	
1552467_at	DSCR10	No	0.133	0.165	0.117	0.477	0.041	0.300	0.130	0.398	-0.140	0.197	-0.110	-0.029	0.341	0.518	-0.009	0.257	0.002	-0.057	0.422	0.261	0.054	0.121	0.438	-0.036	0.054	0.506	-0.196	-0.124	0.524	-0.024	0.072	0.283	-0.217	-0.052	0.299	-0.044	0.411	0.182	0.314	0.143	0.013	0.586	0.535	0.183	0.256	0.607	0.124	DSCR10	259234.000	chr21:39578249-39580736 (+) // 99.42 // q22.13	1552467_at	
1552468_a_at	DSCR10	No	0.021	-0.473	-0.095	0.094	-0.224	-0.138	0.112	0.402	-0.135	-0.002	-0.342	-0.165	-0.115	0.248	-0.069	-0.005	0.075	-0.021	0.420	0.149	0.106	-0.116	0.229	-0.254	-0.101	0.298	-0.330	-0.106	0.021	-0.317	-0.043	-0.144	-0.164	-0.139	-0.113	0.041	0.075	0.166	0.110	0.031	-0.117	0.319	0.051	-0.312	0.126	0.044	-0.192	DSCR10	259234.000	chr21:39578249-39580736 (+) // 99.42 // q22.13	1552468_a_at	
1552470_a_at	ABHD11	No	-0.062	0.252	-0.294	0.617	1.095	2.213	1.102	-0.508	-0.609	-0.797	0.133	3.355	0.435	1.109	-0.248	-0.442	-0.321	-0.558	-0.776	0.149	0.963	0.871	1.219	-0.621	0.799	0.033	1.382	1.782	0.438	-0.604	-1.238	-0.084	-0.482	0.025	1.498	1.908	1.262	0.211	0.655	1.213	0.747	-0.973	0.283	0.991	-0.380	0.987	0.394	ABHD11	83451.000	chr7:73150426-73153182 (-) // 86.7 // q11.23	1552470_a_at	
1552472_a_at	ACAP2	No	-1.148	0.006	-0.144	-0.872	0.039	-0.762	-0.670	-1.386	-0.440	-1.125	-0.325	-0.201	0.456	-0.030	-0.568	-0.830	-0.148	-0.786	-0.166	-0.162	-0.308	-0.871	0.048	-1.646	-0.489	-0.677	-0.043	0.210	-0.363	-0.391	-1.029	-1.058	0.335	0.132	0.180	0.348	-0.180	-0.604	-0.034	0.448	-0.886	-0.383	-0.982	-0.644	-0.922	-0.309	-0.219	ACAP2	23527.000	chr3:194999243-195163636 (-) // 98.73 // q29	1552472_a_at	
1552473_at	GAMT	No	0.248	-0.035	0.151	0.061	0.035	-0.305	0.316	0.126	-0.270	-0.278	-0.061	0.166	-0.514	0.115	-0.082	0.245	0.076	0.102	0.488	0.041	-0.290	0.684	0.556	-0.115	-0.047	0.240	-0.317	-0.192	0.290	0.026	-0.399	-0.072	-0.350	-0.232	0.007	0.025	0.502	-0.015	0.287	0.115	-0.067	0.169	0.253	0.714	-0.008	-0.142	-0.336	GAMT	2593.000	chr19:1398451-1401552 (-) // 71.3 // p13.3	1552473_at	
1552474_a_at	GAMT	No	0.349	-0.125	-0.688	-0.355	0.047	-0.166	0.777	-0.424	-1.217	0.111	-0.193	0.450	-0.182	-0.363	0.366	0.144	-0.066	0.284	-0.413	-0.555	-0.195	0.549	1.644	-0.575	-0.339	0.516	0.305	-0.450	0.347	0.268	-0.542	0.039	0.060	-1.490	-0.090	0.601	0.189	-0.793	-0.270	-0.882	-0.293	0.469	-0.022	0.233	-0.277	-0.369	-0.485	GAMT	2593.000	chr19:1398451-1401552 (-) // 71.3 // p13.3	1552474_a_at	
1552476_s_at	PLCD3	No	-0.343	-0.017	0.520	-0.737	0.262	0.684	0.233	0.240	-0.402	-0.306	-0.491	1.172	-0.271	-0.247	-1.279	-0.002	-1.126	-0.183	-0.338	-0.055	0.155	-0.220	0.816	-0.268	-0.585	0.343	-0.333	0.065	0.657	-1.080	-0.364	0.452	-0.266	0.397	0.144	0.416	0.460	-0.308	0.560	-0.527	-0.475	-0.266	-1.863	-0.567	-0.482	1.433	-0.418	PLCD3	113026.000	chr17:43189017-43209885 (-) // 89.26 // q21.31	1552476_s_at	
1552477_a_at	IRF6	No	0.026	0.000	0.927	0.446	-0.147	-0.298	0.092	-0.481	-0.141	-0.589	0.063	0.140	2.598	0.433	0.004	-0.587	-0.084	-0.022	0.289	-0.034	0.857	0.243	0.027	-0.140	-0.052	0.245	-0.274	-0.073	-1.038	-0.003	-0.175	0.102	-0.135	-0.082	1.795	0.032	0.003	-0.103	0.040	1.893	1.108	-0.180	0.318	0.184	0.049	-0.130	0.079	IRF6	3664.000	chr1:209960746-209979479 (-) // 89.68 // q32.2	1552477_a_at	
1552478_a_at	IRF6	No	0.220	0.034	0.095	0.103	0.167	0.195	0.112	0.023	0.121	-1.238	0.068	-0.068	1.367	-0.110	-0.795	-0.899	-0.346	0.235	0.572	0.228	0.432	0.081	0.170	0.111	-0.264	0.555	0.204	-0.004	0.230	-0.015	-0.026	0.000	0.025	0.256	0.818	0.065	0.043	-0.054	-0.331	0.287	0.167	0.456	0.112	0.081	-0.199	0.196	0.212	IRF6	3664.000	chr1:209960746-209979479 (-) // 89.68 // q32.2	1552478_a_at	
1552480_s_at	PTPRC	No	0.137	0.195	0.051	0.168	0.294	0.154	0.141	0.090	0.168	0.333	0.185	0.101	0.167	0.192	0.103	0.133	-0.014	-0.033	0.165	0.150	-0.022	0.242	0.255	0.102	0.224	0.134	0.079	0.154	0.161	0.112	0.176	0.066	0.090	0.117	0.120	-0.038	0.160	0.097	0.147	0.015	0.071	0.147	0.113	0.185	0.253	0.121	0.199	PTPRC	5788.000	chr1:198608225-198662332 (+) // 83.18 // q31.3	1552480_s_at	
1552481_s_at	MAN1A2	No	0.263	0.339	-0.197	-0.264	0.391	-0.191	-0.003	-0.241	-0.320	-0.659	-0.328	0.309	0.364	-0.414	-0.585	-0.788	-0.652	-0.289	0.204	-0.200	-0.792	0.200	0.797	0.153	-0.230	-0.073	0.292	-0.133	-0.434	-0.381	-0.419	-0.645	0.431	-0.151	-0.104	-0.026	0.492	-0.697	-0.634	-0.012	-0.714	-0.346	-0.275	0.309	-0.644	0.399	-0.070	MAN1A2	10905.000	chr1:117910070-118065941 (+) // 99.64 // p12	1552481_s_at	
1552482_at	RAPH1	No	-0.239	0.210	0.024	0.281	0.075	0.646	-0.223	0.137	-0.045	1.403	0.164	-0.115	-0.130	0.410	0.208	0.282	0.398	0.097	0.236	0.097	0.655	0.171	0.292	-0.036	0.331	-0.100	0.150	0.089	0.682	0.261	0.492	0.260	-0.118	-0.208	0.067	-0.810	0.600	0.171	0.391	-0.065	-0.300	-0.113	0.016	-0.332	0.244	0.452	-0.112	RAPH1	65059.000	chr2:204309359-204400133 (-) // 95.39 // q33.2	1552482_at	
1552484_at	SMCR8	No	-0.424	-0.149	0.008	-0.042	-0.153	-0.297	0.142	0.090	-0.098	-0.312	-0.287	0.044	0.068	0.156	-0.569	-0.310	-0.235	-0.275	0.552	-0.175	-0.441	-0.005	0.032	-0.237	-0.513	0.141	-0.617	0.046	-0.026	-0.277	-0.305	-0.261	-0.208	0.228	-0.246	0.034	-0.076	0.003	0.160	0.060	-0.306	0.136	0.044	-0.246	-0.301	0.089	-0.273	SMCR8	140775.000	chr17:18218643-18226438 (+) // 99.49 // p11.2	1552484_at	
1552485_at	LACTB	No	-0.734	0.567	-1.427	0.261	0.260	0.397	-0.241	-2.494	-0.992	0.036	-0.393	0.143	0.218	0.581	-0.443	-0.385	1.101	-1.344	-1.366	-0.418	0.736	2.042	-0.544	-0.325	0.183	-1.090	-0.169	-0.335	-0.632	-1.446	-0.805	0.137	-0.542	-0.379	0.030	0.101	-0.781	-0.435	-0.712	0.790	-0.648	-1.746	-0.812	0.604	-0.586	-0.535	-0.594	LACTB	114294.000	chr15:63414026-63422025 (+) // 86.16 // q22.2	1552485_at	
1552486_s_at	LACTB	Yes	-2.062	0.580	-0.888	0.266	0.134	0.133	0.259	-2.273	-1.092	-0.834	-0.239	0.032	0.458	-0.662	-0.580	-0.546	0.577	-1.298	-1.848	-1.315	-0.021	1.349	0.104	-1.115	-0.352	-1.229	-0.315	0.180	-1.399	-1.242	-0.595	-0.013	-0.548	0.103	-0.302	0.112	-0.502	0.356	-0.247	1.006	-0.660	-2.252	-1.669	0.219	-0.628	-0.131	-0.073	LACTB	114294.000	chr15:63414026-63422025 (+) // 86.16 // q22.2	1552486_s_at	
1552487_a_at	BNC1	No	-0.046	0.478	-0.013	0.222	0.089	0.199	0.140	-3.878	0.026	-0.057	0.288	0.032	1.864	0.321	0.079	-0.160	-0.104	0.055	-2.566	0.021	-0.164	0.286	0.114	-0.211	0.045	-0.587	0.060	-0.010	-0.044	0.028	0.149	0.118	0.082	-0.008	-0.256	-0.146	0.107	0.125	-0.116	0.033	-0.061	0.320	-0.492	0.038	0.139	0.152	0.231	BNC1	646.000	chr15:83924628-83953468 (-) // 97.46 // q25.2	1552487_a_at	
1552489_s_at	MPP4	No	-0.055	0.252	0.161	-0.040	-0.058	0.007	0.074	-0.133	0.017	-0.254	-0.183	-0.032	0.051	-0.109	-0.042	-0.048	-0.084	-0.105	0.172	-0.289	-0.075	-0.033	0.022	-0.012	-0.190	2.904	-0.394	0.033	0.018	-0.066	-0.150	0.129	-0.001	0.777	-0.087	0.102	0.022	0.157	0.093	0.117	0.211	0.035	0.590	-3.941	-0.132	0.510	0.274	MPP4	58538.000	chr2:202509599-202563420 (-) // 97.06 // q33.1	1552489_s_at	
1552490_at	LACE1	No	-0.031	0.285	-0.162	0.146	0.123	-0.002	0.025	-0.154	-0.229	-0.359	-0.112	-0.082	0.552	0.088	-0.363	-0.419	0.124	0.166	0.082	-0.348	-0.050	-0.299	0.543	-0.195	0.462	0.013	-0.107	0.007	0.350	-0.313	-0.396	-0.128	-0.018	0.125	0.173	0.072	-0.090	0.237	0.405	0.004	-0.221	0.240	0.073	-0.008	-0.168	0.387	-0.352	LACE1	246269.000	chr6:108616097-108844258 (+) // 99.25 // q21	1552490_at	
1552491_at	IDI2	No	-0.147	-0.135	0.220	-0.177	-0.081	-0.323	0.147	-0.213	-0.109	0.069	-0.070	-0.527	0.310	0.025	-0.253	0.008	-0.148	-0.143	0.419	0.103	-0.269	-0.236	-0.447	0.028	-0.449	-0.106	-0.605	0.022	-0.011	-0.235	-0.064	-0.286	-0.084	0.232	-0.281	0.043	0.032	-0.302	0.028	-0.124	-0.252	-0.108	0.098	-0.413	-0.130	0.006	-0.004	IDI2	91734.000	chr10:1064853-1070686 (-) // 93.9 // p15.3	1552491_at	
1552493_s_at	CYP11B1	No	-0.419	0.009	-0.303	0.209	-0.012	0.038	0.004	0.213	-0.254	-0.025	0.081	0.009	0.319	0.042	0.021	0.062	0.048	-0.293	-0.005	-0.161	-0.203	-0.010	0.122	-0.202	-0.080	0.386	-0.171	0.189	-0.096	-0.142	-0.115	-0.156	-0.215	0.004	0.139	-0.107	0.190	0.186	0.254	0.032	-0.426	-0.077	0.236	-0.022	-0.147	0.059	-0.011	CYP11B1	1584.000	chr8:143954653-143961236 (-) // 99.08 // q24.3	1552493_s_at	
1552494_at	TAF8	No	0.167	-0.089	0.145	0.158	-0.228	0.239	-0.207	0.582	-0.029	-0.110	0.188	0.186	0.237	0.082	-0.058	-0.376	-0.318	0.058	0.485	0.254	-0.193	0.133	0.130	-0.248	-0.061	0.057	0.064	0.203	-0.180	-0.217	-0.060	-0.192	-0.304	0.141	0.196	-0.039	0.188	0.012	0.395	0.506	0.122	0.183	0.280	0.398	0.105	0.320	0.110	TAF8	129685.000	chr6:42018263-42055200 (+) // 88.37 // p21.1	1552494_at	
1552496_a_at	COBL	No	0.064	-1.028	2.084	2.052	-0.476	1.483	0.090	-0.261	0.070	-0.202	-1.226	0.335	1.667	-0.463	0.455	-0.838	-0.506	-0.174	0.443	0.218	1.358	0.961	0.543	0.083	-0.141	-0.206	-1.559	-0.215	-0.976	-0.236	-0.259	-0.495	-0.100	-0.881	-0.454	2.236	-0.486	-0.043	0.655	0.709	1.192	0.012	0.016	0.027	-0.457	0.358	-0.167	COBL	23242.000	chr7:51084978-51103652 (-) // 92.11 // p12.1	1552496_a_at	
1552497_a_at	SLAMF6	No	-0.730	0.042	-0.600	0.118	-1.248	-0.320	-0.812	0.608	-0.345	-0.376	-0.355	0.069	-0.093	0.059	-0.215	-0.201	-0.384	0.147	0.244	-0.117	-0.404	0.080	-0.130	-1.311	-0.252	0.229	0.084	0.035	0.531	0.180	-0.236	0.050	-0.870	-0.350	-0.109	-1.122	0.498	0.286	0.352	0.153	-0.734	-0.253	0.544	-0.885	0.095	-0.074	-0.210	SLAMF6	114836.000	chr1:160455620-160493042 (-) // 51.96 // q23.2	1552497_a_at	
1552498_at	ZSCAN20	Yes	-0.123	0.078	0.291	0.190	-0.007	-0.513	0.102	0.077	0.185	-0.082	0.016	-0.146	-0.020	0.111	-0.060	-0.030	-0.001	-0.048	0.767	-0.098	-0.032	0.130	-0.359	0.097	-0.170	0.182	-0.346	-0.300	-0.011	-0.269	-0.093	-0.252	-0.059	0.215	-0.204	-0.070	-0.157	0.021	0.011	-0.219	0.045	0.137	0.127	0.057	0.251	-0.226	-0.029	ZSCAN20	7579.000	chr1:33938241-33961992 (+) // 93.3 // p35.1	1552498_at	
1552499_a_at	ZSCAN20	No	0.255	-0.138	0.079	-0.299	-0.312	-0.624	0.082	-0.147	0.238	-0.119	-0.306	-0.325	-0.102	-0.221	0.246	-0.326	-0.253	0.171	0.269	-0.168	0.198	-0.340	-0.417	0.181	0.106	-0.232	-0.335	-0.197	-0.217	-0.264	-0.062	-0.461	0.091	-0.477	0.086	-0.361	-1.077	-0.343	0.028	-0.244	-0.113	0.274	-0.279	-0.294	-0.107	-0.220	-0.099	ZSCAN20	7579.000	chr1:33938241-33961992 (+) // 93.3 // p35.1	1552499_a_at	
1552501_a_at	GPBAR1	No	-0.356	-0.236	-0.450	0.092	-0.064	-0.178	0.292	0.061	-0.225	0.113	-0.198	0.264	0.206	0.122	-0.055	0.037	-0.249	-0.158	0.154	-0.333	-0.125	-0.005	0.011	-0.469	0.025	0.268	-0.224	-0.226	0.150	-0.256	-0.128	-0.003	-0.746	-0.210	0.146	-0.322	0.158	-0.015	0.079	0.079	-0.551	-0.062	0.110	-0.466	-0.125	0.255	-0.147	GPBAR1	151306.000	chr2:219125751-219128582 (+) // 91.71 // q35	1552501_a_at	
1552502_s_at	RHBDL2	No	-0.113	-0.438	-0.421	-0.001	0.249	1.046	-0.129	-0.261	0.022	-0.814	0.010	0.044	1.277	0.300	0.677	0.004	0.029	0.126	-1.861	-0.714	-0.171	0.611	0.241	0.067	-0.075	-0.123	-0.093	0.113	-0.146	-0.142	-0.034	-0.210	-0.342	-0.253	-0.183	0.123	0.263	0.511	-0.807	0.091	0.299	-2.109	-1.515	-0.054	-0.127	0.109	0.313	RHBDL2	54933.000	chr1:39351840-39392270 (-) // 62.18 // p34.3	1552502_s_at	
1552503_at	FRAS1	No	-0.405	-0.107	-0.006	0.261	-0.225	-0.512	-0.075	0.387	-0.253	-0.224	-0.120	0.016	-0.243	0.059	-0.316	-0.440	-0.123	-0.576	0.523	-0.375	0.421	-0.215	-0.594	-0.151	-0.111	-0.077	-0.425	-0.172	-0.005	-0.112	0.039	0.044	-0.235	-0.129	-0.420	-0.213	0.002	-0.098	-0.030	0.060	-0.207	0.111	0.013	0.146	0.051	-0.762	-0.222	FRAS1	80144.000	chr4:79176420-79240807 (+) // 96.4 // q21.21	1552503_at	
1552504_a_at	BRSK1	No	0.550	0.112	-0.004	0.054	0.227	0.424	-0.309	0.298	0.262	-0.835	-0.228	0.240	-0.527	0.262	-0.555	0.095	-0.352	0.213	0.652	0.375	0.027	0.313	0.424	0.212	-0.247	0.309	0.390	0.218	0.779	0.279	0.341	0.259	0.106	0.615	0.068	0.088	0.579	0.301	0.590	0.079	0.206	0.403	0.219	0.167	0.007	0.374	0.611	BRSK1	84446.000	chr19:55795533-55823960 (+) // 96.47 // q13.42	1552504_a_at	
1552506_at	CRB2	No	-0.066	0.182	-0.185	0.278	-0.023	-0.060	0.101	-0.022	-0.263	-0.224	0.036	-0.034	-0.252	-0.032	-0.403	-0.243	-0.467	-0.104	0.262	-0.209	-0.068	-0.168	0.773	-0.379	-0.107	0.299	-0.217	0.092	0.276	0.058	-0.079	-0.228	-0.193	0.329	0.024	-0.185	0.154	0.106	0.175	0.226	-0.281	0.285	0.142	0.062	-0.021	-0.168	0.222	CRB2	286204.000	chr9:126136079-126141032 (+) // 94.78 // q33.3	1552506_at	
1552507_at	KCNE4	No	-1.639	0.058	-0.794	-0.568	-0.297	-0.384	0.253	0.342	-0.384	-0.137	-0.098	1.251	-0.354	-0.006	0.109	-0.032	0.087	-0.075	0.157	0.067	-0.175	0.033	-0.102	-0.149	0.078	0.168	-0.145	0.243	0.159	-0.241	-0.338	-0.074	-0.414	0.058	0.091	-0.984	0.236	0.144	0.034	0.201	-0.276	-0.110	0.066	-0.257	0.050	2.122	-0.606	KCNE4	23704.000	chr2:223916919-223919608 (+) // 91.69 // q36.1	1552507_at	
1552508_at	KCNE4	No	-0.809	0.344	-1.051	-0.771	0.128	0.012	0.003	-0.081	-0.467	-0.203	-0.070	1.483	-0.052	-0.221	-0.068	-0.172	0.004	-0.519	-0.408	-0.242	-0.373	0.325	-0.036	-0.397	-0.079	-0.211	-0.355	-0.010	0.040	-0.089	-0.057	0.222	-0.522	-0.193	-0.222	-0.330	0.159	0.170	0.301	0.331	-0.257	-0.187	0.012	-0.444	-0.212	0.897	-0.009	KCNE4	23704.000	chr2:223916919-223919608 (+) // 91.69 // q36.1	1552508_at	
1552509_a_at	CD300LG	No	-0.357	0.080	-0.338	-0.081	0.082	-0.115	0.157	0.332	-0.190	0.029	-0.071	0.188	0.004	0.071	-0.037	-0.165	-0.124	0.048	-0.108	-0.066	-0.029	0.133	0.022	-0.270	-0.085	0.363	-0.364	0.174	0.180	-0.008	0.072	0.091	-0.278	-0.166	0.043	-0.489	0.180	0.166	0.248	0.005	-0.270	-0.222	0.203	-0.432	0.198	0.045	-0.292	CD300LG	146894.000	chr17:41924546-41940871 (+) // 71.71 // q21.31	1552509_a_at	
1552510_at	SLC34A3	No	-0.698	-0.107	-0.373	0.312	-0.167	-0.064	0.248	0.464	-0.260	-0.145	-0.322	-0.170	0.121	0.255	-0.270	-0.153	-0.278	-0.345	0.225	-0.333	-0.285	-0.035	0.235	-0.494	-0.106	0.185	-0.236	-0.111	0.017	-0.015	-0.064	-0.123	-0.432	-0.073	-0.016	-0.405	-0.297	0.335	0.199	0.088	-0.557	-0.174	0.488	-0.431	0.228	0.162	-0.148	SLC34A3	142680.000	chr9:140125384-140131006 (+) // 99.07 // q34.3	1552510_at	
1552511_a_at	CPA6	No	1.121	-0.111	0.956	1.614	0.018	0.102	0.010	0.108	0.035	0.042	0.017	0.007	0.219	0.216	-0.244	-0.086	0.144	-0.165	0.338	0.150	-0.182	0.056	-0.896	-0.048	-0.010	0.120	-0.026	0.121	0.119	-0.411	0.117	0.122	0.005	0.094	-0.043	0.319	-1.115	1.632	0.233	0.007	0.245	-0.853	0.165	0.158	-0.212	-0.534	0.115	CPA6	57094.000	chr8:68334339-68658620 (-) // 98.48 // q13.2	1552511_a_at	
1552514_at	WBP2NL	No	0.110	-0.160	-0.094	0.109	-2.159	-0.313	-0.612	0.121	0.119	0.057	-0.047	0.075	-0.108	0.068	-0.225	-0.201	-0.629	-0.003	0.002	-0.028	0.064	-0.037	-0.590	0.049	0.326	0.157	-0.254	0.144	-0.309	0.055	-0.136	-0.078	-0.019	0.038	-0.964	-0.108	0.105	0.021	0.019	-0.036	-0.173	-0.077	0.213	-0.079	-0.272	0.090	-0.106	WBP2NL	164684.000	chr22:42394791-42424475 (+) // 60.87 // q13.2	1552514_at	
1552515_at	HIPK1	No	-0.132	0.009	0.278	0.159	0.101	-0.126	-0.006	0.335	-0.044	-0.027	-0.220	-0.206	0.151	-0.030	-0.036	-0.327	-0.149	-0.056	0.265	0.183	0.054	0.225	-0.161	-0.044	-0.115	0.274	-0.074	-0.167	0.012	-0.027	-0.040	-0.118	-0.245	-0.148	0.041	0.095	-0.019	0.079	0.137	0.118	0.115	0.458	0.158	0.049	0.017	-0.048	-0.150	HIPK1	204851.000	chr1:114471995-114514680 (+) // 98.95 // p13.2	1552515_at	
1552516_a_at	HIPK1	No	0.389	-0.690	1.737	0.672	1.469	1.797	-0.482	-0.788	1.630	-0.578	-0.711	1.530	0.090	0.623	-0.290	-0.502	0.131	0.641	1.723	1.701	0.160	0.758	2.064	2.096	0.369	-1.191	1.581	0.619	1.330	-1.114	-0.572	-0.198	1.726	1.241	1.907	1.314	1.470	0.031	0.265	-0.046	1.364	0.289	-0.156	2.282	-0.214	1.882	-0.114	HIPK1	204851.000	chr1:114471995-114514680 (+) // 98.95 // p13.2	1552516_a_at	
1552518_s_at	MTBP	No	0.335	0.397	0.918	0.315	-0.263	0.273	-0.557	0.148	-0.259	-0.341	0.186	0.690	0.138	0.161	-0.151	-0.087	0.536	0.452	0.375	0.105	0.727	-0.094	-0.101	0.130	0.151	-0.298	-0.216	-0.254	-0.261	0.048	-0.535	-0.136	0.790	1.044	-0.350	0.925	-1.189	-0.108	0.008	0.248	0.950	-0.485	0.124	1.694	-0.279	-0.458	0.084	MTBP	27085.000	chr8:121457664-121535875 (+) // 96.69 // q24.12	1552518_s_at	
1552519_at	ACVR1C	No	-0.419	0.053	-0.306	0.015	0.107	-0.211	0.653	0.258	-0.362	0.413	-1.106	0.142	0.163	-0.939	0.099	-0.179	0.258	-0.307	0.217	-0.223	-0.033	0.181	-0.026	0.517	-0.090	-0.247	0.223	-1.282	0.141	0.245	-1.832	-1.680	-0.597	-0.675	0.653	-3.769	-0.264	0.603	-0.544	-0.500	-0.237	-0.572	0.002	-0.533	-0.413	-0.461	-0.290	ACVR1C	130399.000	chr2:158388825-158485517 (-) // 96.14 // q24.1	1552519_at	
1552520_at	TMEM74	Yes	0.051	0.115	-0.242	0.068	-0.172	0.043	0.044	0.073	0.045	-0.011	-0.053	-0.198	0.007	0.077	-0.084	-0.010	-0.180	-0.098	0.105	-0.185	-0.299	-0.084	-0.649	-0.268	-0.015	-0.137	-0.346	0.168	-0.180	0.050	-0.550	-0.226	-0.101	-0.288	-0.284	0.030	-0.218	0.086	-2.289	-0.044	0.936	-0.356	0.383	-0.431	-0.078	-0.234	-0.325	TMEM74	157753.000	chr8:109795345-109799844 (-) // 97.66 // q23.1	1552520_at	
1552521_a_at	TMEM74	No	0.142	0.442	-0.181	0.003	0.194	0.145	0.206	0.286	0.051	0.110	0.112	0.220	0.210	0.211	-0.038	0.174	0.172	0.239	0.102	-0.113	-0.023	0.155	-0.945	-0.192	0.107	0.339	-0.032	0.054	0.125	0.370	-0.319	0.075	-0.002	-0.035	-0.255	0.193	0.069	0.285	-2.855	0.185	0.643	0.047	0.100	-0.206	0.086	-0.022	-0.242	TMEM74	157753.000	chr8:109795345-109799844 (-) // 97.66 // q23.1	1552521_a_at	
1552522_at	TIGD4	No	0.117	-0.231	-0.198	0.059	0.045	-0.062	-0.040	0.224	-0.523	-0.175	-0.174	-0.105	0.029	0.078	0.063	-0.109	-0.028	-0.078	0.089	-0.152	-0.172	-0.042	-0.003	-0.162	-0.138	0.254	-0.075	-0.337	0.092	-0.130	-0.181	0.002	0.186	-0.087	0.126	-0.217	-0.120	-0.125	0.283	-0.121	-0.366	-0.009	0.269	-0.284	-0.303	-0.202	-0.170	TIGD4	201798.000	chr4:153690507-153701292 (-) // 98.51 // q31.3	1552522_at	
1552523_a_at	TIGD4	No	-0.268	-0.535	-0.509	-0.416	-0.697	-0.045	-0.211	-0.059	-0.990	-0.285	-0.335	-0.589	-0.143	-0.183	0.018	-0.272	-0.212	-0.189	-0.281	-0.126	-0.477	-0.118	-0.446	0.040	-0.314	-0.113	-0.534	-0.360	0.022	-0.530	-0.544	-0.870	0.798	-0.139	-0.069	-0.144	-0.176	-0.282	-0.144	-0.387	-0.051	-0.174	0.128	0.049	-0.736	-0.486	-0.164	TIGD4	201798.000	chr4:153690507-153701292 (-) // 98.51 // q31.3	1552523_a_at	
1552524_at	ART5	No	-0.178	-0.131	0.006	0.226	-0.090	-0.081	0.135	0.455	-0.070	-0.465	-0.147	-0.077	-0.037	0.117	-0.316	-0.469	-0.197	-0.097	0.595	0.020	-0.557	0.046	-0.149	-0.268	-0.224	0.106	-0.192	-0.342	0.343	-0.277	-0.230	0.094	-0.346	0.048	-0.040	-0.080	0.208	-0.163	0.252	-0.053	-0.482	-0.111	0.097	-0.229	-0.375	0.006	-0.244	ART5	116969.000	chr11:3659735-3663511 (-) // 96.62 // p15.4	1552524_at	
1552526_at	FAM71C	No	0.015	-0.215	-0.230	-0.133	0.080	0.109	-0.086	-0.322	-0.304	-0.373	-0.102	-0.162	-0.121	0.127	-0.262	-0.238	-0.337	-0.333	0.255	-0.114	-0.322	-0.179	-0.225	-0.557	0.027	0.077	-0.275	-0.107	-0.323	0.186	-0.391	-0.253	-0.354	-0.166	-0.256	-0.294	-0.007	-0.030	-0.090	-0.111	-0.432	-0.179	0.125	-0.099	-0.339	-0.275	-0.036	FAM71C	196472.000	chr12:100041530-100043824 (+) // 98.73 // q23.1	1552526_at	
1552528_at	C21orf67	Yes	-0.057	0.434	-0.170	0.295	0.133	0.279	0.641	0.423	-0.398	-0.040	-0.034	0.325	0.232	0.266	-0.094	-0.144	-0.277	0.102	0.289	-0.109	-0.252	0.243	0.402	-0.244	-0.118	0.392	-0.248	0.063	0.117	0.358	0.228	0.296	-0.307	-0.039	0.196	-0.056	0.310	0.472	0.345	0.356	-0.179	-0.070	0.638	-0.193	0.105	0.471	0.052	C21orf67	84536.000	chr21:46352726-46354888 (-) // 91.31 // q22.3	1552528_at	
1552531_a_at	NLRP11	No	0.160	0.520	-0.017	-0.251	0.155	-0.134	-2.699	-0.030	0.547	-0.499	-0.280	0.730	0.138	-0.363	-0.111	-0.401	0.118	0.164	0.442	0.249	-0.228	-0.012	-0.041	-0.894	-0.148	-0.076	-0.052	0.128	0.305	-0.418	-0.192	-0.044	-0.211	0.384	-0.590	0.322	-0.326	-0.121	-0.050	-0.297	-0.045	-0.001	-0.144	0.237	0.042	0.032	0.052	NLRP11	204801.000	chr19:56296769-56329603 (-) // 97.03 // q13.42	1552531_a_at	
1552532_a_at	ATP6V1C2	No	0.337	0.136	0.232	0.029	-0.301	0.203	0.119	0.003	0.217	-0.082	-0.515	-0.127	0.008	-0.212	0.049	-0.200	0.198	0.507	0.253	0.315	0.258	0.810	-0.054	0.174	-0.298	0.216	0.251	-0.140	-0.345	-0.143	-0.084	-0.077	0.126	0.362	0.131	0.453	-0.096	0.912	-0.091	0.078	0.087	0.323	-0.183	0.234	0.245	-0.210	0.161	ATP6V1C2	245973.000	chr2:10862955-10925228 (+) // 99.04 // p25.1	1552532_a_at	
1552535_at	CLDN19	No	0.069	-0.059	0.049	0.145	-0.033	0.073	0.104	0.343	-0.055	-0.113	-0.278	0.106	0.080	0.361	-0.118	-0.325	-0.160	-0.088	0.641	0.275	0.039	0.047	0.591	0.145	0.217	0.261	-0.429	0.127	-0.018	-0.210	-0.137	-0.086	0.000	0.479	0.017	0.159	0.171	0.033	0.077	0.156	-0.136	0.425	0.455	0.094	0.116	0.177	-0.185	CLDN19	149461.000	chr1:43198760-43205925 (-) // 84.6 // p34.2	1552535_at	
1552536_at	VTI1A	No	0.110	0.157	0.057	0.383	0.035	-0.579	0.111	-0.152	0.396	1.157	0.141	0.047	0.170	0.058	0.305	1.470	0.301	1.010	0.524	0.000	0.689	-0.932	0.319	-0.014	0.116	-0.015	-0.095	0.131	0.965	0.137	0.496	0.402	0.257	-0.024	0.434	0.164	-0.051	0.133	0.504	0.113	-0.346	0.403	0.295	0.194	1.070	0.521	0.018	VTI1A	143187.000	chr10:114206756-114497532 (+) // 65.62 // q25.2	1552536_at	
1552538_a_at	KIF6	No	0.282	-0.497	0.394	0.241	-0.255	0.226	-0.182	0.636	-0.298	0.017	0.184	-0.210	0.102	-0.081	-0.212	0.191	0.032	-0.036	0.302	0.246	-0.151	-0.060	-0.039	0.106	-0.034	0.052	-0.955	-0.315	0.018	0.134	1.133	0.547	0.099	-0.005	0.170	-0.194	0.162	0.030	0.059	-0.044	-0.140	0.308	0.093	0.338	-0.429	0.063	-0.832	KIF6	221458.000	chr6:39303930-39399109 (-) // 94.59 // p21.2	1552538_a_at	
1552540_s_at	IQCD	No	-0.543	0.193	-0.485	-0.433	-0.025	-0.141	-0.623	-1.940	-0.565	-0.134	0.165	0.080	0.263	-0.069	0.298	-0.258	-0.563	-0.248	-0.317	-0.594	-0.125	0.198	-0.272	-0.381	0.173	-0.227	-0.438	-0.286	-0.496	-0.059	-0.112	0.246	-0.488	-0.593	-1.040	-0.219	-0.600	1.351	-0.288	0.077	-0.201	-0.436	0.143	-0.709	-0.418	-0.521	0.210	IQCD	115811.000	chr12:113633250-113658880 (-) // 91.2 // q24.13	1552540_s_at	
1552541_at	TAGAP	No	-0.408	-0.206	-0.164	0.269	0.245	0.135	-1.095	0.429	-0.645	0.068	-0.207	-0.038	0.295	0.314	0.120	-0.091	-0.115	-0.623	0.229	-0.280	0.201	-0.054	0.304	-0.045	0.191	0.164	-0.392	-0.056	-0.099	-0.152	0.002	-0.184	-0.129	-0.005	0.191	-0.437	-0.002	0.010	0.197	-0.063	-0.697	-0.117	0.439	0.012	0.420	0.171	-0.031	TAGAP	117289.000	chr6:159459944-159466184 (-) // 97.84 // q25.3	1552541_at	
1552542_s_at	TAGAP	No	-0.173	0.045	0.016	0.119	1.113	0.038	-2.719	-0.001	-0.848	-0.201	-0.119	-0.257	0.123	-0.145	-0.206	-0.377	0.073	-1.551	0.283	-0.184	-0.104	0.036	0.037	-0.287	0.037	0.357	-0.241	0.223	0.110	0.089	0.405	0.202	0.171	0.263	0.187	-0.133	0.023	0.205	-0.112	0.242	-0.224	0.338	0.214	0.791	-0.014	-0.020	-0.133	TAGAP	117289.000	chr6:159459944-159466184 (-) // 97.84 // q25.3	1552542_s_at	
1552543_a_at	STON2	Yes	-0.193	0.008	-0.403	0.058	0.053	0.084	0.112	0.441	-0.295	-0.283	-0.100	0.053	0.146	0.232	-0.149	-0.050	-0.031	-0.132	0.202	-0.234	-0.035	0.272	0.480	-0.695	0.302	-0.042	-0.186	-0.042	0.411	0.080	-0.132	0.067	-0.337	-0.282	0.008	-0.452	-0.034	-0.595	0.304	0.149	-0.610	-0.186	0.244	-0.359	0.208	0.231	-0.029	STON2	85439.000	chr14:81736908-81864927 (-) // 100.0 // q31.1	1552543_a_at	
1552544_at	SERPINA12	No	-0.025	-0.099	-0.100	0.082	-0.026	-0.072	-0.060	0.139	-0.059	-0.067	-0.107	-0.014	-0.021	-0.206	-0.178	0.062	0.039	-0.237	0.124	-0.047	-0.182	-0.103	0.031	-0.202	-0.366	0.105	0.016	0.116	0.127	-0.284	0.046	-0.200	-0.079	0.285	-0.021	0.014	0.252	-0.035	0.141	-0.011	-0.198	0.136	0.369	-0.181	0.079	0.181	-0.088	SERPINA12	145264.000	chr14:94953610-94984181 (-) // 92.72 // q32.13	1552544_at	
1552546_a_at	LETM2	No	0.530	1.892	0.400	-0.813	-0.944	-1.778	-0.255	-0.579	-0.105	-0.390	-0.260	-0.479	1.941	0.654	-0.046	0.604	-0.166	0.044	-0.001	1.064	-0.154	1.404	-0.358	0.354	-0.045	1.660	-0.391	-0.246	-0.067	-0.956	-0.324	-0.179	0.144	0.448	0.011	0.078	-1.114	0.585	2.043	1.217	1.151	0.127	1.283	-2.046	-0.635	-0.170	0.015	LETM2	137994.000	chr8:38244019-38266061 (+) // 96.81 // p11.23	1552546_a_at	
1552548_at	BSND	No	-0.057	0.146	-0.106	0.145	-0.496	0.008	0.215	0.141	-0.374	-0.276	0.001	0.107	0.220	-0.192	-0.250	-0.211	-0.116	-0.406	0.557	-0.141	-0.224	-0.039	0.145	-0.338	-0.129	0.003	-0.046	0.003	0.264	0.123	0.062	-0.001	-0.118	-0.059	-0.153	0.057	-0.205	0.052	0.112	0.222	-0.364	0.063	0.296	0.002	-0.014	0.016	0.021	BSND	7809.000	chr1:55464616-55474465 (+) // 94.85 // p32.3	1552548_at	
1552549_a_at	BSND	No	-0.107	0.098	-0.196	0.053	-0.259	-0.155	0.010	0.241	-0.195	-0.254	-0.420	-0.122	0.197	0.168	-0.356	-0.345	0.007	-0.495	0.382	-0.161	-0.195	-0.037	0.483	-0.187	-0.364	-0.076	-0.492	-0.406	-0.108	-0.249	-0.284	-0.080	-0.337	-0.069	-0.095	-0.093	0.209	-0.133	0.033	-0.061	-0.173	-0.002	0.068	-0.393	-0.345	-0.278	0.064	BSND	7809.000	chr1:55464616-55474465 (+) // 94.85 // p32.3	1552549_a_at	
1552552_s_at	CLEC4C	No	0.133	-0.022	-0.071	0.512	-0.726	-0.124	0.069	0.207	-0.074	-0.119	0.198	-0.155	0.130	0.097	-0.001	0.053	0.069	-0.009	0.418	-0.096	-0.042	0.064	-0.047	-0.100	0.048	0.157	-0.011	0.020	-0.170	-0.110	0.051	0.118	-0.015	-0.160	-0.236	-0.057	0.079	0.141	-0.064	-0.060	-0.374	-0.243	0.163	-0.150	-0.082	-0.060	0.393	CLEC4C	170482.000	chr12:7882040-7900074 (-) // 68.92 // p13.31	1552552_s_at	
1552553_a_at	NLRC4	No	-0.157	-0.025	0.119	0.089	0.078	0.062	0.939	0.274	-0.087	0.042	-0.166	-0.378	0.532	-0.090	0.150	0.149	0.159	-1.746	0.226	0.179	0.086	-0.085	0.236	0.186	0.114	-0.003	0.288	-0.023	0.206	-0.052	0.119	-0.159	-0.101	0.132	-0.011	-0.021	0.046	0.173	0.097	0.272	0.208	0.158	0.254	-0.128	0.151	0.160	-0.088	NLRC4	58484.000	chr2:32449522-32490801 (-) // 98.88 // p22.3	1552553_a_at	
1552554_a_at	NLRC4	No	-0.022	0.001	0.157	0.204	-0.246	-0.108	0.034	0.207	0.121	0.023	-0.013	-0.120	0.238	0.090	0.286	-0.068	0.047	-0.871	0.531	-0.187	0.014	-0.180	0.167	0.110	0.318	0.024	-0.175	-0.077	0.165	0.266	-0.008	-0.183	-0.221	0.112	-0.043	-0.203	0.159	-0.126	-0.078	-0.394	0.047	0.294	0.214	0.266	-0.229	-0.364	-0.060	NLRC4	58484.000	chr2:32449522-32490801 (-) // 98.88 // p22.3	1552554_a_at	
1552555_at	PRSS36	No	-0.176	0.031	-0.266	0.147	-0.045	0.309	0.123	0.322	-0.266	-0.115	0.063	0.319	0.129	0.269	-0.127	-0.380	-0.008	-0.390	0.364	-0.164	0.090	0.023	0.246	-0.384	-0.061	0.443	-0.284	-0.061	0.109	-0.175	0.007	-0.016	-0.202	-0.152	0.059	0.111	0.193	0.301	0.360	0.166	-0.282	0.010	0.509	-0.462	0.025	0.179	-0.091	PRSS36	146547.000	chr16:31150246-31161387 (-) // 99.54 // p11.2	1552555_at	
1552557_a_at	ZDHHC15	Yes	0.319	-0.112	0.093	-0.098	0.009	-0.184	0.095	0.022	-0.027	0.051	-0.318	-0.360	0.085	0.162	0.278	0.075	0.006	0.053	0.096	0.020	-0.004	-0.018	-0.129	-0.097	-0.141	-0.048	0.003	-0.044	-0.233	-0.119	-0.004	-0.167	0.679	0.173	0.144	0.118	-0.499	-0.948	-0.022	-0.150	0.045	0.111	-1.324	0.027	0.140	0.078	-0.019	ZDHHC15	158866.000	chrX:74592060-74742875 (-) // 99.44 // q13.3	1552557_a_at	
1552558_a_at	RAI1	No	-0.196	-0.201	-0.082	0.326	-0.035	-0.001	0.044	0.489	-0.246	-0.409	-0.044	0.235	0.013	-0.190	-0.374	-0.209	-0.417	-0.298	0.586	-0.002	-0.471	0.073	0.256	-0.021	-0.246	0.218	-0.421	-0.080	0.205	-0.273	0.038	-0.302	-0.185	-0.087	-0.144	0.176	0.182	0.114	0.197	0.298	-0.232	0.097	0.284	-0.178	-0.479	0.136	-0.106	RAI1	10743.000	chr17:17685026-17714763 (+) // 96.13 // p11.2	1552558_a_at	
1552559_a_at	CDK15	No	-2.112	-0.261	-0.164	0.306	-0.019	-0.270	-0.171	-0.094	-0.189	-1.344	-0.238	0.273	-0.122	-0.030	-0.303	-0.439	-0.278	-0.225	0.332	-0.486	-0.346	0.070	0.022	0.074	-0.370	0.093	-0.176	-0.016	0.159	-0.342	0.007	-0.205	-0.580	-0.055	0.073	-0.374	0.280	0.201	0.078	0.137	-0.237	-1.707	-0.179	-1.346	-0.147	0.095	-0.032	CDK15	65061.000	chr2:202671191-202758770 (+) // 99.27 // q33.1	1552559_a_at	
1552562_at	ZNF570	No	-1.092	0.161	0.116	-0.196	-0.406	-0.113	-0.248	0.375	-1.028	-0.092	-0.004	-0.352	-0.384	-0.001	-0.328	0.040	-0.302	-0.112	-0.448	-0.438	-0.240	0.061	-0.191	0.266	-0.142	-0.077	-0.304	-0.150	-0.348	0.121	-0.160	-0.381	-0.136	-0.416	-0.839	-0.144	-0.338	0.377	0.111	0.560	-0.355	0.073	0.450	0.028	-0.449	-0.220	0.043	ZNF570	148268.000	chr19:37959981-37976242 (+) // 93.46 // q13.12	1552562_at	
1552563_a_at		No	-0.039	0.072	-0.107	0.075	0.265	0.091	0.063	0.243	-0.148	0.340	-0.234	0.001	0.253	0.191	0.079	0.051	-0.182	0.008	0.151	-0.167	0.181	0.022	0.220	-0.157	0.041	0.263	0.033	0.152	0.049	0.013	0.175	0.071	0.046	-0.077	0.144	-0.304	0.094	-0.008	-0.032	-0.071	-0.306	0.047	0.240	-0.191	-0.280	0.059	0.008			chr8:10994416-10996117 (-) // 99.42 // p23.1	1552563_a_at	
1552564_at	NUDT9P1	No	-0.022	-0.518	-0.020	0.201	-0.240	0.042	-0.995	0.122	-0.205	0.069	0.014	-0.125	0.276	0.017	0.262	0.120	0.166	0.113	0.266	0.294	0.136	-0.474	0.236	0.429	-0.002	0.021	-0.224	-0.046	-0.144	0.035	0.030	-0.037	0.773	0.336	-0.071	-0.073	0.017	-0.320	0.121	-0.028	-0.112	0.442	-0.100	0.296	0.037	0.090	0.106	NUDT9P1	119369.000	chr10:92911767-92912836 (-) // 97.63 // q23.32	1552564_at	
1552566_at	BTBD16	No	1.651	-0.313	-0.968	-0.116	-0.209	1.162	0.250	0.310	-0.315	0.484	-0.357	0.007	0.426	0.101	0.109	0.103	-0.166	-0.263	-0.065	-0.264	-2.067	-0.211	-0.915	-0.274	-0.347	0.214	-0.022	-0.003	0.101	0.190	-0.340	-0.202	-0.198	0.095	-0.255	0.477	-0.156	0.111	-0.433	0.226	-0.229	0.095	0.038	0.018	-0.688	-0.099	-0.112	BTBD16	118663.000	chr10:124030820-124097676 (+) // 99.95 // q26.13	1552566_at	
1552568_at	RTP3	No	-0.422	-0.010	-0.078	0.124	-0.061	-0.196	0.038	0.172	-0.432	-0.119	-0.134	-0.094	0.257	-0.175	-0.003	-0.032	-0.184	-0.237	0.450	-0.183	-0.146	0.025	0.180	-0.426	-0.160	0.221	-0.655	-0.303	0.153	-0.214	-0.257	-0.022	-0.907	0.130	-0.169	-0.654	-0.084	0.289	0.187	0.063	-0.510	-0.268	0.006	-0.839	0.047	0.006	-0.212	RTP3	83597.000	chr3:46539484-46542439 (+) // 92.71 // p21.31	1552568_at	
1552569_a_at	RTP3	No	-0.307	-0.039	0.030	-0.291	-0.249	-0.141	0.237	-0.042	-0.272	-0.193	-0.271	-0.231	0.061	0.039	0.010	-0.431	0.058	-0.331	0.077	-0.082	-0.252	-0.006	0.102	-0.253	-0.248	-0.040	-0.305	0.048	-0.019	-0.242	-0.183	-0.382	-0.303	0.447	-0.156	0.060	-0.059	0.764	0.001	0.367	0.158	-0.041	0.048	-0.074	-0.045	-0.083	-0.368	RTP3	83597.000	chr3:46539484-46542439 (+) // 92.71 // p21.31	1552569_a_at	
1552570_at	TSPEAR	No	0.042	-0.111	-0.109	0.270	0.195	0.214	0.086	0.320	-0.258	-0.069	0.110	-0.008	0.217	0.307	0.038	0.146	-0.062	0.168	0.330	0.113	-0.037	-0.142	0.270	0.202	-0.152	0.369	0.090	-0.071	0.306	0.131	0.354	0.244	-0.225	0.363	0.106	-0.248	0.337	0.146	0.190	-0.719	-0.238	0.563	0.300	0.044	0.251	0.231	-0.133	TSPEAR	54084.000	chr21:45917695-46131495 (-) // 89.09 // q22.3	1552570_at	
1552572_a_at	MIPOL1	No	-0.339	-0.276	-0.246	-0.454	0.162	-0.006	0.091	-0.126	0.123	-0.136	-0.191	-0.192	0.105	-0.275	0.174	-0.519	0.024	-0.096	-0.550	-0.378	0.165	0.458	0.125	-0.841	0.252	-0.327	0.269	-0.037	-0.683	-1.294	-0.096	-0.062	0.027	0.266	0.028	0.259	-0.613	-0.308	-0.382	-0.321	-1.126	-0.120	-0.357	0.064	0.023	-0.415	0.124	MIPOL1	145282.000	chr14:37688755-38016337 (+) // 90.36 // q13.3	1552572_a_at	
1552573_s_at	MIPOL1	No	-0.888	-0.617	-0.652	-0.306	-0.205	0.006	0.064	-0.175	0.046	-0.477	-0.287	-0.278	0.315	-0.321	-0.208	-0.764	-0.337	-0.070	-1.025	-0.539	-0.213	0.646	0.004	-0.444	0.085	-0.334	-0.114	-0.216	-0.497	-1.460	0.039	-0.011	-0.153	-0.260	-0.404	-0.105	0.475	-0.279	-0.235	0.101	0.189	-0.368	-0.262	-0.070	0.119	-0.320	0.125	MIPOL1	145282.000	chr14:37688755-38016337 (+) // 90.36 // q13.3	1552573_s_at	
1552575_a_at	C6orf141	No	-0.057	0.466	-1.053	0.394	-0.208	-1.612	0.344	1.555	-0.389	0.602	-1.342	-0.218	-0.939	-0.948	-1.456	0.769	0.654	0.099	-0.363	-0.164	1.515	0.188	-0.978	-0.221	-0.343	0.961	-0.033	-0.044	0.571	0.571	0.152	1.431	-0.212	0.273	-0.808	0.685	-0.129	-0.103	-0.213	-0.017	-1.863	0.871	-0.293	-0.113	-0.223	0.224	-0.083	C6orf141	135398.000	chr6:49518387-49522870 (+) // 75.6 // p12.3	1552575_a_at	
1552576_at	ALMS1P	No	0.202	-0.072	0.571	0.389	0.088	-0.076	0.196	0.366	0.154	0.093	-0.141	-0.021	-0.020	-0.035	0.144	-0.211	-0.130	0.204	0.994	0.138	-0.138	-0.022	0.366	0.564	-0.114	0.106	-0.041	0.034	0.608	-0.063	0.047	-0.046	0.354	0.397	0.320	0.112	0.253	0.272	0.105	-0.103	0.051	0.335	0.485	0.531	-0.044	0.376	0.214	ALMS1P	200420.000	chr2:73872045-73912692 (+) // 74.53 // p13.1	1552576_at	
1552578_a_at	MYO3B	No	0.218	-0.009	-0.052	-0.128	-0.029	-0.079	-1.283	-0.019	-0.044	0.094	-0.036	0.128	0.386	-0.169	0.182	0.078	-0.042	0.014	0.233	-0.094	0.042	-0.153	0.074	-0.130	0.155	0.015	-0.050	-0.133	-0.037	0.094	0.010	0.194	0.068	-0.057	0.222	-0.013	0.004	0.856	-0.011	0.112	-0.362	-0.109	-0.044	1.294	0.380	-0.013	0.357	MYO3B	140469.000	chr2:171034654-171510983 (+) // 95.18 // q31.1	1552578_a_at	
1552579_a_at	ADAM21	No	-0.413	-0.930	-0.360	-0.463	-0.178	-0.240	0.155	-0.364	0.289	-0.133	-0.240	-0.878	-0.035	-0.121	-0.250	-0.503	0.286	-0.230	0.192	-0.088	-0.207	-0.165	-0.300	-0.503	-0.173	-0.047	-0.739	-0.356	0.166	-0.612	-0.630	-0.232	-0.485	-0.556	-0.191	0.147	-0.012	-0.875	-0.278	-0.455	0.041	0.028	-0.304	-0.371	-0.351	-0.444	-0.494	ADAM21	8747.000	chr14:70924216-70926622 (+) // 99.46 // q24.2///chr14:70711970-70714377 (-) // 96.89 // q24.2	1552579_a_at	
1552580_at	TRIML2	No	0.268	0.481	-0.721	0.052	-0.268	0.126	0.010	0.379	0.000	-0.119	-0.362	-0.192	-0.108	-0.088	-0.014	0.011	0.141	-0.117	0.312	-0.156	-0.175	-0.212	0.554	0.337	-0.121	-0.580	-0.116	-0.116	-0.211	0.742	0.432	0.111	-0.041	0.621	-0.333	-0.020	0.144	0.282	0.321	0.269	-0.279	0.457	0.244	0.334	-0.001	0.074	0.415	TRIML2	205860.000	chr4:189012426-189026408 (-) // 99.24 // q35.2	1552580_at	
1552582_at	ABCC13	No	-0.118	0.097	-0.378	0.127	0.152	-0.114	0.155	0.146	-0.325	-0.056	0.258	0.112	0.138	-0.018	0.072	0.123	-0.223	0.077	0.057	-0.302	-0.329	0.125	-0.061	-0.052	-0.114	0.109	0.020	0.037	0.719	0.003	-0.034	-0.023	-0.381	-0.093	0.309	-0.130	0.349	0.084	0.005	0.176	-0.081	-0.146	0.112	-0.293	-0.230	0.297	-0.164	ABCC13	150000.000	chr21:15646119-15663704 (+) // 98.06 // q11.2	1552582_at	
1552583_s_at	ABCC13	No	-0.362	-0.133	0.031	0.049	-0.209	0.370	0.181	0.137	0.068	0.027	-0.097	-0.086	0.035	0.025	-0.087	-0.019	0.011	-0.238	0.131	0.084	0.053	-0.164	0.155	0.413	-0.088	0.035	-0.100	-0.019	0.805	-0.066	-0.084	0.027	-0.333	-0.357	0.155	-0.194	-0.001	-0.067	0.438	0.025	-0.225	-0.008	0.371	-0.288	-0.012	0.125	-0.089	ABCC13	150000.000	chr21:15646119-15663704 (+) // 98.06 // q11.2	1552583_s_at	
1552584_at	IL12RB1	No	0.758	0.046	0.135	0.279	1.054	0.409	0.756	-0.663	0.317	0.002	0.213	-0.016	0.411	0.154	0.117	0.063	0.024	0.928	1.130	0.592	0.337	0.368	0.366	0.491	-0.221	0.150	0.144	-0.074	0.569	0.179	0.414	0.727	0.405	0.013	0.277	0.412	0.368	0.465	0.324	0.400	0.056	0.345	0.228	0.633	0.007	0.378	0.271	IL12RB1	3594.000	chr19:17924007-18197702 (-) // 57.4 // p13.11	1552584_at	
1552585_s_at	GTF2A1L	No	-0.136	0.093	0.198	0.269	0.083	-0.018	0.052	0.455	-0.100	-0.046	-0.057	0.107	0.131	0.057	0.054	-0.047	0.059	-0.024	0.134	0.156	0.057	0.058	0.079	0.019	0.060	0.230	0.077	-0.105	0.023	0.017	-0.139	-0.069	-0.075	0.036	0.091	-0.170	0.163	0.010	0.165	0.133	-0.141	0.079	0.231	-0.122	-0.025	0.034	-0.029	GTF2A1L	11036.000	chr2:48844947-48960284 (+) // 87.74 // p16.3	1552585_s_at	
1552586_at	TRPV3	No	-0.018	-0.422	0.173	-0.186	-0.150	-0.335	0.100	-0.379	0.090	-0.207	-0.550	-0.142	0.093	-0.303	-0.037	-0.274	-0.125	-0.114	0.880	0.135	-0.268	0.003	-0.131	-0.056	-0.379	-0.329	-0.406	-0.150	0.127	-0.401	-0.274	-0.158	-0.213	-0.016	0.153	0.148	0.026	0.047	-0.009	0.047	-0.235	0.011	0.143	0.066	-0.371	-0.122	-0.326	TRPV3	162514.000	chr17:3416485-3461289 (-) // 98.96 // p13.2	1552586_at	
1552587_at	CNBD1	Yes	0.026	0.017	-0.282	0.078	0.020	-0.037	0.007	0.279	-0.066	0.308	0.130	-0.029	0.055	0.268	0.040	-0.001	0.170	-0.080	-0.106	-0.288	-0.021	0.174	-0.087	-0.169	-0.099	0.012	-0.330	-0.116	-0.109	0.347	0.158	-0.136	0.063	-0.338	0.136	-0.347	-0.130	-0.013	-0.127	-0.204	-0.464	-0.094	0.243	-0.030	0.027	-0.007	-0.119	CNBD1	168975.000	chr8:87878672-88395086 (+) // 91.94 // q21.3	1552587_at	
1552588_a_at	CNBD1	No	0.041	-0.011	-0.011	0.169	0.157	-0.097	0.217	0.208	-0.028	-0.166	0.005	0.004	0.051	-0.162	0.005	-0.163	-0.132	0.036	0.420	0.025	-0.110	-0.250	-0.018	-0.130	-0.007	-0.042	-0.092	0.010	0.218	-0.124	0.050	-0.086	-0.085	-0.075	0.124	-0.089	-0.053	-0.155	0.147	0.043	-0.019	-0.040	0.096	0.044	-0.016	-0.074	-0.091	CNBD1	168975.000	chr8:87878672-88395086 (+) // 91.94 // q21.3	1552588_a_at	
1552590_a_at	ABCC12	No	-0.286	-0.031	-0.549	0.101	0.162	-0.076	0.074	0.351	-0.274	0.097	0.095	0.085	0.115	0.218	-0.010	-0.059	0.153	0.172	0.080	-0.196	-0.216	0.102	0.000	-0.196	0.011	0.187	0.042	0.041	0.231	-0.181	0.013	-0.031	-0.429	-0.241	-0.014	-0.449	0.111	0.037	0.319	0.050	-0.300	-0.147	0.214	-0.185	-0.112	0.124	-0.219	ABCC12	94160.000	chr16:48116883-48180681 (-) // 99.35 // q12.1	1552590_a_at	
1552592_at	MMP21	No	0.200	0.177	0.016	0.105	0.093	0.148	0.112	0.331	-0.114	0.070	0.093	-0.047	-0.106	-0.002	0.113	-0.017	0.093	0.068	0.363	0.110	0.127	0.161	-0.002	-0.147	0.150	0.275	-0.208	-0.097	0.180	-0.206	-0.009	0.043	-0.034	-0.202	-0.084	-0.022	0.129	0.043	0.069	0.192	-0.099	0.164	0.355	0.018	0.085	0.324	0.060	MMP21	118856.000	chr10:127455028-127464390 (-) // 94.58 // q26.13	1552592_at	
1552594_at	TMEM190	No	-0.565	-0.080	-0.113	-0.066	0.022	0.143	0.007	0.399	-0.069	-0.083	-0.111	-0.823	0.535	0.097	-0.189	-0.263	-0.221	0.014	0.480	0.033	-0.157	0.313	0.286	-0.089	0.015	0.089	-0.269	-0.139	0.126	0.009	0.059	0.149	-0.362	-0.359	0.147	-0.163	0.272	0.437	0.263	0.234	-0.148	0.170	0.396	0.068	-0.407	-0.561	-0.226	TMEM190	147744.000	chr19:55888202-55889612 (+) // 82.08 // q13.42	1552594_at	
1552596_at	GAS2L2	No	-0.329	-0.110	0.278	0.200	-0.058	-0.014	-0.124	0.278	-0.180	-0.148	-0.029	-0.166	-0.087	0.003	-0.107	-0.091	-0.145	0.036	0.845	0.175	-0.324	0.094	0.043	-0.240	-0.237	0.399	-0.413	-0.154	0.049	-0.096	0.286	-0.068	0.030	0.380	-0.069	0.138	0.264	0.420	0.262	0.210	0.104	0.169	0.421	0.025	-0.003	0.334	0.002	GAS2L2	246176.000	chr17:34071765-34079897 (-) // 98.75 // q12	1552596_at	
1552598_at	KCNG4	No	-0.333	0.027	0.029	0.101	-0.088	0.103	0.221	0.257	-0.094	-0.096	-2.262	-0.212	0.259	0.190	-0.081	-0.360	-0.021	-0.090	0.692	0.546	-0.281	0.075	0.152	-0.156	-0.268	0.072	-0.314	-0.228	0.131	-0.172	-0.128	0.015	-0.541	0.024	-0.109	-0.092	0.073	0.218	0.221	0.061	-0.025	0.248	0.698	-0.034	0.165	0.093	-2.050	KCNG4	93107.000	chr16:84269013-84273356 (-) // 75.88 // q24.1	1552598_at	
1552599_at	PXT1	No	-0.258	-0.318	-0.137	0.036	0.028	-0.115	-0.087	0.198	-0.147	-0.168	-0.283	-0.066	0.057	0.011	0.048	-0.170	-0.017	-0.290	-0.033	-0.051	0.093	-0.122	-0.046	-0.302	-0.176	-0.176	-0.323	-0.133	0.065	-0.266	-0.027	-0.080	-0.200	-0.090	0.048	-0.233	-0.213	0.012	0.001	0.038	-0.307	0.158	0.360	-0.013	0.000	-0.165	-0.028	PXT1	222659.000	chr6:36358330-36368311 (-) // 96.44 // p21.31	1552599_at	
1552602_at	CACNG5	No	-0.003	0.022	-0.138	0.387	0.044	0.153	0.011	0.229	-0.125	-0.167	0.093	-0.046	-0.192	0.213	-0.112	-0.101	-0.377	-0.117	0.322	-0.046	-0.170	0.059	0.003	-0.137	-0.165	0.244	-0.143	-0.227	0.271	-0.258	-0.177	0.218	-0.470	0.331	0.315	0.071	0.214	0.079	-0.065	0.181	0.024	-0.026	0.306	-0.181	0.020	0.030	-0.248	CACNG5	27091.000	chr17:64873450-64881357 (+) // 100.0 // q24.2	1552602_at	
1552604_at	LINC00308	No	0.501	-0.425	0.010	0.185	-0.173	0.025	0.108	0.234	0.121	-0.027	-0.138	0.018	-0.057	0.062	-0.137	-0.161	0.213	0.187	0.755	0.102	-0.445	-0.126	-0.045	0.104	-0.051	-0.012	-0.377	-0.193	0.092	-0.219	-0.128	0.093	0.217	0.139	-0.114	0.183	-0.089	-0.167	0.140	-0.276	0.096	0.341	0.085	0.001	0.450	-0.071	-0.105	LINC00308	54143.000	chr21:23484089-23487433 (+) // 44.97 // q21.1	1552604_at	
1552605_s_at	LINC00308	No	-0.056	-0.163	-0.194	-0.030	-0.075	-0.229	0.064	0.147	0.041	-0.063	-0.315	-0.029	-0.131	-0.052	-0.028	-0.062	-0.041	0.044	0.207	0.286	0.059	0.182	-0.021	-0.200	0.191	0.041	-0.211	0.049	0.215	0.016	-0.087	-0.152	0.126	0.110	-0.170	-0.132	0.019	0.091	0.036	0.222	-0.185	0.205	0.230	-0.087	0.055	0.089	-0.080	LINC00308	54143.000	chr21:23484089-23487433 (+) // 44.97 // q21.1	1552605_s_at	
1552607_at	FAM223A	No	-0.733	-0.151	-0.484	-0.440	-0.420	-0.598	-0.250	-0.211	-0.296	0.130	-0.026	-0.479	0.006	-0.139	-0.119	-0.242	-0.319	-0.433	-0.038	-0.400	-0.455	-0.210	-0.190	-0.520	-0.290	0.024	-0.337	0.182	-0.411	-0.131	0.485	0.100	-0.320	-0.553	-0.301	-1.806	-0.264	-0.138	-0.101	-0.541	-0.584	-0.490	-0.277	-0.549	-0.146	-0.507	-0.136	FAM223A	100132967.000	chrX:153799478-153800186 (+) // 35.41 // q28///chrX:153860740-153861448 (-) // 35.41 // q28	1552607_at	
1552608_at	WFDC11	No	-0.115	-0.080	0.153	0.004	-0.180	-0.173	0.068	0.048	-0.247	-0.177	-0.198	0.015	-0.121	-0.115	-0.165	0.108	0.171	0.077	0.561	-0.071	-0.003	-0.014	-0.036	0.049	-0.069	0.206	-0.164	0.058	-0.074	-0.314	-0.192	-0.001	-0.021	0.370	-0.106	-0.152	-0.143	0.086	0.050	0.025	-0.092	0.230	0.016	-0.035	-0.021	-0.083	-0.154	WFDC11	259239.000	chr20:44277202-44295809 (-) // 85.34 // q13.12	1552608_at	
1552609_s_at	IL28A///IL28B	Yes	0.187	0.119	0.185	0.142	-0.086	-0.103	0.116	0.145	0.166	0.052	-0.203	-1.170	0.095	0.105	-0.064	0.360	-0.110	-0.013	0.318	0.149	-0.138	0.022	0.083	0.102	-0.147	0.007	-0.239	0.043	0.332	-0.139	-0.039	0.053	0.044	0.480	-0.246	0.318	-0.039	0.003	0.044	-0.151	0.226	0.372	0.293	0.455	0.093	0.072	0.114	IL28A///IL28B	282616///282617	chr19:39759208-39760653 (+) // 98.34 // q13.2///chr19:39734271-39735717 (-) // 100.0 // q13.2	1552609_s_at	
1552610_a_at	JAK1	Yes	0.436	0.008	1.466	0.246	0.189	0.446	-0.640	-0.737	0.261	-0.688	0.412	-0.039	0.965	-0.256	0.111	-1.020	-0.572	-1.121	0.729	0.612	-0.381	0.837	0.531	0.841	-0.463	-1.132	0.052	0.034	-0.770	-1.362	-1.307	-0.135	0.541	1.254	0.505	0.401	-0.090	0.148	-0.628	0.032	0.767	-0.557	-0.841	0.462	-0.777	-0.372	0.330	JAK1	3716.000	chr1:65299934-65432213 (-) // 98.59 // p31.3	1552610_a_at	
1552611_a_at	JAK1	No	-0.878	-0.184	0.835	0.315	3.166	1.517	-0.736	-0.712	0.205	-0.778	-0.717	1.929	0.992	-0.235	-0.114	-1.116	-0.642	-0.169	0.262	0.195	-0.399	0.719	2.161	0.569	-0.446	-1.678	2.831	1.130	1.173	-1.686	-1.503	-0.786	0.299	0.602	1.682	-0.046	1.854	0.004	-0.256	-0.059	-0.116	-0.900	-0.876	0.250	-0.842	1.939	-0.961	JAK1	3716.000	chr1:65299934-65432213 (-) // 98.59 // p31.3	1552611_a_at	
1552612_at	CDC42SE2	No	-0.937	0.527	-1.410	-0.211	0.534	0.672	0.323	-0.925	-2.148	-0.827	-0.448	1.210	0.021	0.464	-0.315	-0.796	0.059	-1.056	-1.687	-1.389	-0.237	-0.065	-0.317	-1.362	-0.012	-0.145	0.814	0.585	0.246	-0.491	-0.578	-0.102	-1.611	-0.941	0.597	-1.178	0.135	-0.028	-0.299	0.496	-0.591	-1.399	-0.837	-1.473	0.220	0.636	-0.516	CDC42SE2	56990.000	chr5:130599682-130728239 (+) // 98.6 // q23.3	1552612_at	
1552613_s_at	CDC42SE2	No	-0.205	0.679	-0.604	-0.335	-0.119	0.126	-0.282	-1.218	-1.746	-0.862	-0.216	0.445	-0.256	0.318	-0.103	-0.884	0.037	-0.945	-0.897	-0.892	-0.178	-0.231	-0.557	-1.367	0.039	-0.139	0.558	0.409	-0.352	-0.227	-0.618	-0.420	-1.243	-0.390	0.583	-0.697	-0.365	-0.289	-0.487	0.625	-0.209	-0.843	-0.959	-0.695	-0.009	0.274	-0.571	CDC42SE2	56990.000	chr5:130599682-130728239 (+) // 98.6 // q23.3	1552613_s_at	
1552615_at	ACACB	No	0.386	-0.084	0.581	0.666	-0.168	0.256	0.016	0.331	0.359	0.035	-0.017	0.291	-0.161	0.109	-0.135	0.059	-0.350	0.257	0.846	0.446	-0.358	-0.019	0.272	0.190	-0.246	0.070	-0.182	-0.240	0.339	-0.108	0.169	-0.073	0.397	0.514	0.065	0.288	0.177	0.089	0.274	-0.044	0.162	0.545	0.228	0.259	-0.048	-0.027	0.075	ACACB	32.000	chr12:109577210-109704167 (+) // 97.89 // q24.11	1552615_at	
1552616_a_at	ACACB	No	0.160	-0.185	0.174	0.255	-0.317	0.236	-0.259	-0.209	-0.197	-0.157	0.212	0.781	0.324	0.176	0.173	-0.259	-0.370	-0.066	0.641	0.168	-0.050	0.008	0.300	-0.231	0.016	-0.038	0.011	0.101	0.069	-0.251	-0.242	0.109	0.442	0.248	0.212	0.261	0.112	-0.032	0.046	0.314	0.393	0.177	-0.082	0.171	-0.018	0.165	0.039	ACACB	32.000	chr12:109577210-109704167 (+) // 97.89 // q24.11	1552616_a_at	
1552617_a_at	RFWD2	Yes	0.111	0.150	0.401	-0.592	-0.282	0.214	-0.238	-1.090	-0.334	-0.772	-0.063	-0.008	0.494	-0.251	-0.101	-0.403	-0.130	-0.862	0.482	0.070	0.080	-0.762	-0.122	0.029	-0.142	-0.325	-0.358	0.037	-0.964	-0.639	-0.591	-0.063	0.148	-0.170	-0.412	0.746	-0.696	-0.079	-0.012	0.758	0.486	-0.119	-0.281	0.226	-0.662	0.258	0.098	RFWD2	64326.000	chr1:175916328-176176621 (-) // 97.27 // q25.1	1552617_a_at	
1552618_at	STX6	No	-0.716	0.461	-0.478	-0.111	0.452	-0.014	0.517	-0.665	-0.402	0.148	-0.096	0.759	0.251	-0.062	0.294	-0.328	0.164	-0.348	-0.555	-0.271	0.127	0.197	0.157	-0.138	0.252	-0.013	0.353	0.198	0.490	0.058	0.864	0.599	-0.440	-0.746	0.409	-0.246	0.534	0.047	0.182	0.451	-0.691	-0.035	-0.069	-0.198	0.056	0.736	-0.124	STX6	10228.000	chr1:180945103-180992046 (-) // 98.59 // q25.3	1552618_at	
1552619_a_at	ANLN	No	0.602	0.964	0.942	3.120	-0.017	4.412	0.008	1.510	0.222	-0.410	2.208	2.352	0.083	1.737	-0.073	0.698	0.682	0.189	-1.468	0.477	1.773	0.126	1.055	0.572	0.399	1.319	-0.149	-0.899	-0.784	-0.651	-1.759	2.061	2.773	0.708	0.647	4.915	0.856	-0.717	0.463	0.812	4.222	-0.714	0.477	0.952	-0.472	-0.970	0.736	ANLN	54443.000	chr7:36429429-36492725 (+) // 99.2 // p14.2	1552619_a_at	
1552620_at	SPRR4	No	-0.052	-0.180	0.001	0.343	-0.352	-0.252	0.271	0.702	-0.012	0.123	-0.057	-0.329	0.092	0.521	-0.163	-0.233	-0.107	-0.125	0.714	0.084	-0.102	-0.239	0.060	-0.449	0.009	0.293	-0.501	-0.236	0.205	-0.150	-0.101	0.045	-0.460	0.152	-0.189	-0.023	0.111	0.233	0.421	-0.030	-0.217	0.493	0.674	-0.280	0.111	0.102	-0.259	SPRR4	163778.000	chr1:152944346-152945050 (+) // 87.47 // q21.3	1552620_at	
1552621_at	POLR2J2///POLR2J3///UPK3BL	Yes	0.609	0.183	0.037	-0.071	1.932	0.894	-0.376	-0.593	1.439	2.296	0.288	1.686	-0.309	0.225	0.942	2.747	0.224	1.590	-0.369	0.853	1.910	0.540	2.223	1.557	0.995	-0.853	3.348	1.087	1.843	1.493	1.524	1.014	0.825	-0.689	2.165	-0.889	1.575	-0.407	-0.381	0.030	0.112	0.154	-0.080	0.063	3.010	1.270	0.358	POLR2J2///POLR2J3///UPK3BL	100134938///246721///548644	chr7:44052564-44058763 (-) // 45.02 // p13///chr7:102206816-102213019 (-) // 45.86 // q22.1	1552621_at	
1552622_s_at	LOC441259///POLR2J2///POLR2J3///UPK3BL	No	0.760	0.188	0.090	0.085	1.920	1.312	0.174	-0.502	1.322	2.574	0.252	2.086	0.063	0.465	0.932	2.814	0.191	1.631	0.090	0.708	2.000	0.720	2.578	1.357	0.852	-0.758	3.380	1.372	2.040	1.775	1.713	0.817	0.777	-0.375	2.363	-1.003	1.815	-0.445	-0.266	0.211	0.231	0.329	0.123	0.207	2.913	1.786	0.230	LOC441259///POLR2J2///POLR2J3///UPK3BL	100134938///246721///441259///548644	chr7:44052564-44058763 (-) // 45.02 // p13///chr7:102206816-102213019 (-) // 45.86 // q22.1	1552622_s_at	
1552623_at	HSH2D	No	0.004	-0.014	0.004	0.040	0.010	0.569	0.782	0.411	-0.312	0.304	0.142	-0.061	0.750	-0.529	-0.537	0.096	-0.533	0.544	0.219	-0.232	-1.174	0.432	0.190	-0.276	-0.237	0.246	-0.049	0.033	0.142	0.151	-0.039	-0.007	1.024	0.159	-0.098	-0.274	-0.036	0.495	-0.540	0.664	-0.240	0.174	0.731	0.280	-0.321	0.026	-0.031	HSH2D	84941.000	chr19:16254474-16269351 (+) // 72.7 // p13.12	1552623_at	
1552625_a_at	TRNT1	No	-0.011	0.438	0.448	-0.889	0.827	-0.265	0.468	-1.947	0.461	-1.153	-0.568	-0.385	-0.268	-1.029	-0.653	-0.910	0.453	0.162	-1.027	-0.615	-0.533	0.090	-0.666	0.225	0.063	-0.996	-0.526	-0.720	-0.974	-0.980	-0.531	-0.682	0.856	-0.964	-0.284	-0.696	-0.891	-0.716	0.282	-0.164	-0.756	-0.334	-0.652	1.121	-0.940	-0.673	0.135	TRNT1	51095.000	chr3:3168621-3192525 (+) // 96.5 // p26.2	1552625_a_at	
1552626_a_at	TMEM163	No	0.850	0.902	0.292	0.858	1.810	-0.194	-0.068	0.194	-0.274	0.241	0.023	0.084	0.397	-0.149	0.198	-0.083	0.023	-0.158	0.441	-0.106	-0.152	-0.163	-0.852	0.022	0.162	-0.173	0.539	-0.577	1.076	-0.140	0.009	-0.075	-0.035	1.233	0.062	0.028	-0.051	0.167	-0.412	0.563	0.436	-0.094	0.188	-0.259	-0.839	-1.039	0.114	TMEM163	81615.000	chr2:135213560-135476566 (-) // 94.96 // q21.3	1552626_a_at	
1552627_a_at	ARHGAP5	No	-1.445	-0.766	0.431	-0.320	-0.325	0.897	-0.108	-1.622	-0.300	-1.237	-0.524	0.622	0.186	-0.255	-0.345	-0.923	-0.813	-0.489	0.084	0.070	-0.720	0.059	0.958	0.454	-0.605	-1.585	0.546	-0.122	-1.116	-1.882	-1.730	-0.799	-0.178	0.662	0.858	0.681	0.093	-0.840	-0.800	0.346	0.561	-0.301	-1.250	-0.409	-1.013	-0.151	0.459	ARHGAP5	394.000	chr14:32545978-32624744 (+) // 98.04 // q12	1552627_a_at	
1552628_a_at	HERPUD2	No	0.362	-0.697	1.220	-0.253	-0.580	0.246	-0.375	-0.806	0.426	0.633	-0.623	-0.404	-0.067	-0.568	0.226	-0.237	-0.297	0.027	-0.268	0.692	0.231	0.009	0.039	1.055	-0.162	-1.546	0.252	0.350	-0.288	-0.565	-0.024	-0.771	0.914	1.336	0.103	0.339	0.011	-0.123	-0.156	-0.597	0.938	0.016	-0.647	0.439	-0.035	-0.291	-0.106	HERPUD2	64224.000	chr7:35672692-35734642 (-) // 85.58 // p14.2	1552628_a_at	
1552629_a_at	JMJD6	No	-0.292	-0.376	-0.570	0.012	0.325	-0.149	-0.270	-0.305	-0.244	-0.467	-0.209	-0.030	0.188	-0.145	-0.244	-0.051	-0.301	-0.210	0.129	-0.166	-0.187	-0.294	0.083	-0.217	-0.102	0.243	-0.405	0.002	0.049	-0.376	-0.191	0.050	-0.301	-0.355	-0.074	-0.047	0.217	0.130	0.358	-0.039	0.026	-0.349	0.110	-0.497	-0.264	0.300	-0.010	JMJD6	23210.000	chr17:74712409-74722557 (-) // 99.93 // q25.1	1552629_a_at	
1552630_a_at	SRCAP	No	-0.154	0.470	0.044	0.011	0.847	0.043	0.983	0.134	0.407	0.001	0.330	1.298	0.269	-0.042	0.017	0.191	0.079	-0.387	0.155	0.004	-0.368	0.540	0.596	0.231	0.642	0.330	0.504	0.098	0.309	0.154	-0.308	0.211	0.242	-0.082	0.656	0.459	0.319	0.395	-0.019	0.557	0.407	-0.309	0.059	0.385	0.084	0.892	0.263	SRCAP	10847.000	chr16:30709529-30751054 (+) // 96.04 // p11.2	1552630_a_at	
1552631_a_at	MAP3K6	No	0.340	0.012	0.338	0.326	0.169	0.831	0.168	0.176	-0.476	-0.248	0.677	0.923	0.171	0.086	-0.142	0.052	0.372	-0.533	-0.139	0.124	0.283	1.010	0.067	-0.035	0.198	0.295	1.287	0.459	0.274	0.163	-0.116	0.410	-0.351	0.475	0.708	0.277	0.335	0.155	0.446	0.290	-0.080	0.597	0.054	0.590	-0.027	0.603	0.134	MAP3K6	9064.000	chr1:27681676-27692834 (-) // 98.97 // p36.11	1552631_a_at	
1552632_a_at	ARSG	No	0.150	-0.215	-0.578	-1.405	-0.932	-0.801	-1.322	0.289	-1.317	-0.544	-1.313	-0.143	0.635	0.170	-0.498	-0.556	-0.272	-1.564	-0.127	-0.303	-1.379	0.713	-0.286	-0.033	-0.038	0.304	-0.244	0.289	0.174	-0.780	0.010	-0.081	-1.569	-0.257	-0.834	-1.915	-1.271	-0.467	-0.497	-0.529	-0.654	-0.228	-1.269	0.414	-1.493	-0.061	-0.211	ARSG	22901.000	chr17:66287635-66418786 (+) // 79.05 // q24.2	1552632_a_at	
1552633_at	ZNF101	No	0.276	-0.614	0.610	-0.173	1.788	0.445	-1.206	0.487	0.784	1.166	0.108	0.821	-0.034	-0.030	0.196	0.609	0.476	0.723	0.006	0.729	0.471	0.083	0.901	0.661	0.566	-0.328	0.902	0.773	0.829	0.068	0.094	-0.140	1.939	0.852	0.093	0.461	0.411	0.106	0.555	0.559	0.467	-0.059	-0.227	0.786	1.306	1.020	0.286	ZNF101	94039.000	chr19:19779604-20402358 (+) // 68.46 // p13.11	1552633_at	
1552634_a_at	ZNF101	No	-0.013	-0.120	0.439	0.027	0.012	0.100	-0.546	0.649	0.194	0.815	0.549	0.178	0.360	0.248	0.140	0.212	0.477	0.270	0.348	0.203	0.232	0.655	-0.173	0.569	0.459	0.040	0.660	0.426	0.623	0.562	-0.072	0.242	1.200	0.617	-0.220	0.963	-0.123	-0.036	0.853	0.541	0.526	-0.508	0.019	0.088	0.896	-0.185	0.560	ZNF101	94039.000	chr19:19779604-20402358 (+) // 68.46 // p13.11	1552634_a_at	
1552637_at	PTPN11	No	0.136	-0.398	-0.095	-0.108	-0.103	-0.183	0.340	0.067	-0.150	-0.021	-0.048	-0.257	-0.060	0.071	0.163	0.057	-0.057	0.100	0.405	-0.199	-0.032	-0.013	-0.144	-0.234	-0.036	0.119	-0.293	-0.304	0.250	-0.225	-0.084	0.108	-0.100	-0.141	0.014	-0.332	-0.095	0.041	0.006	-0.229	0.034	0.013	0.166	0.002	0.144	-0.156	-0.101	PTPN11	5781.000	chr12:112856535-112924727 (+) // 97.83 // q24.13	1552637_at	
1552639_at	KLHDC7B	No	0.073	-0.005	-0.093	0.014	0.148	-0.207	0.266	-0.531	-0.150	-0.747	0.138	-0.646	0.333	-0.171	-0.376	-0.696	-0.284	-0.492	0.540	-0.188	-1.103	0.079	-0.153	-0.948	0.019	-1.856	-0.057	0.016	0.215	-0.183	0.034	-0.417	-0.101	0.039	-0.240	-0.192	-0.282	0.088	-0.039	-0.141	-0.179	0.216	0.142	0.307	-0.282	-0.138	-0.068	KLHDC7B	113730.000	chr22:50986461-50988541 (+) // 96.49 // q13.33	1552639_at	
1552641_s_at	ATAD3A///ATAD3B	No	-0.013	1.231	-0.012	-0.060	3.244	1.427	1.247	-0.132	0.755	-0.369	0.308	3.170	0.424	0.980	0.150	0.664	1.464	0.261	0.284	0.696	0.641	0.344	2.715	0.355	1.530	-0.525	3.060	1.896	2.286	0.412	0.550	0.105	0.753	0.787	2.940	1.592	2.196	0.028	0.844	1.066	0.161	0.165	0.837	1.581	0.096	2.097	0.625	ATAD3A///ATAD3B	55210///83858	chr1:1407198-1444698 (+) // 84.67 // p36.33	1552641_s_at	
1552643_at	ZNF626	No	-0.016	-0.020	0.089	0.030	-0.315	0.110	0.094	0.654	-0.649	-0.034	-1.058	-0.832	0.910	0.594	-0.103	0.024	0.100	-0.062	-0.283	0.371	-0.128	0.169	-0.056	-1.032	0.159	0.262	-0.610	-0.236	0.249	0.189	-0.088	-0.105	0.067	0.113	-0.176	-0.130	-0.637	0.141	0.432	0.819	0.109	0.140	0.125	0.275	0.130	0.024	-0.293	ZNF626	199777.000	chr19:20827992-20844402 (-) // 71.74 // p12	1552643_at	
1552644_a_at	PHC3	No	0.130	0.291	0.367	0.084	-0.322	-0.303	-0.315	-0.453	-0.071	-0.580	0.184	-0.149	0.558	0.070	-0.339	-0.070	0.502	0.296	0.293	0.407	-0.025	-1.328	-0.028	-0.928	0.496	-0.377	0.316	-0.038	0.580	-0.093	-0.116	-0.308	0.188	0.921	0.146	0.583	0.085	0.127	-0.084	0.755	0.577	-0.095	0.122	0.249	-0.023	0.638	0.244	PHC3	80012.000	chr3:169814657-169899516 (-) // 99.25 // q26.2	1552644_a_at	
1552646_at	IL11RA	Yes	-0.131	-0.362	-0.535	0.023	-0.225	-0.361	0.043	0.176	-0.370	0.190	0.006	-0.809	-0.043	-0.188	-0.207	-0.114	-0.434	-0.368	0.612	-0.232	-0.401	-0.330	-0.257	-0.063	-0.690	0.647	-0.460	-0.362	-0.106	-0.117	-0.165	-0.321	-0.481	-0.068	-0.408	-0.351	-0.256	0.072	0.034	-0.047	-0.494	0.125	-0.250	-0.525	-0.033	-0.384	-0.242	IL11RA	3590.000	chr9:34653910-34660886 (+) // 98.59 // p13.3	1552646_at	
1552648_a_at	TNFRSF10A	No	-0.391	0.343	0.096	-0.019	1.535	0.513	0.136	-1.583	-0.124	0.163	0.156	0.689	0.573	0.300	-0.557	-0.325	0.761	0.099	-0.611	-0.203	0.387	-0.341	0.177	0.509	0.315	-1.179	0.954	0.042	0.610	-1.188	0.723	0.093	-0.087	2.251	1.338	0.506	-0.663	-0.138	0.237	0.641	0.006	-0.233	0.318	-0.351	-0.188	0.210	0.313	TNFRSF10A	8797.000	chr8:22968801-23082639 (-) // 84.21 // p21.3	1552648_a_at	
1552649_a_at	RAD51L3-RFFL///RFFL	No	0.109	0.569	0.131	0.380	1.436	0.197	0.474	-0.492	-0.238	-0.729	-0.145	0.837	0.583	0.412	-0.231	-0.486	0.331	-0.071	0.441	0.403	-0.083	0.678	1.047	0.094	0.226	0.085	-0.081	0.036	0.248	-0.574	-0.354	0.077	-0.793	0.656	-0.031	2.133	0.729	0.262	0.216	0.941	0.646	0.184	-0.125	0.870	-0.662	0.697	0.270	RAD51L3-RFFL///RFFL	100529207///117584	chr17:33338366-33416294 (-) // 99.95 // q12	1552649_a_at	
1552651_a_at	RAD51L3-RFFL///RFFL	No	0.031	0.564	-0.274	0.225	1.034	0.058	-0.022	-0.277	-0.552	-0.943	-0.563	0.359	0.101	0.587	-0.055	-0.443	0.387	-0.271	-0.363	0.143	0.031	0.642	0.572	-0.365	0.194	0.421	-0.239	-0.168	0.304	-0.381	-0.282	-0.076	-0.678	-0.010	0.125	1.104	0.780	-0.086	0.775	0.803	0.186	0.318	-0.022	0.640	-0.425	1.133	-0.177	RAD51L3-RFFL///RFFL	100529207///117584	chr17:33338366-33416294 (-) // 99.95 // q12	1552651_a_at	
1552652_at	HPS4	No	-0.505	-0.183	0.198	0.220	0.195	-0.271	-2.474	0.057	-0.132	0.151	-0.204	-0.163	0.095	-0.220	-0.059	0.128	0.033	-0.277	0.470	-0.094	0.303	0.158	-0.405	0.172	0.127	-0.320	0.336	0.586	0.289	0.375	-0.033	-0.264	-0.146	0.488	-0.068	-0.297	-0.140	-0.190	-0.495	0.131	0.265	-0.395	0.460	-0.244	0.256	-0.397	-0.131	HPS4	89781.000	chr22:26847445-26879820 (-) // 98.58 // q12.1	1552652_at	
1552656_s_at	UHMK1	No	-1.119	0.044	0.182	0.675	1.763	1.288	-0.146	-0.812	-0.381	-0.883	-0.855	1.360	0.032	0.066	-0.474	-0.708	-0.074	-0.199	0.291	-0.327	-0.598	0.001	0.633	-0.390	-0.440	-0.763	0.779	0.493	0.818	-0.870	-0.695	-0.440	-0.261	-0.630	1.199	-0.640	1.086	-0.122	0.053	0.177	-0.634	-0.836	-0.168	-0.248	-0.513	0.918	-0.628	UHMK1	127933.000	chr1:162467620-162492360 (+) // 98.48 // q23.3	1552656_s_at	
1552657_a_at	TXNDC2	No	0.090	-0.370	-0.107	-0.008	-0.330	-0.007	0.366	0.154	0.303	-0.202	-0.124	-0.139	0.183	-0.070	-0.024	0.017	-0.163	0.106	0.915	0.375	-0.363	0.003	-0.101	0.223	-0.121	-0.029	-0.384	-0.511	0.448	-0.196	-0.145	0.040	0.200	-0.025	-0.059	0.360	0.000	0.098	0.097	0.041	0.115	0.472	-0.059	-0.141	-0.061	0.008	-0.115	TXNDC2	84203.000	chr18:9885765-9888155 (+) // 92.49 // p11.22	1552657_a_at	
1552658_a_at	NAV3	Yes	0.502	2.434	0.308	0.794	0.004	-2.400	-0.132	-2.960	0.331	0.348	-0.668	0.456	0.141	0.224	0.589	1.938	0.058	0.550	0.333	1.011	0.104	0.605	-0.175	0.185	0.459	0.483	-1.214	-0.090	0.998	-0.755	-1.212	0.057	0.215	2.548	1.043	0.762	0.897	0.380	-0.397	-0.919	1.213	-0.604	0.639	0.571	-0.111	1.248	-0.956	NAV3	89795.000	chr12:78224684-78605940 (+) // 98.2 // q21.2	1552658_a_at	
1552660_a_at	C5orf22	No	-1.606	0.446	-1.326	-1.269	0.682	0.665	0.047	-1.866	-1.818	-1.424	-0.250	0.543	0.209	-0.223	-0.848	-1.004	0.053	-0.725	-1.044	-0.932	-0.791	-0.373	1.163	-0.709	-0.390	-1.376	0.799	0.572	-1.031	-1.806	-1.006	0.211	-0.650	-0.033	0.606	-0.644	0.120	-0.821	-0.851	0.215	-0.596	-1.228	-1.423	-0.212	-1.274	-0.063	-1.029	C5orf22	55322.000	chr5:31532401-31554286 (+) // 86.99 // p13.3	1552660_a_at	
1552661_at	PCDHGB7	No	0.115	0.207	-0.244	0.069	0.150	0.042	0.107	0.122	-0.070	-0.007	0.070	-0.070	0.315	0.169	-0.102	0.029	0.209	0.158	0.091	-0.073	0.190	0.286	0.109	-0.099	0.023	0.010	-0.034	0.064	0.126	0.071	0.191	0.003	-0.113	-0.052	0.060	-0.417	-0.007	0.149	0.065	0.311	-0.044	-0.122	-0.018	-0.089	-0.055	0.177	0.023	PCDHGB7	56099.000	chr5:140797260-140799996 (+) // 98.47 // q31.3	1552661_at	
1552662_a_at	PCDHGB7	No	-0.015	0.003	0.065	0.083	0.062	0.025	-0.234	0.278	-0.038	-0.249	-0.175	0.075	0.049	0.173	-0.339	-0.435	0.110	-0.057	0.620	0.371	-0.172	-0.179	0.027	-0.172	0.037	-0.160	-0.362	0.003	-0.164	-0.554	-0.245	-0.272	-0.068	0.420	0.296	0.303	0.525	-0.138	-0.318	-0.021	-0.098	0.374	0.286	0.050	-0.093	-0.085	-0.027	PCDHGB7	56099.000	chr5:140797260-140799996 (+) // 98.47 // q31.3	1552662_a_at	
1552663_a_at	ERC1	No	-0.808	-0.005	0.689	-0.273	0.003	0.043	-0.364	-0.647	-0.200	-0.387	-0.506	0.861	-0.075	0.266	-0.011	-0.051	-0.156	-0.396	0.673	0.058	0.031	0.078	0.221	-0.416	0.096	-0.563	1.795	0.186	0.714	-0.724	-1.002	-0.419	-0.069	0.017	1.475	0.083	0.622	-0.582	-0.119	0.015	-0.116	-0.128	-0.276	-0.180	0.063	0.777	-0.335	ERC1	23085.000	chr12:1100415-1600733 (+) // 95.55 // p13.33	1552663_a_at	
1552664_at	FLCN	No	-2.285	-0.151	-0.448	0.037	-0.542	-2.169	0.363	-0.202	-0.983	-0.051	0.016	-0.376	-0.778	-0.771	0.048	-0.130	-0.065	-0.537	-1.689	-1.696	-0.739	-1.398	-1.446	-2.225	-0.151	-0.254	-1.188	-0.214	-1.064	-0.202	-0.204	0.116	-0.506	-1.091	-0.960	-1.770	-1.059	-0.026	-0.182	-0.311	-1.260	-1.238	0.032	-1.287	0.322	-0.165	-0.960	FLCN	201163.000	chr17:17115528-17140490 (-) // 87.91 // p11.2	1552664_at	
1552665_at	LOC84989	No	-0.824	0.148	-0.015	0.372	-0.221	0.045	-0.279	0.337	-0.414	0.165	0.557	0.796	0.136	0.268	0.282	-0.034	-0.716	-0.344	0.222	-0.267	0.225	0.982	0.321	0.363	0.171	0.720	-0.259	0.151	0.330	0.113	-0.291	0.412	-0.206	-0.260	0.146	-0.063	0.527	0.837	-0.323	0.753	0.626	-0.141	-0.711	-0.335	-0.137	-0.014	1.247	LOC84989	84989.000	chr10:65224988-65226320 (+) // 94.78 // q21.3	1552665_at	
1552666_a_at	LRRC7	No	0.025	-0.243	0.149	0.262	-0.015	0.064	0.034	-0.035	-0.144	0.003	-0.165	-0.097	0.031	-0.033	-0.125	0.149	-0.081	0.116	0.079	-0.101	-0.138	0.067	-0.231	-0.383	-0.140	-0.550	-0.084	-0.032	-0.075	-0.089	0.104	-0.046	-0.052	0.199	-0.074	-0.061	-0.052	0.086	0.238	-0.011	-0.174	-0.086	-0.019	0.021	-0.192	-0.087	-0.038	LRRC7	57554.000	chr1:70225857-70588146 (+) // 99.1 // p31.1	1552666_a_at	
1552667_a_at	SH2D3C	No	0.171	0.051	0.041	0.265	-0.974	-0.047	-0.679	0.405	-0.040	-0.250	-0.141	0.159	0.245	0.063	-0.127	-0.603	-0.387	-1.338	0.558	0.318	-0.256	-0.133	-0.186	-0.616	-0.619	0.129	-0.229	-0.204	-0.053	0.217	0.238	-0.009	1.017	0.278	0.028	0.510	0.514	0.434	0.050	-0.032	0.059	0.563	0.191	0.567	-0.224	0.198	-0.024	SH2D3C	10044.000	chr9:130501024-130533717 (-) // 97.51 // q34.11	1552667_a_at	
1552669_at	PPP1R3B	No	-0.234	0.081	-0.219	0.070	0.081	0.031	0.161	0.528	-0.308	0.068	-0.206	-0.014	0.185	0.212	0.106	0.017	0.064	-0.442	0.525	0.106	0.067	-0.229	0.271	-0.125	0.100	0.268	-0.547	-0.141	-0.128	-0.086	-0.181	-0.032	-0.366	0.298	-0.028	-0.228	-0.328	0.047	0.292	0.211	-0.156	0.283	0.440	-0.364	0.025	0.120	-0.080	PPP1R3B	79660.000	chr8:8995056-9008206 (-) // 85.21 // p23.1	1552669_at	
1552670_a_at	PPP1R3B	Yes	-1.009	-0.338	1.307	1.270	0.109	1.624	-0.077	0.974	-1.303	-0.952	-0.138	-0.194	0.534	-0.026	1.024	-0.224	-0.534	-0.750	-0.017	-0.080	0.400	1.160	1.920	-0.976	-0.533	-0.253	0.598	-0.056	-1.277	-0.098	0.118	0.297	-0.711	0.142	0.131	1.289	0.162	0.072	0.001	0.481	1.629	-1.274	-0.930	-1.892	0.282	0.524	0.587	PPP1R3B	79660.000	chr8:8995056-9008206 (-) // 85.21 // p23.1	1552670_a_at	
1552671_a_at	SLC9A7	No	-0.843	0.107	0.374	-0.050	-0.515	0.481	-0.320	-0.164	0.211	-0.726	-0.408	0.717	0.360	-0.109	-0.155	0.336	0.199	0.080	-0.083	-0.083	-0.642	0.640	0.478	-0.048	0.063	-0.741	0.900	0.195	0.509	0.195	0.771	0.637	-0.191	-0.678	-0.003	0.836	-0.277	0.579	0.080	0.249	0.226	-0.500	0.265	0.109	-0.163	0.241	0.660	SLC9A7	84679.000	chrX:46466090-46618472 (-) // 98.2 // p11.23	1552671_a_at	
1552672_a_at	IGSF3	No	-0.354	-0.089	0.302	0.516	0.071	0.437	0.070	0.260	0.019	-0.440	-0.039	0.217	0.308	0.035	-0.063	-0.441	-0.182	0.009	0.428	0.618	-0.218	0.762	0.056	0.007	-0.040	0.402	1.301	0.369	-0.214	-0.401	0.114	0.271	-0.267	0.403	0.217	0.051	-0.020	-0.159	0.445	0.248	0.007	-0.105	0.144	0.043	-0.237	-0.053	-0.403	IGSF3	3321.000	chr1:117119841-117209053 (-) // 96.78 // p13.1	1552672_a_at	
1552673_at	RFX6	No	-0.129	-0.021	4.617	1.710	-0.176	-0.026	0.004	0.147	0.161	-0.023	-0.059	-0.151	0.096	0.209	-0.051	-0.031	-0.032	-0.131	0.212	0.129	1.311	-0.150	2.732	0.098	1.527	0.189	-0.181	-0.174	-0.084	0.049	0.021	0.073	-0.173	-0.083	0.091	-0.016	0.097	0.117	0.049	-1.155	-1.418	0.188	0.155	0.065	-0.119	-0.088	-0.153	RFX6	222546.000	chr6:117198374-117253306 (+) // 98.34 // q22.1	1552673_at	
1552674_at	DIRC1	No	0.110	-0.060	-0.119	0.200	-0.011	0.066	-0.062	0.098	0.008	0.077	-0.105	-0.033	0.118	0.053	0.066	0.041	0.061	0.017	0.240	0.027	0.024	0.092	0.116	-0.127	-0.054	0.078	-0.120	-0.072	0.073	-0.025	-0.053	0.069	-0.165	0.102	0.266	-0.272	0.208	0.205	0.161	-0.017	-0.064	0.157	0.267	-0.278	0.087	0.184	0.055	DIRC1	116093.000	chr2:189598464-189654831 (-) // 57.53 // q32.2	1552674_at	
1552675_at	DNAJB7	No	0.018	-0.025	0.135	-0.142	-0.004	0.006	0.120	0.019	0.011	-0.010	-0.146	0.123	0.107	-0.071	0.089	-0.015	0.041	0.035	0.167	-0.078	-0.009	-0.103	0.148	-0.062	-0.008	0.245	0.087	-0.185	-0.202	-0.038	0.129	0.071	-0.001	0.206	0.205	-0.156	-0.019	0.186	-0.032	0.040	-0.161	0.124	0.132	-0.030	-0.036	0.059	0.071	DNAJB7	150353.000	chr22:41255552-41258130 (-) // 79.14 // q13.2	1552675_at	
1552676_at	UCN3	No	-0.534	0.069	-0.153	0.206	-0.156	-0.063	0.138	0.088	-0.247	-0.410	-0.140	-0.132	-0.110	0.154	-0.425	-0.245	-0.233	-0.307	0.320	-0.040	-0.564	-0.167	0.085	-0.374	-0.317	0.298	-0.620	-0.196	-0.081	-0.290	-0.110	-0.353	-0.006	0.094	-0.087	0.181	0.021	0.101	0.131	-0.068	-0.619	0.131	0.601	-0.202	-0.246	-0.129	-0.098	UCN3	114131.000	chr10:5406971-5416169 (+) // 99.58 // p15.1	1552676_at	
1552677_a_at	DIP2A	No	-0.311	-0.052	0.444	-0.019	0.097	0.834	-0.332	-0.836	0.634	-0.137	-0.329	0.722	-0.121	-0.410	0.038	0.194	-0.203	0.009	0.454	0.235	0.229	0.331	1.032	0.574	-0.113	-1.259	0.640	0.399	0.127	-0.592	-0.145	-0.167	0.595	0.319	0.483	0.225	0.463	-0.471	0.134	-0.254	0.345	-0.003	-0.644	0.077	0.286	0.274	0.003	DIP2A	23181.000	chr21:47878901-47988738 (+) // 95.02 // q22.3	1552677_a_at	
1552678_a_at	USP28	No	-0.649	0.005	-0.067	-0.707	-0.147	0.491	-0.270	-0.201	0.358	-0.685	0.243	-0.328	-0.354	-0.188	-0.213	-0.219	-0.311	-0.751	-0.531	0.163	-0.260	-0.183	0.857	-0.316	-0.073	-1.033	-0.155	-0.396	-0.837	-0.788	-0.457	-0.255	1.269	-0.639	-0.062	0.749	-0.416	-0.368	-0.560	0.317	0.376	-0.493	-0.356	0.521	-0.264	-0.696	0.128	USP28	57646.000	chr11:113669577-113746250 (-) // 98.96 // q23.2	1552678_a_at	
1552680_a_at	CASC5	No	0.811	0.718	1.144	1.920	3.021	2.357	-0.843	0.514	1.864	0.248	0.384	2.851	-0.228	1.239	0.210	1.154	0.810	1.683	1.058	1.149	1.371	1.213	3.051	2.111	1.826	0.299	1.814	1.063	1.270	-0.338	-1.232	0.608	2.892	0.479	2.127	2.206	2.114	-0.662	1.204	0.203	1.417	0.808	0.539	2.328	0.222	1.953	-0.028	CASC5	57082.000	chr15:40886446-40954400 (+) // 98.37 // q15.1	1552680_a_at	
1552682_a_at	CASC5	No	0.016	1.150	0.473	0.778	1.389	1.174	0.041	0.438	-0.765	-0.723	0.884	2.104	0.409	0.702	-0.218	0.679	0.311	0.768	0.214	-0.442	1.033	0.972	0.883	-0.356	1.094	1.197	0.309	0.084	0.570	0.256	-0.279	0.399	1.511	0.074	0.559	0.910	0.521	-0.537	0.674	0.580	0.748	-0.829	0.866	1.256	-0.415	0.171	0.482	CASC5	57082.000	chr15:40886446-40954400 (+) // 98.37 // q15.1	1552682_a_at	
1552684_a_at	SENP8	Yes	-0.165	-0.182	-0.709	-1.655	-0.364	-0.532	0.192	-0.608	-1.346	-0.978	-0.233	-0.715	0.537	-0.161	0.077	-0.760	-0.059	-0.699	-0.679	-0.125	-0.451	-1.259	-0.254	-0.224	-0.300	-0.045	-0.099	-0.113	-1.917	-0.976	-0.414	-0.089	-0.283	0.262	-0.308	-0.337	-0.490	-0.390	-0.509	-0.471	-0.104	-0.217	-0.379	-0.019	-0.671	-0.673	-0.073	SENP8	123228.000	chr15:72410664-72432966 (+) // 99.75 // q23	1552684_a_at	
1552685_a_at	GRHL1	No	0.036	-0.099	0.360	-0.120	-0.135	-0.348	-0.327	-0.061	-0.068	-1.056	-0.280	-0.174	0.857	-0.462	-0.041	-0.732	-0.385	0.165	0.619	0.193	-0.344	0.334	0.346	-0.185	0.471	-0.308	-0.321	-0.350	-1.802	-0.226	-0.279	-0.002	-0.006	0.028	-0.055	0.211	-0.255	0.417	-0.170	-0.486	-0.307	-0.101	-0.272	-0.081	-0.177	-0.303	-0.105	GRHL1	29841.000	chr2:10091822-10141119 (+) // 99.61 // p25.1	1552685_a_at	
1552686_at	C20orf152	No	0.210	-0.147	0.130	0.290	-0.338	-0.257	0.003	0.233	0.027	0.019	-0.338	-0.118	-0.086	0.254	-0.097	0.022	0.001	0.159	0.632	0.256	-0.012	-0.108	0.198	0.138	0.085	-0.145	-0.381	-0.010	0.035	0.074	0.054	-0.310	-0.123	-0.185	-0.142	-0.556	0.198	0.064	-0.078	0.077	-0.247	0.264	0.206	-0.242	-0.185	-0.101	0.017	C20orf152	140894.000	chr20:34556528-34618622 (+) // 98.62 // q11.23	1552686_at	
1552687_a_at	C20orf152	No	-0.207	-0.007	-0.107	-0.196	-0.113	-0.130	0.176	-0.224	-0.282	-0.285	-0.167	-0.092	0.134	-0.157	-0.180	-0.136	-0.132	-0.089	0.374	0.005	-0.182	0.149	-0.285	-0.299	0.136	0.139	-0.119	0.137	0.104	-0.127	-0.256	-0.034	-0.447	0.054	-0.449	0.212	-0.078	0.022	0.204	0.032	-0.078	-0.006	-0.116	-0.046	0.055	-0.084	-0.338	C20orf152	140894.000	chr20:34556528-34618622 (+) // 98.62 // q11.23	1552687_a_at	
1552689_at	CASKIN1	No	0.274	-0.046	-0.151	-0.192	-0.663	-0.568	0.038	0.347	-0.223	-0.021	-0.127	-0.784	-0.654	-0.228	0.062	0.036	-0.428	-0.237	0.409	-0.080	-0.018	-0.133	-0.511	0.040	-0.019	0.157	-0.707	-0.456	0.396	-0.285	0.154	0.126	0.051	0.125	-1.245	-0.021	-1.201	0.245	0.587	0.468	0.361	0.120	-0.033	-0.041	-0.118	-0.511	-0.431	CASKIN1	57524.000	chr16:2227181-2246523 (-) // 96.73 // p13.3	1552689_at	
1552690_a_at	CACNA2D4	Yes	0.083	0.093	0.317	0.208	-0.277	-0.595	0.224	-0.351	-0.231	-0.947	-0.036	0.132	0.241	0.354	-0.064	0.068	-0.032	-2.516	-1.322	-1.523	-0.220	-0.023	-0.032	-0.239	-0.035	-0.927	-0.204	0.065	-0.058	-1.189	-0.053	0.063	0.009	-0.133	-0.265	-0.063	-0.012	0.102	0.207	0.128	0.174	-0.028	0.347	-2.046	-0.722	-0.099	-0.061	CACNA2D4	93589.000	chr12:1902006-2028002 (-) // 99.02 // p13.33	1552690_a_at	
1552691_at	ARL11	No	-0.022	-0.033	-0.019	-0.047	-0.750	0.091	-0.810	0.070	0.010	-0.794	0.003	0.018	0.645	0.038	0.005	0.029	0.024	0.121	-0.028	-0.132	0.263	0.151	0.256	-1.161	0.037	0.230	0.035	0.047	0.008	0.167	0.071	-0.040	-1.108	0.009	0.044	0.138	-0.040	0.602	0.003	0.033	-0.029	0.103	0.196	0.042	0.051	0.107	-0.025	ARL11	115761.000	chr13:50202623-50207731 (+) // 66.55 // q14.2	1552691_at	
1552693_at	ARL11	No	0.065	0.071	-0.004	0.013	0.060	0.146	0.152	0.120	-0.198	-0.189	0.175	0.006	0.295	0.107	0.169	-0.013	0.021	-0.037	0.182	-0.037	0.065	0.226	0.337	0.040	0.118	0.233	0.011	-0.027	0.323	-0.110	0.071	0.151	-0.229	0.195	0.105	-0.054	0.033	0.271	0.146	0.224	0.011	-0.004	0.012	0.221	-0.261	0.201	0.019	ARL11	115761.000	chr13:50202623-50207731 (+) // 66.55 // q14.2	1552693_at	
1552694_at	SLC2A13	No	-0.041	-0.172	0.139	1.197	0.154	0.691	0.117	0.148	0.301	-0.234	-0.390	0.204	0.178	0.041	0.042	-0.109	-0.002	0.335	0.044	0.010	-0.128	0.178	0.292	0.168	0.033	0.185	0.256	0.160	0.173	0.011	-0.387	-0.467	0.133	0.016	0.379	0.326	0.032	-0.041	-0.139	0.290	0.554	0.083	-0.161	0.178	-0.054	0.232	-0.201	SLC2A13	114134.000	chr12:40152474-40499661 (-) // 93.53 // q12	1552694_at	
1552695_a_at	SLC2A13	No	-1.196	-0.514	-0.262	1.874	0.080	1.287	-0.147	0.362	-0.181	-0.052	-1.109	0.162	-0.187	-0.619	-0.314	-0.249	-0.025	0.034	0.086	-0.156	0.047	-0.030	-0.037	-0.794	-0.277	-0.412	0.099	-0.162	0.184	-0.249	-0.679	-0.417	-0.306	-0.768	0.915	-0.641	0.004	0.034	-0.177	0.170	0.206	-0.628	-0.570	-0.426	-0.120	0.058	-0.507	SLC2A13	114134.000	chr12:40152474-40499661 (-) // 93.53 // q12	1552695_a_at	
1552696_at	NIPA1	Yes	0.077	0.194	-0.073	0.016	0.506	-0.601	0.590	-0.284	0.142	-0.999	-0.010	0.476	0.399	-0.041	-0.041	-0.727	0.160	0.143	-1.131	0.095	-0.013	-0.624	-0.203	0.345	0.645	0.128	0.787	0.410	-1.104	-0.627	-0.850	0.121	0.389	-0.230	-0.410	1.493	-0.326	-0.588	0.196	0.105	0.339	-0.772	0.169	0.691	-0.762	-0.605	0.368	NIPA1	123606.000	chr15:23048315-23086436 (-) // 89.16 // q11.2	1552696_at	
1552698_at	TUBA3FP	No	0.044	-0.098	-0.226	-0.146	-0.111	-0.098	-0.010	0.018	-0.009	-0.463	-0.400	0.627	-0.409	0.234	-0.233	0.011	-0.177	-0.258	0.687	-0.030	0.009	-0.147	-0.271	-0.100	-0.003	0.160	-0.689	0.044	-0.013	-0.173	-0.184	0.035	-0.140	-0.265	-0.111	-1.209	-0.450	0.147	0.100	-0.029	-0.191	0.038	-0.958	-1.450	0.243	-0.229	0.168	TUBA3FP	113691.000	chr22:21362522-21368576 (-) // 75.83 // q11.21	1552698_at	
1552701_a_at	CARD16	No	2.020	0.059	-0.557	0.183	0.377	0.367	3.549	0.237	-0.568	0.024	-0.262	-2.260	2.130	0.082	0.044	0.085	-0.175	-0.839	-3.155	-1.560	0.003	3.572	-2.496	-0.378	0.096	0.114	-1.012	-0.444	0.172	1.278	0.764	1.261	-0.425	-2.494	0.044	-2.206	0.298	1.175	0.802	-0.127	-0.702	-0.347	-1.826	-1.869	0.017	-0.255	-0.713	CARD16	114769.000	chr11:104912121-104915386 (-) // 94.36 // q22.3	1552701_a_at	
1552703_s_at	CARD16///CASP1	No	1.442	-0.378	-0.190	-0.166	-0.192	0.625	3.467	-0.257	-0.779	-1.850	-0.300	-2.412	1.205	0.004	1.185	0.046	0.234	-1.602	-2.755	-0.860	-0.729	0.905	-2.263	-0.279	-0.012	-2.690	0.075	-0.248	0.291	0.610	-0.059	1.069	-0.446	-1.737	0.295	-1.332	0.028	0.229	-0.244	0.146	-0.084	1.032	-1.997	-1.355	-0.004	-0.396	-0.495	CARD16///CASP1	114769///834	chr11:104912121-104915386 (-) // 94.36 // q22.3	1552703_s_at	
1552705_at	DUSP19	No	0.475	-0.357	0.234	-0.445	-0.672	0.216	-0.117	-0.522	-0.303	-0.153	-0.314	-0.113	-0.424	-0.563	0.313	-0.008	-0.111	0.132	0.260	0.080	0.177	0.181	0.099	0.089	0.003	-0.218	-0.747	-0.043	-0.346	0.305	-1.171	-0.455	-0.460	-0.232	-0.915	-0.038	-0.715	0.043	-0.039	0.001	0.626	0.144	-1.516	0.004	0.181	0.599	-1.116	DUSP19	142679.000	chr2:183942943-183964720 (+) // 77.15 // q32.1	1552705_at	
1552708_a_at	DUSP19	No	0.275	0.128	-0.046	0.057	-0.154	0.275	0.095	0.051	-0.291	-0.044	0.179	-0.344	0.129	-0.055	-0.035	-0.100	-0.065	-0.029	-0.002	0.082	-0.063	-0.073	-0.174	-0.219	-0.061	0.419	-0.429	-0.202	-0.022	-0.008	-0.599	0.034	-0.340	-0.143	-0.526	0.244	-0.022	-0.099	0.172	0.067	0.348	-0.089	-0.462	-0.216	0.070	0.218	-0.205	DUSP19	142679.000	chr2:183942943-183964720 (+) // 77.15 // q32.1	1552708_a_at	
1552711_a_at	CYB5D1	No	1.238	0.365	0.276	-1.377	0.667	-0.471	0.520	-1.053	1.586	-0.084	0.132	-0.558	-0.155	0.475	-0.395	-0.223	0.752	0.887	0.243	0.191	0.178	-0.287	-0.096	1.065	1.006	0.185	-0.211	0.454	-0.387	0.011	0.335	0.212	0.331	0.711	-0.304	0.852	-0.387	-0.228	0.418	0.189	0.612	0.773	0.150	0.623	0.183	0.703	1.005	CYB5D1	124637.000	chr17:7760912-7763792 (+) // 74.37 // p13.1	1552711_a_at	
1552712_a_at	NMNAT2	No	0.362	0.146	1.215	0.433	-0.096	0.411	0.022	-0.046	-0.140	0.201	0.032	0.501	-0.063	-0.449	-0.162	-0.124	0.147	0.155	0.922	0.281	-0.068	-0.063	0.562	-0.220	-0.085	0.250	-0.363	0.081	0.671	-0.093	-0.043	-0.183	-0.391	0.093	-0.243	-0.028	0.447	-0.409	-0.964	-0.551	0.275	0.290	-1.645	0.384	0.094	-0.039	0.081	NMNAT2	23057.000	chr1:183220647-183274009 (-) // 91.18 // q25.3	1552712_a_at	
1552713_a_at	SLC4A1	No	-0.070	0.017	0.086	0.197	0.175	0.018	-0.109	0.161	-0.016	0.067	-0.223	0.026	0.185	0.175	-0.059	-0.195	-0.220	-0.172	0.428	0.197	-0.116	0.112	0.065	4.992	-0.246	-0.010	-0.260	0.033	0.353	-0.254	-0.015	0.158	-0.085	0.173	0.042	-0.262	0.358	0.246	0.446	0.048	-0.182	-0.003	0.159	0.047	0.033	-0.125	0.067	SLC4A1	6521.000	chr17:42327039-42345502 (-) // 93.14 // q21.31	1552713_a_at	
1552714_at	CREG2	No	-0.475	-0.173	-0.051	0.711	-0.288	2.025	-0.031	-0.029	-0.299	0.197	0.088	0.029	0.609	-0.112	-0.616	-0.086	-0.598	-0.292	0.113	-0.255	-0.247	0.581	-0.052	-0.175	-0.861	0.409	-0.376	0.073	-0.118	-0.095	-0.145	-0.098	-0.427	0.082	-0.338	-0.061	-0.085	0.125	-0.039	0.134	-0.364	-0.050	0.180	-0.578	0.021	-0.163	-0.154	CREG2	200407.000	chr2:101965224-102004094 (-) // 89.59 // q11.2	1552714_at	
1552715_a_at	RXFP1	No	-0.199	0.186	-0.242	0.108	0.105	-0.012	0.164	0.204	0.067	0.040	0.045	-0.109	0.118	-0.104	0.030	-0.036	-0.251	0.255	0.056	-0.378	-0.099	0.129	0.193	-0.332	0.342	0.051	0.027	0.081	0.126	-0.027	0.273	0.077	-0.171	0.057	-0.029	-0.051	0.102	0.763	0.120	0.233	-0.254	-0.119	0.068	-0.259	0.112	0.225	-0.070	RXFP1	59350.000	chr4:159442899-159573207 (+) // 95.77 // q32.1	1552715_a_at	
1552716_at	SPEF2	No	-0.154	0.059	-0.338	-0.639	-0.272	0.630	-0.089	-1.038	-0.034	0.907	0.266	-0.991	-0.136	-0.100	0.693	0.182	-0.912	0.440	0.306	0.130	0.931	-0.081	-0.223	0.131	-0.039	-0.892	-0.644	-0.472	-1.129	-0.184	-0.290	-1.194	0.287	1.091	-0.853	-0.435	-0.267	-0.973	-0.258	0.218	0.490	0.960	-0.795	-0.463	-0.224	-0.488	-0.121	SPEF2	79925.000	chr5:35617945-35670388 (+) // 99.71 // p13.2	1552716_at	
1552717_s_at	CEP170///CEP170P1	No	-0.806	0.599	0.148	-0.081	0.187	0.387	0.069	-1.170	0.221	-0.366	-0.786	1.169	0.300	0.634	-0.020	-0.399	-0.351	-0.757	-0.153	0.186	0.058	0.308	0.911	-0.441	-0.126	-0.817	0.271	0.004	0.163	-1.682	-1.502	-0.994	-0.125	0.254	0.592	0.278	0.754	0.115	-0.204	1.010	1.200	-0.414	-0.562	-0.012	-0.891	0.214	-0.348	CEP170///CEP170P1	645455///9859	chr4:119437496-119475359 (+) // 89.97 // q26///chr1:243289646-243326612 (-) // 88.88 // q43	1552717_s_at	
1552718_at	DTD1	No	0.391	-0.237	0.297	0.069	0.006	-0.547	0.259	0.127	-0.129	0.157	-0.484	0.011	0.225	-0.016	0.284	-0.115	0.171	-0.123	0.455	0.069	0.067	-0.225	-0.075	-0.363	-0.022	0.563	-0.093	0.525	0.403	0.090	0.011	-0.708	-0.096	-0.023	-0.236	-0.402	0.145	0.056	0.202	0.102	-0.039	0.011	0.498	-0.434	0.298	0.616	0.301	DTD1	92675.000	chr20:18568607-18612925 (+) // 53.84 // p11.23	1552718_at	
1552719_at	CASC4	No	0.655	-0.040	0.355	-0.230	0.287	0.296	0.150	0.062	0.631	2.023	0.686	0.298	-0.054	0.278	0.869	1.949	0.306	0.361	0.443	0.710	1.681	0.029	0.564	0.408	0.657	0.114	0.360	0.211	1.082	1.368	0.890	0.048	0.009	-0.031	0.481	-0.264	0.121	-0.046	0.031	-0.199	0.229	0.457	0.122	-0.441	1.804	1.144	0.016	CASC4	113201.000	chr15:44580890-44630516 (+) // 72.65 // q15.3	1552719_at	
1552721_a_at	FGF1	No	0.273	-0.068	0.271	0.287	0.066	0.085	0.189	-0.174	0.292	0.013	0.006	0.163	0.057	0.298	-0.049	-0.041	0.059	0.215	2.300	0.451	0.046	0.156	0.246	0.021	0.057	0.152	3.015	0.100	0.137	0.499	0.219	0.168	-0.126	0.933	0.137	0.156	0.159	0.100	0.194	1.424	1.640	0.052	-1.209	-0.061	0.026	0.755	0.759	FGF1	2246.000	chr5:141973122-142065628 (-) // 91.74 // q31.3	1552721_a_at	
1552722_at	ARPP21	No	-0.125	0.019	-0.069	0.160	-0.057	0.090	0.279	0.187	-0.378	0.104	-0.068	-0.013	0.212	0.162	0.030	0.137	0.129	0.086	0.125	0.023	0.034	0.170	0.248	0.026	0.131	0.258	-0.040	0.121	0.142	0.119	0.255	0.123	-0.234	0.151	0.042	-0.001	-0.021	0.055	0.191	0.017	0.138	0.031	0.152	0.075	0.084	0.108	-0.126	ARPP21	10777.000	chr3:35722428-35726283 (+) // 94.39 // p22.3	1552722_at	
1552724_at	RHOXF1	No	-0.749	-0.358	-0.274	-0.249	-0.651	-0.091	0.036	0.257	-0.410	0.099	-0.258	-0.271	0.029	0.180	0.006	-0.019	-0.306	-0.073	0.204	-0.014	-0.165	-0.240	-0.132	-0.205	-0.153	-0.076	-0.132	0.082	-0.305	-0.304	0.062	0.001	-0.278	0.311	0.068	-0.039	0.231	-0.022	0.015	-0.094	-0.367	0.136	0.009	-0.162	-0.238	0.364	-0.100	RHOXF1	158800.000	chrX:119243010-119249847 (-) // 98.09 // q24	1552724_at	
1552725_s_at	ADAMTS17	No	0.264	-0.280	0.141	0.204	-0.284	-0.056	-0.133	0.121	0.965	-0.515	-0.255	-0.007	-0.315	-0.218	-0.507	-0.378	-0.250	-0.415	0.367	0.316	-0.254	-0.020	-0.034	0.135	-0.294	0.127	-0.354	0.110	0.154	-0.360	-0.006	-0.369	-0.036	0.403	-0.402	0.281	0.087	0.172	0.321	-0.141	0.108	0.313	0.180	0.315	-0.307	-0.046	0.073	ADAMTS17	170691.000	chr15:100511637-100882127 (-) // 90.07 // q26.3	1552725_s_at	
1552726_at	ADAMTS17	No	0.015	-0.205	0.133	0.144	-0.221	-0.911	-0.502	0.320	2.860	1.637	-0.708	-0.120	0.415	0.082	0.368	0.212	-0.087	-0.037	0.298	0.113	-0.366	-0.085	0.179	0.001	-0.054	0.234	-1.349	-0.417	-0.305	0.507	0.066	0.187	-0.353	0.094	0.052	-0.247	-0.047	0.309	0.372	-1.104	-0.273	0.081	0.394	0.586	-0.084	0.403	-1.330	ADAMTS17	170691.000	chr15:100511637-100882127 (-) // 90.07 // q26.3	1552726_at	
1552727_s_at	ADAMTS17	No	-0.049	-0.052	0.131	-0.050	0.036	-1.615	-1.123	0.154	3.227	1.600	-1.217	0.122	0.239	-0.158	0.597	0.560	0.061	-0.535	0.350	0.120	0.074	0.025	-0.254	-0.123	0.093	0.157	-1.848	-0.648	-0.451	0.208	0.071	0.073	0.192	-0.120	-0.046	0.204	-0.051	-0.068	0.094	-1.315	-0.857	0.150	-0.149	0.838	-0.031	0.271	-1.719	ADAMTS17	170691.000	chr15:100511637-100882127 (-) // 90.07 // q26.3	1552727_s_at	
1552729_at	SNHG7///SNORA17///SNORA43	No	-0.660	0.426	-0.622	-0.022	0.929	-0.130	1.094	0.201	0.267	1.203	0.046	0.448	0.038	0.026	0.220	1.162	0.380	0.338	0.215	-0.209	0.365	0.100	0.011	0.129	0.205	0.106	0.178	0.230	0.785	0.917	1.325	0.211	-0.323	-0.421	0.628	-0.924	0.027	-0.465	0.091	-0.120	-0.326	0.021	0.437	0.083	0.879	-0.296	0.158	SNHG7///SNORA17///SNORA43	677804///677824///84973	chr9:139619685-139622636 (-) // 82.04 // q34.3	1552729_at	
1552730_at	DHH	No	0.184	-0.006	-0.130	0.252	0.198	0.061	-0.049	0.352	0.104	-0.322	0.141	0.237	0.084	0.328	-0.138	0.043	-0.009	-0.025	0.562	0.222	-0.122	0.239	0.487	-0.343	0.135	0.741	-0.067	0.064	0.254	0.043	0.152	0.140	0.219	0.290	0.208	0.351	0.150	0.172	0.192	0.071	-0.223	0.300	0.451	-0.011	-0.193	-0.016	0.427	DHH	50846.000	chr12:49482847-49488602 (-) // 97.21 // q13.12	1552730_at	
1552731_at	ABRA	Yes	0.137	0.029	0.041	0.225	0.265	0.033	0.209	0.107	0.067	-0.097	-0.025	-0.061	0.280	0.052	-0.074	-0.004	-0.061	0.013	0.299	0.181	-0.194	0.119	0.369	-0.024	-0.022	0.265	-0.108	0.179	-0.065	-0.017	0.320	-0.070	-0.111	-0.066	0.110	0.040	-0.084	0.426	0.103	0.116	-0.042	0.093	0.084	0.080	-0.164	0.206	0.041	ABRA	137735.000	chr8:107771711-107782472 (-) // 92.42 // q23.1	1552731_at	
1552732_at	ABRA	No	0.128	0.086	0.060	0.130	0.273	-0.036	0.059	0.191	0.036	0.008	0.114	-0.117	0.063	0.044	-0.013	0.015	0.110	0.093	0.265	-0.038	0.096	0.139	-0.056	0.073	0.050	0.160	-0.063	0.017	0.027	-0.088	0.033	0.127	0.089	-0.015	-0.079	-0.101	0.020	0.144	-0.092	0.051	0.024	-0.165	-1.095	0.143	0.134	0.023	-0.047	ABRA	137735.000	chr8:107771711-107782472 (-) // 92.42 // q23.1	1552732_at	
1552733_at	KLHDC1	No	-0.725	-1.100	-0.624	-1.963	-1.042	-1.329	0.132	-1.246	-1.580	0.668	0.151	-2.295	-0.491	-1.327	0.151	-0.664	-1.043	-0.564	-0.056	-0.837	-0.154	-0.175	-0.622	-0.520	-0.219	-0.798	-0.198	0.024	-1.579	0.511	0.190	-0.153	-1.093	-0.716	-1.013	-2.501	-0.763	0.079	-0.912	-0.921	-0.477	-0.420	-0.831	-1.571	-0.050	-0.949	-0.054	KLHDC1	122773.000	chr14:50159862-50219862 (+) // 93.93 // q21.3	1552733_at	
1552734_at	RICTOR	No	-0.367	-0.137	-0.086	-0.612	0.083	-0.062	-0.198	-0.221	-0.026	0.357	-0.092	-0.308	-0.165	0.148	0.190	0.274	0.376	-0.010	-0.140	-0.025	0.501	0.326	0.008	0.117	0.191	0.045	-0.284	-0.014	-0.604	-0.484	-0.023	0.131	-0.087	-0.234	-0.240	0.123	-0.280	-0.157	-0.090	-0.324	-0.042	-0.188	-0.011	-0.051	0.599	-0.486	-0.100	RICTOR	253260.000	chr5:38980981-39074915 (-) // 82.59 // p13.1	1552734_at	
1552735_at	PCDHGA4	No	0.842	-0.849	0.072	0.230	0.179	1.095	-0.027	0.582	0.327	0.102	0.349	1.270	-1.645	-0.048	0.133	-0.134	-0.324	0.325	0.007	0.541	0.271	0.354	1.172	-0.141	0.032	0.249	0.391	0.330	2.169	0.514	0.286	-0.870	-0.212	-0.006	1.254	-0.146	0.414	0.072	-0.315	0.223	-0.153	0.776	0.253	-0.291	0.203	0.469	0.333	PCDHGA4	56111.000	chr5:140734606-140739422 (+) // 87.82 // q31.3	1552735_at	
1552736_a_at	NETO1	No	0.000	2.042	-0.207	-0.044	-0.100	-0.110	0.178	2.725	-0.496	-0.254	-0.069	-0.076	0.070	0.244	0.227	0.002	0.130	-0.334	0.304	0.120	-0.107	0.094	0.048	-0.465	-0.145	-0.034	-0.189	-0.043	0.168	0.009	0.049	0.022	0.329	-0.053	-0.038	-0.327	0.235	0.013	0.015	-0.417	-0.322	0.226	0.459	-0.178	-0.109	0.129	0.139	NETO1	81832.000	chr18:70414786-70535184 (-) // 93.18 // q22.3	1552736_a_at	
1552737_s_at	WWP2	No	0.297	-1.054	0.961	-0.095	1.209	1.031	-0.133	-0.445	0.779	-1.217	-0.656	1.685	0.358	0.048	-0.659	-0.285	-0.328	-0.755	-0.011	0.358	-0.633	-0.071	1.546	0.119	0.734	-0.666	2.103	1.145	0.271	-0.906	-0.660	-0.012	0.766	0.853	1.118	0.959	0.373	0.057	-0.626	-0.040	0.542	0.392	-0.181	0.378	-0.863	1.587	1.391	WWP2	11060.000	chr16:69820895-69974586 (+) // 96.35 // q22.1	1552737_s_at	
1552738_a_at	ST7L	No	0.013	-0.226	-0.308	-0.288	-0.378	-0.260	-0.217	0.083	-1.003	-0.362	-0.288	-0.649	0.007	-0.642	-0.514	-0.304	-0.450	-0.115	-0.391	-0.124	-0.261	0.331	-1.148	-0.329	-0.065	0.027	-0.604	-0.514	-0.911	-0.747	-0.044	-0.150	-0.692	-0.589	-0.585	-0.250	-0.213	0.040	-0.139	-0.185	-0.321	-0.326	-0.233	-0.241	-0.858	-0.211	-0.006	ST7L	54879.000	chr1:113084426-113161949 (-) // 97.26 // p13.2	1552738_a_at	
1552739_s_at	ST7L	Yes	-0.009	-0.253	-0.210	-0.546	-0.899	-0.405	-0.614	-1.248	-1.355	-0.102	-0.576	-1.372	0.084	-1.034	-0.273	-0.316	-0.044	-0.203	-0.304	-0.988	-0.635	-0.840	-1.061	-1.040	0.352	-0.707	-0.881	-0.264	-1.555	-1.102	-0.037	-1.113	-0.936	-0.216	-0.498	-1.091	-0.943	-0.657	-0.025	-0.842	-1.129	-0.252	-0.506	-0.317	-1.052	-0.543	0.004	ST7L	54879.000	chr1:113084426-113161949 (-) // 97.26 // p13.2	1552739_s_at	
1552740_at	C2orf15///MRPL30	No	0.084	-0.477	0.989	-0.166	0.050	0.435	0.021	0.752	0.144	0.070	0.122	1.263	-0.157	-1.112	0.272	0.292	-0.054	0.406	0.208	0.468	0.178	0.266	-0.140	0.404	-0.401	-0.031	0.881	0.240	0.259	0.359	0.499	0.126	0.570	-0.158	0.308	0.010	-0.369	-0.008	0.778	0.443	-0.283	0.100	0.193	0.498	0.311	0.090	-0.287	C2orf15///MRPL30	150590///51263	chr2:99758184-99767926 (+) // 77.36 // q11.2	1552740_at	
1552742_at	KCNH8	No	-0.015	-0.407	-0.004	-0.088	-0.200	-0.108	-0.025	-0.013	0.511	0.874	-0.536	-0.011	0.040	-0.213	1.596	0.016	-1.222	-0.053	0.312	-0.005	0.159	-0.162	-0.887	-0.233	0.144	-0.203	1.413	0.243	0.181	0.110	-0.257	-0.231	-0.312	0.036	-0.142	-0.293	0.117	-0.132	0.332	-0.057	-0.034	-0.074	0.165	-0.280	0.539	-0.070	-0.121	KCNH8	131096.000	chr3:19190006-19577135 (+) // 98.3 // p24.3	1552742_at	
1552743_at	MCF2L	No	-0.022	-0.195	0.131	0.099	-0.222	-0.097	0.374	0.166	-0.187	-0.063	-0.032	-0.163	-0.077	0.002	-0.106	0.044	-0.243	-0.231	0.470	-0.152	-0.238	0.477	-0.095	-0.288	-0.187	0.330	-0.234	-0.215	0.071	-0.087	-0.097	-0.161	-0.045	0.009	-0.149	-0.187	0.011	0.084	0.246	0.186	-0.228	0.264	0.523	-0.252	-0.031	-0.023	0.003	MCF2L	23263.000	chr13:113655637-113744494 (+) // 98.51 // q34	1552743_at	
1552745_at	SLCO6A1	No	0.063	-0.067	-0.115	0.247	0.083	-0.073	0.111	0.245	-0.240	0.008	0.202	-0.401	-0.056	-0.160	-0.030	0.393	0.164	-0.035	0.391	-0.068	0.033	-0.175	-0.589	-0.080	-0.004	0.120	-0.263	-0.120	0.137	0.136	0.193	0.040	-0.134	-0.283	-0.198	0.020	-0.157	-0.325	0.033	-0.206	-0.337	0.127	0.326	-0.075	0.353	-0.081	0.173	SLCO6A1	133482.000	chr5:101707649-101834720 (-) // 98.32 // q21.1	1552745_at	
1552747_a_at	PP2D1	No	-0.207	-0.160	-0.156	0.089	-0.014	-0.088	-0.056	0.102	0.085	-0.038	0.088	0.035	-0.108	-0.042	-0.170	0.089	-0.201	-0.160	0.158	-0.179	-0.037	0.055	-0.134	-0.149	0.093	0.085	-0.084	0.051	-0.111	0.040	0.043	-0.033	-0.086	-0.107	0.043	-0.122	0.250	0.017	-0.098	-0.118	-0.021	0.076	-0.010	-0.199	-0.086	0.190	-0.090	PP2D1	151649.000	chr3:20021453-20053822 (-) // 81.6 // p24.3	1552747_a_at	
1552749_a_at	KLC3	No	0.189	-0.065	-0.319	0.380	0.007	-0.384	0.242	0.305	0.168	-0.194	-0.093	-0.235	-0.133	-0.094	-0.011	-0.146	-0.332	0.188	0.855	-0.012	-0.682	0.065	-0.148	-0.072	-0.603	0.041	-0.109	-0.557	0.601	-0.316	0.283	0.206	-0.025	-0.086	-0.196	-0.086	0.038	0.071	0.334	0.116	-0.246	0.312	0.526	-0.382	-0.035	-0.006	-0.135	KLC3	147700.000	chr19:45843997-45850598 (+) // 74.35 // q13.32	1552749_a_at	
1552750_at	CIB3	No	-0.060	0.248	0.273	0.100	0.034	-0.096	0.221	0.340	-0.130	-0.360	-0.168	-0.157	-0.216	-0.178	-0.162	-0.308	0.057	-0.050	0.510	0.305	-0.043	-0.106	0.024	-0.171	-0.196	0.370	-0.010	0.086	-0.198	-0.110	-0.120	-0.162	0.084	-0.074	0.106	0.150	-0.010	0.289	0.409	0.119	-0.533	0.280	0.205	-0.045	-0.023	0.070	0.045	CIB3	117286.000	chr19:16272180-16284286 (-) // 97.92 // p13.12	1552750_at	
1552751_a_at	CIB3	Yes	0.239	-0.013	-0.047	0.244	-0.021	0.042	-0.171	0.208	0.206	-0.227	0.025	-0.080	-0.053	-0.115	-0.127	-0.226	-0.021	0.137	0.470	0.081	-0.249	-0.160	0.023	0.118	-0.292	0.182	-0.156	-0.069	0.028	-0.143	-0.051	0.042	0.065	0.238	-0.312	0.262	0.134	-0.121	0.255	-0.003	0.006	-0.045	0.279	0.063	0.044	-0.017	0.052	CIB3	117286.000	chr19:16272180-16284286 (-) // 97.92 // p13.12	1552751_a_at	
1552752_a_at	CADM2	Yes	0.071	-0.006	0.150	-0.090	0.117	-0.006	0.122	0.171	0.126	-0.164	0.086	0.098	0.084	0.166	-0.007	0.106	-0.077	-0.103	0.673	0.154	-0.063	-0.083	-0.258	-0.449	0.024	0.154	-0.217	0.114	0.219	-0.026	0.126	-0.179	-0.013	0.035	-0.499	-0.642	0.113	-0.228	-0.058	-0.159	-0.469	0.238	0.317	-0.040	0.056	0.106	0.002	CADM2	253559.000	chr3:85008131-86117951 (+) // 96.16 // p12.1	1552752_a_at	
1552754_a_at	CADM2	Yes	0.351	-0.084	1.001	0.098	0.054	0.061	-0.063	0.197	0.033	0.110	0.075	-0.332	0.169	0.089	0.262	-0.144	0.013	-0.022	1.453	-0.020	0.057	0.152	-1.315	-0.456	-0.046	0.527	-0.008	-0.183	0.258	0.029	0.088	-0.082	0.206	0.262	-1.941	-0.205	0.544	-1.397	-0.119	-0.824	-0.292	0.359	0.244	0.022	0.148	0.241	0.155	CADM2	253559.000	chr3:85008131-86117951 (+) // 96.16 // p12.1	1552754_a_at	
1552755_at	C9orf66	No	0.400	-0.173	0.345	0.425	-0.207	0.060	-0.225	0.289	-0.039	-0.089	-0.010	-0.187	1.029	-0.688	-0.086	0.119	-1.146	-0.468	0.494	-0.066	-0.008	-0.047	-0.184	0.443	0.077	0.169	-0.255	0.143	-1.511	0.136	0.198	0.200	-0.112	0.134	-0.196	0.060	0.000	0.015	-0.486	0.124	-0.196	0.099	0.242	-0.078	-0.195	0.061	0.011	C9orf66	157983.000	chr9:212823-216526 (-) // 76.47 // p24.3	1552755_at	
1552757_s_at	C9orf66	No	-0.129	0.021	0.244	0.235	-0.214	-0.073	-0.153	0.099	0.026	0.011	-0.145	-0.061	0.259	-0.199	-0.106	-0.388	-0.605	-0.129	0.236	0.203	-0.284	0.040	-0.157	0.229	0.020	0.373	-0.324	0.054	-0.284	-0.238	0.082	-0.015	-0.381	0.070	-0.453	-0.137	0.014	0.026	-0.064	0.155	-0.290	0.006	0.128	-0.131	-0.282	0.086	-0.021	C9orf66	157983.000	chr9:212823-216526 (-) // 76.47 // p24.3	1552757_s_at	
1552758_at	HDAC9	No	0.312	-0.034	0.394	0.160	-0.090	0.033	-0.065	0.007	0.162	-0.171	-0.397	-0.003	0.082	-0.057	-0.181	-0.004	-0.180	0.341	0.795	0.494	-0.094	-0.198	0.033	0.197	0.074	-0.332	-0.115	0.001	-0.132	-0.182	-0.016	-0.008	0.276	0.440	-0.161	0.208	0.665	0.152	0.129	0.144	0.312	0.252	0.218	0.520	-0.090	0.480	-0.038	HDAC9	9734.000	chr7:18535368-19036398 (+) // 96.51 // p21.1	1552758_at	
1552760_at	HDAC9	No	0.066	-0.385	-0.084	0.129	0.083	0.014	-0.809	-0.331	0.102	0.201	-0.646	0.069	0.081	0.113	-0.067	-0.113	-0.009	0.106	0.129	0.002	-0.088	0.083	-0.212	0.081	0.032	-0.972	-0.262	0.022	-0.024	0.046	-0.224	0.014	-0.051	0.024	0.181	-0.136	0.324	0.752	-0.262	-0.180	-0.071	-0.337	-0.103	0.008	0.094	0.687	-0.127	HDAC9	9734.000	chr7:18535368-19036398 (+) // 96.51 // p21.1	1552760_at	
1552761_at	SLC16A11	No	-0.527	0.225	-0.245	0.429	-0.235	-0.034	-0.381	0.276	-0.298	-0.073	-0.273	0.152	0.038	0.334	-0.083	0.056	-0.125	-0.335	0.278	-0.121	-0.288	0.104	-0.082	-0.569	0.021	0.295	-0.285	-0.074	0.113	-0.031	0.085	0.147	-0.386	0.051	-0.062	-0.459	0.194	0.253	0.239	0.179	-0.594	-0.132	0.337	-0.474	-0.256	0.103	-0.186	SLC16A11	162515.000	chr17:6944948-6947230 (-) // 99.28 // p13.1	1552761_at	
1552763_at	TMEM67	No	0.010	-0.020	-0.035	0.075	0.009	0.081	-0.152	0.118	0.091	0.037	0.057	0.101	0.304	-0.055	0.037	-0.007	-0.079	0.223	-0.268	-0.029	-0.191	0.072	0.288	-0.022	0.079	0.119	-0.057	-0.153	-0.089	-0.241	-0.046	-0.002	0.021	0.003	-0.165	-0.174	-0.387	0.038	-0.022	0.128	0.105	0.011	-0.135	-0.139	-0.191	-0.129	0.046	TMEM67	91147.000	chr8:94767154-94831458 (+) // 95.33 // q22.1	1552763_at	
1552765_x_at	TMEM67	No	-0.444	-0.043	-0.338	-0.298	-0.151	0.048	-0.500	-0.091	-0.254	-0.145	-0.143	0.154	-0.005	-0.169	0.030	0.024	-0.043	-0.004	-0.373	-0.234	0.039	0.112	-0.027	-0.132	0.114	0.049	-0.137	-0.058	-0.424	-0.101	0.020	0.239	-0.240	-0.801	-0.260	-0.294	-0.235	-0.215	-0.133	0.028	-0.046	-0.186	-0.142	-0.359	-0.218	-0.112	-0.004	TMEM67	91147.000	chr8:94767154-94831458 (+) // 95.33 // q22.1	1552765_x_at	
1552766_at	HS6ST2	No	-3.965	-0.174	-0.170	-0.436	0.226	0.060	-0.064	-0.028	-0.050	-1.888	-1.946	-0.765	0.177	-0.186	-1.214	-1.613	-0.021	-0.058	-0.148	-0.210	-0.159	0.109	-1.497	-0.105	-1.343	0.178	0.425	-0.166	-0.315	0.221	-0.036	0.154	-0.294	-0.039	-0.943	0.923	-2.163	-0.314	0.054	0.008	-0.022	0.002	0.093	0.354	0.073	-3.538	0.159	HS6ST2	90161.000	chrX:131760043-132092021 (-) // 93.59 // q26.2	1552766_at	
1552767_a_at	HS6ST2	Yes	-4.158	-0.514	0.104	-1.647	0.221	0.922	0.213	0.596	0.181	-0.327	-1.167	-1.223	0.931	-0.026	-0.268	-0.483	0.640	0.325	0.255	0.424	0.648	0.472	-2.400	0.542	-0.453	0.931	1.257	0.032	0.318	0.446	0.335	0.219	-1.049	0.052	-1.450	-0.605	-1.712	-0.884	0.396	0.273	0.700	1.147	0.317	-0.308	0.274	-4.100	-0.125	HS6ST2	90161.000	chrX:131760043-132092021 (-) // 93.59 // q26.2	1552767_a_at	
1552768_at	CAMKK1	No	-0.104	0.207	0.023	0.324	-0.119	0.143	-0.196	0.166	-0.085	0.126	-0.098	-0.134	0.094	-0.060	-0.273	0.042	-0.193	-0.005	0.399	0.021	0.101	-0.016	-0.155	-0.281	-0.070	0.340	-0.119	-0.318	0.228	-0.052	0.385	0.142	0.042	0.098	-0.189	-0.308	-0.013	0.075	0.172	0.038	-0.478	0.389	0.188	-0.187	-0.010	0.004	0.323	CAMKK1	84254.000	chr17:3768452-3789027 (-) // 92.71 // p13.2	1552768_at	
1552769_at	ZNF625	No	0.206	-0.021	0.289	0.249	-0.144	-0.040	0.261	0.386	0.090	-0.193	-0.068	-0.063	0.177	0.030	-0.034	0.072	0.137	0.149	0.498	-0.114	0.064	-0.083	0.237	0.140	-0.186	0.351	-0.217	-0.070	-0.055	0.245	-0.037	0.058	-0.016	0.185	-0.029	0.381	-0.052	0.223	0.189	0.139	0.022	-0.165	0.180	0.239	0.182	0.124	0.306	ZNF625	90589.000	chr19:12255710-12267530 (-) // 91.41 // p13.2	1552769_at	
1552770_s_at	ZNF563	No	0.050	-0.103	-0.234	-0.015	-0.916	0.039	-0.903	0.165	0.033	-0.084	-0.197	-0.087	0.075	0.336	0.074	0.058	-0.079	-0.126	0.042	-0.274	0.098	-0.234	-0.375	-0.168	-0.054	0.028	-0.108	-0.156	-0.337	0.095	0.074	-0.033	-0.155	-0.085	0.065	-0.256	-0.220	0.237	0.370	0.065	-0.281	0.003	-0.107	-0.040	0.374	0.009	-0.170	ZNF563	147837.000	chr19:12428305-12444502 (-) // 79.53 // p13.2	1552770_s_at	
1552771_a_at	LIN9	No	-0.019	0.304	0.111	-0.029	0.302	0.234	-0.086	-0.030	0.090	-0.158	0.028	0.407	0.163	-0.143	-0.156	0.072	0.279	0.043	0.063	0.054	-0.067	0.045	0.227	0.250	-0.057	0.113	0.026	0.087	0.019	-0.115	-0.048	-0.204	0.093	0.033	0.069	0.197	0.087	0.102	0.072	0.286	0.265	0.215	0.257	0.345	-0.246	-0.032	0.162	LIN9	286826.000	chr1:226438544-226497434 (-) // 72.66 // q42.12	1552771_a_at	
1552772_at	CLEC4D	No	-0.287	-0.169	-0.118	0.128	0.079	-0.114	0.116	0.460	-0.714	-0.078	-0.033	0.067	0.075	0.179	0.033	0.060	-0.274	-0.029	0.211	-0.299	-0.012	0.000	0.127	-0.390	0.169	0.335	-0.081	0.084	0.133	0.183	-0.284	-0.034	0.139	-0.147	-0.106	-0.206	0.261	0.175	0.000	-0.012	-0.323	-0.093	0.285	-0.075	0.010	0.144	-0.044	CLEC4D	338339.000	chr12:8666135-8674958 (+) // 96.55 // p13.31	1552772_at	
1552773_at	CLEC4D	Yes	0.433	0.251	0.150	-0.095	0.185	0.124	0.446	0.352	0.131	-0.145	0.004	0.003	0.143	0.325	0.204	0.122	0.174	0.552	0.356	0.270	-0.211	0.041	0.120	0.064	0.014	0.640	-0.341	0.055	0.033	-0.347	0.066	-0.122	0.401	0.516	0.171	-0.035	0.057	-0.114	0.138	-0.082	0.107	0.225	0.352	0.283	-0.165	0.194	0.108	CLEC4D	338339.000	chr12:8666135-8674958 (+) // 96.55 // p13.31	1552773_at	
1552774_a_at	SLC25A27	No	0.045	-0.498	-0.368	-0.281	-0.151	-0.456	-1.372	0.272	0.091	0.633	0.136	-0.071	-0.507	-0.190	-0.087	-0.038	-0.481	-0.017	-0.247	-0.240	-0.431	-0.006	-0.515	-0.098	-0.392	0.164	-0.498	-0.560	0.161	0.339	0.208	0.027	0.055	-0.367	-0.152	-2.186	-0.359	-0.750	-0.998	-0.582	-0.133	0.071	0.119	0.058	0.305	-0.764	-0.127	SLC25A27	9481.000	chr6:46620929-46644191 (+) // 99.9 // p12.3	1552774_a_at	
1552775_at	GPRC6A	No	0.083	0.111	-0.003	0.009	0.101	-0.217	0.063	0.432	0.343	-0.275	-0.089	0.263	0.066	0.385	-0.242	-0.141	-0.125	0.197	0.860	0.202	-0.187	-0.135	0.015	-0.108	-0.169	0.404	-0.218	0.141	0.393	-0.128	0.041	0.062	0.038	0.510	-0.040	-0.137	0.267	0.226	0.089	0.038	0.251	0.431	0.442	-0.020	0.019	0.188	-0.129	GPRC6A	222545.000	chr6:117113247-117150198 (-) // 99.79 // q22.1	1552775_at	
1552777_a_at	RAET1E	No	-0.190	0.406	0.497	0.375	-0.160	0.163	0.210	0.190	0.360	-0.957	-0.102	-0.315	-0.190	0.155	0.128	0.164	0.001	-0.026	0.250	-1.148	-0.040	2.222	-0.026	-0.128	-0.238	0.082	-0.212	-0.294	0.108	-0.599	-0.025	0.046	0.191	0.174	-0.311	0.511	-0.126	-0.097	-0.213	0.017	0.381	0.142	0.055	-2.320	-0.064	-0.197	-0.126	RAET1E	135250.000	chr6:150209600-150219238 (-) // 84.76 // q25.1	1552777_a_at	
1552779_a_at	SLC44A5	No	0.032	-0.686	0.160	-0.026	-0.283	0.135	0.164	0.406	-0.077	0.126	0.081	0.027	0.299	-0.668	-0.063	-0.138	-0.418	0.053	0.424	-0.278	-0.411	-0.145	0.799	0.287	0.166	0.439	-0.017	0.023	0.230	-0.775	0.137	0.181	0.105	-0.150	-0.113	0.043	0.191	-0.281	0.119	-0.035	-0.001	0.110	0.220	0.152	-0.147	0.037	-0.115	SLC44A5	204962.000	chr1:75670159-76076769 (-) // 89.2 // p31.1	1552779_a_at	
1552782_at	SLC44A5	No	0.106	-0.183	0.135	0.108	0.964	1.596	0.167	0.608	0.266	0.337	0.070	0.147	-0.088	-0.988	0.130	0.760	-0.061	0.126	0.160	0.629	1.095	-0.017	1.601	0.777	0.352	-0.011	0.161	0.141	0.101	1.425	0.266	-0.001	0.113	-0.179	1.529	0.065	-0.013	0.313	-0.158	-0.177	0.427	-0.008	-0.107	-0.167	0.543	0.951	0.132	SLC44A5	204962.000	chr1:75670159-76076769 (-) // 89.2 // p31.1	1552782_at	
1552783_at	ZNF417	No	0.241	0.078	0.069	-0.029	0.314	0.070	0.360	-0.041	0.402	0.088	0.216	0.122	0.178	0.120	-0.057	-0.059	0.087	0.507	0.026	0.123	0.415	0.089	0.023	0.230	0.125	0.067	0.399	0.084	0.597	0.523	0.505	0.192	0.359	0.060	0.157	0.104	0.259	0.306	0.169	-0.039	-0.056	-0.028	0.091	0.073	0.332	0.199	0.097	ZNF417	147687.000	chr19:58418240-58427959 (-) // 82.68 // q13.43	1552783_at	
1552785_at	ZNF781	No	-0.071	-0.694	-0.341	0.095	-0.016	-0.027	0.183	0.224	0.053	0.154	-0.056	-0.632	-0.166	0.127	-0.090	-0.100	-0.087	-0.036	-0.118	-0.157	-0.092	-0.017	0.142	-0.128	0.073	0.264	-0.100	0.068	-0.044	0.112	0.087	0.047	-0.032	-0.114	-0.111	-0.143	-0.658	0.118	0.207	0.139	-0.089	0.012	0.804	-0.028	-0.160	0.106	-0.060	ZNF781	163115.000	chr19:38158651-38183205 (-) // 98.32 // q13.12	1552785_at	
1552787_at	HELB	No	-0.093	-1.082	1.209	-0.653	0.060	0.238	-0.219	-0.851	0.058	-0.050	-0.773	0.685	0.017	-0.330	-0.575	-0.231	0.403	0.111	0.209	0.149	0.545	1.383	0.650	0.077	0.100	-1.512	0.537	0.024	0.248	-0.127	-0.826	-0.901	-0.350	-0.018	1.031	0.446	0.593	-0.552	-0.355	0.397	0.697	-0.037	-0.451	0.580	0.367	1.702	-1.045	HELB	92797.000	chr12:66696345-66731979 (+) // 99.88 // q14.3	1552787_at	
1552788_a_at	HELB	Yes	0.104	-0.240	0.493	-0.013	0.882	0.580	0.360	0.089	0.562	0.021	-0.014	0.834	0.239	0.072	-0.235	0.368	0.495	0.933	0.437	0.314	0.234	1.320	0.689	0.405	0.267	-0.475	0.856	0.130	0.502	-0.079	-0.128	-0.104	0.228	0.428	1.086	0.708	0.892	0.200	0.120	0.742	0.755	0.264	-0.008	0.759	0.503	1.312	-0.406	HELB	92797.000	chr12:66696345-66731979 (+) // 99.88 // q14.3	1552788_a_at	
1552789_at	SEC62	No	-0.549	-0.466	-0.580	-0.711	-1.150	-0.019	-0.557	-0.609	-0.328	-0.690	0.183	-0.602	-0.216	-0.930	-0.655	-0.962	0.052	-1.804	-1.065	-0.286	-0.389	0.336	-1.208	-0.128	-0.814	-1.060	-1.022	0.129	-1.965	-0.816	-0.370	-0.347	-1.028	-0.900	-1.354	0.327	-0.669	-0.495	-1.194	-0.416	-0.197	-0.706	-0.947	-0.095	-1.465	-1.182	-0.456	SEC62	7095.000	chr3:169714257-169716160 (+) // 56.28 // q26.2	1552789_at	
1552790_a_at	SEC62	No	0.370	-0.594	-0.124	-0.789	-1.208	0.069	-1.145	-0.265	0.258	-0.140	0.097	-0.790	-1.002	-0.796	-0.415	-0.934	0.105	-1.167	-0.799	0.398	0.040	0.793	-1.009	0.063	-0.629	-0.724	-0.823	-0.308	-1.652	-0.915	-0.213	0.145	-0.607	-0.236	-1.267	0.222	-0.608	-0.290	-1.125	-0.328	0.080	-0.006	-0.980	0.291	-0.913	-1.163	-0.726	SEC62	7095.000	chr3:169714257-169716160 (+) // 56.28 // q26.2	1552790_a_at	
1552791_a_at	TRDN	No	0.109	-0.168	-0.131	0.016	-0.024	-0.013	0.179	0.061	-0.005	0.173	-0.046	-0.062	0.131	0.206	-0.110	-0.196	0.133	-0.291	0.273	-0.276	-0.051	0.071	0.004	-0.151	0.149	0.225	-0.088	-0.038	0.118	-0.304	0.136	-0.142	-0.066	-0.177	0.030	-0.236	0.109	0.183	0.142	-0.071	-0.114	-0.093	-0.005	-0.055	-0.035	0.065	-0.072	TRDN	10345.000	chr6:123539015-123957942 (-) // 95.7 // q22.31	1552791_a_at	
1552792_at	SOCS4	No	0.239	0.222	0.222	-0.607	-0.355	-0.226	-0.499	-0.262	-0.122	-0.882	0.114	-0.261	0.597	0.454	-0.684	-0.813	0.058	-0.300	0.339	-0.303	-0.242	-0.920	-0.029	-0.270	0.822	-0.187	0.136	-0.068	0.172	-0.192	-0.221	0.021	0.330	-0.297	0.255	-0.116	-0.008	-0.348	0.209	-0.218	0.017	0.004	0.212	0.468	-0.941	0.365	-0.194	SOCS4	122809.000	chr14:55509543-55512303 (+) // 97.4 // q22.3	1552792_at	
1552793_at	C8orf31	No	-0.009	-1.316	-0.297	-0.101	-1.310	-0.321	-0.016	-1.663	-0.300	-0.087	-0.128	-1.256	-0.164	-0.943	-0.123	-0.191	-0.722	-0.041	1.347	-0.147	-1.347	-1.669	0.083	-0.127	-0.026	0.064	-0.411	0.004	-0.290	-0.200	-0.099	0.130	-0.102	0.177	0.094	-0.095	-1.716	0.375	-2.021	-0.046	-0.060	-0.322	-1.396	-0.535	0.103	0.036	-0.180	C8orf31	286122.000	chr8:144120678-144135720 (+) // 38.78 // q24.3	1552793_at	
1552794_a_at	ZNF547	No	0.161	0.077	0.063	0.138	-0.380	-0.406	0.207	-0.033	-0.122	0.056	-0.322	-0.276	-0.084	-0.232	0.078	0.185	-0.012	-0.536	-0.414	-0.273	-0.130	-0.541	-0.104	-0.011	-0.173	0.246	-0.450	-0.240	-0.728	0.281	0.075	-0.206	-1.811	-1.103	-0.452	-0.508	-0.697	-0.346	-0.143	-1.556	-0.276	-0.330	-0.226	-0.084	-0.184	0.073	0.086	ZNF547	284306.000	chr19:57874890-57890225 (+) // 89.91 // q13.43	1552794_a_at	
1552796_a_at	SIM1	No	-0.171	-0.051	-0.128	0.025	-0.207	-0.104	0.150	0.249	-0.212	0.035	-0.126	-0.166	-0.043	-0.121	0.127	-0.201	-0.032	-0.014	0.209	0.094	-0.256	0.062	0.149	-0.171	-0.064	0.069	-0.207	-0.259	-0.098	0.052	0.104	-0.083	-0.304	-0.228	-0.226	-0.064	0.021	-1.564	0.201	-0.047	-0.200	-0.105	0.335	-0.240	-0.031	-0.080	-0.051	SIM1	6492.000	chr6:100836749-100911551 (-) // 96.51 // q16.3	1552796_a_at	
1552797_s_at	PROM2	No	0.027	-0.030	-0.151	0.094	0.031	0.113	0.168	0.266	0.240	-0.710	-0.123	-0.506	1.936	-1.983	0.262	0.856	-0.655	0.003	0.123	-0.377	-0.632	0.025	0.152	0.032	-0.016	0.148	0.043	0.181	-0.852	-0.332	-0.042	0.078	-0.264	-0.067	0.090	-0.160	-0.402	-1.330	-0.995	0.087	0.272	-0.816	-0.662	0.106	0.045	0.051	0.039	PROM2	150696.000	chr2:95940200-95957054 (+) // 88.64 // q11.1	1552797_s_at	
1552798_a_at	TLR4	No	0.412	-0.250	0.172	0.448	0.434	0.398	1.287	0.226	0.013	0.052	0.034	0.084	0.162	-0.041	0.193	0.385	0.386	-1.388	-1.206	0.120	-0.489	0.379	0.190	0.005	0.227	0.338	0.719	-0.252	0.360	-0.783	0.105	-0.411	-0.036	0.137	0.274	-0.075	0.017	0.285	-0.950	0.028	-0.190	0.256	0.456	0.370	0.146	0.323	0.077	TLR4	7099.000	chr9:120466583-120477220 (+) // 93.12 // q33.1	1552798_a_at	
1552799_at	TSNARE1	No	-0.192	-0.246	-0.055	0.096	-0.359	0.033	-0.279	-0.022	-0.138	-0.278	-0.372	-0.251	-0.346	-0.106	-0.254	-0.300	-0.240	-0.403	0.482	0.236	0.222	0.243	0.104	-0.228	-0.513	0.841	-0.265	-0.025	-0.153	-0.498	-0.210	-0.347	0.001	-0.075	-0.335	0.342	0.038	0.186	0.761	0.447	0.031	0.352	0.297	-0.263	-0.176	-0.010	0.061	TSNARE1	203062.000	chr8:143293440-143484597 (-) // 99.09 // q24.3	1552799_at	
1552800_at	ABHD11	No	-0.300	-0.241	-0.218	0.023	-0.201	-0.091	-0.001	0.306	-0.431	-0.123	-0.220	0.045	-0.053	-0.132	-0.658	0.135	-1.083	-0.237	0.501	0.011	0.011	0.021	-0.030	-0.426	-0.313	0.337	-0.112	0.167	0.542	-0.354	0.086	0.019	-0.456	-0.142	-0.125	-0.444	0.204	0.468	-0.162	0.076	-0.412	0.023	0.362	-0.292	0.098	0.228	-0.221	ABHD11	83451.000	chr7:73151990-73153182 (-) // 85.3 // q11.23	1552800_at	
1552801_at	CAPN13	No	0.132	-0.095	-0.021	0.017	0.204	-0.030	0.018	0.102	0.156	-0.418	-0.190	0.013	0.030	0.064	-0.411	-0.306	-0.226	-0.044	0.615	0.176	-0.241	0.098	-0.147	-0.011	-0.147	0.141	-0.128	-0.221	0.429	0.003	0.018	-0.121	-0.067	-0.149	0.088	-0.082	0.111	0.027	0.295	0.157	-0.114	0.021	0.198	-0.073	-0.315	0.129	-0.005	CAPN13	92291.000	chr2:30964241-31030292 (-) // 94.81 // p23.1	1552801_at	
1552803_a_at	STMN1	No	-0.286	0.272	-0.049	-0.008	-0.467	-0.492	0.052	0.592	-0.045	-0.124	-0.070	-0.527	-0.254	-0.109	-0.012	0.141	-0.073	-0.056	-0.199	-0.489	0.066	-0.018	0.022	-0.135	0.019	0.125	-0.313	0.330	-0.184	-0.223	-0.191	-0.196	0.302	0.147	-0.344	-0.069	-0.280	0.033	-0.082	0.247	0.192	-0.065	-0.695	0.061	0.168	-0.459	0.052	STMN1	3925.000	chr1:26210671-26219098 (-) // 62.72 // p36.11	1552803_a_at	
1552804_a_at	TIRAP	No	0.213	-0.182	0.069	-0.274	0.459	0.794	0.286	-0.266	0.054	-0.430	0.368	0.924	0.152	0.277	-0.394	-0.349	-0.003	-0.333	0.229	0.203	-0.354	0.381	1.428	-0.028	-0.231	0.517	0.593	0.066	-0.033	-0.113	-0.371	0.028	0.394	0.097	0.455	0.950	0.635	0.336	-0.120	0.573	0.395	0.754	0.132	0.079	-0.178	0.919	0.098	TIRAP	114609.000	chr11:126153001-126163130 (+) // 91.54 // q24.2	1552804_a_at	
1552806_a_at	SIGLEC10	No	-0.170	0.005	-0.062	0.250	0.633	0.200	0.908	0.348	-0.323	-0.170	-0.203	0.101	0.012	-0.061	0.017	-0.274	-0.328	-0.603	0.424	0.150	-0.177	0.088	0.088	0.057	-0.028	0.246	-0.344	-0.050	0.053	-0.040	-0.059	-0.105	-0.039	-0.128	-0.143	-0.003	0.080	0.143	0.093	0.055	0.178	0.241	0.170	0.358	-0.358	-0.113	0.241	SIGLEC10	89790.000	chr19:51913703-51920952 (-) // 76.69 // q13.41	1552806_a_at	
1552807_a_at	SIGLEC10	No	-0.037	-0.144	-0.019	0.179	-0.737	-0.023	0.631	0.162	0.334	0.150	-0.253	0.128	-0.243	-0.285	-0.236	0.118	0.152	-0.308	0.572	-0.191	-0.080	0.021	-0.148	-0.329	0.013	0.018	-0.300	-0.155	0.176	-0.006	0.175	-0.177	-0.349	0.076	0.096	-0.257	0.090	0.001	0.116	0.062	-0.173	0.100	0.216	0.037	0.171	0.191	-0.091	SIGLEC10	89790.000	chr19:51913703-51920952 (-) // 76.69 // q13.41	1552807_a_at	
1552808_at	ADAMTSL1	No	-0.091	0.520	-0.274	0.180	0.163	0.220	0.114	0.257	-0.096	0.310	0.322	0.075	0.175	0.151	0.148	0.082	0.096	-0.159	0.159	0.014	0.046	0.053	0.248	-0.128	0.222	0.229	0.051	-0.085	0.010	-0.042	0.129	0.181	-0.460	0.101	0.193	-0.185	0.092	0.093	0.016	-0.032	-0.178	0.053	0.307	-0.034	0.055	0.063	0.001	ADAMTSL1	92949.000	chr9:18474165-18681473 (+) // 96.7 // p22.2	1552808_at	
1552809_at	RFX4	Yes	-0.193	-0.158	0.108	0.038	-0.281	-0.157	0.134	0.077	-0.078	0.318	-0.002	0.016	-0.073	-0.036	-0.055	0.025	-0.016	0.098	0.085	-0.096	-0.111	0.118	-0.136	-0.029	0.073	-0.009	-0.175	0.149	-0.173	0.006	0.044	-0.142	-0.460	0.237	-0.132	0.098	-0.099	0.055	0.098	0.150	0.089	0.140	0.274	-0.218	0.143	0.078	-0.112	RFX4	5992.000	chr12:106994949-107127286 (+) // 88.17 // q23.3	1552809_at	
1552811_at	WFIKKN1	No	-0.209	-0.022	0.026	0.360	0.080	0.222	0.033	0.477	-0.233	-0.167	-0.149	0.389	-0.010	0.068	-0.311	-0.212	-0.107	-0.190	0.641	0.249	-0.392	0.098	0.382	-0.157	-0.515	0.754	-0.075	-0.022	0.116	-0.198	-0.010	-0.190	-0.156	0.262	-0.124	0.048	0.213	0.178	0.287	0.218	-0.036	0.339	0.411	-0.071	-0.033	0.332	0.259	WFIKKN1	117166.000	chr16:680931-684116 (+) // 100.0 // p13.3	1552811_at	
1552812_a_at	SENP1	No	-0.388	0.670	-0.073	-0.325	1.078	1.329	-0.677	-1.192	-0.529	-1.482	0.122	2.092	0.300	0.641	-0.423	-0.342	0.255	-0.307	-0.110	0.297	-0.529	0.420	2.447	0.007	0.625	-1.386	1.400	1.001	0.101	-1.050	-1.419	-0.305	0.589	0.541	1.620	0.772	0.647	-0.500	-0.647	0.523	0.332	-0.303	-0.553	0.579	-0.914	1.158	0.262	SENP1	29843.000	chr12:48439104-48491908 (-) // 99.79 // q13.11	1552812_a_at	
1552813_at	KLF14	No	-0.270	0.469	-0.500	0.254	-0.028	-0.353	0.267	0.412	0.043	-0.369	0.409	0.106	0.365	0.145	-0.108	-0.187	-0.215	0.020	0.287	-0.275	-0.402	0.093	-0.106	-0.088	-0.217	0.136	0.587	0.199	-0.170	-0.263	0.108	0.037	-0.566	-0.029	-0.486	-0.885	-0.302	-0.197	0.035	0.122	-0.461	-0.081	-0.459	-0.462	0.055	-0.033	-0.042	KLF14	136259.000	chr7:130417391-130418860 (-) // 96.56 // q32.3	1552813_at	
1552814_a_at	KLF14	Yes	-0.032	0.389	-0.072	0.331	0.004	0.004	0.280	0.195	-0.023	-0.041	0.259	0.183	-0.078	0.205	0.208	0.049	-0.289	-0.098	0.522	-0.085	-0.140	0.065	0.180	0.057	-0.244	0.229	0.584	0.094	0.113	-0.130	0.054	-0.096	0.004	0.127	-0.198	-0.089	-0.171	0.173	-0.002	0.239	-0.167	0.187	-0.316	-0.045	-0.152	0.187	-0.064	KLF14	136259.000	chr7:130417391-130418860 (-) // 96.56 // q32.3	1552814_a_at	
1552816_at	NXNL2	No	-0.229	-0.166	-0.136	-0.110	-0.075	-0.032	-0.208	-0.110	-0.288	0.188	0.007	-0.047	-0.138	-0.195	-0.029	0.028	-0.064	-0.066	-0.070	-0.319	0.024	-0.123	0.129	-0.139	-0.134	0.110	-0.342	0.018	0.047	0.076	0.130	-0.161	-0.165	-0.126	-0.056	-0.597	-0.190	0.204	-0.010	0.028	-0.374	-0.068	0.048	-0.282	-0.006	-0.032	-0.147	NXNL2	158046.000	chr9:91149599-91190621 (+) // 51.35 // q22.1	1552816_at	
1552818_a_at	BRS3	No	0.178	-0.121	-0.151	-0.002	-0.129	-0.006	0.028	0.096	-0.108	-0.169	-0.096	0.008	0.003	-0.015	-0.008	-0.273	0.013	0.036	0.058	-0.061	-0.248	-0.039	0.018	-0.092	-0.047	0.291	-0.169	0.037	0.066	-0.069	-0.141	-0.056	-0.126	-0.012	-0.151	0.035	0.042	0.008	0.227	0.014	-0.148	-0.118	-0.043	-0.053	-0.367	-0.087	-0.093	BRS3	680.000	chrX:135570124-135574598 (+) // 99.86 // q26.3	1552818_a_at	
1552819_at	LINC00205	No	-0.261	-0.128	-0.295	0.234	0.284	0.129	-0.008	0.316	0.000	-0.020	-0.190	0.128	0.179	0.204	-0.171	-0.029	0.063	0.415	0.656	-0.068	-0.070	-0.034	-0.137	0.021	0.129	0.097	-0.188	-0.245	0.033	-0.194	0.203	-0.280	-0.406	0.222	-0.107	-0.552	0.180	0.109	0.029	0.270	-0.530	0.163	0.329	-0.366	0.028	0.247	0.034	LINC00205	257103.000	chr21:46713965-46714690 (-) // 61.34 // q22.3	1552819_at	
1552822_at	TMX3	No	-0.010	0.197	-0.678	-0.044	0.694	0.049	-0.267	0.026	-1.590	0.116	0.150	-0.448	-0.056	0.030	-0.086	0.022	0.503	0.210	-0.287	0.216	0.507	0.451	-0.320	0.158	0.064	0.117	-0.081	0.079	0.082	0.120	-0.591	0.547	-0.411	-0.169	-0.621	0.041	-0.660	-0.190	0.081	0.454	0.474	-0.469	0.087	0.462	-0.075	-0.740	0.206	TMX3	54495.000	chr18:66364175-66382295 (-) // 87.35 // q22.1	1552822_at	
1552825_at	ZNF396	No	0.212	-0.128	-0.012	-0.201	0.017	0.032	0.015	-0.103	0.057	-0.054	-0.031	-0.579	0.291	-0.242	0.109	-0.169	-0.196	-0.080	0.820	0.253	0.164	0.129	-0.453	0.017	0.106	0.236	-0.235	-0.007	-1.068	0.103	-0.057	0.127	-0.144	0.226	-0.363	-0.296	-0.306	0.058	-0.216	-0.069	-0.097	0.172	-0.102	-0.086	0.067	-0.087	0.052	ZNF396	252884.000	chr18:32946660-32957301 (-) // 99.64 // q12.2	1552825_at	
1552826_at	SLC26A7	No	0.066	0.018	-0.013	0.057	0.054	0.027	0.146	-0.005	0.063	0.014	0.064	0.103	0.074	0.079	-0.017	-0.013	0.178	0.083	0.281	-0.064	-0.090	0.099	0.172	-0.033	0.082	0.268	-0.042	0.015	0.080	0.022	0.037	0.175	0.076	0.100	-0.001	-0.100	0.184	0.311	-0.094	0.208	-0.094	0.001	0.220	-0.074	0.066	0.079	0.113	SLC26A7	115111.000	chr8:92261515-92406946 (+) // 98.96 // q21.3	1552826_at	
1552827_s_at	SLC26A7	Yes	-0.122	0.140	-0.073	0.217	-0.090	-0.113	0.206	0.275	-0.052	0.142	-0.085	-0.082	0.071	0.155	0.143	-0.104	0.058	0.000	0.169	-0.232	-0.076	0.072	-0.019	-0.194	0.088	0.239	-0.450	0.000	0.028	0.017	0.202	0.161	-0.268	-0.106	0.060	-0.279	-0.002	0.111	0.104	-0.124	-0.339	-0.157	0.397	-0.241	0.159	0.243	0.081	SLC26A7	115111.000	chr8:92261515-92406946 (+) // 98.96 // q21.3	1552827_s_at	
1552828_at	SNX18	No	-0.200	-0.014	-0.190	0.201	0.376	0.169	0.471	0.313	-0.140	-0.253	0.039	0.400	0.192	0.601	0.051	-0.035	0.148	0.038	0.228	-0.053	-0.097	0.365	0.435	0.002	0.011	0.143	-0.196	0.171	0.138	-0.041	-0.113	0.028	-0.296	-0.126	0.382	-0.140	0.098	0.050	-0.018	0.195	-0.469	0.152	0.001	0.149	0.010	0.007	0.219	SNX18	112574.000	chr5:53813782-53815669 (+) // 96.88 // q11.2	1552828_at	
1552829_at		Yes	-0.231	0.067	0.154	0.521	1.138	0.225	0.211	0.400	-0.434	0.505	-0.375	-0.013	-0.183	0.495	0.377	0.017	0.088	0.188	0.599	0.303	0.938	0.404	0.555	0.152	0.339	0.121	-0.569	-0.435	1.270	0.143	0.042	0.090	-0.065	0.132	0.782	-0.164	0.704	0.592	0.341	-0.579	-0.338	0.166	0.418	0.220	1.179	0.267	-0.278			chr10:52152765-52154612 (-) // 87.89 // q11.23	1552829_at	
1552830_at	FBXO39	No	0.044	-0.094	-0.317	0.074	-0.083	-0.117	0.017	0.293	-0.170	0.220	-0.255	-0.169	0.106	0.386	0.127	0.004	0.007	-0.034	0.105	-0.276	-0.138	0.232	0.271	-0.187	-0.056	0.283	-0.007	-0.106	-0.306	-0.303	0.176	-0.012	-0.044	-0.423	0.002	-0.055	0.010	0.152	-0.011	0.056	-0.189	-0.062	0.231	-0.131	0.131	0.091	-0.013	FBXO39	162517.000	chr17:6679551-6690964 (+) // 94.93 // p13.1	1552830_at	
1552833_at	B3GNT6	No	0.017	0.093	0.566	0.389	0.301	0.176	-0.019	0.343	-0.184	-0.685	0.005	0.006	1.145	0.091	-0.319	-0.424	-0.361	-0.376	0.577	0.398	-0.363	0.214	0.184	-0.293	0.016	0.522	-0.299	0.127	-0.025	-0.217	-0.198	-0.261	-0.333	0.115	-0.072	-0.003	0.271	0.476	0.379	0.228	-0.088	0.138	0.640	0.202	-0.224	0.332	-0.019	B3GNT6	192134.000	chr11:76750595-76753003 (+) // 78.83 // q13.5	1552833_at	
1552834_at	B3GNT6	No	0.251	-0.047	0.833	0.299	-0.163	-0.109	-0.251	-0.096	0.023	-0.067	-0.295	-0.055	1.991	-0.255	0.118	0.289	-0.088	0.083	0.542	0.056	-0.070	0.259	-0.204	0.032	0.101	0.036	0.042	-0.099	-0.078	0.197	-0.118	-0.347	-0.040	0.196	-0.221	0.074	0.056	0.050	0.238	-0.047	-0.179	0.339	0.034	0.140	0.184	0.153	-0.088	B3GNT6	192134.000	chr11:76750595-76753003 (+) // 78.83 // q13.5	1552834_at	
1552835_at	DENND1B	No	0.196	0.023	-0.502	0.073	-0.229	0.109	0.209	0.295	-0.780	-0.063	0.192	-0.046	0.500	0.226	0.104	-0.060	-0.009	0.046	0.321	0.045	0.168	0.048	0.018	0.082	-0.171	0.439	-0.031	-0.144	-0.048	0.078	0.025	0.055	-0.696	-0.349	-0.054	-0.382	0.116	0.101	0.019	-0.082	-0.198	0.149	0.190	-0.182	0.063	-0.280	-0.127	DENND1B	163486.000	chr1:197521384-197744322 (-) // 94.91 // q31.3	1552835_at	
1552836_at	ZNF619	No	-0.041	0.171	-0.417	0.035	-0.344	-0.160	0.155	0.072	-0.218	-0.383	0.307	-0.130	-0.041	0.205	0.177	0.060	0.026	-0.372	-0.112	-0.389	-0.147	0.023	0.064	-0.347	0.252	0.097	-0.147	-0.117	-0.143	-0.305	-0.338	-0.035	-0.599	0.156	0.241	-0.252	0.171	-0.189	0.427	0.284	0.043	-0.246	-0.204	-0.227	-0.108	0.332	-0.247	ZNF619	285267.000	chr3:40518636-40529878 (+) // 97.59 // p22.1	1552836_at	
1552837_at	ICK	No	0.220	0.131	-0.041	0.049	0.156	0.185	0.267	0.247	0.052	0.005	0.289	0.091	0.241	0.244	0.101	0.007	-0.258	0.193	-0.058	0.046	0.011	0.127	0.169	-0.096	0.046	0.317	0.150	0.164	0.059	0.194	0.159	0.217	0.086	0.176	0.159	0.060	0.222	0.181	0.008	0.122	0.107	0.106	0.079	-0.117	0.077	0.187	0.120	ICK	22858.000	chr6:52880346-52925970 (-) // 92.69 // p12.2	1552837_at	
1552839_at	FAM71D	No	0.013	-0.135	0.061	0.151	-0.020	-0.028	-0.110	0.233	0.050	0.069	-0.240	0.111	-0.272	-0.005	-0.025	-0.028	-0.021	-0.041	0.273	0.168	0.057	-0.053	-0.098	-0.298	-0.076	0.338	-0.129	0.014	0.141	-0.067	0.050	-0.165	-0.382	0.029	-0.081	-0.221	0.073	0.001	0.042	0.098	-0.384	0.039	0.265	-0.233	-0.038	0.081	0.026	FAM71D	161142.000	chr14:67656145-67695267 (+) // 97.04 // q23.3	1552839_at	
1552841_s_at	BCL2L14	No	0.036	0.076	-0.258	0.254	-0.169	-0.114	0.147	0.161	-0.065	-0.234	-0.191	-0.052	0.239	-0.020	-0.285	-0.220	-0.096	-0.039	0.410	-0.238	-0.207	0.048	0.086	-0.075	-0.056	0.481	-0.315	-0.155	0.146	0.010	-0.072	-0.082	-0.173	-0.433	-0.154	-0.260	-0.044	0.140	0.062	0.129	-0.244	-0.004	0.313	-0.271	0.101	-0.089	-0.209	BCL2L14	79370.000	chr12:12204729-12364018 (+) // 85.54 // p13.2	1552841_s_at	
1552842_at	HS6ST3///LOC100653112	No	0.158	0.101	0.129	0.319	-0.016	0.021	-0.051	0.235	0.025	0.039	0.144	0.065	0.179	0.465	-0.179	-0.099	-0.217	-0.093	0.558	0.351	0.054	0.016	0.234	0.303	-0.200	0.318	-0.076	-0.200	0.072	-0.140	-0.081	-0.229	0.158	0.216	0.119	0.398	0.077	-0.107	0.148	-0.049	0.018	0.262	0.301	0.051	-0.309	-0.008	0.035	HS6ST3///LOC100653112	100653112///266722	chr13:96743092-97485546 (+) // 88.46 // q32.1	1552842_at	
1552843_at	SLC26A1	No	0.056	0.273	-0.197	-0.136	0.064	-0.180	-0.334	0.198	-0.194	-0.171	0.117	-0.286	0.101	0.037	-0.219	-0.087	-0.196	-0.262	0.180	-0.519	-0.256	-0.123	-0.162	-1.113	-0.207	0.225	-0.158	-0.336	-0.164	0.078	0.050	0.163	-0.184	-0.171	-0.197	0.144	-0.222	-0.146	0.059	-0.218	-0.187	-0.114	0.127	-0.348	-0.162	0.165	-0.042	SLC26A1	10861.000	chr4:984915-987181 (-) // 49.82 // p16.3	1552843_at	
1552845_at	CLDN15	No	0.045	-0.148	-0.850	-0.391	0.200	-0.442	0.028	-0.010	0.002	1.551	0.116	-0.105	-0.125	0.136	-0.391	0.761	0.063	0.009	0.660	-0.349	0.036	-0.546	0.126	-0.286	0.280	0.280	0.708	-0.044	0.544	0.461	1.129	0.261	-0.484	-0.627	0.050	-1.648	-0.259	0.093	0.108	-0.656	-0.740	0.560	0.193	-0.918	0.854	-0.038	-0.127	CLDN15	24146.000	chr7:100877078-100881031 (-) // 86.51 // q22.1	1552845_at	
1552846_s_at	RAB42	No	-0.162	0.096	0.379	1.226	0.059	-0.213	0.111	3.748	0.145	-0.008	-0.156	0.146	-0.266	-0.119	-0.228	-0.214	-0.173	0.203	-0.149	-0.142	-0.417	1.128	0.405	-0.003	0.001	0.249	-0.040	1.021	0.220	-0.013	0.240	-0.046	0.476	-0.026	-0.157	0.452	0.260	0.330	-0.042	0.309	0.323	-0.488	-0.860	0.117	0.283	2.147	0.122	RAB42	115273.000	chr1:28918699-28921086 (+) // 61.1 // p35.3	1552846_s_at	
1552848_a_at	PTCHD1	Yes	-2.336	-0.059	-0.006	0.080	0.040	0.090	0.203	0.115	-0.091	0.139	0.004	-0.179	0.142	0.285	0.130	0.111	0.226	0.004	0.803	-0.037	0.143	0.125	0.072	-0.269	0.257	0.498	-0.126	-0.142	0.068	-0.065	-0.298	0.049	-0.150	0.003	0.254	-0.704	0.176	0.735	0.135	-0.262	0.036	0.349	0.055	-0.264	0.244	0.055	0.096	PTCHD1	139411.000	chrX:23353094-23412419 (+) // 99.81 // p22.11	1552848_a_at	
1552849_at	C2orf65	No	0.084	0.053	-0.094	0.007	0.114	-0.005	0.044	0.232	-0.147	0.027	-0.354	0.086	0.158	0.023	-0.151	-0.289	-0.153	0.026	-0.076	-0.058	-0.019	0.061	0.118	-0.139	-0.035	0.111	-0.171	-0.119	-0.001	0.028	-0.170	-0.285	0.078	0.030	-0.113	-0.161	-0.037	-0.091	-0.024	0.054	-0.031	0.164	0.060	-0.161	-0.092	-0.024	-1.496	C2orf65	130951.000	chr2:74785018-74867455 (-) // 87.71 // p13.1	1552849_at	
1552851_at	ZSCAN4	No	0.103	-0.472	-0.206	0.036	0.217	0.062	-0.018	0.105	-0.132	0.084	-0.055	-3.170	0.101	0.132	0.008	0.087	0.206	-0.044	0.140	-0.082	-0.100	0.020	0.098	1.173	0.333	-0.002	-0.157	0.119	0.169	0.132	0.123	0.199	-0.023	-0.601	0.217	-0.249	0.111	0.077	-0.013	0.163	-0.294	-0.144	0.141	-0.265	0.045	0.219	0.132	ZSCAN4	201516.000	chr19:57794875-58190519 (+) // 79.13 // q13.43	1552851_at	
1552852_a_at	ZSCAN4	No	-0.321	-0.431	-0.124	0.132	0.020	0.022	0.224	0.178	-0.123	-0.127	-0.215	-1.987	0.033	0.138	-0.135	-0.125	0.007	-0.253	0.346	-0.032	-0.129	-0.055	0.149	0.424	-0.265	0.476	-0.260	0.129	0.020	0.039	-0.149	0.118	-0.006	-0.097	-0.044	-0.335	0.040	0.173	0.227	0.186	-0.318	-0.203	0.225	-0.518	-0.119	0.221	-0.073	ZSCAN4	201516.000	chr19:57794875-58190519 (+) // 79.13 // q13.43	1552852_a_at	
1552853_at	VWA5B1	No	-0.224	-0.214	-0.216	0.279	0.092	0.362	0.139	0.029	-0.167	-0.480	-0.170	-0.112	0.013	0.023	-0.967	-0.332	-0.468	-0.028	0.221	-0.274	-0.858	0.133	0.257	0.146	-0.655	-0.095	-0.179	-0.479	-0.090	-0.271	-0.169	0.198	-0.384	-0.009	-0.080	-0.038	-0.021	0.084	0.417	0.201	-0.128	0.184	0.259	-0.254	-0.621	0.014	0.141	VWA5B1	127731.000	chr1:20659407-20680744 (+) // 99.76 // p36.12	1552853_at	
1552854_a_at	VWA5B1	No	0.092	0.151	-0.083	0.375	-0.139	0.009	0.173	0.078	-0.116	-0.168	0.060	0.007	-0.025	-0.087	-0.128	-0.152	-0.380	-0.133	0.235	0.093	-0.193	-0.167	0.216	-0.024	-0.219	-0.014	-0.262	-0.067	0.040	-0.113	-0.193	-0.037	-0.206	0.024	-0.150	-0.175	-0.045	0.158	0.125	0.120	-0.249	0.044	0.081	-0.215	-0.065	-0.013	-0.025	VWA5B1	127731.000	chr1:20659407-20680744 (+) // 99.76 // p36.12	1552854_a_at	
1552856_at	LINC00311	No	-0.060	0.294	0.007	0.023	0.072	-0.052	0.143	-0.017	-0.226	-0.340	0.027	0.040	0.172	-0.086	-0.237	0.093	-0.101	0.219	0.276	0.012	-0.095	0.098	0.100	0.072	-0.186	0.045	-0.115	-0.101	0.183	-0.146	-0.074	-0.118	-0.245	0.247	0.183	0.182	-0.056	0.037	0.228	0.134	-0.143	0.286	0.093	0.007	0.078	0.162	-0.005	LINC00311	197196.000	chr16:85316274-85319569 (+) // 37.3 // q24.1	1552856_at	
1552857_a_at	HTR6	No	-0.389	-0.126	-0.197	0.352	-0.117	-0.172	0.112	0.253	-0.530	-0.042	-0.135	-0.099	0.281	0.072	-0.149	-0.007	-0.050	-0.111	-0.072	-0.340	-0.337	-0.085	0.153	-0.068	-0.218	0.298	-0.174	-0.197	-0.149	0.032	-0.123	0.002	-0.310	-0.211	0.199	-0.292	-0.140	0.142	0.255	0.170	-0.491	0.016	0.269	-0.218	-0.066	-0.169	-0.048	HTR6	3362.000	chr1:19991779-20006055 (+) // 96.77 // p36.13	1552857_a_at	
1552858_at	MAGEB6	No	0.359	-0.066	-0.088	0.172	0.301	0.332	0.261	0.293	0.087	0.095	-1.075	0.089	0.307	0.127	0.139	0.166	0.262	0.168	-0.068	0.089	0.086	0.216	0.046	0.033	0.042	0.129	0.253	0.093	-0.046	0.086	-0.067	-0.214	-0.006	0.053	-0.053	0.130	0.187	0.049	0.256	-0.112	0.103	0.006	0.141	0.084	-0.157	0.127	0.036	MAGEB6	158809.000	chrX:26210556-26213762 (+) // 99.29 // p21.3	1552858_at	
1552860_at	LOC100506888///TCEB3C///TCEB3CL	No	-0.132	0.113	-0.160	-0.013	-0.019	-0.040	0.226	0.047	-0.255	-0.295	0.003	0.184	0.160	-0.048	-0.450	-0.162	-0.070	-0.270	0.123	-0.074	-0.280	0.288	0.113	-0.181	-0.130	0.340	-0.163	-0.049	0.020	-0.017	0.193	-0.075	-0.197	-0.176	0.008	-0.183	0.398	0.134	0.133	0.283	-0.255	-0.223	0.421	-0.218	-0.138	0.181	0.026	LOC100506888///TCEB3C///TCEB3CL	100506888///162699///728929	chr18:44554572-44556449 (-) // 96.16 // q21.1///chr18:44548657-44550534 (-) // 96.06 // q21.1///chr18:44542730-44544607 (-) // 95.95 // q21.1	1552860_at	
1552862_at	RUSC1-AS1	No	0.207	-0.790	-0.653	0.016	-0.203	-0.052	0.147	-0.072	0.581	0.844	0.464	-1.969	-0.144	-0.085	-0.153	0.643	-0.659	0.242	-0.375	0.008	0.185	0.199	0.141	-0.038	-0.245	-0.027	0.701	-0.316	-0.090	0.750	1.138	0.539	0.224	-0.894	-0.135	-1.385	-0.577	-0.841	-0.105	-0.252	0.087	0.033	-0.437	-0.113	0.305	-1.358	-0.304	RUSC1-AS1	284618.000	chr1:155286644-155291335 (-) // 69.23 // q22	1552862_at	
1552863_a_at	CACNG6	Yes	-0.730	-0.778	-0.901	-0.507	-0.282	-0.581	0.243	-0.168	-0.450	-0.027	-0.390	-0.421	0.111	0.001	0.017	0.153	0.150	-0.568	0.063	-0.834	-0.243	-0.047	-0.197	-0.668	0.008	0.164	-0.280	-0.551	0.291	-0.477	-0.242	-0.070	-0.770	-0.817	-0.423	-1.283	-0.077	-0.163	-0.401	-0.338	-0.989	-0.703	0.064	-1.009	0.332	-0.215	-0.580	CACNG6	59285.000	chr19:54495541-54515918 (+) // 94.35 // q13.42	1552863_a_at	
1552865_a_at	IFLTD1	No	-0.420	-0.486	-0.292	-0.040	-0.537	-0.100	0.048	0.061	-0.068	-0.328	-0.260	0.002	-0.251	0.063	-0.497	-0.265	-0.144	-0.511	0.471	-0.192	-0.399	-0.397	0.031	-0.353	-0.481	-0.031	-0.546	-0.139	0.014	-0.294	-0.156	-0.459	-0.456	-0.357	-0.303	-0.366	-0.231	0.047	0.285	0.243	-0.163	0.036	0.410	-0.326	-0.179	-0.005	-0.223	IFLTD1	160492.000	chr12:25629014-25706178 (-) // 99.83 // p12.1	1552865_a_at	
1552867_at		No	0.655	0.114	-0.098	-0.105	0.937	-0.183	0.660	-0.193	1.146	2.525	1.033	0.408	-0.442	-0.473	1.373	2.971	0.186	1.706	0.315	0.437	2.301	0.167	-0.632	0.073	1.010	0.064	1.300	0.083	2.209	2.449	1.312	0.710	-0.108	-0.492	0.800	-0.819	-0.065	-0.201	-0.400	0.181	0.113	0.325	0.318	-0.224	2.814	0.566	0.655			chr13:20618210-20619189 (+) // 14.18 // q12.11	1552867_at	
1552868_at	CIRBP-AS1	No	-0.021	0.356	0.294	0.414	-0.017	-0.067	0.023	0.720	0.097	0.204	-0.135	0.037	0.417	0.248	0.187	-0.058	0.175	0.133	0.653	0.255	-0.199	0.065	0.447	0.046	0.076	0.630	-0.209	0.186	0.404	-0.137	0.076	0.312	-0.120	-0.192	-0.040	0.083	0.117	0.200	0.286	-0.016	-0.424	0.282	0.425	-0.012	0.064	0.505	-0.228	CIRBP-AS1	148046.000	chr19:1267470-1270259 (-) // 96.44 // p13.3	1552868_at	
1552870_s_at	AXDND1	No	-0.048	-0.031	-0.014	0.089	-0.064	0.134	0.117	0.184	-0.047	0.012	-0.009	0.040	0.177	0.359	0.101	0.015	0.129	-0.063	0.035	0.031	0.010	-0.109	-0.201	0.081	0.198	0.095	-0.001	0.137	0.134	0.148	-0.009	-0.065	-0.213	0.332	-0.157	0.064	0.048	0.185	0.257	0.024	0.013	0.168	-0.039	-0.175	0.083	-0.180	0.038	AXDND1	126859.000	chr1:179460837-179523868 (+) // 93.42 // q25.2	1552870_s_at	
1552872_at	ASMTL-AS1	No	-0.336	-0.085	-0.242	0.369	-0.017	-0.051	0.013	0.450	-0.347	-0.198	-0.568	0.350	-0.372	0.083	-0.259	-0.193	-0.671	0.127	0.674	0.210	-0.361	0.186	0.350	-0.104	-0.463	0.195	-0.056	-0.052	0.261	-0.126	0.126	-0.067	-0.145	-0.190	0.208	-0.301	0.028	0.116	0.178	0.035	-0.424	-0.016	0.119	-0.228	0.245	-0.235	-0.162	ASMTL-AS1	80161.000	chrX:1520908-1534313 (+) // 84.68 // p22.33	1552872_at	
1552873_s_at	ASMTL-AS1	No	-0.348	-0.101	-0.347	0.231	-0.153	-0.389	-0.091	0.354	-0.132	-0.275	-0.094	0.222	-0.499	0.210	-0.144	-0.073	0.053	-0.196	0.530	-0.157	-0.076	0.203	0.063	-0.626	-0.072	0.410	-0.181	-0.241	0.108	-0.095	-0.095	-0.043	-0.413	-0.181	0.006	-1.313	-0.050	0.217	0.233	0.388	-0.608	-0.216	0.424	-0.236	0.021	-0.119	-0.242	ASMTL-AS1	80161.000	chrX:1520908-1534313 (+) // 84.68 // p22.33	1552873_s_at	
1552875_a_at	CD200R1	No	0.110	-0.039	-0.079	0.031	0.451	0.002	0.021	0.337	0.325	-0.111	-0.159	-0.192	0.161	0.115	-0.182	0.036	0.280	0.115	0.109	0.254	-0.054	0.216	0.144	0.171	0.127	-0.022	0.035	0.092	0.075	-0.071	-0.073	0.074	-0.203	-0.015	-0.194	0.158	0.015	-0.023	0.128	0.158	0.187	0.146	0.297	0.095	0.075	0.218	-0.066	CD200R1	131450.000	chr3:112647764-112693926 (-) // 99.61 // q13.2	1552875_a_at	
1552876_at	LINC00334	Yes	0.230	0.027	0.085	0.097	0.004	-0.056	-0.011	0.126	-0.042	0.007	-0.202	-0.038	0.006	0.087	0.123	-0.131	-0.158	0.008	0.630	0.128	0.273	-0.019	-0.056	0.087	0.011	-0.082	-0.277	-0.059	0.139	-0.291	-0.263	-0.163	0.107	0.070	0.035	0.208	0.022	-0.014	0.124	0.056	-0.098	0.218	0.109	0.179	0.021	-0.057	-0.230	LINC00334	114042.000	chr21:46654266-46678645 (+) // 79.18 // q22.3	1552876_at	
1552877_s_at	LINC00334	No	-0.031	-0.152	0.137	0.240	-0.064	0.004	0.169	0.335	-0.098	-0.259	-0.071	0.138	-0.005	0.163	-0.041	-0.105	0.016	0.043	0.169	0.084	-0.254	0.129	0.253	0.300	0.042	0.047	-0.335	0.046	-0.089	-0.074	-0.008	-0.084	-0.356	0.319	0.072	0.224	0.279	0.445	0.375	0.243	-0.059	0.350	0.447	0.269	-0.123	0.296	0.099	LINC00334	114042.000	chr21:46654266-46678645 (+) // 79.18 // q22.3	1552877_s_at	
1552878_at	ATOH7	No	-0.158	0.036	-0.327	-0.017	-0.046	0.007	0.114	0.073	-0.192	-0.223	0.053	0.184	0.006	0.257	-0.186	-0.034	-0.049	-0.137	-0.154	-0.194	0.021	0.097	0.081	-0.162	0.278	0.288	0.203	0.119	-0.025	0.006	0.065	-0.138	-0.387	-0.082	-0.017	-0.467	-0.073	0.123	0.157	0.098	-0.263	-0.230	0.052	-0.250	0.026	-0.077	0.041	ATOH7	220202.000	chr10:69990353-69991855 (-) // 94.69 // q21.3	1552878_at	
1552879_a_at	ATOH7	Yes	-0.596	-0.126	-0.210	0.068	-0.049	0.113	0.333	0.127	-0.136	-0.179	0.072	0.560	-0.153	0.021	0.011	0.173	0.198	-0.025	0.396	-0.239	0.332	-0.005	-0.102	-0.384	-0.183	0.243	-0.137	-0.061	0.007	-0.293	-0.031	-0.238	-0.047	-0.319	-0.532	-0.018	0.096	0.029	0.001	-0.230	-0.001	-0.091	0.108	-0.116	0.054	-0.195	-0.085	ATOH7	220202.000	chr10:69990353-69991855 (-) // 94.69 // q21.3	1552879_a_at	
1552880_at	SEC16B	No	0.375	0.011	1.322	0.464	0.152	1.140	0.034	-0.040	0.210	0.754	0.061	-0.224	0.337	-0.449	0.338	-0.041	-0.198	0.135	0.273	0.269	-0.464	0.121	1.429	0.111	-0.109	0.272	-0.206	-0.178	0.179	-0.093	0.120	0.129	-0.281	0.177	0.013	0.267	0.047	0.029	0.113	0.156	0.186	0.060	0.042	0.130	-0.105	0.052	0.098	SEC16B	89866.000	chr1:177898280-177939050 (-) // 98.37 // q25.2	1552880_at	
1552882_a_at	FAM123B	No	0.334	0.185	-0.013	-0.301	-0.131	-0.342	0.465	-0.407	0.389	-0.111	-0.134	-0.189	-0.440	-0.253	0.013	0.113	-0.001	-0.063	0.516	0.365	-0.044	0.135	-0.063	-0.105	0.116	-0.330	-0.234	-0.285	-0.060	-0.329	-0.203	-0.212	0.444	-0.055	-0.349	0.622	0.115	-0.234	-0.126	-0.173	-0.175	0.107	-0.159	0.269	-0.067	-0.216	-0.043	FAM123B	139285.000	chrX:63404997-63425624 (-) // 96.91 // q11.2	1552882_a_at	
1552884_at	NKX6-3	No	-0.071	-0.390	-0.011	0.127	-0.338	-0.257	-0.142	-0.094	-0.357	-0.617	-0.446	-0.001	-0.466	-0.234	-0.299	-0.332	-0.405	-0.225	0.366	0.082	-0.472	0.136	-0.128	0.141	-0.628	-0.333	-0.507	-0.191	-0.171	-0.692	-0.201	-0.238	-0.498	-0.132	-0.375	0.067	-0.253	-0.181	-0.068	0.008	-0.510	0.094	0.105	-0.433	-0.475	-0.246	0.033	NKX6-3	157848.000	chr8:41502696-41504878 (-) // 97.14 // p11.21	1552884_at	
1552885_a_at	NKX6-3	No	-0.364	-0.075	-0.151	0.121	-0.250	0.073	0.145	0.344	-0.390	-0.382	-0.221	-0.247	0.042	0.278	-0.215	-0.039	-0.141	-0.046	0.269	-0.092	-0.177	-0.078	-0.008	-0.155	-0.366	0.160	-0.314	-0.442	0.096	-0.283	-0.019	-0.195	-0.389	-0.075	-0.202	-0.509	0.165	-0.024	-0.037	0.001	-0.371	0.106	0.242	-0.317	-0.036	-0.025	-0.211	NKX6-3	157848.000	chr8:41502696-41504878 (-) // 97.14 // p11.21	1552885_a_at	
1552887_at	TBATA	No	0.103	-0.110	0.116	0.141	0.008	0.050	0.079	0.326	0.133	-0.259	0.054	0.045	0.127	0.030	-0.167	-0.181	-0.036	-0.268	0.583	0.248	-0.368	0.200	-0.092	-0.077	-0.058	0.391	-0.079	-0.031	0.167	-0.012	0.202	0.107	0.326	0.024	0.023	0.114	0.201	0.119	0.133	0.204	-0.005	0.270	0.410	0.090	0.053	-0.050	0.110	TBATA	219793.000	chr10:72530993-72545157 (-) // 92.38 // q22.1	1552887_at	
1552889_a_at	EXOC3L2	No	-0.229	-0.003	0.196	0.530	-0.054	-0.200	0.292	0.727	0.025	-0.018	-0.478	-0.122	0.207	0.050	-0.225	-0.103	-0.252	0.134	0.679	0.114	-0.295	0.245	0.276	-0.021	-0.338	0.384	-0.397	-0.090	0.441	-0.161	-0.031	0.023	-0.230	0.127	-0.129	-0.201	0.166	0.368	0.393	0.158	-0.337	0.228	0.628	-0.252	0.248	0.200	0.020	EXOC3L2	90332.000	chr19:45715878-45728174 (-) // 65.31 // q13.32	1552889_a_at	
1552890_a_at	CABP4	No	0.208	-0.059	0.095	0.045	-0.437	0.262	-0.171	0.014	-0.395	-0.268	-0.346	-0.146	1.413	0.019	0.198	-0.247	0.093	-0.164	0.285	-0.036	-0.298	-0.038	0.071	-0.362	0.165	0.406	-0.020	-0.209	-0.107	-0.100	-0.090	-0.275	-0.208	-0.035	-0.033	-0.194	-0.019	0.104	-0.744	0.046	-0.045	0.350	-0.111	-0.243	0.017	-0.091	-0.266	CABP4	57010.000	chr11:67222817-67226524 (+) // 91.0 // q13.2	1552890_a_at	
1552892_at	TNFRSF13C	No	-0.372	-0.138	-0.218	0.358	-0.887	0.113	0.277	0.423	0.169	0.033	-0.069	0.167	0.335	0.185	-0.004	0.125	-0.070	-0.158	0.589	0.253	0.078	0.091	0.109	-0.461	0.035	0.643	-0.367	-0.005	0.258	-0.067	0.278	-0.171	-0.290	0.299	-0.129	-0.097	0.448	0.293	0.419	0.212	-0.339	0.478	0.378	-0.517	-0.064	0.289	-0.063	TNFRSF13C	115650.000	chr22:42321035-42322782 (-) // 95.02 // q13.2	1552892_at	
1552893_at	CAMK2N2	Yes	-0.111	-0.172	0.023	0.107	0.093	0.153	0.684	0.178	0.076	-0.211	-0.042	0.557	0.133	0.212	-0.124	-0.218	-0.085	-0.036	0.529	0.262	-0.304	-0.221	0.481	-0.156	-0.349	0.074	0.028	0.060	0.246	-0.238	-0.075	-0.147	-0.237	-0.175	0.018	-0.064	0.488	0.140	0.173	0.214	-0.200	0.397	0.295	-0.046	0.180	0.421	-0.031	CAMK2N2	94032.000	chr3:183977761-183979255 (-) // 66.61 // q27.1	1552893_at	
1552895_a_at	ANKRD30BP2	No	0.100	0.079	-0.389	0.298	0.192	-0.029	0.320	0.060	0.210	0.180	0.346	-0.283	0.374	0.230	-0.194	-0.194	-0.111	0.303	0.336	-0.030	0.125	0.230	0.310	-0.171	0.471	0.312	-0.169	-0.013	-0.062	0.157	0.025	0.266	0.121	0.229	-0.148	-0.058	0.006	0.105	0.145	-0.013	-0.220	0.055	0.278	-0.054	0.112	-0.212	-0.045	ANKRD30BP2	149992.000	chr21:14415104-14424331 (+) // 87.74 // q11.2///chr18:15316550-15325724 (-) // 85.49 // p11.21	1552895_a_at	
1552897_a_at	KCNG3	No	-0.065	0.263	-0.603	-0.040	0.293	0.076	-0.099	1.385	-0.018	0.057	1.332	0.771	0.055	0.218	0.131	-0.508	0.014	0.134	0.226	0.200	0.268	-0.022	-0.017	0.176	0.064	0.268	0.031	0.290	0.190	0.237	0.171	0.278	0.154	-0.779	0.429	0.223	-1.067	1.223	-0.752	0.819	-0.361	-0.155	0.220	0.058	0.019	0.082	-1.042	KCNG3	170850.000	chr2:42669156-42721237 (-) // 97.2 // p21	1552897_a_at	
1552898_a_at	KCNG3	No	0.053	0.092	-0.018	0.313	0.070	0.211	0.031	0.436	-0.206	-0.084	0.156	0.450	0.331	0.352	-0.037	0.022	0.081	0.094	0.388	0.128	-0.075	0.101	0.202	0.262	0.077	0.244	-0.015	0.096	0.434	0.188	0.152	0.335	-0.061	-0.100	0.170	0.172	0.051	0.537	0.088	0.154	-0.254	0.057	0.286	0.076	0.070	0.161	-0.152	KCNG3	170850.000	chr2:42669156-42721237 (-) // 97.2 // p21	1552898_a_at	
1552899_at	MGC34034	No	0.160	-0.070	-0.186	0.172	0.042	-0.030	0.568	0.543	0.014	0.089	-0.172	-0.058	0.175	0.295	-0.045	-0.153	-0.036	0.276	0.366	-0.267	-0.217	-0.041	-0.229	-0.130	-0.290	-0.013	-0.449	-0.356	0.220	-0.132	-0.223	-0.200	-0.253	-0.069	-0.228	-0.614	0.005	0.128	-0.083	-0.046	-0.304	-0.276	0.212	-0.601	0.042	-0.019	-0.328	MGC34034	154089.000	chr6:134142284-134175130 (+) // 67.45 // q23.2	1552899_at	
1552900_a_at	MGC34034	Yes	0.057	-0.010	-0.010	-0.037	-0.162	-0.308	0.040	0.319	-0.246	-0.112	-0.062	-0.006	0.065	0.248	-0.009	0.026	0.049	0.003	0.157	-0.132	0.028	0.078	-0.030	-0.129	0.083	0.358	-0.083	-0.194	0.027	0.044	-0.048	-0.041	-0.266	-0.316	0.083	-0.255	-0.038	0.254	0.123	-0.016	-0.162	-0.186	0.197	-0.430	-0.051	-0.057	-0.014	MGC34034	154089.000	chr6:134142284-134175130 (+) // 67.45 // q23.2	1552900_a_at	
1552902_a_at	FOXP2	No	-0.218	-0.068	0.114	0.066	-0.180	0.453	0.141	0.548	0.218	-0.109	0.146	0.010	-0.088	0.418	-0.335	-0.150	-0.523	0.163	0.814	0.021	-0.322	-0.073	0.979	0.021	-0.404	-0.127	-0.070	-0.153	-0.068	-0.534	0.416	0.184	-0.076	0.435	0.468	0.035	0.308	0.148	0.089	-0.074	-0.509	0.542	0.234	0.847	-0.147	0.205	-0.114	FOXP2	93986.000	chr7:114055051-114330155 (+) // 94.4 // q31.1	1552902_a_at	
1552903_at	B4GALNT2	No	-0.558	0.103	-0.056	0.121	-0.132	-0.060	0.153	0.184	-0.299	-0.117	-0.240	-0.081	0.065	-0.098	-0.257	-0.297	-0.532	-0.314	-0.032	-0.035	0.015	-0.051	-0.201	-0.411	-0.459	-0.082	-0.469	-0.077	-0.067	-0.289	-0.103	-0.051	0.045	-0.209	-0.060	0.067	-0.163	0.312	0.170	0.182	-0.229	0.048	0.424	-0.298	-0.298	-0.027	-0.243	B4GALNT2	124872.000	chr17:47210328-47247236 (+) // 99.84 // q21.32	1552903_at	
1552904_at	NETO1	No	0.034	0.115	-0.138	0.225	0.312	0.086	0.089	0.167	0.118	0.061	0.276	0.125	0.173	-0.037	-0.059	-0.082	-0.011	0.011	0.052	-0.001	0.064	0.227	0.162	-0.021	0.100	-0.157	0.090	-0.099	0.120	0.231	0.134	0.103	0.013	0.065	0.182	0.063	0.084	0.046	0.126	0.191	-0.039	0.148	0.168	0.042	-0.052	0.236	0.178	NETO1	81832.000	chr18:70501273-70532934 (-) // 87.56 // q22.3	1552904_at	
1552906_at	FMR1NB	No	0.141	0.141	0.157	0.181	0.050	0.068	0.081	0.166	0.117	0.227	0.008	-0.037	0.107	0.014	0.155	0.026	0.012	0.052	0.138	-0.183	-0.209	0.152	0.086	1.029	0.063	0.216	-0.034	0.003	0.096	-0.005	0.032	0.060	0.085	0.028	0.062	-0.065	0.014	0.144	0.003	-0.001	0.008	0.095	-0.432	-0.055	-0.011	0.004	0.092	FMR1NB	158521.000	chrX:147062852-147108185 (+) // 98.07 // q27.3	1552906_at	
1552908_at	C1orf150	No	0.338	0.102	0.197	-0.060	0.075	0.178	0.073	0.007	0.012	-0.067	0.103	0.134	0.132	0.006	0.001	-0.009	0.069	0.233	0.253	0.157	0.149	0.233	0.099	-0.037	0.001	0.227	0.000	0.666	0.184	0.131	0.077	0.221	-0.034	0.087	0.055	0.174	-0.055	0.081	0.071	-0.014	-0.058	-0.119	-0.069	0.172	-0.014	0.055	0.025	C1orf150	148823.000	chr1:247712450-247739772 (+) // 51.88 // q44	1552908_at	
1552910_at	SIGLEC11	No	-0.036	-0.001	-0.334	0.247	-0.082	-0.111	-0.086	0.193	-0.173	-0.024	-0.172	0.118	-0.192	0.001	-0.071	-0.077	-0.110	-0.217	0.366	0.052	0.069	-0.169	0.245	-0.070	0.013	0.048	-0.277	0.075	0.072	0.215	0.202	-0.146	-0.308	-0.083	-0.083	0.177	0.300	-0.018	0.109	-0.072	-0.284	0.093	0.350	-0.070	0.014	0.105	0.110	SIGLEC11	114132.000	chr19:50452264-50464429 (-) // 73.61 // q13.33	1552910_at	
1552911_at	SIGLEC11	No	0.388	0.158	0.086	0.355	0.052	-0.143	-0.149	0.166	-0.002	-0.170	0.273	-0.048	0.042	-0.138	-0.163	0.031	-0.113	0.225	0.667	0.202	-0.010	0.037	0.307	0.241	-0.178	0.067	0.048	0.097	0.195	0.132	0.061	0.068	-0.238	0.435	-0.013	-0.071	-0.235	0.047	0.304	0.059	0.050	0.322	0.127	0.415	-0.516	0.120	0.083	SIGLEC11	114132.000	chr19:50452264-50464429 (-) // 73.61 // q13.33	1552911_at	
1552912_a_at	IL23R	No	0.045	0.020	0.042	0.092	0.652	0.142	-0.041	0.156	-0.035	-0.093	0.071	0.486	0.131	-0.007	0.036	-0.116	-0.271	-0.770	-0.003	-0.061	-0.209	-0.030	-0.060	-1.369	-0.192	0.045	-0.140	0.343	0.047	-0.067	0.211	0.063	-0.248	-0.083	-0.036	-0.129	0.017	0.012	0.082	-0.076	-0.274	0.001	0.102	-1.082	-0.144	0.118	-0.140	IL23R	149233.000	chr1:67632168-67725648 (+) // 81.44 // p31.3	1552912_a_at	
1552913_at	MAGEB18	No	0.118	0.088	0.067	0.135	0.102	0.138	0.174	0.009	0.052	0.022	0.190	0.077	0.109	0.089	0.123	-0.173	-0.037	0.257	0.108	0.014	-0.097	-0.028	0.181	-0.005	0.295	0.268	0.095	-0.056	-0.022	0.059	0.109	0.060	0.173	0.194	0.256	-0.011	0.008	0.197	0.070	-0.022	0.157	0.076	0.086	0.104	-0.130	0.060	0.061	MAGEB18	286514.000	chrX:26156462-26158852 (+) // 98.47 // p21.3	1552913_at	
1552914_a_at	CD276	No	-0.170	0.128	0.950	0.324	0.017	0.626	0.416	-0.406	0.165	-0.153	-0.982	2.371	0.234	-0.223	-0.316	-0.125	-0.524	-0.280	0.169	0.265	-0.900	0.773	2.092	0.087	-0.096	0.063	2.474	1.295	0.686	-0.632	-0.922	-0.623	0.165	0.314	1.452	1.747	1.703	-0.387	-1.271	0.032	0.555	-0.172	0.274	0.132	-0.714	2.771	-0.429	CD276	80381.000	chr15:73991980-74005297 (+) // 100.0 // q24.1	1552914_a_at	
1552915_at	IL28A	Yes	-0.248	-0.177	-0.299	-0.040	-0.006	-0.497	0.533	0.308	-0.133	-0.267	-0.273	-2.575	-0.061	0.089	-0.455	-0.237	-0.462	-0.096	0.586	-0.324	-0.594	-0.155	-0.265	-0.371	-0.046	0.279	-0.227	0.002	0.653	-0.411	-0.190	-0.399	-0.597	0.234	-0.122	-0.588	0.168	0.062	0.148	0.006	-0.363	-0.322	0.281	-0.419	-0.196	0.014	-0.275	IL28A	282616.000	chr19:39759156-39760875 (+) // 98.18 // q13.2///chr19:39734050-39735769 (-) // 95.55 // q13.2	1552915_at	
1552917_at	IL29	No	-0.061	-0.030	-0.108	0.167	-0.187	-0.232	0.265	0.021	-0.030	-0.043	-0.182	-1.598	0.035	-0.250	-0.298	0.013	-0.047	-0.057	0.660	-0.089	-0.247	-0.197	-0.365	-0.112	-0.204	0.149	-0.522	-0.253	0.557	-0.094	-0.065	-0.292	0.045	0.180	-0.439	0.052	-0.100	-0.378	-0.066	0.070	-0.104	-0.046	0.085	-0.652	-0.172	-0.113	-0.132	IL29	282618.000	chr19:39786964-39789312 (+) // 100.0 // q13.2	1552917_at	
1552919_at	C4orf36	No	0.017	0.017	0.156	-0.489	-0.249	0.111	-0.972	0.671	0.154	-0.768	0.309	-0.761	1.104	-0.070	0.172	-0.149	-0.354	0.303	0.069	0.263	0.190	-0.139	-0.009	-0.123	0.128	0.209	0.046	-0.225	-0.549	0.004	0.074	-0.013	0.321	-0.106	-0.300	0.327	-0.393	0.081	0.007	0.515	0.518	0.089	-0.205	0.486	0.002	-0.179	0.203	C4orf36	132989.000	chr4:87797412-87813548 (-) // 97.52 // q21.3	1552919_at	
1552921_a_at	FIGNL1	No	0.160	0.762	-0.158	0.668	0.846	1.875	0.488	0.379	-0.029	-0.983	1.251	2.107	0.555	0.577	-0.006	0.142	0.670	0.489	-0.518	-0.196	0.395	0.894	1.443	0.634	0.701	-0.007	0.427	-0.079	-0.882	-0.557	-1.189	0.223	0.926	0.052	0.643	1.411	0.258	-0.914	0.107	0.265	0.757	-0.251	-0.206	0.616	-0.173	-0.281	0.550	FIGNL1	63979.000	chr7:50512819-50518048 (-) // 91.51 // p12.1	1552921_a_at	
1552922_at	RIMS1	No	0.049	0.419	-0.166	0.048	-0.020	0.031	0.180	0.307	0.080	-0.079	0.250	-0.012	0.163	0.095	0.105	-0.022	0.043	0.132	-0.030	0.075	-0.082	0.073	0.055	-0.150	0.241	0.204	-0.041	0.032	-0.053	0.064	0.138	0.162	-0.062	0.064	0.127	0.075	0.076	0.005	0.099	-0.033	0.019	-0.102	0.092	0.073	-0.073	-0.025	0.074	RIMS1	22999.000	chr6:72596405-72973703 (+) // 85.73 // q13	1552922_at	
1552923_a_at	PITPNM2	No	0.018	0.100	0.626	0.113	0.251	-0.030	0.724	-0.036	0.618	-0.253	-0.007	0.220	0.225	-0.072	-0.231	-0.225	-0.119	-0.168	0.855	0.335	-0.260	0.291	0.115	0.158	-0.050	-0.609	-0.293	-0.079	0.098	-0.413	-0.179	-0.313	0.299	0.498	-0.191	0.423	0.161	0.086	0.178	0.203	0.335	0.378	-0.120	0.213	0.081	-0.111	-0.181	PITPNM2	57605.000	chr12:123468980-123519201 (-) // 98.02 // q24.31	1552923_a_at	
1552924_a_at	PITPNM2	No	-0.036	0.126	0.382	0.044	-0.426	0.112	0.906	-0.167	0.676	0.311	-0.079	0.317	0.515	0.187	0.181	-0.166	0.315	-0.333	0.605	0.132	-0.004	0.526	0.020	-0.152	0.058	-1.327	-0.194	0.120	-0.225	-0.406	0.251	-0.389	0.692	-0.015	0.037	0.365	-0.058	-0.258	-0.031	0.274	0.132	0.066	-0.709	0.272	0.159	0.011	-0.075	PITPNM2	57605.000	chr12:123468980-123519201 (-) // 98.02 // q24.31	1552924_a_at	
1552925_at	PCDH10	No	0.933	-0.043	-0.041	0.143	0.001	-0.093	-0.024	0.304	-0.129	-0.131	-0.073	0.138	-0.040	0.069	-0.001	-0.161	-0.081	0.085	0.475	-0.023	-0.455	-0.303	0.207	0.153	-0.160	0.324	-0.301	-0.375	0.341	-0.085	0.054	-0.191	-0.448	-0.042	0.018	-0.125	-0.050	0.008	0.045	0.134	-0.010	0.118	0.385	-0.016	-0.003	-0.068	0.453	PCDH10	57575.000	chr4:134070469-134074404 (+) // 96.01 // q28.3	1552925_at	
1552927_at	TAB3	No	0.032	0.053	0.311	-0.250	0.676	-0.047	-0.087	-1.108	0.389	-0.527	-0.213	0.044	0.417	0.117	-0.173	-0.366	-0.305	0.307	0.464	0.956	0.034	0.317	1.490	0.523	-0.075	0.001	0.559	0.120	-0.170	0.085	-1.673	-0.945	0.742	1.052	0.654	0.474	0.585	-0.014	-0.984	0.311	0.911	0.037	-0.254	0.379	-0.842	0.593	-0.500	TAB3	257397.000	chrX:30848450-30877797 (-) // 96.26 // p21.2	1552927_at	
1552928_s_at	TAB3	No	-0.756	0.321	0.151	-0.533	0.709	-0.205	0.074	-1.846	0.326	-1.343	-0.709	0.321	1.073	0.358	-0.742	-0.731	-0.921	-0.166	0.265	0.161	-0.124	0.677	2.140	-0.384	-0.434	-0.711	1.021	1.106	-0.306	-0.585	-2.518	-0.986	0.769	0.733	0.868	0.050	0.521	-0.284	-1.687	0.814	0.830	-0.490	-0.532	-0.277	-1.262	0.890	-0.752	TAB3	257397.000	chrX:30848450-30877797 (-) // 96.26 // p21.2	1552928_s_at	
1552929_at	GRK7	No	-0.089	-0.130	-0.024	0.253	0.008	-0.059	0.117	0.190	0.168	0.048	-0.041	0.002	0.010	-0.326	0.132	-0.101	-0.045	0.008	0.174	0.166	-0.142	0.078	-0.070	-0.044	-0.017	0.045	0.086	0.180	-0.105	0.058	0.250	0.039	-0.015	0.288	-0.022	-0.269	-0.048	0.377	0.300	0.189	-0.316	0.012	0.123	0.020	0.079	0.032	-0.133	GRK7	131890.000	chr3:141496989-141537323 (+) // 85.55 // q23	1552929_at	
1552930_at	MMEL1	Yes	-0.272	-0.174	0.206	0.128	-0.076	0.499	0.104	0.348	-0.026	-0.558	0.042	0.156	-0.236	0.009	-0.434	-0.132	-0.339	-0.296	-0.090	0.234	-0.882	-0.094	0.204	-0.199	0.061	0.122	-0.188	0.196	-0.200	-0.162	0.182	-0.073	0.122	0.566	0.041	0.408	0.237	0.764	-0.482	0.222	0.439	0.387	0.377	0.268	-0.066	0.073	0.071	MMEL1	79258.000	chr1:2522085-2564429 (-) // 96.97 // p36.32	1552930_at	
1552931_a_at	PDE8A	No	0.550	0.108	-0.330	-0.843	-0.102	0.345	-0.022	-0.954	0.958	-1.164	-0.269	-1.088	-0.884	-0.117	-0.234	-0.972	-0.087	-0.293	0.480	0.137	0.054	-0.624	-0.044	1.068	-0.032	-2.238	0.434	0.230	-0.710	-0.622	-0.586	-0.407	1.145	0.395	-0.459	0.139	-1.597	-0.046	-0.564	0.952	1.109	0.047	-1.132	-0.999	-0.817	-0.255	0.171	PDE8A	5151.000	chr15:85525211-85681263 (+) // 98.96 // q25.3	1552931_a_at	
1552932_at	NLRP6	No	-0.209	-0.055	0.115	0.112	-0.095	0.083	0.301	-0.097	-0.307	-0.110	-0.028	-0.193	-0.045	-0.284	-0.813	-0.053	-0.175	-0.422	0.291	-0.036	-0.299	-0.382	-0.117	-0.003	-0.105	0.037	-0.388	-0.110	-0.446	-0.246	0.048	-0.199	-0.112	0.304	-0.497	0.077	-0.114	-0.250	0.029	0.086	-0.024	0.245	0.012	0.255	-0.095	-0.095	-0.124	NLRP6	171389.000	chr11:278569-285304 (+) // 99.89 // p15.5	1552932_at	
1552933_at	AKNAD1	No	0.234	-0.232	-0.022	0.129	0.037	-0.014	0.166	0.284	0.038	-0.229	-0.073	-0.013	0.182	0.141	-0.050	-0.103	-0.160	-0.066	0.104	-0.183	0.079	0.289	0.068	-0.187	-0.082	0.227	-0.113	0.020	0.256	0.027	0.037	-0.073	0.029	-0.030	-0.111	-0.123	0.127	0.161	0.229	0.067	-0.189	0.092	0.282	-0.286	0.211	0.334	-0.096	AKNAD1	254268.000	chr1:109379345-109399706 (-) // 89.66 // p13.3	1552933_at	
1552935_at	ZCCHC5	Yes	-0.037	0.284	0.127	0.156	-0.425	-0.368	0.242	0.393	-0.257	0.321	-0.001	-0.231	0.034	0.208	0.405	0.017	-0.178	0.102	0.826	0.322	-0.057	-0.080	-0.216	0.049	0.225	0.110	-0.118	-0.205	0.059	-0.023	-0.081	0.048	-0.195	0.608	-0.003	-0.004	0.946	-0.029	0.145	-0.130	-0.117	-0.844	0.460	-0.195	0.223	-1.064	-0.159	ZCCHC5	203430.000	chrX:77911565-77914825 (-) // 100.0 // q21.1	1552935_at	
1552937_s_at	ATRIP	No	0.327	1.286	-0.551	0.168	1.050	0.401	1.011	-0.129	-0.132	-0.117	1.096	1.599	0.390	0.448	0.097	0.391	0.679	0.753	0.259	-0.051	0.447	0.270	1.032	0.377	0.870	0.547	0.350	0.490	1.054	1.008	0.289	0.834	0.199	0.305	0.580	1.253	0.770	0.361	0.637	0.382	0.446	0.258	0.676	0.572	0.151	0.491	0.348	ATRIP	84126.000	chr3:48488217-48507054 (+) // 98.05 // p21.31	1552937_s_at	
1552938_at	ZIC5	No	0.209	0.298	0.573	0.389	0.080	0.257	-0.009	0.331	0.499	-1.072	0.279	0.122	-0.191	-0.010	-0.346	-1.357	-0.210	0.230	0.870	0.271	-0.186	-0.321	0.062	0.538	-0.703	0.176	0.188	-0.200	0.076	0.170	0.093	-0.099	0.169	0.732	-0.094	0.683	0.146	0.502	0.311	0.289	0.428	0.075	0.349	0.480	-0.076	0.127	0.228	ZIC5	85416.000	chr13:100617450-100624178 (-) // 93.31 // q32.3	1552938_at	
1552939_at	ANGPT1	No	0.181	0.295	0.161	0.067	0.112	-0.019	-0.139	0.297	0.239	-0.163	0.006	0.010	0.268	0.187	-0.103	0.130	0.089	0.045	0.223	0.088	0.153	0.257	-0.061	-1.120	0.267	0.111	-0.070	0.083	0.168	0.075	0.132	0.080	-0.030	0.102	-0.013	-0.001	-0.456	0.145	0.050	-0.015	-0.040	0.452	0.193	-0.005	-0.027	0.079	0.124	ANGPT1	284.000	chr8:108296234-108510254 (-) // 97.57 // q23.1	1552939_at	
1552940_at	TEDDM1	No	-0.231	0.084	-0.208	0.244	-0.052	0.002	-0.010	0.218	0.081	-0.023	-0.048	0.042	0.070	0.290	0.010	-0.183	-0.130	0.012	0.087	-0.118	0.094	0.104	0.106	-0.117	-0.112	0.124	0.132	0.097	-0.012	-0.189	-0.020	0.056	-0.046	-0.009	-0.122	-0.118	0.101	0.193	0.379	-0.017	-0.331	-0.114	0.084	-0.036	-0.069	0.006	0.024	TEDDM1	127670.000	chr1:182367422-182369751 (-) // 90.89 // q25.3	1552940_at	
1552942_at	LOC149373	Yes	-0.045	-0.098	0.131	0.062	-0.200	-0.285	0.095	0.013	0.055	-0.201	-0.516	-0.016	0.064	0.173	-0.351	-0.224	-0.151	-0.039	0.504	0.028	-0.201	0.077	0.211	-0.189	-0.217	0.105	-0.254	0.173	0.112	-0.250	-0.180	-0.260	-0.126	0.007	0.115	0.139	0.467	0.262	0.227	0.105	-0.100	-0.065	0.477	-0.229	-0.193	-0.111	-0.105	LOC149373	149373.000	chr1:231319844-231322143 (-) // 59.03 // q42.2	1552942_at	
1552943_at	GABRG1	No	0.077	-0.126	-0.069	0.207	-0.008	0.260	-0.132	0.267	0.071	0.065	0.121	0.059	0.163	0.070	0.107	0.034	-0.034	-0.087	-0.017	-0.135	-0.035	0.034	-0.557	-1.190	0.054	0.305	0.145	0.078	0.043	-0.055	0.121	-0.134	-0.160	0.246	0.008	-0.631	0.226	0.071	0.177	-0.007	-0.186	0.165	0.051	-0.094	0.080	0.155	-0.055	GABRG1	2565.000	chr4:46042244-46126017 (-) // 93.85 // p12	1552943_at	
1552944_a_at	PANX2	No	-0.206	0.026	0.115	0.136	0.116	-0.009	0.257	0.141	-0.113	-0.452	-0.370	0.193	-0.179	0.085	-0.204	-0.035	-0.333	-0.335	0.515	0.016	-0.519	0.267	0.065	-0.184	-0.306	0.340	-0.139	-0.088	0.394	-0.161	0.151	0.042	-0.144	-0.163	0.118	-0.058	0.100	0.292	-0.128	0.104	-0.228	0.083	0.112	-0.371	-0.366	0.497	0.136	PANX2	56666.000	chr22:50609189-50618027 (+) // 95.76 // q13.33	1552944_a_at	
1552946_at	ZNF114	No	-0.384	0.327	-0.492	-0.348	-0.017	-0.271	1.233	0.344	0.201	-0.339	0.810	0.633	-0.633	-0.141	0.257	0.022	0.453	1.315	0.064	-2.786	0.057	-0.050	0.186	0.009	-0.157	0.592	0.102	0.631	0.257	0.774	0.421	0.984	-0.257	-1.444	0.216	1.336	-0.226	0.239	-1.109	0.084	-0.233	-1.274	0.512	0.110	-0.049	-0.036	0.419	ZNF114	163071.000	chr19:48774653-48790863 (+) // 86.58 // q13.33	1552946_at	
1552947_x_at	ZNF114	No	-0.036	0.273	-0.268	-0.528	-0.013	-0.523	0.685	-0.037	0.201	-0.377	0.359	0.396	-0.706	0.350	0.450	-0.100	0.031	1.448	-0.163	-2.185	0.176	-0.258	-0.143	-0.100	0.050	0.334	0.075	0.451	0.248	0.584	-0.043	0.430	-0.098	-0.671	0.142	1.219	-0.534	-0.190	-0.699	-0.324	-0.237	-0.770	0.258	-0.148	-0.453	0.258	0.156	ZNF114	163071.000	chr19:48774653-48790863 (+) // 86.58 // q13.33	1552947_x_at	
1552948_at	CCDC27	No	-0.125	0.075	0.276	-0.095	-0.137	-0.159	-0.165	-0.152	-0.047	-0.677	0.083	0.068	-0.322	0.025	-0.381	-0.061	0.008	-0.013	0.195	0.225	-0.176	0.036	-0.128	0.160	-0.300	0.156	-0.122	-0.316	-0.283	-0.150	0.157	-0.444	0.043	0.230	-0.466	0.119	-0.205	0.182	0.164	0.019	0.255	0.335	-0.003	0.164	-0.149	-0.258	0.040	CCDC27	148870.000	chr1:3668961-3688208 (+) // 95.74 // p36.32	1552948_at	
1552950_at	C15orf26	No	-0.058	-0.133	-0.013	0.102	0.002	-0.015	0.152	-0.010	-0.004	-0.043	-0.049	0.020	0.235	0.064	0.221	-0.168	-0.137	-0.049	0.520	0.082	-0.156	-0.185	-0.052	0.750	-0.074	-0.108	0.065	0.039	0.190	-0.047	-0.102	0.045	0.090	0.089	-0.072	0.033	-0.062	-0.023	0.006	-0.055	0.012	0.015	0.017	0.027	-0.240	0.007	-0.185	C15orf26	161502.000	chr15:81391748-81441516 (+) // 93.53 // q25.1	1552950_at	
1552952_at	RBMY2FP	No	0.382	0.241	0.217	-0.032	-0.171	0.135	0.153	0.156	0.093	0.201	-0.220	-0.097	0.230	0.234	-0.227	0.173	0.031	0.189	0.185	-0.022	0.132	-0.148	0.123	-0.041	0.088	0.234	-0.247	-0.107	-0.084	0.057	0.101	-0.071	0.032	-0.087	-0.126	-0.173	-0.067	0.060	-0.020	0.028	-0.140	0.037	0.161	0.118	0.044	-0.327	-0.027	RBMY2FP	159162.000	chrY:24455005-24462350 (+) // 82.11 // q11.223	1552952_at	
1552953_a_at	NEUROD2	No	0.036	0.204	-0.273	0.189	0.003	-0.139	-0.087	0.232	-0.002	-0.208	0.054	0.137	0.013	0.025	-0.385	-0.267	0.132	-0.082	0.181	-0.150	-0.195	-0.067	-0.107	-0.128	-0.120	-0.047	-0.213	0.142	0.134	-0.335	0.001	-0.150	-0.270	-0.075	-0.139	0.125	0.240	0.108	0.318	0.403	0.043	-0.015	0.288	-0.171	-0.313	-0.006	-0.023	NEUROD2	4761.000	chr17:37761048-37764173 (-) // 90.24 // q12	1552953_a_at	
1552954_at	C5orf17	No	-0.163	0.109	-0.017	0.035	0.011	0.055	-0.068	0.219	-0.023	0.376	0.049	0.046	0.197	-1.492	-0.267	-0.389	-0.243	-0.048	-0.551	-0.203	-0.241	0.116	0.064	0.129	0.014	0.638	-0.227	-0.045	-0.401	-0.309	-0.258	-0.149	0.044	0.297	-0.030	-0.146	-0.241	0.118	-0.026	-0.098	0.241	-0.006	0.064	-0.147	-0.119	0.018	0.119	C5orf17	439936.000	chr5:23980043-23980955 (+) // 16.41 // p14.2	1552954_at	
1552955_at	LINC00208	No	-0.199	-0.055	0.036	0.215	0.058	0.016	0.117	0.602	-0.287	-0.163	0.001	0.104	0.534	0.015	-0.353	-0.286	-0.410	0.027	0.031	-0.117	-0.043	0.182	0.097	-0.250	-0.041	0.594	-0.453	-0.186	0.347	-0.064	0.148	0.092	-0.657	-0.080	0.187	-0.249	0.063	0.396	0.327	0.151	-0.337	0.294	0.351	-0.352	-0.074	0.179	-0.067	LINC00208	83655.000	chr8:11434043-11438850 (+) // 85.48 // p23.1	1552955_at	
1552957_at	DNAH6	No	0.242	0.094	0.055	0.436	-0.116	0.110	-0.029	0.122	0.152	-0.132	0.142	0.104	0.202	-0.030	0.073	-0.076	0.274	-0.018	0.591	0.315	-0.017	0.098	0.266	0.173	-0.037	0.080	0.068	0.023	-0.023	0.201	0.736	-0.739	0.270	0.243	0.185	0.198	0.106	0.065	0.249	0.044	-0.274	0.233	0.277	0.163	-0.022	-0.004	0.130	DNAH6	1768.000	chr2:84885430-84924964 (+) // 98.62 // p11.2	1552957_at	
1552960_at	LRRC15	No	-0.112	0.154	-0.068	0.032	-0.148	0.012	0.092	0.318	-0.120	-0.387	0.093	-0.103	0.275	0.121	-0.116	-0.082	0.096	-0.045	0.303	0.210	-0.036	0.048	0.217	0.040	0.037	0.286	-0.203	-0.086	-0.099	0.315	0.178	0.110	-0.068	0.052	0.142	0.211	0.004	0.369	0.404	0.258	0.123	0.478	0.294	0.120	-0.121	0.389	0.068	LRRC15	131578.000	chr3:194080026-194081772 (-) // 99.54 // q29	1552960_at	
1552961_at		No	0.245	0.345	0.148	0.249	0.016	0.203	0.300	0.227	0.225	-0.039	0.001	-0.208	0.256	0.000	-0.006	0.148	-0.003	0.166	0.753	0.287	0.096	0.142	0.011	0.185	0.016	0.286	-0.106	-0.023	0.119	0.043	0.082	-0.044	0.299	0.689	0.084	0.324	-0.097	0.086	0.083	0.016	0.158	0.426	0.204	0.361	0.226	0.007	0.044			chr8:120851044-120852626 (-) // 41.12 // q24.12	1552961_at	
1552964_at	TTC40	No	-0.370	-0.132	-0.193	0.046	-0.203	-0.253	-0.022	-0.222	0.023	-0.500	-0.185	-0.201	-0.045	-0.229	-0.175	-0.081	-0.222	-0.342	0.392	-0.152	-0.212	-0.032	-0.334	-0.004	-0.199	-0.035	-0.381	-0.030	-0.074	-0.418	-0.121	-0.109	-0.242	0.189	0.000	-0.093	-0.158	-0.089	0.071	0.134	-0.183	-0.048	-0.060	-0.058	-0.042	0.058	-0.057	TTC40	54777.000	chr10:134742690-134756064 (-) // 75.53 // q26.3	1552964_at	
1552965_a_at	B3GNT7	No	0.073	0.165	0.074	0.291	0.272	0.093	0.433	0.250	-0.238	-0.433	-0.128	0.045	0.223	0.166	-0.059	-0.362	-0.195	0.148	0.417	0.066	0.003	0.035	0.314	-0.171	0.070	0.295	-0.085	0.134	0.188	0.196	0.081	0.069	0.167	0.070	-0.040	-0.034	-0.008	0.389	0.243	0.358	-0.702	0.212	0.373	0.117	-0.318	0.314	-0.183	B3GNT7	93010.000	chr2:232260334-232263802 (+) // 96.33 // q37.1	1552965_a_at	
1552967_at	ZNF645	Yes	-0.152	0.181	-0.225	0.167	-0.158	0.190	0.129	0.439	-0.437	0.028	0.197	0.072	0.116	0.276	-0.053	0.218	0.006	-0.298	0.026	-0.419	-0.176	0.187	-0.046	-0.674	0.018	0.316	-0.448	-0.035	0.060	0.049	0.117	0.021	-0.376	-0.196	0.270	-0.271	0.171	0.133	0.121	0.184	-0.666	-0.071	0.629	-0.208	-0.047	0.168	-0.439	ZNF645	158506.000	chrX:22291059-22292577 (+) // 99.87 // p22.11	1552967_at	
1552969_a_at	ZMYM6	No	-0.514	0.031	-0.794	-0.636	0.022	-0.265	0.134	-0.237	-0.752	-0.782	-0.184	-0.041	-0.027	0.222	-0.383	0.117	0.321	-0.140	-0.068	-0.326	-0.101	-0.324	0.042	0.121	0.210	-0.426	-0.218	-0.197	-0.528	-0.431	-0.418	-0.094	-1.148	-0.124	0.055	-0.313	-0.282	-0.115	-0.353	0.473	0.292	-0.398	0.016	-0.238	-0.362	0.082	0.046	ZMYM6	9204.000	chr1:35484113-35497291 (-) // 82.09 // p34.3	1552969_a_at	
1552970_s_at	ZMYM6	No	-1.272	0.020	-1.558	-1.073	0.236	-0.700	0.079	-0.533	-1.901	-0.845	-0.371	0.216	-0.172	0.068	-0.307	-0.189	0.574	-0.525	-0.717	-0.842	-0.042	-0.493	0.037	-0.503	0.067	-0.401	-0.048	0.160	-0.534	-0.683	-0.441	-0.412	-1.558	-1.324	0.158	-0.437	-0.696	-0.285	-0.611	0.612	-0.104	-0.638	-0.293	-0.699	-0.615	0.064	0.114	ZMYM6	9204.000	chr1:35484113-35497291 (-) // 82.09 // p34.3	1552970_s_at	
1552971_at	SGCZ	No	-0.083	0.104	0.086	0.013	-0.188	0.084	-0.282	0.170	-0.126	0.021	0.011	-0.012	-0.047	-0.157	-0.104	0.031	-0.160	-0.187	0.394	-0.040	-0.026	-0.025	0.075	-0.067	-0.026	-0.026	-0.064	-0.097	-0.019	-0.233	-0.052	-0.070	-0.377	0.047	0.010	-0.251	-0.088	0.086	-0.021	-0.101	-0.296	0.137	0.023	-0.144	0.018	0.086	0.072	SGCZ	137868.000	chr8:13947373-14412435 (-) // 96.79 // p22	1552971_at	
1552972_at	LOC100507431	No	-0.037	-0.028	0.055	0.275	0.138	0.065	0.030	0.210	-0.054	-0.031	0.147	0.207	0.365	0.038	-0.054	-0.128	-0.126	-0.168	-0.155	-0.003	-0.002	0.309	0.035	-0.061	-0.005	0.449	0.163	-0.035	-0.019	0.117	0.378	0.556	0.041	-0.106	0.047	-0.330	-0.048	0.103	0.164	0.377	-0.110	-0.245	0.196	-0.087	0.072	0.229	-0.017	LOC100507431	100507431.000	chr11:130714087-130732133 (-) // 63.68 // q24.3	1552972_at	
1552973_at	WNT9B	No	0.260	0.291	0.268	0.158	-0.079	0.184	0.226	0.128	0.295	-0.106	-0.204	0.239	0.144	0.308	-0.050	-0.104	-0.059	-0.034	0.926	0.585	-0.395	0.020	0.366	0.285	-0.175	0.111	-0.214	-0.054	0.219	0.201	-0.013	0.000	0.029	0.564	0.155	0.512	0.207	0.115	0.019	0.127	0.060	0.599	0.221	0.482	0.047	0.353	-0.046	WNT9B	7484.000	chr17:44928974-44954437 (+) // 99.32 // q21.32	1552973_at	
1552974_at		No	0.090	0.027	-0.109	0.158	0.128	-0.016	-0.321	0.149	-0.013	0.007	0.202	-0.141	-0.052	-0.106	0.048	0.022	0.088	-0.021	-0.097	0.092	0.069	0.173	0.179	0.016	0.064	0.238	0.127	-0.150	0.016	-0.165	0.140	-0.099	0.113	0.148	0.023	0.163	-0.019	0.107	-0.048	0.214	-0.054	-0.043	0.162	-0.072	-0.050	0.008	-0.145				1552974_at	
1552975_x_at		No	0.145	0.118	0.050	0.073	0.211	-0.014	-0.198	0.197	0.009	0.122	0.298	-0.046	-0.088	0.098	0.072	0.253	0.059	0.084	-0.012	0.172	0.265	0.221	-0.115	-0.078	0.144	0.092	0.069	-0.129	0.138	0.088	0.215	-0.229	0.192	0.135	0.286	0.160	0.013	0.121	0.101	0.072	0.135	0.220	0.308	0.079	0.003	0.056	-0.207				1552975_x_at	
1552976_at		Yes	-0.468	0.289	-0.112	0.142	-0.162	0.058	0.122	0.225	-0.026	-0.081	-0.293	0.143	-0.024	0.282	-0.118	-0.058	-0.119	-0.278	0.479	0.070	-0.142	0.228	0.017	-0.335	-0.144	0.233	-0.300	-0.187	-0.140	-0.057	0.030	0.081	-0.292	0.035	0.141	-0.298	-0.054	0.368	0.274	0.151	-0.668	0.048	0.485	-0.031	0.185	0.169	-0.188			chr11:73674701-73681332 (-) // 80.23 // q13.4	1552976_at	
1552977_a_at	CNPY3	No	0.648	0.454	-0.567	0.606	-0.249	0.677	0.935	0.815	-0.402	-0.581	0.579	1.431	0.592	-0.470	-0.109	-0.266	-0.178	-0.734	-1.357	-0.554	0.019	0.510	1.542	-0.294	-0.214	-0.391	1.336	0.527	0.338	0.660	0.046	0.089	-0.504	-0.302	0.170	0.851	0.629	-0.058	-0.817	0.123	0.040	-0.389	0.103	-0.311	-0.694	1.242	0.354	CNPY3	10695.000	chr6:42896929-42906712 (+) // 93.19 // p21.1	1552977_a_at	
1552978_a_at	SCAMP1	Yes	-1.724	-0.688	-0.492	-0.774	0.805	1.084	-0.745	-1.641	-0.652	-1.023	-0.763	0.691	-0.419	-0.702	-0.826	-0.789	0.027	-0.013	-0.779	-0.168	-0.681	0.354	1.551	0.436	-1.051	-2.131	1.123	0.591	-0.989	-1.923	-1.514	-1.051	-0.021	-0.632	1.147	0.460	0.986	-0.489	-0.781	-0.430	-0.095	-0.766	-1.311	-0.735	-1.466	0.638	-0.342	SCAMP1	9522.000	chr5:77656405-77771818 (+) // 96.94 // q14.1	1552978_a_at	
1552979_at	LINC00471	No	-0.002	0.205	-0.179	0.154	-0.773	-0.042	-0.141	-0.115	-0.416	0.036	-0.082	-0.505	0.106	-0.047	0.091	-0.228	0.036	0.147	-0.032	-0.045	0.017	0.083	-0.053	0.076	0.029	0.201	-0.289	-0.271	-0.586	0.105	0.084	0.046	-0.128	-0.328	-0.004	-0.140	-0.082	-0.125	0.020	0.171	-0.273	0.246	0.198	-0.014	-0.110	-0.494	0.047	LINC00471	151477.000	chr2:232373136-232379050 (-) // 74.18 // q37.1	1552979_at	
1552980_at	HAS3	No	0.155	0.257	0.285	-0.015	0.007	-0.519	0.006	0.183	-0.051	-0.454	0.248	-0.447	0.411	-0.136	0.008	-0.474	-0.276	0.059	0.533	0.275	0.099	-0.444	-0.496	0.032	-0.172	-0.055	-0.321	0.008	-0.225	-0.064	-0.009	-0.069	0.009	0.107	-0.625	0.123	-0.511	0.178	0.055	0.328	0.359	-0.010	-0.187	0.112	-0.348	-0.422	-0.054	HAS3	3038.000	chr16:69143297-69152617 (+) // 89.42 // q22.1	1552980_at	
1552982_a_at	FGF4	No	-0.128	0.054	0.030	0.078	-0.063	-0.107	0.243	0.322	-0.368	-0.254	-0.153	-0.007	0.045	0.350	0.000	-0.310	-0.078	-0.343	0.346	-0.106	-0.103	0.007	-0.054	-0.138	-0.145	0.240	-0.274	0.176	0.082	-0.168	-0.045	0.007	-0.231	0.130	-0.107	0.251	-0.128	0.166	0.090	0.082	-0.309	0.093	0.558	0.070	-0.348	0.054	-0.199	FGF4	2249.000	chr11:69587796-69590171 (-) // 96.23 // q13.3	1552982_a_at	
1552985_at	SLC30A8	No	-0.153	-0.242	-0.214	-0.012	-0.225	-0.115	0.176	0.291	-0.560	-0.450	-0.047	-0.210	0.114	0.156	-0.139	-0.095	-0.146	-0.454	0.374	0.300	-0.405	0.107	0.264	-0.270	-0.433	-0.058	-0.122	0.110	-0.084	-0.124	-0.003	-0.024	-0.569	0.197	-0.119	0.218	0.074	0.129	0.003	-0.035	-0.050	-0.032	0.155	-0.160	-0.030	-0.183	-0.152	SLC30A8	169026.000	chr8:118147566-118184920 (+) // 99.82 // q24.11	1552985_at	
1552986_at	LOC142937	No	0.498	0.057	-0.155	-0.146	1.247	0.491	0.650	0.359	0.817	1.171	0.067	0.495	0.398	0.373	0.581	0.623	0.097	0.994	0.471	0.652	0.916	0.218	0.366	0.625	0.438	0.401	0.377	-0.197	1.459	0.507	0.132	0.013	0.520	0.271	0.490	-0.172	0.150	0.198	0.055	-0.134	0.171	0.140	-0.047	0.489	1.098	0.340	-0.284	LOC142937	142937.000	chr10:6213733-6214786 (+) // 52.11 // p15.1	1552986_at	
1552987_a_at	MGC42157	No	0.014	-0.065	-0.012	0.019	0.034	0.083	0.311	0.138	0.147	-0.100	0.150	0.163	0.001	0.107	0.134	0.015	-0.061	0.166	0.047	-0.034	0.047	0.062	0.203	-0.275	0.154	0.181	0.197	0.165	0.135	0.123	0.205	0.220	0.076	-0.021	-0.120	-0.205	0.101	0.065	0.038	0.107	0.013	-0.137	0.104	0.021	0.186	0.149	-0.074	MGC42157	439933.000	chr4:36258139-36275562 (+) // 78.01 // p14	1552987_a_at	
1552988_at	C11orf65	No	0.124	0.220	0.059	-0.116	-0.378	-0.199	-0.031	-0.268	-0.477	-0.353	-0.055	-0.363	0.547	0.123	-0.036	-0.201	-0.120	0.063	0.043	0.005	0.064	-0.416	-0.153	0.077	-0.153	0.416	-0.015	0.164	-0.370	0.082	-0.032	-0.009	-0.085	-0.012	-0.695	-0.063	0.150	-0.254	0.035	0.068	-0.129	0.014	0.003	-0.197	-0.271	-0.064	-0.303	C11orf65	160140.000	chr11:108253729-108338231 (-) // 97.09 // q22.3	1552988_at	
1552990_at	FAM71E2	No	-0.063	-0.003	-0.036	0.082	-0.009	0.049	0.255	-0.073	0.065	-0.084	-0.063	0.160	-0.140	-0.019	-0.283	0.018	0.074	-0.056	-0.067	0.206	-0.315	0.258	0.191	-0.090	-0.112	-0.075	-0.063	-0.059	-0.198	-0.072	-0.242	-0.228	-0.192	0.167	-0.072	-0.011	-0.084	0.136	0.382	0.162	-0.183	0.066	-0.120	-0.286	-0.109	0.066	0.265	FAM71E2	284418.000	chr19:55872382-55874609 (-) // 93.06 // q13.42	1552990_at	
1552991_at	OR5P2	No	-0.218	-0.199	-0.277	0.007	-0.125	-0.275	-0.098	0.053	-0.186	-0.298	-0.137	-0.061	0.008	-0.022	0.112	-0.177	-0.213	-0.214	0.222	0.024	-0.111	0.003	-0.180	-0.188	-0.116	0.163	-0.228	-0.033	-0.008	-0.344	0.210	0.405	-0.476	-0.106	-0.056	-0.115	0.127	0.095	0.315	0.037	-0.150	-0.094	0.242	-0.358	-0.110	-0.115	-0.173	OR5P2	120065.000	chr11:7817520-7818489 (-) // 100.0 // p15.4	1552991_at	
1552993_at	DYDC1	No	-0.015	0.238	0.081	0.254	0.156	0.159	-0.112	-0.041	-0.016	-0.077	0.109	-0.024	0.671	0.110	-0.079	-0.156	0.062	0.116	0.068	-0.106	-0.146	0.018	0.195	0.126	-0.037	0.496	0.074	-0.118	-0.026	0.114	-0.058	0.064	-0.074	0.173	0.078	-0.106	-0.030	0.119	0.277	0.106	0.005	0.084	0.124	0.064	-0.004	0.040	0.067	DYDC1	143241.000	chr10:82095863-82112368 (-) // 74.59 // q23.1	1552993_at	
1552995_at	IL27	No	-0.331	0.005	-0.094	0.071	0.347	-0.159	0.278	0.378	-0.142	-0.644	-0.186	0.323	0.072	0.026	-0.465	-0.374	-0.163	-0.048	0.177	0.074	-0.266	0.021	0.308	-0.136	-0.297	0.071	-0.090	0.300	0.316	-0.369	-0.009	-0.107	-0.131	0.105	-0.038	-0.095	0.073	0.087	0.341	0.211	-0.237	-0.069	0.533	-0.222	-0.149	0.268	0.024	IL27	246778.000	chr16:28510971-28518155 (-) // 94.05 // p11.2	1552995_at	
1552997_a_at	IQCF1	Yes	0.214	0.356	0.205	0.477	0.104	0.370	0.495	0.283	0.272	-0.106	0.077	0.225	0.381	0.489	-0.132	0.005	-0.414	0.056	0.927	0.215	-0.021	-0.078	0.432	0.001	-0.048	0.978	-0.579	0.157	0.490	0.048	0.153	0.260	0.264	0.523	0.239	0.344	0.397	0.117	-0.089	0.270	0.118	0.962	0.660	0.459	-0.328	0.299	0.246	IQCF1	132141.000	chr3:51928892-51937351 (-) // 93.52 // p21.2	1552997_a_at	
1552998_at	DEFB125	No	-0.044	-0.151	-0.015	0.283	-0.237	-0.135	0.157	0.012	-0.023	-0.194	-0.187	-0.405	-0.083	-0.219	0.043	-0.094	-0.160	-0.139	0.416	0.008	0.087	-0.107	-0.029	0.050	-0.145	0.013	-0.014	-0.035	0.162	-0.088	-0.102	0.024	-0.253	0.097	-0.077	0.138	-0.283	0.058	0.051	0.063	-0.165	0.137	0.171	0.230	-0.178	-0.168	-0.185	DEFB125	245938.000	chr20:68362-77296 (+) // 100.0 // p13	1552998_at	
1552999_a_at	WFDC10B	No	-1.299	0.142	-0.004	0.199	-0.080	-1.100	0.275	-0.128	0.043	-0.038	-0.153	-0.182	0.333	-0.186	0.253	0.102	0.250	0.044	0.511	-0.524	0.125	-0.199	-0.166	-0.226	0.142	0.443	-0.289	-0.069	0.142	1.359	-0.015	0.089	0.135	-0.236	0.143	-0.057	0.108	0.196	0.034	0.339	-0.191	-0.041	0.186	-0.043	0.230	0.308	0.046	WFDC10B	280664.000	chr20:44313289-44333658 (-) // 99.21 // q13.12	1552999_a_at	
1553002_at	DEFB105A///DEFB105B	No	0.014	0.036	0.032	-0.207	-0.364	-0.161	0.115	-0.022	-0.206	-0.451	-0.125	-0.042	-0.332	0.011	0.037	0.138	0.109	-0.228	0.268	-0.248	-0.125	-0.190	-0.262	-0.240	-0.115	0.178	-0.106	-0.500	-0.348	0.124	-0.188	-0.255	-0.205	0.177	-0.337	-0.105	-0.056	0.025	-0.027	-0.193	-0.247	0.199	0.003	-0.142	-0.159	-0.061	-0.172	DEFB105A///DEFB105B	245908///504180	chr8:7345242-7347073 (+) // 100.0 // p23.1///chr8:7679529-7681360 (-) // 100.0 // p23.1	1553002_at	
1553003_at	PKHD1	No	-0.229	-0.235	-0.415	0.114	-0.452	-0.486	0.217	0.158	-0.400	-0.097	-0.338	-0.224	-0.273	0.093	0.015	-0.126	-0.118	-0.141	0.444	-0.105	-0.175	-0.166	-0.188	-0.260	-0.190	0.226	-0.282	-0.145	-0.134	-0.087	-0.202	0.070	-0.447	-0.108	-0.126	-0.487	-0.083	-0.099	0.039	-0.165	-0.057	-0.027	0.265	-0.275	-0.158	-0.312	-0.135	PKHD1	5314.000	chr6:51585646-51952423 (-) // 97.54 // p12.3	1553003_at	
1553004_at	PKD1L1	No	-0.310	-0.277	0.084	0.201	-0.014	-0.150	-0.022	0.107	-0.074	-0.086	-0.209	0.182	-0.209	-0.300	-0.057	-0.045	-0.163	-0.101	0.193	-0.213	-0.349	0.085	0.208	-0.302	-0.076	0.132	-0.332	0.010	0.142	-0.287	-0.213	0.074	-0.108	0.271	0.099	-0.264	0.058	-0.077	0.175	0.187	-0.108	0.077	0.205	-0.310	0.091	0.025	-0.145	PKD1L1	168507.000	chr7:47814672-47988037 (-) // 98.31 // p12.3	1553004_at	
1553006_at	GPR112	No	-0.010	-0.203	0.046	0.158	-0.169	-0.148	0.206	0.134	0.102	0.019	0.022	-0.028	0.082	-0.069	0.217	-0.041	-0.109	0.144	0.234	0.136	0.134	-0.108	0.181	0.272	0.038	0.292	-0.331	-0.043	0.238	-0.103	-0.046	-0.085	0.174	0.179	0.062	-0.083	-0.162	-0.116	0.061	-0.137	-0.319	0.051	0.141	0.023	-0.133	0.017	-0.094	GPR112	139378.000	chrX:135405055-135519213 (+) // 99.93 // q26.3	1553006_at	
1553007_a_at	ODZ1	No	-0.155	-0.247	0.214	0.032	-0.131	-0.025	0.338	0.051	0.286	0.079	-0.063	-0.128	0.005	0.156	-0.095	-0.229	-0.027	-0.265	0.232	0.067	-0.151	-0.206	-0.184	-0.466	-0.094	0.485	-0.374	-0.046	-0.035	-0.188	-0.036	-0.007	0.506	0.270	0.101	0.228	-0.057	-0.112	0.076	-0.234	-0.676	0.351	0.101	-0.145	-0.290	0.013	-0.060	ODZ1	10178.000	chrX:123514334-124097666 (-) // 99.54 // q25	1553007_a_at	
1553009_s_at	REXO1L1	No	0.089	0.160	0.250	0.416	-0.201	-0.335	0.214	0.249	-0.017	-0.380	-0.099	0.004	0.154	-0.059	-0.249	-0.382	-0.220	-0.041	0.435	0.234	-0.431	0.232	0.273	0.171	-0.133	0.373	-0.391	-0.248	-0.145	-0.022	0.191	-0.187	-0.189	0.310	0.079	0.546	0.104	0.192	0.149	0.195	0.110	0.260	0.516	0.396	-0.063	-0.064	0.317	REXO1L1	254958.000	chr8:86726546-86747899 (+) // 71.12 // q21.2///chr8:86568532-86575268 (-) // 71.28 // q21.2	1553009_s_at	
1553011_at	TAF1L	No	-0.251	-0.310	-0.318	-0.083	0.141	-0.249	-0.040	-0.203	-0.480	-0.311	-0.250	0.059	0.003	0.126	-0.084	-0.703	-0.462	-0.485	0.243	-0.208	-0.509	0.050	-0.253	-0.377	-0.412	-0.428	0.105	0.118	0.094	-0.415	-0.478	-0.228	-0.165	-0.289	0.183	-0.332	0.301	0.137	0.111	-0.232	-0.184	-0.056	-0.201	-0.170	-0.265	0.058	-0.292	TAF1L	138474.000	chr9:32629451-32635667 (-) // 94.29 // p21.1	1553011_at	
1553013_at	CNTNAP5	No	-0.091	0.129	-0.025	0.219	-0.246	-0.052	-0.146	0.131	-0.066	-0.261	-0.301	-0.174	-0.058	-0.246	-0.021	0.003	-0.038	-0.136	0.603	-0.070	-0.042	-0.121	0.317	-0.247	-0.002	0.128	-0.522	-0.067	-0.086	0.019	-0.096	0.023	-0.391	-0.033	-0.158	-0.034	0.030	0.113	0.054	0.114	-0.264	0.030	0.281	-0.050	0.115	0.086	0.117	CNTNAP5	129684.000	chr2:124782863-125672864 (+) // 97.77 // q14.3	1553013_at	
1553015_a_at	RECQL4	No	1.066	0.682	0.402	0.072	1.227	1.210	0.856	1.296	0.996	0.364	0.827	1.627	-0.499	0.393	0.238	0.688	0.622	0.875	0.425	0.592	0.711	0.733	0.751	0.604	1.539	0.586	0.273	-0.196	1.702	1.454	0.244	1.046	1.079	-0.163	-0.334	1.858	0.561	-0.183	0.879	0.735	1.226	0.582	0.914	0.873	0.423	0.009	0.758	RECQL4	9401.000	chr8:145736813-145743168 (-) // 99.92 // q24.3	1553015_a_at	
1553016_at	GPR113	No	-0.027	0.056	0.099	0.203	-0.021	-0.133	0.081	0.129	0.034	-0.004	-0.015	-0.175	-0.147	0.025	-0.223	-0.219	0.049	0.107	0.142	-0.109	-0.129	-0.001	0.040	-0.130	-0.054	0.438	-0.066	-0.115	0.424	0.121	-0.009	-0.161	-0.283	-0.050	0.034	-0.308	-0.042	0.104	0.174	0.070	-0.367	0.245	0.178	-0.338	0.059	-0.034	-0.005	GPR113	165082.000	chr2:26532811-26541917 (-) // 99.97 // p23.3	1553016_at	
1553019_at	TMC2	No	-0.303	-0.111	-0.245	0.216	0.146	-0.062	0.189	0.505	-0.083	-0.111	-0.258	0.111	-0.002	0.137	0.039	-0.078	-0.117	-0.165	0.244	-0.073	-0.021	0.039	0.360	-0.355	-0.173	0.438	-0.144	-0.182	0.241	-0.143	0.012	-0.046	-0.165	-0.254	0.275	-0.523	-0.039	0.133	0.128	0.055	-0.608	0.008	0.544	-0.392	-0.020	0.054	-0.140	TMC2	117532.000	chr20:2517252-2622430 (+) // 99.94 // p13	1553019_at	
1553020_at	SMCR5	No	0.195	-0.259	0.204	0.041	0.128	-0.054	0.232	0.263	0.188	0.055	0.030	-0.123	0.163	0.295	0.327	0.396	-0.032	-0.084	0.268	-0.180	0.146	0.009	-0.007	0.021	0.146	0.107	-0.202	0.037	0.381	0.137	0.201	-0.061	0.130	0.010	0.124	-0.146	0.096	-0.159	0.003	0.051	-0.148	0.235	0.235	0.089	0.064	0.019	-0.211	SMCR5	140771.000	chr17:17680119-17682843 (-) // 56.95 // p11.2	1553020_at	
1553021_s_at	BICD2	Yes	-0.592	0.208	0.650	0.123	0.643	0.580	-0.179	-0.833	-0.116	-0.296	-0.500	1.300	0.695	0.130	-0.284	-0.358	0.007	-0.486	0.674	0.321	-0.096	0.889	1.281	-0.227	0.117	-0.375	1.051	0.910	-0.060	-0.786	-0.280	-0.604	0.473	0.436	0.800	0.797	0.921	0.302	-0.201	0.457	0.633	0.286	-0.392	0.542	-0.474	1.559	-0.037	BICD2	23299.000	chr9:95475542-95527083 (-) // 100.0 // q22.31	1553021_s_at	
1553022_at	ZIM3	No	-0.081	0.077	0.142	0.023	0.105	0.081	0.011	0.082	0.140	-0.083	-0.050	-0.016	0.037	-0.038	0.150	-0.223	0.184	0.133	0.114	0.076	0.052	-0.131	0.065	-0.014	0.206	0.078	0.134	-0.087	-0.062	-0.002	0.164	0.097	0.223	-0.015	0.162	0.143	0.219	0.188	0.020	0.028	-0.001	0.083	0.050	0.100	0.078	0.051	-0.044	ZIM3	114026.000	chr19:57645463-57656570 (-) // 77.81 // q13.43	1553022_at	
1553023_a_at	NOX5	Yes	3.102	0.942	0.170	0.194	-0.082	0.186	0.133	0.171	-0.147	-0.592	0.173	-0.077	1.198	0.195	0.040	0.006	0.020	0.172	0.220	-0.324	0.102	0.715	0.006	0.031	0.050	0.328	0.135	0.086	-0.010	0.250	0.164	0.139	-0.014	0.264	-0.052	0.145	-0.144	-0.337	0.200	0.468	0.062	0.721	0.264	0.027	-0.119	0.020	0.226	NOX5	79400.000	chr15:69222863-69349073 (+) // 94.58 // q23	1553023_a_at	
1553024_at	DAOA-AS1	No	0.106	-0.042	-0.298	-0.166	0.203	-0.011	0.021	0.027	0.168	0.070	0.031	0.023	0.199	0.135	0.100	-0.146	0.227	0.030	0.148	-0.056	-0.049	0.088	0.075	-0.095	0.133	0.288	0.038	0.106	0.239	-0.005	0.084	0.121	-0.082	-0.056	0.081	-0.149	0.263	0.016	0.012	0.000	-0.149	-0.051	0.059	-0.528	0.062	-0.025	0.000	DAOA-AS1	282706.000	chr13:106111407-106144526 (-) // 74.29 // q33.2	1553024_at	
1553025_at	GPR126	No	-0.241	-0.111	-0.223	0.106	0.316	-0.047	-0.235	0.061	-0.239	0.032	-0.176	0.086	-0.352	0.232	-0.190	-0.052	-0.196	-0.085	0.185	-0.238	-0.090	0.038	-0.124	-0.040	0.048	0.018	0.095	-0.009	0.189	-0.101	-0.021	-0.057	-0.188	0.102	-0.015	-0.089	0.054	-0.075	-0.045	0.088	-0.096	-0.149	0.038	-0.467	0.216	0.026	-0.188	GPR126	57211.000	chr6:142726824-142764664 (+) // 65.95 // q24.1	1553025_at	
1553027_a_at	KLHL4	No	-1.031	0.122	0.035	0.293	-0.066	0.367	0.197	0.474	0.540	0.311	0.008	0.204	-0.880	0.046	0.146	0.283	0.056	-0.560	-1.122	0.040	0.349	-0.087	-0.245	-0.361	0.069	0.961	-0.405	0.062	0.107	-1.830	-0.308	-0.173	-0.284	0.319	-0.680	0.897	0.077	-0.140	0.147	-0.399	1.007	0.877	-0.035	0.235	-0.187	1.301	0.110	KLHL4	56062.000	chrX:86772816-86924596 (+) // 99.63 // q21.31	1553027_a_at	
1553028_at	GPR156	No	-0.052	-0.140	-0.412	0.087	0.145	0.115	-0.211	-0.033	-0.370	-0.332	-0.154	-0.096	0.148	-0.050	-0.029	-0.085	-0.153	-0.640	0.324	-0.101	-0.019	0.018	-0.239	-0.465	-0.138	0.129	-0.025	0.134	-0.129	-0.354	0.050	0.047	-0.324	0.004	-0.130	-0.341	0.032	-0.149	0.217	0.228	-0.286	-0.173	0.126	-0.506	-0.073	0.119	-0.062	GPR156	165829.000	chr3:119885878-119962945 (-) // 99.92 // q13.33	1553028_at	
1553030_a_at	SUOX	No	0.625	0.232	-0.116	0.034	0.461	1.023	-0.068	-0.044	-0.269	-0.738	0.604	0.525	-0.339	-0.454	-0.465	-0.152	0.182	0.081	-0.176	0.096	-0.300	0.569	1.022	-0.176	0.125	-0.273	1.289	0.173	-0.635	0.162	0.943	0.618	0.261	-0.442	-0.181	1.112	-0.096	-0.213	-0.232	0.023	0.327	0.035	-0.698	0.096	-0.217	0.176	0.186	SUOX	6821.000	chr12:56395281-56398842 (+) // 88.29 // q13.2	1553030_a_at	
1553031_at	GPR115	No	-0.731	-0.059	0.424	-0.416	-0.202	-0.772	0.021	-2.405	-0.300	-1.887	0.203	-0.131	2.472	0.119	-0.946	-0.099	-0.184	-0.183	0.231	-0.708	-0.044	-0.021	-0.111	-0.263	0.111	0.233	0.028	0.129	-0.379	-0.293	-0.124	0.070	-0.270	-0.286	0.218	-0.585	-0.006	0.143	-0.031	0.046	-0.990	-0.661	0.174	-0.426	0.193	-0.062	-0.200	GPR115	221393.000	chr6:47653599-47686178 (+) // 94.51 // p12.3	1553031_at	
1553032_at	IL31RA	No	0.034	0.093	-0.021	0.107	0.049	0.221	0.205	-0.379	0.134	-0.201	-0.188	0.147	0.038	-0.140	-0.141	-0.232	0.053	-0.049	0.476	0.127	-0.259	-0.074	-0.110	-0.034	-0.221	-0.035	-0.266	-0.088	0.091	-0.241	-0.064	0.101	-0.030	0.242	0.015	-0.274	0.072	0.130	0.051	0.190	0.283	-0.250	0.333	-0.695	-0.287	-0.179	-0.023	IL31RA	133396.000	chr5:55155369-55212948 (+) // 99.91 // q11.2	1553032_at	
1553033_at	SYTL5	No	-0.067	-1.470	-0.407	-1.506	0.004	1.452	0.059	0.239	-0.078	-0.575	-0.561	-0.001	0.275	-0.909	0.032	1.262	-0.300	0.169	0.862	0.140	-0.387	0.025	0.404	0.045	0.077	0.349	0.236	0.174	0.095	-0.056	-0.836	0.135	0.053	0.161	0.193	-0.019	-0.125	-0.051	0.200	0.116	0.052	0.107	0.335	-0.152	0.111	1.174	-0.723	SYTL5	94122.000	chrX:37893142-37985983 (+) // 100.0 // p11.4	1553033_at	
1553034_at	SDCCAG8	No	-0.633	0.259	0.349	0.444	-1.521	0.040	-0.756	-0.403	-1.017	-0.549	-0.206	0.477	0.165	-0.463	-0.223	-0.494	-0.500	-0.991	-0.046	-0.492	-0.348	0.197	0.340	-0.581	0.159	-1.177	-0.021	-0.301	-0.368	-0.659	-0.213	-0.159	-0.459	0.171	0.158	0.323	-0.251	-0.190	-0.140	0.316	-0.278	0.360	0.128	-0.375	-0.577	0.446	-0.084	SDCCAG8	10806.000	chr1:243419475-243663087 (+) // 99.95 // q43	1553034_at	
1553036_at	GPR111	No	0.452	-0.059	0.154	0.041	-0.173	0.107	-0.200	0.196	0.077	0.318	0.014	0.078	-0.033	0.134	0.092	0.268	-0.108	0.195	0.167	-0.057	0.181	0.100	-0.154	0.190	-0.002	0.018	0.027	0.182	0.050	0.112	0.173	-0.038	-0.318	-0.202	0.195	-0.008	-0.037	-0.052	-0.120	-0.109	0.061	0.191	0.085	-0.007	0.122	0.123	0.109	GPR111	222611.000	chr6:47624222-47650420 (+) // 99.91 // p12.3	1553036_at	
1553037_a_at	SYN2	No	-0.160	-0.141	0.179	0.212	0.139	-0.057	0.168	0.217	0.072	-0.114	-0.366	0.071	-0.050	-0.106	-0.058	0.048	0.029	-0.222	0.364	-0.039	-0.216	-0.053	0.139	-0.160	-0.007	0.158	-0.285	-0.036	0.195	0.055	-0.002	0.000	-0.119	0.206	0.113	0.154	0.082	0.307	0.158	-0.091	-0.015	0.108	0.381	-0.056	0.068	0.144	0.055	SYN2	6854.000	chr3:12045864-12232237 (+) // 92.14 // p25.2	1553037_a_at	
1553039_a_at	ASB10	No	-0.555	0.033	-0.377	0.262	0.030	0.043	0.115	0.497	-0.320	0.021	-0.123	0.191	0.180	0.142	0.138	-0.004	-0.204	-0.059	0.365	-0.167	-0.169	0.140	0.130	-0.298	0.032	0.519	-0.209	-0.056	0.285	-0.183	0.089	-0.153	-0.294	-0.072	0.267	-0.296	0.406	0.234	0.389	0.217	-0.377	-0.198	0.565	-0.606	0.085	0.421	-0.160	ASB10	136371.000	chr7:150872784-150884478 (-) // 97.53 // q36.1	1553039_a_at	
1553041_at	HTR3C	No	-0.557	-0.244	-0.217	0.075	0.169	-0.288	0.165	0.101	-0.544	-0.260	-0.203	-0.159	0.199	0.055	-0.301	-0.220	-0.091	-0.291	0.750	0.090	-0.296	0.120	-0.167	-0.173	-0.191	0.408	-0.501	-0.168	-0.138	-0.471	0.025	-0.482	-0.277	0.026	-0.080	-0.201	-0.118	-0.079	0.025	-0.212	-0.329	0.224	0.013	-0.251	-0.342	-0.303	-0.183	HTR3C	170572.000	chr3:183770834-183778459 (+) // 96.62 // q27.1	1553041_at	
1553042_a_at	NFKBID	No	-0.316	-0.085	0.088	0.118	0.014	0.310	-0.036	0.419	0.153	0.022	0.003	0.509	-0.424	0.063	-0.413	0.278	0.084	0.055	0.444	0.226	-0.183	0.062	0.373	-0.074	0.130	-0.522	0.411	-0.063	-0.072	0.340	0.046	0.117	-0.352	0.054	0.006	0.348	0.178	0.486	-0.153	0.251	0.048	0.127	0.154	-0.101	0.111	0.008	0.316	NFKBID	84807.000	chr19:36379142-36389726 (-) // 92.8 // q13.12	1553042_a_at	
1553043_a_at	CD300LF	No	-0.071	-0.166	-0.286	0.127	-0.344	-0.188	0.123	0.035	0.146	-0.490	-0.382	0.145	0.060	0.191	0.041	-0.210	-0.166	-1.634	0.327	-0.107	-0.040	0.032	-1.935	-0.282	0.027	-0.020	-0.239	-0.054	0.241	-0.106	0.047	-0.032	-0.420	-0.167	0.204	-0.278	0.150	0.079	0.054	-0.103	-0.238	-0.044	0.192	-0.324	-0.172	-0.036	-0.122	CD300LF	146722.000	chr17:72690452-72700958 (-) // 67.81 // q25.1	1553043_a_at	
1553044_at	GJA10	No	-0.555	-0.282	-0.452	0.087	-0.199	-0.243	0.138	0.433	-0.041	0.120	-0.220	-0.246	-0.014	0.035	-0.037	-0.240	-0.266	-0.395	0.016	-0.066	-0.162	0.201	0.271	-0.648	-0.263	-0.063	-0.668	-0.035	0.210	0.075	0.027	-0.026	-0.573	-0.244	-0.334	-0.202	0.010	0.285	0.385	0.093	-0.790	-0.146	0.552	-0.515	0.010	0.042	-0.328	GJA10	84694.000	chr6:90604187-90605819 (+) // 100.0 // q15	1553044_at	
1553045_at	WNT9A	No	0.245	0.018	-0.035	0.199	0.225	0.203	0.018	0.394	0.224	-0.133	0.084	0.070	0.246	0.186	0.038	0.036	-0.102	0.281	0.743	0.307	-0.006	-0.234	0.084	0.319	0.052	0.559	-0.152	0.051	-0.012	-0.154	0.012	0.056	0.268	0.544	-0.053	0.500	0.030	0.140	0.132	0.153	0.004	0.631	0.062	0.347	0.223	0.209	0.108	WNT9A	7483.000	chr1:228108696-228135599 (-) // 99.82 // q42.13	1553045_at	
1553046_s_at	GAL3ST2	No	-0.136	-0.078	0.012	0.081	-0.041	-0.086	-0.158	0.169	0.455	-0.273	-0.420	0.007	0.010	0.005	-0.343	-0.088	-0.023	0.097	0.801	0.029	-0.149	-0.024	0.201	0.360	-0.113	-0.307	-0.337	-0.021	0.237	-0.192	-0.013	-0.162	0.133	0.372	0.056	0.119	-0.006	0.231	0.130	-0.003	-0.118	0.357	0.179	-0.153	0.285	0.211	-0.035	GAL3ST2	64090.000	chr2:242716239-242750403 (+) // 99.81 // q37.3	1553046_s_at	
1553047_at	PIP4K2B	Yes	0.187	-0.037	-0.390	0.049	0.109	-0.153	-0.107	-0.120	0.111	-0.006	-0.366	-0.488	-0.078	0.036	0.310	0.196	0.020	0.176	0.384	-0.043	-0.105	0.265	-0.307	0.015	0.071	0.917	-0.220	-0.013	0.573	-0.134	-0.233	-0.238	-0.365	0.200	-0.364	0.082	0.031	-0.064	0.167	0.176	-0.268	0.038	0.170	0.143	0.062	-0.015	-0.233	PIP4K2B	8396.000	chr17:36933938-36956158 (-) // 74.43 // q12	1553047_at	
1553048_a_at	PIP4K2B	No	-0.337	0.123	-0.561	-0.681	0.396	0.026	0.439	-0.773	-0.120	-0.422	-0.420	0.099	-0.121	0.273	-0.558	0.076	-0.197	-0.130	-0.005	0.056	-0.344	0.474	0.434	0.524	0.177	-0.125	0.624	0.423	-0.466	-0.312	-0.576	-0.209	0.182	0.775	-0.027	0.773	0.347	-0.245	-0.739	0.366	0.142	-0.466	-0.480	0.124	-0.171	-0.142	0.004	PIP4K2B	8396.000	chr17:36933938-36956158 (-) // 74.43 // q12	1553048_a_at	
1553051_s_at	ODF3	No	0.057	-0.101	-0.117	0.240	-0.001	0.194	0.166	0.250	0.117	-0.065	0.042	0.299	0.194	0.179	-0.151	-0.113	-0.136	-0.062	0.906	0.425	-0.255	-0.082	0.095	0.056	-0.100	0.311	-0.244	0.006	0.107	0.008	0.040	0.075	0.008	0.233	-0.029	0.186	0.227	0.253	0.038	0.214	0.114	0.223	0.141	-0.174	-0.250	0.202	0.003	ODF3	113746.000	chr11:196760-200256 (+) // 89.08 // p15.5	1553051_s_at	
1553052_at	WFDC13	No	0.343	0.297	0.191	0.158	-0.217	0.091	-0.016	0.261	0.122	-0.248	0.201	0.077	0.058	0.069	0.118	-0.111	0.048	0.225	0.376	0.251	-0.087	0.010	-0.073	0.087	-0.103	0.287	-0.030	-0.280	0.176	0.071	0.007	0.023	0.080	0.276	-0.056	0.273	-0.068	0.144	0.051	0.153	0.136	0.217	0.180	0.161	-0.256	0.052	0.247	WFDC13	164237.000	chr20:44330654-44337456 (+) // 70.19 // q13.12	1553052_at	
1553053_at	LINC00521	No	-0.061	0.045	0.174	0.186	0.077	-0.090	-0.072	0.080	0.076	-0.219	0.045	0.158	0.080	-0.003	-0.074	0.048	-0.096	0.186	0.627	0.334	-0.069	-0.195	0.090	0.226	0.024	0.133	-0.185	0.009	0.282	0.000	0.099	0.189	0.059	0.198	0.162	0.184	0.167	0.247	0.151	0.183	0.226	0.475	0.252	0.245	-0.066	0.235	-0.002	LINC00521	256369.000	chr14:94463641-94475209 (+) // 95.21 // q32.12	1553053_at	
1553055_a_at	SLFN5	No	-2.198	-0.755	-0.334	-2.594	-0.426	-2.829	-0.152	-3.259	-0.473	-0.125	-1.300	-0.564	1.106	-0.742	-0.698	-1.529	0.230	-0.394	-1.160	-2.237	-2.290	-0.283	0.060	-0.045	0.263	-1.882	1.247	0.401	-0.221	-2.335	-1.417	-2.149	-0.604	0.132	0.255	-1.585	0.533	0.478	-2.085	-0.149	-1.696	-0.783	-1.452	-0.971	-0.199	-0.488	-1.387	SLFN5	162394.000	chr17:33570107-33586838 (+) // 97.07 // q12	1553055_a_at	
1553057_at	SERPINB12	No	-0.568	-0.043	0.079	-0.070	0.142	-0.157	-0.094	-0.140	-0.352	-0.190	-0.241	0.041	0.183	-0.045	-0.107	-0.187	-0.076	-0.432	0.152	-0.030	-0.150	0.034	-0.146	-0.264	-0.146	0.293	-0.316	0.061	0.176	-0.285	-0.065	0.062	-0.088	-0.052	0.078	-0.352	0.096	0.085	0.163	0.282	-0.333	-0.120	0.210	-0.219	-0.014	0.028	-0.087	SERPINB12	89777.000	chr18:61223392-61234244 (+) // 100.0 // q21.33	1553057_at	
1553058_at	GIPC3	No	-0.035	-0.015	0.182	0.101	-0.162	-0.044	0.263	0.029	0.004	-0.411	-0.075	0.146	0.191	0.265	-0.044	-0.183	-0.298	-0.067	0.257	0.323	-0.204	-0.267	0.160	-0.313	-0.491	0.266	-0.189	-0.160	-0.312	-0.248	0.152	0.055	0.019	0.400	0.004	0.246	-0.018	-0.118	0.164	0.036	-0.187	0.372	0.408	0.163	0.019	0.227	-0.015	GIPC3	126326.000	chr19:3585568-3590434 (+) // 86.88 // p13.3	1553058_at	
1553059_at	PGLYRP3	No	-0.024	-0.104	-0.051	0.029	-0.017	-0.085	0.155	0.207	0.079	-0.084	-0.205	-0.198	0.541	0.063	0.118	0.023	0.060	-0.238	0.291	0.126	-0.010	0.110	0.055	-0.123	0.044	0.214	-0.293	-0.153	0.195	-0.017	-0.181	0.205	-0.120	0.270	0.233	0.171	0.248	-0.003	0.067	0.033	0.010	-0.019	0.301	-0.232	0.086	0.013	-0.007	PGLYRP3	114771.000	chr1:153270337-153283194 (-) // 99.91 // q21.3	1553059_at	
1553060_at	PSKH2	Yes	-0.020	0.141	0.174	0.096	0.061	-0.046	0.133	0.067	-0.135	-0.339	-0.106	0.126	0.066	-0.040	-0.117	-0.171	0.074	-0.136	0.302	0.257	-0.261	0.093	0.062	0.035	-0.222	0.326	-0.390	0.179	0.012	-0.119	-0.173	-0.280	-0.089	0.111	-0.069	0.130	0.238	0.013	0.016	0.241	-0.038	0.090	0.290	0.112	-0.166	0.196	0.061	PSKH2	85481.000	chr8:87060690-87081851 (-) // 100.0 // q21.3	1553060_at	
1553061_at	OR6W1P	No	0.197	-0.011	0.122	-0.085	-0.223	-0.450	0.246	0.187	0.024	-0.294	-0.091	0.016	0.050	-0.041	-0.253	-0.128	-0.067	-0.182	0.249	-0.304	-0.321	-0.281	-0.278	-0.044	-0.206	-0.057	-0.471	-0.273	-0.028	-0.198	-0.023	0.079	-0.123	0.295	-0.004	0.296	-0.096	-0.141	0.166	0.138	0.160	0.230	0.054	0.345	-0.275	0.038	-0.131	OR6W1P	89883.000	chr7:142759426-142760526 (-) // 97.18 // q34	1553061_at	
1553062_at	MOGAT1	No	-0.070	-0.193	0.196	0.137	-0.205	0.152	0.349	0.217	-0.342	-0.392	-0.518	-0.128	0.280	-0.247	0.061	-0.110	-0.226	-0.047	0.632	0.231	0.189	-0.045	-0.103	-0.170	-0.098	-0.004	-0.264	0.029	0.204	-0.317	-0.108	-0.574	-0.102	0.311	-0.051	0.176	-0.110	-0.180	0.200	0.092	-0.044	0.173	0.235	0.100	-0.157	-0.033	-0.071	MOGAT1	116255.000	chr2:223536456-223574649 (+) // 97.16 // q36.1	1553062_at	
1553063_at	GPR78	No	-0.152	0.145	0.392	0.297	0.095	0.216	0.359	-0.205	0.324	-0.743	-0.062	0.378	0.162	0.117	-0.505	-0.458	-0.389	0.122	0.941	0.272	-0.393	-0.173	0.286	-0.204	-0.141	0.505	-0.305	0.334	-0.151	0.124	-0.086	-0.284	0.206	0.390	-0.173	0.129	0.135	0.135	0.266	0.593	0.309	0.568	0.670	0.412	-0.292	0.054	0.122	GPR78	27201.000	chr4:8582709-8589090 (+) // 99.54 // p16.1	1553063_at	
1553064_at	H1FOO	No	-0.112	0.035	-0.133	0.281	-0.122	0.108	-0.090	0.254	0.003	-0.344	-0.041	0.187	0.046	0.125	-0.091	-0.072	0.033	0.051	0.708	0.025	-0.352	-0.097	0.216	-0.040	-0.047	0.351	-0.207	-0.197	0.186	0.033	-0.032	0.131	0.044	0.030	0.051	0.146	0.469	0.252	0.206	0.025	-0.235	0.309	0.276	-0.098	-0.111	0.074	0.054	H1FOO	132243.000	chr3:129262056-129270204 (+) // 100.0 // q22.1	1553064_at	
1553066_at	TAAR9	No	0.064	-0.065	-0.154	0.011	-0.102	0.126	0.087	0.477	-0.120	-0.139	-0.043	-0.223	0.031	0.192	0.163	0.026	-0.128	-0.074	0.376	-0.262	-0.175	0.180	-0.184	-0.388	0.033	0.040	-0.149	-0.149	0.267	-0.307	0.012	0.159	-0.374	-0.272	0.167	-0.650	0.101	0.161	-0.262	-0.351	-0.277	0.082	0.162	-0.164	0.187	-0.112	-0.083	TAAR9	134860.000	chr6:132859428-132860475 (+) // 99.81 // q23.2	1553066_at	
1553067_a_at	GNRHR2	No	0.139	-0.107	0.035	0.148	-0.141	-0.060	-0.171	0.072	-0.120	-0.194	-0.245	-0.246	-0.025	0.272	-0.122	0.028	-0.037	-0.430	0.454	-0.134	-0.124	-0.038	0.072	-0.302	-0.355	0.261	-0.195	0.030	-0.471	-0.134	0.031	-0.074	-0.199	-0.029	0.074	-0.116	-0.087	0.106	0.092	0.109	-0.371	0.038	0.085	-0.037	-0.199	0.105	-0.263	GNRHR2	114814.000	chr1:145509751-145515745 (-) // 99.9 // q21.1	1553067_a_at	
1553069_at	BRWD1-IT2	No	-0.208	-0.198	-0.086	0.203	0.224	-0.063	-0.016	0.061	-0.325	-0.209	-0.164	-0.096	0.262	0.004	-0.205	-0.181	0.106	-0.066	0.452	-0.173	-0.275	0.150	0.071	0.016	0.168	-0.308	-0.362	-0.124	0.002	-0.335	-0.149	-0.098	-0.274	-0.011	0.055	-0.173	0.088	0.186	0.267	0.220	-0.040	0.087	0.097	-0.170	-0.032	0.037	-0.221	BRWD1-IT2	257357.000	chr21:40685886-40686886 (-) // 79.5 // q22.2	1553069_at	
1553070_a_at	MYOZ3	No	-0.215	-0.202	0.045	0.359	0.170	0.115	-0.016	-0.003	-0.021	-0.580	-0.134	-0.038	0.387	0.369	-0.501	-0.407	-0.395	0.101	0.520	0.141	-0.309	0.100	0.315	0.156	-0.113	0.137	-0.310	0.088	0.218	-0.281	-0.217	0.028	0.258	0.233	0.205	0.259	0.052	0.126	0.123	0.237	0.082	-0.030	0.317	0.071	-0.038	0.163	-0.056	MYOZ3	91977.000	chr5:150040898-150056577 (+) // 94.74 // q33.1	1553070_a_at	
1553071_a_at	MYOZ3	No	-0.770	-0.098	0.161	0.168	-0.280	-0.253	0.084	0.480	-0.348	-0.293	-0.457	-0.119	-0.166	-0.025	-0.397	-0.301	-0.435	-0.260	0.745	-0.119	-0.563	-0.094	0.127	-0.186	-0.377	0.168	-0.323	-0.190	0.184	-0.091	-0.133	-0.225	-0.166	-0.336	0.098	-0.326	0.190	-0.034	0.165	0.175	-0.442	0.058	0.225	-0.153	-0.140	-0.005	-0.055	MYOZ3	91977.000	chr5:150040898-150056577 (+) // 94.74 // q33.1	1553071_a_at	
1553072_at	BNIPL	No	-0.099	0.029	-0.186	0.181	0.223	-0.233	-0.003	-0.087	-0.100	-0.074	-0.301	-0.023	1.126	-0.072	0.002	-0.212	-0.181	-0.137	-0.125	-0.397	0.056	-0.213	0.070	-0.120	-0.203	0.242	-0.016	0.033	-0.028	0.006	-0.412	-0.080	-0.419	0.009	0.038	-0.211	0.091	0.056	-0.232	-0.066	-0.173	-0.147	-0.014	-0.087	-0.047	0.036	0.039	BNIPL	149428.000	chr1:151011315-151019163 (+) // 94.81 // q21.3	1553072_at	
1553074_at	ASB11	No	-0.089	-0.233	-0.019	0.089	0.011	-0.050	-0.114	-0.117	-0.051	-0.108	0.242	0.027	-0.080	0.083	-0.054	-0.203	-0.152	-0.134	0.284	-0.015	-0.359	-0.134	0.099	-0.087	-0.036	0.290	-0.149	-0.146	-0.041	-0.037	-0.024	-0.064	-0.162	0.076	-0.377	0.047	0.144	-0.093	0.159	-0.157	0.007	0.078	0.049	-0.036	-0.181	-0.209	0.103	ASB11	140456.000	chrX:15301626-15333727 (-) // 100.0 // p22.2	1553074_at	
1553075_a_at	OFCC1	No	0.122	0.087	0.112	0.206	0.090	0.314	-0.016	0.126	0.261	0.220	0.307	-0.099	0.119	0.110	-0.005	0.072	-0.067	0.258	0.199	0.016	0.134	0.294	0.217	0.075	0.026	0.341	0.121	0.065	0.049	0.159	0.082	0.215	0.009	0.263	0.035	0.178	-0.042	0.227	0.057	0.091	0.084	0.228	-0.051	0.094	0.165	0.245	0.058	OFCC1	266553.000	chr6:9897103-9900728 (-) // 56.43 // p24.3	1553075_a_at	
1553076_at	OFCC1	No	0.182	0.078	0.149	0.201	0.069	0.199	0.059	-0.008	0.251	-0.096	0.033	-0.143	-0.098	0.156	0.176	-0.047	0.037	0.098	0.274	0.134	0.108	-0.251	0.143	0.028	0.018	0.331	0.093	-0.061	-0.007	0.069	0.031	0.020	-0.088	0.267	-0.034	0.155	-0.147	0.071	-0.035	0.000	0.037	0.175	0.120	-0.006	0.148	-0.056	-0.055	OFCC1	266553.000	chr6:9896943-10060922 (-) // 94.47 // p24.3	1553076_at	
1553077_at	SDR9C7	No	-0.126	-0.086	-0.122	0.060	-0.222	0.020	-0.007	0.138	0.070	-0.023	-0.197	-0.223	0.233	-0.136	-0.219	-0.057	-0.240	-0.140	0.243	-0.227	-0.103	-0.226	-0.019	0.153	-0.055	0.334	-0.229	-0.090	-0.075	-0.005	-0.148	-0.003	-0.037	0.103	0.099	-0.065	-0.161	0.036	0.113	-0.171	0.003	0.152	0.133	0.084	0.027	0.090	-0.095	SDR9C7	121214.000	chr12:57317616-57328045 (-) // 100.0 // q13.3	1553077_at	
1553078_at	OR5P3	Yes	0.121	-0.117	0.004	0.019	-0.230	-0.079	-0.140	0.256	0.037	0.017	0.146	-0.067	-0.050	-0.157	0.041	-0.007	0.007	-0.059	0.576	0.064	-0.162	-0.081	-0.163	-0.369	-0.012	0.288	-0.534	-0.089	0.341	0.212	-0.086	-0.161	-0.474	-0.034	0.221	-0.017	-0.076	-0.029	0.283	-0.106	-0.268	0.428	0.222	-0.171	0.285	-0.058	-0.014	OR5P3	120066.000	chr11:7846583-7847519 (-) // 100.0 // p15.4	1553078_at	
1553079_at	TRIM40	No	0.190	-0.102	0.265	0.132	0.016	-0.051	-0.105	0.041	0.142	-0.211	-0.248	0.000	-0.283	-0.186	-0.236	-0.019	-0.158	0.099	0.303	0.121	-0.221	0.025	0.033	-0.195	-0.093	-0.089	-0.283	-0.099	-0.138	-0.247	-0.006	-0.235	0.055	0.380	-0.206	-0.106	-0.049	-0.025	0.056	0.036	-0.038	0.147	0.098	0.124	-0.236	-0.082	-0.164	TRIM40	135644.000	chr6:30104786-30115566 (+) // 80.05 // p22.1	1553079_at	
1553080_at	CSN1S2AP	No	-0.113	0.161	-0.010	0.260	0.040	0.094	0.189	0.207	0.191	0.268	0.158	-0.002	0.058	0.247	0.090	0.212	-0.163	0.045	0.180	0.147	0.193	0.074	0.127	-0.080	0.000	0.468	-0.063	0.094	0.044	0.284	0.065	0.138	-0.454	-0.016	-0.287	-0.254	0.095	0.016	0.051	0.041	-0.226	0.134	0.427	-0.423	0.338	0.067	-0.071	CSN1S2AP	286828.000	chr4:70933102-70950986 (+) // 99.49 // q13.3	1553080_at	
1553081_at	WFDC12	No	-0.222	-0.234	0.276	-0.128	-0.373	-0.369	0.059	0.029	-0.263	-0.548	-0.518	0.233	-0.044	-0.303	-0.442	-0.343	-0.177	-0.186	0.645	0.217	-0.272	-0.201	-0.334	-0.088	-0.099	0.065	-0.172	-0.050	0.264	-0.295	-0.234	-0.071	-0.294	-0.147	-0.264	-0.084	0.202	0.452	0.449	-0.032	-0.188	0.226	0.267	-0.149	-0.223	0.260	-0.285	WFDC12	128488.000	chr20:43752066-43753106 (-) // 63.7 // q13.12	1553081_at	
1553082_at	CRYGN	No	-0.010	0.016	0.050	0.296	0.041	0.133	0.046	0.245	0.235	-0.054	-0.125	0.212	-0.220	0.113	-0.143	-0.209	-0.220	0.121	-0.241	-0.012	-0.473	0.055	0.316	0.189	-0.181	0.391	-0.230	0.039	-0.028	0.072	-0.202	-0.214	-0.030	0.123	0.140	-0.142	0.029	0.031	0.049	0.150	-0.150	-0.103	0.338	0.020	-0.184	0.065	0.060	CRYGN	155051.000	chr7:151127056-151137099 (-) // 96.78 // q36.1	1553082_at	
1553083_at		No	-0.206	-0.160	0.170	-0.133	-0.394	-0.344	0.098	0.033	0.243	-0.202	-0.197	-0.259	-0.010	0.008	-0.214	0.071	-0.115	-0.068	0.605	0.370	-0.228	-0.048	-0.211	-0.044	0.076	-0.027	-0.426	-0.291	-0.030	-0.528	-0.409	-0.130	-0.018	0.200	-0.122	-0.036	0.099	-0.077	0.080	-0.112	-0.072	-0.109	0.216	-0.459	-0.108	0.024	-0.363				1553083_at	
1553084_at	STARD6	No	-0.133	-0.081	-0.018	0.050	0.242	-0.103	0.266	0.314	-0.073	-0.123	0.154	-0.081	0.274	0.261	-0.081	-0.160	-0.025	0.047	0.011	-0.131	-0.375	0.074	-0.052	-0.045	-0.097	0.254	-0.133	0.010	0.092	0.082	0.011	-0.162	0.053	-0.115	-0.270	0.010	-0.154	-0.079	0.114	0.095	-0.253	-0.174	0.106	-0.544	-0.055	0.067	-0.035	STARD6	147323.000	chr18:51851061-51880943 (-) // 100.0 // q21.2	1553084_at	
1553086_at	C11orf40	No	-0.001	0.249	0.133	0.197	0.108	-0.047	0.029	0.142	-0.078	-0.165	-0.033	-0.053	-0.083	-0.018	0.038	-0.138	-0.125	0.293	0.157	0.046	-0.147	0.202	0.019	-0.073	-0.089	0.153	-0.057	0.088	0.015	0.044	0.066	0.044	-0.084	0.347	-0.276	0.101	-0.055	0.018	0.079	0.119	0.133	-0.079	0.080	0.150	0.110	0.020	0.226	C11orf40	143501.000	chr11:4592652-4594703 (-) // 56.57 // p15.4	1553086_at	
1553087_at	C18orf12	No	-0.346	-0.124	-0.269	0.037	-0.146	-0.041	-0.003	0.235	-0.414	-0.203	-0.096	-0.006	-0.123	-0.259	-0.127	-0.340	-0.078	-0.352	0.082	-0.109	-0.146	-0.286	-0.062	-0.209	-0.085	0.268	-0.395	-0.156	0.135	-0.164	-0.108	0.059	-0.283	0.114	0.009	-0.170	0.207	0.021	-0.078	-0.017	-0.105	0.080	0.403	-0.301	-0.030	0.004	-0.455	C18orf12	84322.000	chr18:45778671-45779208 (+) // 61.64 // q21.1	1553087_at	
1553088_a_at	BCL2L11	Yes	-0.167	-0.262	-0.068	0.139	-0.324	-0.162	-0.177	-0.051	-0.120	-0.069	-0.309	-0.011	-0.347	-0.025	-0.073	-0.185	-0.237	-0.190	0.523	0.047	-0.365	0.056	-0.012	-0.467	-0.199	0.009	-0.321	-0.134	-0.120	-0.254	-0.308	-0.180	-0.250	0.118	-0.017	-0.175	0.018	0.119	0.198	-0.054	-0.152	-0.178	0.110	-0.308	-0.034	0.036	-0.163	BCL2L11	10018.000	chr2:111881322-111921808 (+) // 100.0 // q13	1553088_a_at	
1553089_a_at	WFDC2	No	-0.275	0.063	-0.055	0.084	0.010	-1.248	0.092	0.415	-0.180	0.379	-0.096	0.231	0.107	-0.058	0.048	0.238	0.025	-0.190	0.121	-0.210	0.193	0.000	0.213	-0.400	0.065	0.257	-0.165	-0.027	-0.106	-0.005	0.109	-0.031	-0.401	-0.035	0.013	-0.063	0.202	0.155	-0.688	0.521	-0.183	0.362	0.324	0.037	0.174	0.128	0.411	WFDC2	10406.000	chr20:44098393-44099172 (+) // 70.11 // q13.12	1553089_a_at	
1553093_a_at	DEFB119	No	0.025	-0.184	0.272	-0.001	-0.343	0.018	0.000	-0.059	-0.014	-0.071	-0.156	-0.176	0.015	0.004	0.045	0.060	0.000	-0.084	0.694	0.281	-0.020	-0.156	0.090	0.086	-0.118	0.079	-0.266	-0.083	-0.294	-0.134	-0.164	-0.092	-0.014	0.247	-0.007	0.066	0.029	0.026	0.031	-0.006	0.011	0.338	0.195	0.218	0.063	0.119	-0.210	DEFB119	245932.000	chr20:29976770-29978286 (-) // 93.37 // q11.21	1553093_a_at	
1553094_at	FLJ45513///TAC4	No	0.135	-0.075	0.839	0.460	-0.218	0.182	-0.186	0.346	0.007	0.016	-0.072	-0.057	-0.186	-0.308	0.127	-0.318	-0.030	0.096	0.809	0.576	-0.136	-0.281	0.239	0.711	-0.312	0.181	-0.366	-0.358	-0.043	0.161	0.037	-0.104	0.378	0.575	-0.085	0.444	-0.096	-0.162	0.044	-0.162	0.408	0.706	0.312	0.851	-0.408	-0.198	-0.062	FLJ45513///TAC4	255061///729220	chr17:47921417-47925379 (-) // 100.0 // q21.33	1553094_at	
1553096_s_at	BCL2L11	No	-0.715	-0.177	0.285	-0.271	0.108	0.053	-0.243	0.026	-0.037	-0.316	0.001	-0.086	-0.611	0.660	-0.330	-0.586	-0.444	-0.373	-0.178	-0.130	-0.861	0.174	0.129	-0.191	-0.815	-0.325	-0.228	-0.142	-0.620	0.438	-0.290	-0.041	0.305	0.118	0.664	0.626	-0.231	-0.156	-0.615	-0.164	-0.198	0.213	-0.562	0.044	-0.248	-0.453	-0.132	BCL2L11	10018.000	chr2:111881322-111921808 (+) // 100.0 // q13	1553096_s_at	
1553099_at	TIGD1	No	-0.588	-0.278	-1.066	-0.673	0.010	-1.049	-0.915	-0.928	-0.024	0.326	-0.728	-0.169	-0.381	-0.366	-0.154	0.189	-0.630	-0.025	-1.459	-0.848	-0.645	-0.856	-0.569	-0.026	-0.886	-1.065	0.654	0.515	-0.361	0.326	0.463	-0.764	1.163	-0.655	-0.995	-1.544	-0.510	-0.468	-0.762	-0.733	-0.696	-0.339	-1.190	-0.038	-0.072	-0.343	-0.395	TIGD1	200765.000		1553099_at	
1553101_a_at	ALKBH5///LOC100652858///LOC100653189	No	-0.185	0.142	0.003	-0.545	0.431	0.978	0.228	-0.233	0.230	-0.104	0.107	0.513	0.288	0.427	0.194	0.073	0.263	-0.466	-0.395	0.479	0.289	0.224	0.900	0.542	0.321	-0.511	0.953	0.455	-0.309	-0.257	-0.422	0.318	0.157	0.401	0.370	1.061	-0.127	0.342	0.081	0.993	1.318	0.029	0.130	0.253	0.121	0.341	0.616	ALKBH5///LOC100652858///LOC100653189	100652858///100653189///54890	chr17:18087181-18112831 (+) // 91.38 // p11.2	1553101_a_at	
1553102_a_at	CCDC69	No	0.436	0.123	0.188	-0.304	-0.245	0.341	0.097	-0.576	0.802	-0.259	0.161	1.816	-0.030	-0.267	0.214	-0.059	0.002	-0.933	-0.586	2.761	-0.309	0.230	0.328	-0.061	-0.019	0.579	0.405	-0.038	0.425	0.496	0.126	-0.087	-1.037	-0.249	-0.043	-0.719	-0.259	0.444	-2.066	1.128	1.802	0.242	-0.150	-0.378	0.394	0.094	-0.155	CCDC69	26112.000	chr5:150560795-150603706 (-) // 75.31 // q33.1	1553102_a_at	
1553103_at	NFX1	No	-0.290	-0.159	0.301	-0.030	-0.325	-0.183	-0.329	-0.352	0.461	-0.043	0.084	-0.511	0.322	0.088	-0.257	0.031	-0.087	0.105	-0.711	0.033	-0.158	0.229	-0.601	0.122	0.086	-0.594	-0.108	0.077	-0.280	-0.131	0.132	-0.541	0.115	0.826	0.133	-0.085	-0.504	-0.058	0.081	-0.026	-0.230	-0.084	-0.548	0.370	-0.189	-0.334	-0.280	NFX1	4799.000	chr9:33290509-33853005 (+) // 70.0 // p13.3	1553103_at	
1553105_s_at	DSG2	No	-0.462	-0.396	1.553	1.055	0.254	2.495	1.102	0.334	1.287	-0.434	-0.223	2.749	0.645	0.114	-0.671	0.046	-1.348	0.165	-0.713	0.658	0.775	1.816	2.474	0.863	-0.827	0.154	2.893	0.381	0.498	-0.912	-0.331	-0.002	2.193	1.328	2.284	1.486	1.319	-0.174	1.135	0.400	1.579	-0.007	-0.673	0.278	-0.756	1.654	0.964	DSG2	1829.000	chr18:29098200-29127179 (+) // 97.93 // q12.1	1553105_s_at	
1553106_at	C5orf24	No	-0.321	-0.325	-0.145	-0.669	0.205	-0.461	-0.507	-1.280	-0.230	-0.211	-0.740	1.155	-0.877	-0.588	-0.543	-0.650	0.178	-0.525	-0.670	-0.229	-0.262	-0.767	0.584	0.360	0.280	-1.647	0.257	0.408	-1.789	-0.837	-1.258	-1.050	-0.123	0.450	0.845	0.118	0.730	-1.194	-0.447	-0.389	-1.162	-0.818	-1.481	0.455	-0.792	0.510	-0.340	C5orf24	134553.000	chr5:134181677-134193200 (+) // 87.73 // q31.1	1553106_at	
1553107_s_at	C5orf24	Yes	0.233	-0.141	0.859	0.249	2.167	1.640	0.143	1.145	1.013	0.255	-1.312	2.751	-0.272	0.181	-0.303	-0.119	0.282	1.118	1.502	0.931	-0.158	0.575	2.172	1.017	0.472	-1.108	2.763	0.848	1.293	-0.897	-0.638	-1.051	0.312	0.743	2.305	1.211	2.920	0.854	1.270	0.594	0.283	1.176	0.209	1.137	0.563	2.921	-0.981	C5orf24	134553.000	chr5:134181677-134193200 (+) // 87.73 // q31.1	1553107_s_at	
1553108_at	C5orf24	No	-0.326	-0.288	-0.067	-0.333	-0.026	0.159	-0.492	-1.000	0.271	-0.556	-0.796	0.584	-0.637	-0.368	-0.196	-1.127	0.019	-0.001	-0.758	-0.417	-0.248	-0.076	0.399	0.762	-0.376	-1.218	0.123	-0.594	-1.490	-0.713	-1.169	-0.828	0.250	0.184	0.635	0.095	0.322	-0.671	-0.743	-0.394	-0.038	-0.804	-1.298	0.182	-1.085	-0.126	-0.329	C5orf24	134553.000	chr5:134181677-134193200 (+) // 87.73 // q31.1	1553108_at	
1553111_a_at	KBTBD6	No	1.143	-0.839	-0.420	-0.784	0.186	-0.005	-0.133	-1.217	0.371	-0.064	-0.032	0.650	-0.492	-0.582	-0.367	-0.171	0.209	0.176	-0.683	-0.033	0.681	-0.273	0.862	0.441	0.292	-0.087	0.220	0.216	-0.523	-0.099	-0.580	-0.563	-0.132	-0.592	0.270	0.632	-0.279	-0.342	-0.065	-0.592	0.075	0.235	-0.786	0.277	-0.142	0.679	-0.053	KBTBD6	89890.000	chr13:41703797-41707110 (-) // 89.65 // q14.11	1553111_a_at	
1553112_s_at	CDK8	Yes	0.374	-0.136	0.461	-0.545	-0.184	1.135	-0.404	-1.709	0.363	-1.302	-0.165	0.120	0.130	-0.593	-0.291	-0.355	-0.107	-0.473	1.193	0.517	-0.080	-0.355	-0.114	0.517	-0.353	-1.389	-0.296	-0.481	-0.865	-0.849	-1.214	-0.037	1.199	0.684	-0.425	1.339	-0.464	-0.270	-0.057	0.132	0.681	0.305	-0.007	1.084	-1.124	-0.480	-0.408	CDK8	1024.000	chr13:26828755-26979193 (+) // 98.5 // q12.13	1553112_s_at	
1553113_s_at	CDK8	No	-0.576	-0.849	-0.200	-0.874	-0.842	0.132	-0.936	-1.868	-0.393	-1.034	-0.112	-0.350	-0.533	-0.894	-0.394	-0.577	0.004	-0.318	-0.119	-0.137	0.249	-0.879	-0.739	-0.161	-0.747	-0.471	-0.640	-0.423	-0.745	-0.382	-0.833	-0.370	0.391	-0.583	-0.690	0.677	-1.015	-0.449	0.099	-0.022	-0.309	-0.515	-0.080	0.279	-1.297	-0.923	-0.803	CDK8	1024.000	chr13:26828755-26979193 (+) // 98.5 // q12.13	1553113_s_at	
1553114_a_at	PTK6	No	0.134	-0.071	0.012	0.329	-0.163	-0.852	0.154	0.575	0.153	0.111	0.095	0.192	1.721	-0.085	-0.566	0.390	0.055	-0.061	0.628	-0.460	0.243	0.229	0.001	-0.016	-0.512	0.398	-0.164	0.065	0.118	0.391	0.133	0.176	-0.018	0.130	0.103	-0.476	0.076	0.441	1.126	0.431	-0.287	0.367	0.362	-0.669	0.240	0.225	-0.070	PTK6	5753.000	chr20:62159759-62168708 (-) // 69.07 // q13.33	1553114_a_at	
1553115_at	NKD1	No	0.083	0.182	0.325	0.450	-0.138	0.168	-0.186	0.431	0.238	1.466	-0.054	0.237	0.077	-0.213	0.881	-0.076	0.119	0.013	0.793	0.145	-0.361	0.222	0.354	0.046	-0.244	0.270	0.243	-0.049	0.228	0.077	-0.238	-0.081	-0.192	0.495	0.172	0.255	0.013	0.066	0.043	0.176	0.115	0.610	0.292	0.534	0.216	0.100	-0.019	NKD1	85407.000	chr16:50582242-50668201 (+) // 90.05 // q12.1	1553115_at	
1553117_a_at	STK38	No	0.027	0.086	0.993	0.455	0.210	1.121	-0.122	-0.261	-0.319	-0.166	1.038	0.343	0.438	-0.947	0.404	0.167	-0.502	0.037	-0.692	-0.218	-0.066	-0.669	1.166	0.190	0.092	-1.041	1.262	0.401	-0.346	-0.359	-0.250	0.327	1.045	-0.736	0.979	0.124	0.652	-0.310	-0.840	-0.803	0.499	-0.722	-1.416	-0.123	0.326	0.660	0.471	STK38	11329.000	chr6:36462541-36508477 (-) // 79.99 // p21.31	1553117_a_at	
1553118_at	THEM4	No	-0.021	0.011	-0.088	-0.500	0.646	0.730	0.415	-1.013	0.170	0.120	-1.304	0.398	-0.032	0.023	-0.743	-0.232	0.430	0.228	-0.953	-0.583	0.061	-0.205	0.034	0.247	0.700	-0.830	-0.517	0.211	-0.205	-0.378	-0.793	-0.783	-0.119	1.397	0.485	0.557	0.834	0.224	0.682	1.029	-0.529	-0.313	-0.381	0.316	0.281	0.362	-1.480	THEM4	117145.000	chr1:151846840-151882284 (-) // 80.04 // q21.3	1553118_at	
1553120_at	CLSPN	No	0.590	0.607	-0.155	0.371	0.849	0.158	0.623	0.370	0.353	-0.505	0.215	0.632	0.262	0.091	0.087	0.085	0.537	-0.039	0.281	0.284	0.351	0.830	0.074	0.537	0.950	0.062	0.032	-0.229	0.283	0.142	-0.260	0.117	0.920	0.012	0.396	0.455	0.721	-0.011	0.095	0.147	0.184	-0.264	0.297	0.600	-0.063	0.291	0.311	CLSPN	63967.000	chr1:36201793-36235568 (-) // 95.74 // p34.3	1553120_at	
1553122_s_at	LOC389458///RBAK///RBAK-LOC389458	No	-0.647	-0.176	0.140	-0.952	0.939	0.837	-0.608	-1.203	0.306	-0.714	-1.314	1.205	-0.565	-0.360	-0.720	-0.713	-0.420	-0.049	-0.451	-0.207	-0.648	0.060	0.479	0.270	-0.332	-1.134	0.712	0.598	0.359	-0.940	-0.777	-0.940	-0.107	0.310	1.486	-0.175	1.584	-0.971	-0.975	-0.446	-0.205	-0.432	-0.751	0.315	-0.624	2.031	-0.766	LOC389458///RBAK///RBAK-LOC389458	100533952///389458///57786	chr7:5085552-5106823 (+) // 89.93 // p22.1	1553122_s_at	
1553123_at	WDR62	No	0.330	0.347	-0.040	0.560	0.296	0.103	-0.355	0.522	0.382	-0.227	-0.010	0.397	-0.172	0.568	-0.456	-0.008	-0.265	0.296	0.274	0.282	-0.417	0.203	0.703	0.162	-0.159	0.443	-0.129	-0.178	0.409	-0.085	0.014	0.078	0.610	0.242	0.234	0.443	0.206	0.446	0.119	-0.011	-0.164	0.235	0.368	0.302	-0.237	0.162	0.073	WDR62	284403.000	chr19:36545507-36565206 (+) // 73.55 // q13.12	1553123_at	
1553125_x_at	WDR62	No	0.119	0.179	0.191	0.441	-0.139	0.041	-0.139	0.256	0.450	-0.012	-0.115	0.035	-0.307	0.264	-0.186	-0.009	-0.279	-0.059	0.617	0.223	-0.309	-0.005	0.464	0.337	-0.084	0.028	-0.323	-0.291	0.166	-0.074	-0.046	0.053	0.458	0.447	-0.030	0.340	-0.023	0.021	0.030	-0.277	0.025	0.491	0.307	0.248	0.020	0.178	-0.130	WDR62	284403.000	chr19:36545507-36565206 (+) // 73.55 // q13.12	1553125_x_at	
1553126_a_at	SLC39A12	No	0.012	0.068	-0.047	0.234	0.085	0.033	-0.019	0.013	-0.018	-0.211	-0.084	-0.034	0.116	0.081	0.093	0.046	-0.022	0.032	0.173	0.144	0.070	0.134	-0.034	0.143	-0.090	0.060	-0.179	-0.223	-0.048	0.032	0.130	-0.222	0.055	0.079	0.054	0.126	-0.006	0.102	-0.026	-0.061	-0.216	0.009	-0.019	-0.076	-0.069	-0.197	0.027	SLC39A12	221074.000	chr10:18240820-18332212 (+) // 99.85 // p12.33	1553126_a_at	
1553127_a_at	RNF168	No	0.146	0.248	0.189	0.583	0.109	0.257	-0.015	0.033	-0.276	0.076	0.420	0.042	0.272	0.278	0.186	-0.404	-0.086	-0.059	-0.057	0.227	0.236	0.076	0.057	-0.756	-0.011	0.052	0.042	-0.223	0.265	0.116	-0.027	0.129	-0.691	0.350	0.061	0.216	-0.102	-0.212	-0.137	0.055	0.021	0.559	0.285	0.216	-0.132	-0.003	0.095	RNF168	165918.000	chr3:196198526-196230628 (-) // 96.53 // q29	1553127_a_at	
1553129_at	SVEP1	No	0.048	0.133	0.060	0.088	-0.053	0.086	0.127	0.158	1.017	0.095	0.022	0.901	0.017	-0.001	0.008	0.039	-0.042	0.011	0.041	0.068	0.189	0.049	0.127	-0.083	0.017	0.214	-0.035	0.125	0.403	0.115	0.164	0.063	-0.080	0.003	-0.137	-0.540	0.070	0.191	0.253	0.093	0.064	0.183	0.031	-0.408	-0.061	0.192	0.278	SVEP1	79987.000	chr9:113204758-113312334 (-) // 94.27 // q31.3	1553129_at	
1553130_at	LOC652276	No	0.050	-0.063	0.057	0.143	-0.029	0.104	0.140	-0.117	0.295	-0.130	-0.346	0.233	0.033	-0.183	-0.100	-0.185	-0.239	0.243	0.726	0.041	-0.253	0.028	0.153	0.134	-0.592	0.179	-0.245	-0.125	0.366	-0.332	-0.294	-0.329	-0.053	0.329	0.217	0.229	0.273	-0.025	0.130	0.078	0.028	0.089	-0.115	0.023	-0.150	0.042	-0.081	LOC652276	652276.000	chr16:2653350-2680495 (+) // 75.69 // p13.3	1553130_at	
1553131_a_at	GATA4	No	-0.281	-0.394	-0.301	-0.049	0.187	0.063	-0.088	0.063	-0.107	-0.524	-0.245	0.034	-0.144	0.015	-0.368	-0.236	-0.041	-0.138	0.344	0.320	-0.376	-0.036	2.319	-0.068	-0.249	-0.001	-0.331	0.104	0.224	-0.278	0.002	-0.101	0.015	-0.440	-0.087	0.291	0.019	0.145	-0.677	0.141	-0.187	0.244	-0.497	-0.304	-0.232	-0.231	0.123	GATA4	2626.000	chr8:11550134-11616640 (+) // 98.01 // p23.1	1553131_a_at	
1553132_a_at	TC2N	No	0.200	0.099	0.023	1.201	0.140	-1.267	-0.394	0.413	0.079	-2.691	0.121	0.521	-0.409	-0.589	-1.086	-1.259	-0.451	0.098	0.122	0.157	-0.413	0.653	-1.428	-1.376	-0.554	0.216	0.202	0.345	-1.069	-0.682	0.125	-0.043	0.254	-0.430	-0.112	0.502	-0.232	-0.588	0.103	-1.961	-0.022	0.191	0.272	0.173	-0.566	-0.088	0.088	TC2N	123036.000	chr14:92248938-92333866 (-) // 99.35 // q32.12	1553132_a_at	
1553133_at	C9orf72	No	-2.223	0.016	-2.028	-1.580	-1.037	-0.850	-0.342	-0.313	-1.888	-0.255	0.187	-1.288	0.023	0.132	0.005	-0.866	0.905	-0.149	-0.329	-0.658	-0.039	-1.173	-0.279	-1.217	-0.414	-1.359	0.268	0.477	0.194	-0.484	-0.108	0.300	-0.629	0.776	-0.466	-1.226	-1.092	0.644	-0.202	1.444	0.617	-1.443	0.386	0.328	-0.523	-1.530	-0.079	C9orf72	203228.000	chr9:27560422-27573864 (-) // 74.14 // p21.2	1553133_at	
1553134_s_at	C9orf72	No	-0.605	-0.059	-0.631	-0.931	-0.402	-0.152	-0.059	-0.058	-0.197	0.192	0.038	-0.844	0.193	0.190	0.013	-0.002	-0.039	-0.105	-0.224	0.011	0.060	-0.205	-0.079	-0.446	-0.042	-0.854	-0.103	0.010	0.016	0.062	-0.054	0.047	-0.154	0.140	-0.131	-0.788	-0.332	-0.016	-0.023	-0.037	0.137	-0.183	0.029	-0.144	0.214	-0.768	-0.087	C9orf72	203228.000	chr9:27560422-27573864 (-) // 74.14 // p21.2	1553134_s_at	
1553136_at	KCTD18	No	-0.026	-0.315	-0.009	0.182	-0.048	-0.054	0.013	0.506	-0.060	0.195	-0.262	-0.126	-0.202	0.003	-0.088	0.138	-0.218	-0.015	0.706	-0.031	0.001	-0.029	-0.194	-0.257	-0.095	0.191	-0.301	-0.119	0.351	-0.201	0.143	-0.086	-0.157	0.162	-0.069	-0.201	0.114	0.014	-0.022	-0.050	-0.455	0.045	0.377	-0.322	0.270	0.149	-0.128	KCTD18	130535.000	chr2:201360592-201374791 (-) // 63.96 // q33.1	1553136_at	
1553137_s_at	KLF11	No	0.050	-0.127	0.062	-0.572	0.152	-0.266	0.198	-1.234	-0.117	-0.205	-0.141	0.653	0.054	-0.041	-0.300	-0.871	0.053	-0.221	0.046	-0.027	-0.250	-0.123	0.731	-0.076	-0.489	-1.202	0.046	0.222	0.055	-0.276	-0.782	-0.270	-0.160	0.704	0.516	0.443	0.023	0.007	0.355	0.615	0.385	-0.434	-0.679	-0.097	-0.675	0.445	-0.300	KLF11	8462.000	chr2:10183708-10192854 (+) // 82.76 // p25.1	1553137_s_at	
1553138_a_at	ANKLE1	No	-0.405	0.793	-0.259	-0.225	1.675	0.223	0.696	0.129	0.717	0.123	0.069	1.109	-0.072	-0.016	-0.806	-0.092	0.146	0.144	0.457	0.200	-0.143	0.075	0.461	0.462	0.037	-0.919	-0.005	-0.326	-0.073	0.023	0.105	0.194	1.115	0.116	0.263	1.722	0.052	0.212	-0.180	0.959	0.369	0.031	0.287	2.045	0.204	-0.043	0.191	ANKLE1	126549.000	chr19:17394319-17398166 (+) // 65.9 // p13.11	1553138_a_at	
1553139_s_at	PLXNA3	No	0.077	-0.264	0.492	-0.133	0.537	0.614	0.287	0.087	0.314	0.246	-0.482	1.048	0.611	-0.478	-0.301	0.592	-0.448	-0.138	0.582	0.276	-0.022	0.052	0.563	0.407	-0.388	-0.830	0.801	0.376	0.277	-0.168	0.026	-0.222	0.212	0.197	0.341	-0.045	0.642	-0.342	0.006	0.046	0.710	0.819	-0.430	0.170	0.262	0.799	0.043	PLXNA3	55558.000	chrX:153686620-153701267 (+) // 98.16 // q28	1553139_s_at	
1553140_at	PELO	No	0.389	0.195	0.087	0.123	-0.118	-0.119	-0.100	-0.446	0.287	-0.078	0.058	0.090	-0.150	0.085	-0.178	0.034	0.163	0.175	0.016	-0.033	0.289	0.382	-0.086	0.270	-0.217	0.075	0.247	0.035	-0.334	-0.047	-0.027	0.088	0.280	-0.240	-0.064	0.068	-0.190	0.154	-0.254	0.111	0.092	0.006	0.185	-0.097	-0.236	0.176	0.145	PELO	53918.000	chr5:52098759-52101468 (+) // 70.03 // q11.2	1553140_at	
1553141_at	LACC1	No	-0.311	-0.008	-0.087	-0.285	0.048	0.239	-0.771	-1.149	0.076	-1.310	-0.098	0.042	0.628	-0.068	-0.654	-0.570	-0.037	-0.504	0.046	-0.526	-0.558	0.100	-0.126	0.035	-0.175	-1.241	0.554	-0.111	0.565	-1.366	-0.138	-0.145	-0.313	-0.251	-0.270	-0.683	-0.019	0.383	0.575	0.089	-0.445	-0.804	-0.384	-0.326	-0.528	0.124	-0.408	LACC1	144811.000	chr13:44453968-44466349 (+) // 63.98 // q14.11	1553141_at	
1553142_at	LACC1	No	-0.055	-0.199	0.140	-0.548	0.108	-0.277	-0.979	-2.098	0.100	-1.724	0.011	0.111	-0.012	-0.185	-1.078	-0.340	0.048	-1.445	-0.086	-0.346	-0.041	0.044	-0.244	-0.078	0.132	-1.946	0.061	-0.271	-0.501	-2.072	0.131	-0.320	-0.051	-0.003	-0.036	-0.004	0.085	0.105	0.088	0.175	-0.034	-0.468	-0.625	-0.021	-0.553	-0.086	-0.072	LACC1	144811.000	chr13:44453968-44466349 (+) // 63.98 // q14.11	1553142_at	
1553145_at	FLJ39653	No	0.595	0.130	-0.109	-0.446	-0.381	-0.767	-0.427	-0.583	0.756	1.161	0.727	-1.164	-0.426	0.182	0.571	1.390	-0.421	0.590	-0.810	-0.151	0.610	-1.108	-0.967	0.615	-0.386	-0.323	0.491	-0.500	0.040	1.749	0.714	0.325	-0.161	-1.095	-0.353	-2.341	-0.671	-0.292	-0.800	-1.379	-0.421	-0.097	-0.442	-0.787	1.215	-1.042	0.057	FLJ39653	202020.000	chr4:16228285-16230285 (+) // 80.46 // p15.32	1553145_at	
1553146_at	C3orf30	No	0.270	0.205	-0.118	0.122	-0.010	-0.118	0.227	0.120	0.133	0.049	-0.095	-0.125	-0.088	0.008	-0.124	-0.136	0.090	0.218	0.532	0.105	-0.111	-0.191	-0.224	0.008	-0.003	0.130	-0.006	-0.113	-0.008	-0.065	-0.032	-0.018	-0.251	-0.087	-0.002	-0.023	-0.010	-0.112	0.045	0.055	-0.038	-0.046	0.306	0.051	-0.138	0.059	-0.052	C3orf30	152405.000	chr3:118864997-118870302 (+) // 91.29 // q13.32	1553146_at	
1553147_at	RANBP3L	No	0.311	0.142	-0.130	0.158	0.120	-0.004	0.282	0.333	-0.023	-0.115	0.008	-0.063	0.265	0.260	0.133	0.042	0.047	-0.149	0.220	-0.144	-0.104	-0.026	0.166	-0.062	-0.032	0.351	-0.008	-0.084	0.132	0.115	-0.046	0.030	-0.159	-0.196	0.727	-0.161	0.200	0.304	0.124	-0.065	-0.606	0.023	0.089	-0.097	0.124	0.291	0.018	RANBP3L	202151.000	chr5:36256897-36302001 (-) // 98.9 // p13.2	1553147_at	
1553148_a_at	SNX13	Yes	-0.948	-0.865	-0.067	-1.209	-0.298	0.785	-0.667	-1.931	0.083	-0.628	-0.448	-0.255	-0.467	-0.725	-0.530	-1.008	-1.001	-0.531	-0.786	-0.255	-0.796	0.354	0.540	1.101	-0.889	-1.630	0.375	0.048	-1.635	-1.207	-0.487	-0.614	-0.107	-0.934	0.373	-0.367	-0.205	-1.364	-1.257	-1.027	0.265	-0.366	-2.031	-0.592	-0.809	-0.050	-0.834	SNX13	23161.000	chr7:17832229-17980130 (-) // 98.03 // p21.1	1553148_a_at	
1553150_at	KDM1B	No	0.541	-0.027	0.589	-0.031	-0.258	-0.083	0.592	-1.361	-0.386	-0.987	-1.278	0.036	0.269	-0.061	-1.674	-1.228	-0.531	-0.271	0.199	-0.006	-1.109	1.073	0.000	0.771	-0.460	-0.881	-1.705	-1.120	-1.408	-1.279	-1.946	-0.800	0.605	0.195	-0.389	0.165	-1.093	-0.316	0.552	0.673	1.155	0.074	-0.782	-0.234	-1.523	-0.230	-0.731	KDM1B	221656.000	chr6:18188022-18222929 (+) // 91.87 // p22.3	1553150_at	
1553151_at	ATP6V0D2	Yes	-0.488	0.415	0.102	0.361	0.489	0.058	1.965	-2.409	0.321	0.224	0.252	-0.002	0.005	0.365	0.334	0.433	0.577	-0.293	3.181	0.600	0.120	1.658	0.033	0.744	0.268	1.289	0.811	-0.038	0.111	0.466	0.852	0.846	0.808	0.019	0.102	0.085	0.231	-2.784	0.169	0.330	0.354	0.046	0.658	0.959	0.142	0.077	0.093	ATP6V0D2	245972.000	chr8:87111065-87166454 (+) // 74.22 // q21.3	1553151_at	
1553153_at	ATP6V0D2	Yes	0.992	0.257	0.694	0.782	0.431	0.723	0.042	-0.822	0.315	0.471	-0.003	0.778	0.831	0.271	0.747	0.559	0.417	0.012	1.924	1.271	0.746	0.416	-0.154	0.332	-0.012	2.998	-0.015	-0.486	1.759	0.533	0.497	0.672	-0.010	1.137	0.155	0.290	0.670	-1.209	1.268	0.110	0.651	1.815	0.865	0.529	0.790	1.201	0.201	ATP6V0D2	245972.000	chr8:87111065-87166454 (+) // 74.22 // q21.3	1553153_at	
1553155_x_at	ATP6V0D2	Yes	0.487	0.458	0.457	0.650	0.381	0.631	0.247	-0.943	0.184	0.448	0.203	0.581	0.696	0.086	0.778	0.501	0.389	0.058	1.511	0.605	0.467	0.352	0.122	0.051	0.086	1.541	0.062	-0.422	0.714	0.250	0.534	0.311	-0.036	0.811	0.155	0.177	0.096	-0.940	0.837	0.197	0.450	1.235	0.693	0.556	0.286	0.737	0.155	ATP6V0D2	245972.000	chr8:87111065-87166454 (+) // 74.22 // q21.3	1553155_x_at	
1553156_at	LHX4	No	-0.303	0.042	-0.078	0.316	-0.090	0.085	-0.305	-0.110	-0.400	-0.401	0.141	-0.078	-0.079	-0.126	0.041	-0.097	-0.149	-0.258	0.427	-0.077	-0.177	-0.434	-0.163	-0.387	-0.012	-0.021	-0.139	0.061	0.041	-0.193	-0.084	-0.124	-0.178	0.440	-0.146	0.226	0.350	-0.022	0.154	0.134	-0.053	0.082	0.215	0.067	-0.188	0.067	0.317	LHX4	89884.000	chr1:180199441-180244188 (+) // 96.61 // q25.2	1553156_at	
1553157_at	LHX4	Yes	0.397	0.166	0.370	0.087	0.029	-0.015	-0.332	-0.077	0.140	-0.057	0.055	-0.319	-0.206	-0.047	0.061	-0.018	0.114	0.062	0.421	0.178	0.207	-0.769	0.114	-0.059	-0.119	0.538	-0.465	-0.282	0.049	-0.157	-0.277	-0.218	-0.005	0.152	-0.159	0.374	0.121	0.091	0.040	-0.136	0.368	0.704	0.122	0.335	-0.189	0.066	0.092	LHX4	89884.000	chr1:180199441-180244188 (+) // 96.61 // q25.2	1553157_at	
1553158_at	CEP19	No	0.345	-0.730	-0.419	-0.294	-0.418	0.653	-0.464	-1.215	-0.332	-0.277	0.294	-0.008	-0.329	-0.259	0.678	-0.231	-0.063	-0.990	-0.569	-0.375	0.046	-0.319	0.093	-0.598	0.299	-0.313	-0.280	-0.098	-0.319	-0.093	-0.208	0.115	-1.361	-1.556	-0.016	-0.373	-0.068	-0.105	-0.465	0.161	-0.055	-0.441	-1.089	-1.133	-0.003	0.348	0.403	CEP19	84984.000	chr3:196433920-196439095 (-) // 69.31 // q29	1553158_at	
1553159_at	DNAH11	No	0.684	-0.043	0.014	0.105	0.169	-0.282	0.197	0.801	0.162	-0.123	-0.220	0.060	-0.196	0.140	-0.118	-0.318	-0.103	0.084	0.427	-0.011	-0.156	0.060	0.039	0.005	-0.252	-1.303	-0.416	-0.089	0.193	-0.783	0.075	-0.104	-0.172	0.204	0.122	0.145	0.562	0.588	0.265	0.179	0.457	0.119	0.276	0.184	-0.224	0.525	-0.125	DNAH11	8701.000	chr7:21582832-21941492 (+) // 98.6 // p15.3	1553159_at	
1553162_x_at	C19orf55	No	-1.096	-0.284	-0.636	-0.551	-0.205	-0.339	0.347	-0.358	-0.493	0.095	-0.190	0.271	-0.061	-0.219	0.032	0.251	0.307	-0.452	-0.327	-0.434	0.109	-0.155	0.240	-0.497	0.530	-0.337	-0.597	0.020	0.045	-0.052	-0.390	-0.291	-0.774	-0.706	-0.060	-1.146	-0.056	-0.038	0.067	-0.218	-1.273	-0.828	0.114	-0.625	0.060	0.183	-0.460	C19orf55	148137.000	chr19:36250187-36260295 (+) // 64.95 // q13.12	1553162_x_at	
1553163_at	ADPRHL1	No	-0.066	0.050	-0.174	-0.009	0.008	-0.206	0.499	0.301	-0.089	-0.211	-0.268	-0.013	0.325	0.145	-0.385	-0.133	-0.501	-0.184	0.469	-0.246	-0.400	-0.280	-0.137	-0.016	-0.289	0.313	-0.239	-0.004	-0.220	-0.455	-0.071	-0.037	-0.429	0.190	-0.329	-0.269	0.150	0.137	0.152	0.032	-0.217	-0.058	0.042	-0.240	-0.201	0.163	-0.233	ADPRHL1	113622.000	chr13:114076947-114107840 (-) // 96.62 // q34	1553163_at	
1553165_at	SYNRG	No	-0.124	0.366	-0.424	-0.228	-0.309	-0.486	-0.009	0.281	0.009	1.516	0.301	-0.131	0.269	0.142	0.364	0.734	0.244	0.043	0.339	-0.093	1.061	-0.275	-0.269	-0.041	0.300	0.134	0.252	-0.317	0.462	1.132	0.699	0.248	-0.274	-0.327	0.079	-1.174	-0.104	-0.150	0.042	-0.097	0.078	-0.145	-0.113	-0.693	0.840	0.220	0.131	SYNRG	11276.000	chr17:35900754-35936578 (-) // 79.49 // q12	1553165_at	
1553166_at	CDH24	No	-0.158	0.243	-0.254	0.264	-0.122	-0.111	0.143	0.470	-0.008	-0.417	0.028	-0.061	0.375	0.016	-0.284	-0.174	0.377	-0.287	0.165	-0.395	-0.112	-0.182	-0.079	-0.237	-0.116	0.644	-0.605	-0.177	-0.417	0.006	-0.241	0.196	-0.331	-0.331	-0.075	-0.100	0.206	0.106	-0.737	0.020	-0.511	0.097	0.437	-0.775	-0.226	-0.082	0.786	CDH24	64403.000	chr14:23520717-23526683 (-) // 92.72 // q11.2	1553166_at	
1553167_a_at	SEPSECS	No	0.781	0.489	-0.337	-0.882	-0.207	-0.551	-0.188	-1.224	-0.948	-1.141	-0.065	-1.131	0.635	-0.162	-0.433	0.302	0.038	0.052	-0.212	-0.009	0.258	-0.891	-0.763	0.599	0.004	0.649	0.046	-0.209	-0.144	0.445	0.104	-0.326	-0.185	-0.277	-0.232	-0.144	-0.945	-0.610	-0.286	0.240	-0.051	-0.029	-0.256	0.698	-0.783	0.121	0.445	SEPSECS	51091.000	chr4:25125233-25162053 (-) // 89.28 // p15.2	1553167_a_at	
1553168_at	GRIK5	No	0.028	0.057	-0.280	0.186	-0.356	-0.299	0.188	0.214	-0.032	-0.258	-0.108	0.158	0.172	0.060	0.023	-0.316	-0.313	-0.270	1.090	0.373	-0.357	-0.032	0.126	-0.326	-0.317	0.480	-0.329	-0.105	-0.030	-0.308	-0.088	-0.157	-0.120	0.082	-0.180	-0.022	0.141	0.275	0.003	0.057	-0.149	0.427	0.492	-0.296	0.114	0.072	-0.257	GRIK5	2901.000	chr19:42507483-42569957 (-) // 76.65 // q13.2	1553168_at	
1553169_at	LRRN4	No	2.437	-0.068	0.573	0.299	-0.310	0.049	-0.384	1.462	0.556	-0.054	-0.499	0.062	0.078	-0.034	0.095	0.058	0.195	-0.273	0.681	0.520	-0.089	-0.180	-0.057	0.184	-0.095	0.312	-0.333	-0.137	0.039	-0.021	-0.002	-0.085	0.428	0.043	-0.179	0.321	-0.109	0.686	0.027	-0.179	0.198	-0.806	2.292	0.380	-0.109	0.026	0.022	LRRN4	164312.000	chr20:6021192-6034677 (-) // 94.23 // p12.3	1553169_at	
1553171_x_at	LRRN4	No	2.275	0.154	-0.011	0.062	-0.078	-0.275	-0.039	1.898	0.015	-0.150	-0.098	-0.107	0.129	0.018	-0.030	-0.315	-0.241	0.100	0.401	0.002	-0.197	-0.130	-0.018	0.036	0.075	0.441	-0.325	-0.227	0.102	-0.140	-0.261	-0.208	0.165	-0.106	0.017	0.002	-0.143	0.681	0.033	-0.018	0.169	-1.245	2.480	0.165	-0.258	-0.022	0.068	LRRN4	164312.000	chr20:6021192-6034677 (-) // 94.23 // p12.3	1553171_x_at	
1553172_at	ZNF777	Yes	-0.091	0.068	0.558	-0.567	0.375	-0.603	0.265	-0.584	-0.326	-0.572	-0.292	0.776	-0.226	-0.262	-0.200	-0.226	0.197	-0.089	1.231	0.240	-0.634	-0.877	0.681	0.516	-0.035	-0.449	0.250	0.368	-0.074	-0.052	-0.153	-0.746	0.110	0.894	0.251	0.687	0.204	-0.332	0.073	-0.373	0.035	0.192	-0.034	0.795	-0.600	0.518	-0.241	ZNF777	27153.000	chr7:149128460-149152373 (-) // 92.11 // q36.1	1553172_at	
1553174_at	JPH2	No	-0.186	0.249	-0.152	0.498	-0.428	0.038	0.164	0.136	-0.239	-0.398	-0.348	0.160	0.134	0.047	-0.256	-0.257	-0.126	-0.466	0.459	-0.243	-0.502	0.062	0.078	-0.316	-0.454	0.066	-0.270	-0.324	0.353	0.096	-0.207	-0.081	0.141	-0.121	-0.014	-0.086	0.031	0.004	0.000	0.024	-0.274	-0.017	0.342	0.206	-0.479	0.002	0.098	JPH2	57158.000	chr20:42743394-42816218 (-) // 99.9 // q13.12	1553174_at	
1553175_s_at	PDE5A	No	0.113	-0.276	-0.135	0.175	0.061	-0.069	-0.053	0.127	-0.097	-0.187	-0.209	0.091	0.767	0.060	-0.185	-0.317	-0.281	0.007	-0.528	-0.158	-0.304	0.029	-0.004	-0.065	-0.383	-0.006	-0.140	-0.017	0.279	-0.001	-0.136	-0.078	-0.089	-0.238	0.083	0.011	-0.078	0.084	-0.140	-0.085	-0.288	0.064	0.361	-0.273	0.076	-0.222	-0.021	PDE5A	8654.000	chr4:120419432-120550202 (-) // 97.49 // q26	1553175_s_at	
1553176_at	SH2D1B	No	-0.549	1.545	0.184	0.245	-0.043	0.490	0.266	0.086	0.077	-0.144	-0.093	-0.077	0.245	-0.205	-0.109	-0.139	-0.094	0.058	0.418	0.010	-0.067	-0.164	0.163	0.261	-0.096	0.252	-0.193	-0.111	-0.123	-0.037	0.144	-0.089	-0.325	0.225	-0.055	-0.062	-0.008	0.152	-0.158	0.080	0.104	0.295	0.057	-2.995	0.042	0.070	0.179	SH2D1B	117157.000	chr1:162365352-162381917 (-) // 62.46 // q23.3	1553176_at	
1553177_at	SH2D1B	No	-1.329	3.005	0.276	1.003	-0.335	-0.089	0.037	0.445	0.048	-0.096	-0.140	-0.083	0.257	0.328	0.011	-0.061	-0.220	0.319	0.291	-0.056	-0.008	0.139	-0.089	1.179	0.132	0.210	-0.304	-0.037	0.155	0.001	0.080	0.143	-0.177	0.083	-0.011	0.212	0.073	0.053	-0.866	0.319	0.086	0.381	0.310	-1.891	0.086	0.151	0.916	SH2D1B	117157.000	chr1:162365352-162381917 (-) // 62.46 // q23.3	1553177_at	
1553178_a_at	SSTR3	No	-0.256	-0.199	-0.260	0.235	0.192	0.112	0.154	-0.072	-0.478	-0.108	-0.160	0.193	-0.148	-0.095	-0.241	-0.212	-0.090	-0.476	0.672	-0.297	-0.168	0.067	0.010	-0.329	-0.047	0.396	-0.293	0.132	0.123	-0.106	-0.016	-0.058	-0.517	0.040	0.214	-0.027	0.285	0.133	0.059	0.211	-0.342	0.482	0.310	-0.384	0.038	0.082	-0.014	SSTR3	6753.000	chr22:37602585-37608535 (-) // 87.18 // q13.1	1553178_a_at	
1553179_at	ADAMTS19	No	0.028	-0.371	0.028	0.072	0.124	0.061	0.155	0.220	1.598	0.231	0.204	0.374	0.200	-0.128	0.273	-0.068	0.129	0.206	0.124	0.226	-0.134	0.143	0.135	0.329	0.204	0.226	-0.214	-0.225	0.343	-0.048	0.071	0.009	-0.146	0.497	-0.030	0.213	-0.006	-1.460	0.069	0.027	-0.076	0.557	0.111	0.388	-0.136	-0.083	-0.076	ADAMTS19	171019.000	chr5:128796102-129073707 (+) // 96.84 // q23.3	1553179_at	
1553180_at	ADAMTS19	No	0.065	-0.126	-0.080	0.136	0.027	0.018	0.189	0.170	0.330	0.143	0.204	0.184	0.127	-0.107	0.177	-0.015	0.004	0.126	0.043	0.228	-0.005	0.117	-0.347	-0.053	0.124	0.228	-0.024	0.164	-1.958	0.136	0.056	0.150	-0.413	0.200	0.200	0.002	0.053	-0.732	0.058	0.040	0.036	0.055	0.140	0.097	0.019	0.181	-0.050	ADAMTS19	171019.000	chr5:128796102-129073707 (+) // 96.84 // q23.3	1553180_at	
1553181_at	DDX31	Yes	0.191	-0.023	-0.161	0.091	-0.642	-0.027	0.215	0.189	0.134	-0.097	-0.260	0.051	-0.115	0.205	0.035	-0.275	0.062	-0.098	0.861	-0.058	0.003	-0.132	0.097	-0.202	0.225	0.299	-0.272	-0.068	0.264	-0.185	-0.127	-0.056	-0.229	0.104	-0.018	-0.126	0.223	0.084	0.073	0.151	-0.035	0.242	0.464	-0.150	-0.082	-0.205	-0.019	DDX31	64794.000	chr9:135513249-135545788 (-) // 99.96 // q34.13	1553181_at	
1553183_at	UMODL1	No	0.181	-0.036	-0.050	0.066	-0.815	0.069	0.917	0.037	1.900	0.037	0.011	-0.050	0.058	0.157	0.112	-0.171	0.129	0.083	-0.065	0.046	0.003	-0.039	0.036	-0.031	0.243	0.045	-0.157	-0.052	-0.341	0.270	0.023	0.179	0.185	-0.072	0.104	-0.034	-0.135	0.257	-0.009	0.056	-0.391	0.033	-0.022	0.077	-0.131	0.045	0.038	UMODL1	89766.000	chr21:43541265-43563105 (+) // 90.57 // q22.3	1553183_at	
1553185_at	RASEF	No	2.595	-0.189	2.524	0.611	0.690	1.546	0.435	0.919	1.840	1.687	0.028	1.866	0.868	-0.610	1.295	2.477	-0.234	2.233	0.535	1.987	0.830	-0.521	2.413	2.846	1.288	-0.209	2.118	1.561	3.951	1.988	2.517	-0.037	0.743	1.546	2.626	1.172	3.164	0.202	-0.161	-0.960	1.764	1.958	0.435	0.683	1.507	2.489	0.590	RASEF	158158.000	chr9:85669997-85678092 (-) // 48.22 // q21.32	1553185_at	
1553186_x_at	RASEF	No	2.385	-0.216	2.373	0.609	0.706	1.639	0.265	0.985	1.802	1.851	0.112	1.858	0.728	-0.562	1.305	2.736	-0.254	2.131	0.330	2.060	0.816	-0.484	2.684	2.817	1.389	-0.155	2.223	1.658	3.922	2.235	2.557	-0.023	0.811	1.320	2.655	1.093	3.226	0.151	-0.133	-0.947	1.859	2.002	0.787	0.596	1.725	2.589	0.564	RASEF	158158.000	chr9:85669997-85678092 (-) // 48.22 // q21.32	1553186_x_at	
1553188_s_at	PARD3B	No	0.145	0.018	0.168	0.215	0.365	0.101	-0.181	-0.108	0.058	-0.092	-0.024	0.138	-0.100	-0.264	-0.040	-0.190	-0.064	-0.054	0.691	0.412	0.099	0.196	0.368	-0.179	-0.182	-0.003	-0.071	0.133	-0.111	-0.303	-0.036	-0.343	-0.065	0.528	-0.158	0.110	-0.185	-0.071	0.299	0.070	0.200	0.312	-0.149	0.312	-0.189	0.276	0.075	PARD3B	117583.000	chr2:205410515-206480537 (+) // 34.08 // q33.3	1553188_s_at	
1553190_s_at	PARD3B	No	-0.266	-0.042	-0.042	0.192	-0.260	0.124	-0.308	-0.131	0.021	-0.251	-0.160	-0.094	-0.168	-0.174	-0.249	-0.168	-0.387	-0.326	0.689	-0.051	-0.437	-0.023	0.165	-0.389	-0.322	0.141	-0.649	-0.089	0.104	-0.068	-0.030	-0.147	-0.247	0.410	-0.119	0.034	-0.005	-0.356	0.106	-0.107	-0.284	0.094	0.472	0.103	-0.394	0.030	0.165	PARD3B	117583.000	chr2:205410515-206480537 (+) // 34.08 // q33.3	1553190_s_at	
1553191_at	DST///LOC100652766	No	-0.217	0.279	0.268	0.135	0.297	0.172	0.218	-0.435	0.181	0.140	-0.008	0.146	0.072	0.266	-0.122	0.196	0.267	0.239	0.493	-0.039	-0.059	0.068	0.220	-0.058	0.095	0.109	0.330	0.357	0.042	-0.076	-0.156	0.000	-0.154	0.088	0.081	-0.260	0.451	0.138	0.172	-0.045	-0.135	0.347	-0.384	0.044	0.064	0.944	-0.100	DST///LOC100652766	100652766///667	chr6:56468568-56507688 (-) // 99.01 // p12.1	1553191_at	
1553192_at	ZNF441	No	0.043	-0.207	0.041	-0.028	-0.193	0.344	-0.836	-0.321	-0.624	-0.516	-0.604	0.146	0.127	-0.033	-0.456	0.156	-0.653	0.155	0.215	0.120	-0.474	-0.389	0.166	0.574	-0.314	-0.039	0.602	0.612	-0.058	-0.085	-1.778	-1.269	-0.103	-0.095	0.113	-0.005	0.119	-0.221	-0.212	-0.407	0.164	-0.275	-0.289	0.122	-0.127	0.125	-0.393	ZNF441	126068.000	chr19:11877906-11893890 (+) // 64.38 // p13.2	1553192_at	
1553193_at	ZNF441	No	0.164	-0.241	0.436	0.167	-0.856	-0.189	-0.705	0.024	-0.158	-0.469	0.174	-0.412	-0.228	-0.100	-0.250	0.020	-0.405	-0.220	0.330	0.027	-0.465	-0.300	-0.165	0.149	-0.214	0.221	-0.512	0.249	-0.414	0.043	-1.120	-1.175	-0.011	0.169	-0.173	0.089	-0.600	-0.146	0.061	-0.110	0.151	-0.209	-0.311	0.167	-0.281	-0.231	-0.194	ZNF441	126068.000	chr19:11877906-11893890 (+) // 64.38 // p13.2	1553193_at	
1553194_at	NEGR1	No	-0.487	-0.265	-0.075	0.167	-0.080	-0.031	0.149	0.082	1.562	-0.161	-0.015	-0.105	0.082	-0.087	-0.021	-0.053	-0.072	0.131	-0.695	-0.090	0.120	-0.095	-0.036	-0.076	-0.210	-0.479	-0.285	-0.109	0.024	-0.292	0.102	0.020	-2.136	0.087	-0.241	0.252	0.210	-0.219	0.071	-0.696	0.860	-0.166	-0.547	0.023	-0.213	-0.227	-0.076	NEGR1	257194.000	chr1:71871817-72748234 (-) // 98.82 // p31.1	1553194_at	
1553196_a_at	FCRL3	No	0.080	-0.052	0.178	0.242	-0.444	0.071	0.088	0.259	-0.005	-0.103	-0.129	-0.132	0.033	-0.270	-0.173	-0.302	-0.173	0.035	0.589	0.125	-0.136	-0.065	-0.086	0.020	-0.356	0.162	-0.462	-0.223	0.202	-0.275	-0.101	-0.099	-0.123	0.069	-0.181	0.012	0.126	0.259	0.238	0.111	0.008	0.334	0.106	0.250	-0.217	0.004	-0.007	FCRL3	115352.000	chr1:157648026-157670647 (-) // 100.0 // q23.1	1553196_a_at	
1553197_at	DCAF4L2	No	0.039	0.101	-0.014	0.080	0.277	0.168	-0.122	0.113	0.021	0.021	-0.071	0.089	0.174	0.179	-0.078	-0.022	-0.111	-0.065	0.203	0.273	0.140	0.137	2.743	-0.031	0.059	0.279	0.194	-0.206	0.192	0.215	0.253	-0.030	0.034	0.046	0.069	0.035	0.387	0.102	-0.022	0.118	0.205	0.157	0.190	0.226	-0.004	0.224	0.313	DCAF4L2	138009.000	chr8:88882974-88886296 (-) // 80.64 // q21.3	1553197_at	
1553199_at	DCAF4L2	No	0.139	-0.129	-0.036	0.028	0.166	0.173	-0.112	0.175	0.103	0.145	-0.089	-0.091	0.220	0.133	0.238	-0.070	0.405	0.073	0.197	-0.058	0.234	-0.045	-0.704	0.414	0.178	0.172	0.255	-0.158	-0.060	0.184	0.019	0.065	0.002	0.071	0.013	-0.147	0.038	-0.094	0.045	-0.120	-0.102	-0.118	0.018	0.169	0.006	0.044	-0.018	DCAF4L2	138009.000	chr8:88882974-88886296 (-) // 80.64 // q21.3	1553199_at	
1553202_at	STOX1	No	2.468	0.009	0.173	0.159	-0.298	0.536	0.056	1.409	0.144	-0.018	0.354	-0.587	-0.360	-0.147	0.565	-0.833	0.055	0.065	0.162	0.355	-0.355	0.638	0.645	0.007	0.245	0.221	-0.006	0.069	-0.357	-0.111	0.119	0.114	0.452	0.061	0.067	0.417	-0.258	0.180	0.225	0.346	-0.048	1.135	-0.143	0.163	-0.393	0.133	0.127	STOX1	219736.000	chr10:70644555-70655209 (+) // 99.91 // q22.1	1553202_at	
1553204_at	C20orf166-AS1	Yes	-0.070	-0.399	-0.142	0.080	-0.295	-0.127	-0.383	0.206	-0.034	-0.231	-0.263	-0.047	-0.516	0.076	-0.096	0.105	-0.155	0.009	0.317	0.024	-0.216	-0.094	-0.327	-0.197	-0.119	0.085	-0.389	-0.729	0.064	-0.113	-0.151	-0.290	-0.220	-0.058	-0.166	-0.337	0.065	-0.019	0.295	-0.011	-0.201	0.089	0.282	-0.391	-0.233	0.082	-0.258	C20orf166-AS1	253868.000	chr20:61141680-61148731 (-) // 49.12 // q13.33	1553204_at	
1553205_at	C20orf166-AS1	Yes	-0.555	-0.035	0.044	0.460	-0.107	-0.109	0.187	0.251	-0.269	-0.235	0.061	-0.101	0.032	0.137	-0.137	0.022	-0.260	-0.217	0.766	-0.020	-0.331	0.361	0.357	-0.092	-0.343	0.733	-0.288	0.090	0.129	0.103	0.255	0.189	-0.127	0.236	0.093	-0.451	0.277	0.267	0.132	0.176	-0.490	0.148	0.593	0.094	-0.071	0.186	0.058	C20orf166-AS1	253868.000	chr20:61141680-61148731 (-) // 49.12 // q13.33	1553205_at	
1553207_at	ARL10	No	0.183	-0.165	0.219	0.116	0.062	0.067	-0.060	0.506	0.129	0.195	-0.151	0.477	-0.189	0.143	0.120	0.076	0.054	0.147	0.685	0.352	0.124	-0.128	0.066	-0.006	-0.057	0.207	-0.017	-0.030	-0.124	0.112	0.243	0.003	-0.161	0.024	0.077	-0.019	0.088	-0.104	-0.029	0.081	-0.137	0.554	0.370	0.097	-0.091	0.160	-0.136	ARL10	285598.000	chr5:175792504-175800503 (+) // 75.8 // q35.2	1553207_at	
1553208_s_at		No	-0.333	-0.108	-0.225	-0.006	0.095	-0.360	-0.187	0.341	-0.158	0.234	-0.130	-0.178	0.000	0.087	-0.213	0.224	0.222	0.077	-0.023	-0.014	-0.254	0.387	0.022	-0.388	-0.251	0.095	-0.338	0.184	0.175	0.084	0.386	-0.016	-0.859	-0.401	0.163	-0.400	0.128	-0.125	0.018	-0.077	-0.505	-0.246	0.147	-0.289	-0.150	0.054	-0.122			chr5:175792504-175800503 (+) // 75.8 // q35.2	1553208_s_at	
1553209_at	RNFT2	No	0.179	0.101	-0.046	-0.167	0.759	-0.176	0.177	-0.051	0.487	-0.435	0.161	0.635	0.096	0.091	-0.222	0.101	0.139	0.131	0.434	0.314	-0.052	0.166	0.054	0.141	0.303	0.064	0.223	0.172	0.113	-0.283	0.198	0.101	0.013	0.092	-0.039	0.737	-0.053	-0.111	0.177	0.350	0.200	0.087	0.237	0.267	-0.114	0.229	0.235	RNFT2	84900.000	chr12:117176142-117290746 (+) // 93.76 // q24.22	1553209_at	
1553211_at	ANKFN1	No	-0.148	-0.798	-0.233	-0.083	0.080	-0.188	-0.352	-0.084	0.007	-1.361	-0.290	0.033	0.082	-0.259	-0.116	0.006	0.081	-0.048	0.112	-0.028	-1.823	-0.024	-0.456	-0.573	0.091	0.233	-0.095	-0.091	-0.039	-1.999	-0.106	-0.059	-0.837	-0.243	0.019	-0.235	-0.110	-0.341	0.289	-0.677	-0.344	0.032	0.173	-0.516	-0.388	-0.026	-0.033	ANKFN1	162282.000	chr17:54230835-54560007 (+) // 99.84 // q22	1553211_at	
1553212_at	KRT78	No	-0.044	-0.084	-0.093	0.108	-0.358	-0.160	0.003	0.101	-0.337	0.054	0.003	-0.524	0.037	0.010	0.020	-0.056	-0.064	-0.087	0.025	-0.120	0.036	-0.116	-0.053	-0.351	0.038	-0.161	-0.143	-0.172	-0.447	-0.203	-0.063	-0.084	-0.432	-0.377	-0.583	-0.117	-0.024	0.867	-0.033	-0.071	-0.264	0.226	0.250	-0.301	-0.002	-0.131	-0.210	KRT78	196374.000	chr12:53231588-53242778 (-) // 99.9 // q13.13	1553212_at	
1553213_a_at	KRT78	No	-0.447	-0.188	0.105	0.001	-0.223	-0.317	-0.007	-0.064	-0.224	-0.373	-0.379	-0.122	0.127	-0.082	-0.071	-0.223	0.036	-0.339	0.208	-0.149	-0.115	-0.089	-0.255	0.012	-0.180	-0.012	-0.301	-0.221	-0.082	-0.443	-0.353	-0.135	-0.250	0.168	-0.207	-0.231	-0.085	0.703	0.111	-0.168	-0.293	0.181	0.039	-0.177	-0.081	-0.187	-0.140	KRT78	196374.000	chr12:53231588-53242778 (-) // 99.9 // q13.13	1553213_a_at	
1553214_a_at	CCDC7	No	0.091	0.058	-0.089	-0.102	0.116	0.133	0.073	0.370	-0.300	-0.047	-0.114	0.050	0.128	0.034	-0.221	-0.087	0.211	0.109	0.124	0.076	0.139	0.078	0.047	0.348	0.038	0.293	0.245	0.076	0.282	0.179	0.010	0.124	-0.294	0.128	0.095	-0.127	0.182	0.252	0.034	0.068	0.093	0.061	0.120	-0.051	-0.181	0.207	0.053	CCDC7	221016.000	chr10:32735013-32863488 (+) // 98.41 // p11.22	1553214_a_at	
1553215_s_at	CCDC7	No	0.189	0.131	-0.085	0.251	0.072	0.153	0.017	0.344	0.021	-0.033	-0.112	-0.102	0.613	0.128	-0.045	0.035	-0.013	-0.245	0.325	0.001	-0.211	0.065	0.197	0.173	-0.269	0.278	-0.060	-0.125	-0.203	0.088	0.032	0.125	-0.107	-0.025	-0.125	0.248	0.011	0.211	0.324	-0.137	-0.467	-0.282	0.260	-0.394	0.147	0.066	-0.036	CCDC7	221016.000	chr10:32735013-32863488 (+) // 98.41 // p11.22	1553215_s_at	
1553216_at	ZNF41	No	-0.647	-0.083	-0.360	-0.742	0.436	0.397	-0.074	-0.280	-0.905	-1.101	0.085	0.149	0.326	0.126	-0.559	-0.526	-0.104	-0.564	-0.455	-0.668	-0.489	0.896	0.358	-0.641	0.114	-0.745	0.380	0.243	-0.414	0.034	-0.568	-0.299	0.086	-0.247	0.348	-0.022	0.128	-0.056	-0.381	0.090	-0.442	-0.502	-0.603	-0.633	-0.658	0.233	0.041	ZNF41	7592.000	chrX:47306407-47341997 (-) // 99.81 // p11.23	1553216_at	
1553217_s_at	ZNF41	No	-0.035	-0.213	0.072	-0.648	-0.057	0.092	0.388	-0.258	-0.536	-0.911	0.199	-0.123	-0.149	0.047	-0.276	-0.539	-0.180	-0.114	-0.207	-0.043	-0.445	0.606	-0.233	-0.179	0.170	-0.549	-0.075	-0.315	-0.332	-0.345	-0.245	-0.113	0.236	-0.222	0.290	0.207	0.030	0.049	-0.569	0.283	0.119	-0.384	-0.598	-0.104	-0.763	-0.051	0.136	ZNF41	7592.000	chrX:47306407-47341997 (-) // 99.81 // p11.23	1553217_s_at	
1553218_a_at	ZNF512	No	0.987	0.231	-0.300	0.281	0.869	0.001	-0.074	1.212	0.010	-0.192	0.033	-0.346	-0.308	0.268	0.308	0.385	0.058	-0.015	-0.729	-0.266	0.059	1.787	0.265	0.606	-0.043	-0.434	0.170	0.474	-0.434	-0.066	-0.199	-0.100	0.179	-0.730	-0.181	-0.810	0.042	-0.099	-0.746	-0.011	-0.871	0.163	-0.733	-0.284	-0.519	0.221	0.573	ZNF512	84450.000	chr2:27805892-27845443 (+) // 99.52 // p23.3	1553218_a_at	
1553219_a_at	AMMECR1	No	-1.519	0.062	0.001	-0.295	0.335	0.478	-1.434	-1.610	-0.589	-1.840	-1.185	1.952	0.593	-0.077	-0.709	-0.773	-0.054	-0.558	0.004	-0.080	-0.435	-0.144	1.742	1.522	1.931	-1.207	0.781	0.215	-0.582	-1.108	-2.124	-0.897	-0.488	0.656	1.166	1.087	0.953	-0.723	-0.431	0.095	-0.942	-1.373	-1.233	-0.127	-1.028	0.939	0.263	AMMECR1	9949.000	chrX:109441617-109561467 (-) // 94.65 // q23	1553219_a_at	
1553220_at	FAM117B	No	-1.620	0.274	-0.324	-0.387	0.080	-1.266	-0.096	-0.313	0.071	-0.292	-0.351	-0.232	-0.660	0.589	0.233	-0.232	0.417	-0.062	-1.062	-0.477	-0.073	1.466	-0.687	-0.925	0.315	-0.488	-0.840	0.102	-0.142	0.168	-0.656	0.082	-0.399	-0.460	-0.475	-0.207	-0.053	-0.271	0.183	0.240	-1.002	-0.672	-0.376	-0.097	-0.107	-0.483	-0.996	FAM117B	150864.000	chr2:203500210-203631175 (+) // 94.45 // q33.2	1553220_at	
1553221_at	ZNF583	No	-0.005	-0.189	0.205	0.217	0.248	0.032	0.045	-0.106	0.296	0.080	-0.170	0.007	0.125	0.294	0.020	-0.349	-0.011	-0.029	-0.132	-0.529	-0.153	-0.072	0.047	0.565	0.387	-0.408	0.047	-0.122	0.168	-0.085	0.173	0.273	-0.074	-0.532	-0.205	-0.235	-0.130	0.173	0.132	-0.159	-0.276	0.117	0.172	-0.214	0.286	0.508	-0.306	ZNF583	147949.000	chr19:56915717-56936400 (+) // 76.54 // q13.43	1553221_at	
1553222_at	OXER1	No	-0.492	-0.144	-0.248	0.174	-0.033	-0.031	-0.014	0.421	-0.486	-0.244	-0.256	0.192	-0.076	0.035	-0.378	-0.198	-0.129	-0.343	0.520	0.087	-0.153	-0.148	0.485	-0.302	-0.114	0.164	-0.322	0.189	0.225	-0.176	-0.144	-0.264	-0.306	-0.072	-0.173	-0.119	0.234	0.437	0.324	0.233	-0.413	0.074	0.290	-0.490	-0.023	0.204	-0.232	OXER1	165140.000	chr2:42989634-42991401 (-) // 94.62 // p21	1553222_at	
1553224_at	LUZP1	No	-0.100	0.059	-0.360	0.070	-0.026	0.133	0.238	-0.247	0.019	0.833	0.102	0.011	0.013	-0.055	-0.010	0.443	0.177	-0.053	-0.134	-0.284	0.573	0.150	-0.141	-0.447	0.191	-0.211	0.612	-0.135	0.284	0.414	0.109	0.193	-0.543	-0.100	-0.066	-0.320	0.014	-0.188	0.052	-0.458	-0.510	-0.500	0.062	-0.074	0.401	0.303	-0.299	LUZP1	7798.000	chr1:23416270-23495338 (-) // 86.34 // p36.12	1553224_at	
1553225_s_at	ZNF75D	No	-0.015	-0.106	-0.790	-1.185	-0.187	-0.595	-0.495	-1.159	-0.690	-0.271	0.304	-0.504	0.390	-1.203	-0.659	-0.565	-0.430	-0.890	-0.830	-0.300	-0.710	-0.650	0.130	-0.565	-0.102	-1.546	0.006	-0.159	-1.774	-0.332	-0.114	0.130	-0.844	-0.966	-0.531	-1.552	-0.269	-0.584	-0.749	-0.076	-0.680	-0.935	-1.169	-0.570	-0.590	-0.247	-0.520	ZNF75D	7626.000	chrX:134420811-134427908 (-) // 96.31 // q26.3	1553225_s_at	
1553226_at	LINC00052	No	-0.197	0.000	-0.256	0.333	0.065	0.127	-0.076	0.277	-0.437	-0.105	-0.052	-0.130	-0.217	0.015	-0.165	-0.175	-0.257	0.041	-0.009	-0.487	-0.045	0.292	0.031	0.265	-0.061	0.143	-0.275	-0.145	-5.041	0.005	-2.225	0.254	-0.263	-0.228	-0.213	-0.257	0.766	0.168	0.226	0.290	-0.090	-0.317	0.095	-0.356	-0.201	-2.372	0.025	LINC00052	145978.000	chr15:88120939-88122917 (+) // 76.65 // q25.3	1553226_at	
1553227_s_at	BRWD1	No	-0.986	-0.352	-0.180	-1.067	-0.621	-0.902	-0.863	-1.545	0.123	0.311	0.212	-0.529	0.076	-1.221	0.062	-0.316	-0.733	0.012	-0.353	-0.266	-0.084	-0.668	-0.034	-0.041	-0.717	-1.546	0.349	-0.155	-1.272	-0.158	-0.138	-0.188	-0.095	-0.558	-0.268	-1.430	-0.219	-0.496	-0.471	-0.342	-0.648	-0.226	-0.707	-0.888	0.012	-0.785	0.154	BRWD1	54014.000	chr21:40558068-40685496 (-) // 99.94 // q22.2	1553227_s_at	
1553228_at	CCDC89	No	0.136	0.142	-0.117	0.167	0.238	-0.073	0.160	-0.181	0.159	0.012	0.096	-0.177	0.545	0.178	-0.098	0.182	0.161	-0.028	0.049	0.023	0.035	0.180	0.066	0.031	0.298	0.246	0.044	0.003	0.039	0.124	-0.145	0.274	-0.118	0.113	0.112	-0.032	0.040	0.062	-0.164	0.126	0.013	0.098	0.205	-0.024	-0.125	0.128	0.073	CCDC89	220388.000	chr11:85394892-85397320 (-) // 99.79 // q14.1	1553228_at	
1553229_at	ZNF572	No	0.612	-0.268	0.445	-0.017	-0.466	-0.053	-0.867	0.291	-0.151	-0.593	-0.283	0.026	0.300	-0.310	-0.108	-0.036	0.008	-0.017	0.471	0.201	-0.098	-0.027	-0.469	0.137	0.039	0.167	0.056	0.055	-0.465	-0.314	-0.051	-0.659	-0.218	0.235	-0.652	0.192	0.056	-0.441	-0.094	-0.060	-0.122	-0.065	-0.759	0.215	0.157	0.353	0.087	ZNF572	137209.000	chr8:125985551-125991628 (+) // 94.98 // q24.13	1553229_at	
1553232_at	FAM82A1	No	-0.014	-0.258	0.254	-0.065	-0.357	-0.207	-0.096	0.142	-0.033	-0.265	-0.201	-0.331	0.078	-0.183	-0.146	0.033	-0.114	-0.170	0.441	-0.077	-0.187	-0.056	-0.178	0.052	-0.139	0.128	-0.379	-0.525	-0.356	-0.139	-0.152	-0.473	-0.018	0.530	-0.543	0.185	-0.313	-0.175	0.019	0.187	-0.025	0.467	-0.197	0.406	-0.167	-0.013	0.246	FAM82A1	151393.000	chr2:38177605-38294280 (+) // 99.4 // p22.2	1553232_at	
1553234_at	ADAMTS18	Yes	-0.233	-0.242	-0.257	0.073	-0.249	-0.042	-0.249	-0.184	-0.380	-0.120	-0.250	0.127	-0.088	-0.149	-0.122	-0.303	-0.028	-0.221	0.430	0.272	-0.073	-0.111	-0.070	-0.216	0.238	-0.286	-0.491	-0.129	-0.276	-0.326	-0.122	-0.129	-0.291	-0.171	-0.062	0.101	0.036	0.087	0.105	0.011	-0.313	-0.104	-0.101	-0.151	0.546	-0.054	-0.329	ADAMTS18	170692.000	chr16:77326838-77468673 (-) // 95.27 // q23.1	1553234_at	
1553235_at	PCDHAC1	No	-0.393	-0.592	-0.180	0.134	-0.241	-0.175	-0.111	0.098	-0.872	-0.350	-0.335	0.138	0.003	-0.208	0.073	-0.474	0.403	-0.631	-0.303	-0.517	-0.103	0.108	0.259	-0.512	-0.029	-0.321	-0.361	-0.025	-0.439	-0.147	0.012	-0.327	-0.479	-0.378	-0.243	-0.177	0.031	-0.101	0.099	0.448	-0.320	-0.054	0.066	-0.497	-0.216	-0.116	0.097	PCDHAC1	56135.000	chr5:140306301-140309385 (+) // 95.36 // q31.3	1553235_at	
1553237_x_at	PCDHAC1	No	-0.645	-0.193	-0.210	0.106	-0.142	-0.041	0.263	-0.010	-0.586	-0.203	-0.309	0.235	0.026	-0.097	-0.128	-0.395	-0.016	-0.278	0.268	-0.204	-0.218	0.145	0.113	-0.514	-0.222	0.106	-0.432	0.199	-0.207	-0.294	-0.029	-0.211	-0.389	-0.205	-0.136	-0.473	0.069	0.061	0.173	0.079	-0.412	-0.176	0.099	-0.230	0.106	-0.074	-0.051	PCDHAC1	56135.000	chr5:140306301-140309385 (+) // 95.36 // q31.3	1553237_x_at	
1553238_a_at	HIPK4	No	-0.179	-0.163	-0.203	0.234	0.006	-0.002	0.372	0.197	-0.164	-0.302	-0.083	0.074	-0.014	-0.022	-0.283	-0.013	0.123	-0.186	0.372	0.031	-0.465	-0.128	-0.159	-0.037	-0.169	-0.078	-0.209	-0.195	0.011	-0.265	0.103	-0.131	-0.158	0.161	0.110	0.065	0.235	0.120	0.017	0.060	-0.125	0.012	0.436	0.068	-0.126	-0.004	0.016	HIPK4	147746.000	chr19:40885178-40896103 (-) // 99.82 // q13.2	1553238_a_at	
1553239_at	FAM124A	No	0.110	-0.032	-0.017	0.109	-0.323	-0.068	0.225	0.341	0.157	-0.181	0.047	-0.031	0.001	0.223	-0.194	0.116	0.001	-0.023	0.870	0.253	-0.194	-0.256	-0.173	0.048	-0.170	0.435	-0.191	0.181	0.143	-0.230	0.177	-0.291	0.320	0.160	0.035	0.152	0.225	0.080	0.174	0.167	0.229	0.443	0.262	0.251	0.030	-0.006	0.147	FAM124A	220108.000	chr13:51796469-51855618 (+) // 98.14 // q14.3	1553239_at	
1553241_at	NKAIN3	No	-0.269	-0.015	-0.264	0.125	-0.034	-0.108	0.137	0.358	-0.434	-0.064	-0.280	-0.197	0.134	0.198	-0.066	-0.034	-0.092	-0.301	-0.235	-0.349	-0.079	0.107	-0.156	-0.659	-0.193	0.116	-0.061	-0.003	0.097	-0.238	0.017	0.044	-0.326	-0.180	-0.081	-0.286	0.135	-0.363	0.107	-0.013	-0.456	-0.142	0.202	-0.581	0.026	-0.105	-0.184	NKAIN3	286183.000	chr8:63161500-63903629 (+) // 63.48 // q12.3	1553241_at	
1553243_at	ITIH5	No	2.051	-0.353	1.317	2.404	0.469	0.023	-0.190	4.032	0.132	0.084	-0.075	0.218	0.260	0.023	0.037	0.130	0.096	0.161	0.247	-0.160	0.051	-0.030	-0.021	-0.051	0.095	0.243	-2.311	0.140	0.126	0.238	-3.846	-1.809	0.284	-0.395	0.339	0.083	0.145	0.093	0.005	-0.066	0.031	2.655	0.225	0.045	0.023	0.238	-0.624	ITIH5	80760.000	chr10:7601823-7604281 (-) // 77.14 // p14	1553243_at	
1553244_at	FANCB	No	0.468	0.608	0.424	0.370	0.921	0.268	0.108	0.469	0.254	0.043	0.662	0.386	0.016	0.092	-0.127	0.191	0.391	0.261	0.130	0.346	0.109	0.428	0.279	-0.069	0.594	0.561	-0.705	-0.626	0.169	0.378	-0.482	0.521	0.644	0.032	0.163	0.478	-0.060	-0.060	0.152	0.321	0.596	-0.310	0.553	0.667	0.076	-0.240	0.192	FANCB	2187.000	chrX:14861528-14891191 (-) // 98.13 // p22.2	1553244_at	
1553246_a_at	SGK196	No	-0.416	0.002	-0.205	0.339	-0.073	-0.052	0.031	0.336	-0.490	-0.211	-0.398	0.075	0.232	0.400	0.305	0.138	-0.016	-0.063	0.345	-0.309	-0.065	-0.118	0.038	-0.268	0.051	0.474	-0.286	-0.274	0.380	-0.154	-0.234	-0.156	-0.384	-0.043	0.299	-0.565	0.178	0.145	0.434	-0.189	-0.392	-0.043	0.470	-0.032	-0.143	0.114	-0.361	SGK196	84197.000	chr8:42948660-42978323 (+) // 82.72 // p11.21	1553246_a_at	
1553247_a_at	ZNF709	No	-0.158	-1.006	-0.055	0.310	-1.963	0.226	-0.171	0.234	-0.290	-0.124	0.256	-1.020	0.052	0.062	0.001	0.012	-0.609	0.088	-0.422	-0.034	-0.143	-0.206	0.020	0.001	-0.195	0.397	-0.386	-0.135	-1.069	0.254	0.001	-0.061	-0.453	-0.147	-0.632	-0.167	-1.835	-0.254	0.090	0.097	-0.447	-0.006	-0.625	-0.077	-0.055	-1.290	0.133	ZNF709	163051.000	chr19:12572372-12662288 (-) // 79.8 // p13.2	1553247_a_at	
1553248_at	CCDC57	No	0.368	0.404	0.112	0.055	0.165	0.084	0.040	0.358	0.478	1.460	0.089	0.292	0.046	0.082	0.079	1.260	0.056	0.271	0.543	0.464	0.781	0.216	0.126	0.244	0.336	0.333	0.369	0.180	0.837	0.157	0.665	0.246	0.353	0.406	0.261	0.301	0.328	-0.027	0.147	0.153	0.097	0.216	0.099	0.273	1.284	0.369	-0.035	CCDC57	284001.000	chr17:80069867-80109489 (-) // 61.09 // q25.3	1553248_at	
1553249_at	SMC1B	No	0.157	-0.159	0.060	0.194	-0.218	0.042	0.091	0.136	-0.173	-0.088	0.034	-0.148	0.119	0.039	0.052	-0.020	0.053	0.036	0.517	0.067	-0.015	0.009	-0.067	-0.029	-0.111	0.134	-0.206	-0.393	-0.029	-0.025	0.064	-0.251	0.023	0.447	-0.159	-0.051	-0.012	0.128	0.049	-0.106	-0.188	0.289	0.085	0.115	0.063	0.079	-0.039	SMC1B	27127.000	chr22:45740436-45809500 (-) // 99.95 // q13.31	1553249_at	
1553252_a_at	BRWD3	No	-0.203	-0.641	0.790	-0.391	1.535	2.037	-0.388	-0.189	1.313	-0.006	-0.816	1.195	-0.051	-0.535	0.335	-0.099	0.130	0.772	0.931	0.731	0.409	0.903	0.351	0.419	-0.008	-1.697	1.747	0.447	0.210	-0.299	-0.890	-1.088	0.951	-0.161	2.204	0.708	1.562	0.002	0.050	-0.573	0.203	0.774	-0.638	0.683	0.492	2.485	-0.310	BRWD3	254065.000	chrX:79932743-79975156 (-) // 98.23 // q21.1	1553252_a_at	
1553253_at	ASB16	No	-0.476	-0.086	-0.352	0.359	-0.247	-0.285	0.299	0.178	-0.378	-0.249	-0.314	0.099	-0.115	0.292	-0.228	-0.194	-0.338	-0.383	-0.014	-0.087	-0.172	0.045	0.007	-0.646	-0.322	0.223	-0.447	-0.267	0.086	-0.138	-0.109	-0.002	-0.321	-0.260	0.026	-0.239	-0.025	0.148	0.230	-0.018	-0.327	-0.097	0.468	-0.548	0.010	0.160	-0.237	ASB16	92591.000	chr17:42248073-42256782 (+) // 81.26 // q21.31	1553253_at	
1553254_at	MAGEE2	No	0.026	-0.004	-0.042	-0.006	0.163	0.108	-0.062	0.295	-0.078	-0.102	0.130	-0.124	0.081	0.099	0.122	-0.040	0.123	-0.268	0.297	0.106	0.081	0.129	0.052	-0.179	-0.076	0.208	0.058	-0.161	-0.159	-0.028	0.182	0.166	-0.199	-0.124	-0.144	-0.151	0.067	0.068	0.131	0.045	0.016	0.170	0.432	0.000	0.042	0.075	-0.047	MAGEE2	139599.000	chrX:75002822-75005071 (-) // 98.0 // q13.3	1553254_at	
1553255_at	ERVV-1	No	0.128	-0.226	0.139	0.212	0.073	0.003	0.362	0.269	-0.049	-0.138	-0.312	0.056	0.093	0.019	-0.060	0.043	-0.066	0.093	0.652	0.057	-0.049	0.007	0.078	0.005	-0.206	0.356	-0.220	-0.136	0.483	0.029	0.070	0.022	-0.013	0.361	-0.022	-0.045	0.321	0.520	0.339	0.101	0.115	0.313	0.421	-0.258	0.172	0.181	-0.187	ERVV-1	147664.000	chr19:53517583-53519779 (+) // 41.06 // q13.41	1553255_at	
1553257_at	GAL3ST3	No	0.074	-0.090	0.364	0.067	-0.078	-0.022	0.096	0.421	-0.098	-0.412	-0.173	0.214	-0.002	0.195	-0.004	-0.094	-0.227	-0.086	0.591	0.305	-0.319	0.226	0.270	0.101	-0.229	0.380	-0.328	0.051	-0.081	-0.034	0.096	0.031	0.120	0.116	-0.024	0.099	0.031	-0.008	-0.055	0.201	-0.111	0.487	0.219	-0.084	-0.050	-0.016	0.103	GAL3ST3	89792.000	chr11:65809452-65816651 (-) // 96.24 // q13.1	1553257_at	
1553258_at	FLJ30679	No	0.005	0.171	-0.184	0.226	0.072	-0.011	0.157	0.152	-0.057	-0.100	-0.144	0.121	0.070	0.053	-0.074	-0.095	0.021	0.243	0.580	0.026	-0.112	-0.135	-0.188	-0.258	-0.010	0.388	-0.252	-0.001	0.142	-0.049	-0.027	0.184	-0.224	0.139	-0.203	-0.198	0.135	0.122	0.040	-0.209	-0.234	0.556	0.241	-0.049	0.028	0.314	-0.133	FLJ30679	146512.000	chr16:86588925-86590905 (+) // 65.14 // q24.1	1553258_at	
1553260_s_at	ALS2CR11	No	-0.041	-0.029	-0.128	0.064	-0.044	0.086	0.273	0.182	-0.052	0.178	0.062	0.104	0.253	0.049	-0.071	0.020	-0.098	0.022	0.092	-0.108	0.160	0.150	-0.046	-0.133	0.061	-0.046	0.166	-0.067	0.242	0.119	0.146	0.083	-0.059	-0.031	0.098	-0.344	0.108	0.209	0.000	0.146	-0.211	-0.084	0.090	-0.130	0.200	0.138	-0.172	ALS2CR11	151254.000	chr2:202352247-202483898 (-) // 99.34 // q33.1	1553260_s_at	
1553261_x_at	ALS2CR11	No	-0.019	0.183	0.128	0.018	0.175	0.161	-0.031	0.121	0.087	0.003	0.221	-0.001	-0.023	0.131	0.013	-0.062	-0.137	-0.009	0.130	-0.020	0.070	0.074	-0.006	0.017	0.107	0.182	-0.053	0.010	-0.045	0.077	0.316	0.095	0.063	0.186	0.100	0.032	0.146	-0.006	0.149	0.090	-0.048	0.089	0.047	0.168	0.033	0.379	0.021	ALS2CR11	151254.000	chr2:202352247-202483898 (-) // 99.34 // q33.1	1553261_x_at	
1553262_a_at	UTS2R	No	-0.660	0.024	-0.264	0.279	0.005	-0.017	0.158	0.273	-0.655	-0.500	-0.120	0.561	0.073	0.147	-0.542	-0.347	-0.340	-0.434	0.079	-0.244	-0.516	0.119	0.655	-0.396	-0.204	-0.243	-0.170	0.057	-0.012	-0.314	-0.045	-0.208	-0.600	-0.080	0.007	0.131	0.257	0.474	0.191	0.339	-0.250	-0.155	0.447	-0.638	-0.252	0.509	-0.081	UTS2R	2837.000	chr17:80332105-80333370 (+) // 93.99 // q25.3	1553262_a_at	
1553263_at	USH1G	No	-0.445	-0.145	-0.269	0.272	0.188	-0.243	0.189	0.363	-0.173	-0.184	-0.100	0.258	0.002	0.221	-0.158	0.195	-0.293	-0.396	0.513	-0.041	-0.125	0.240	-0.017	-0.382	-0.123	0.342	-0.404	-0.020	0.173	-0.227	-0.306	-0.264	-0.293	0.363	-0.299	0.126	-0.507	0.241	0.148	0.141	-0.413	0.092	0.456	-0.343	0.163	0.271	-0.045	USH1G	124590.000	chr17:72912175-72919351 (-) // 92.64 // q25.1	1553263_at	
1553264_a_at	SYN1	Yes	-0.050	0.031	0.316	0.214	0.079	0.073	0.472	0.429	0.218	-0.495	-0.332	0.354	-0.020	-0.052	-0.563	-0.358	-0.485	0.070	0.769	0.561	-0.568	0.080	0.159	-0.012	-0.622	0.039	-0.290	0.214	0.490	-0.175	0.126	-0.273	-0.169	0.395	-0.103	0.904	0.561	0.155	0.287	0.323	-0.039	0.436	0.365	-0.314	-0.319	0.221	0.075	SYN1	6853.000	chrX:47432262-47479257 (-) // 99.56 // p11.23	1553264_a_at	
1553265_at	SLC23A3	No	0.011	0.124	0.059	0.067	0.453	0.289	0.022	0.043	0.433	0.567	-0.120	0.016	-0.214	-0.146	0.045	1.319	-0.119	0.559	0.595	0.090	0.355	-0.264	-0.061	0.205	0.158	-0.296	0.447	-0.093	0.338	0.349	2.343	0.348	-0.032	0.059	0.106	-0.134	-0.041	0.033	-0.237	-0.408	0.012	0.272	0.272	0.051	0.599	0.083	0.065	SLC23A3	151295.000	chr2:220029299-220034779 (-) // 79.78 // q35	1553265_at	
1553266_at	CNOT6L	No	0.152	0.023	0.105	0.095	0.156	0.001	-0.150	0.057	0.075	0.096	0.147	0.101	0.029	-0.054	0.086	0.101	0.208	0.097	0.277	-0.007	-0.015	0.011	0.244	0.057	0.116	0.103	0.148	-0.024	0.145	0.084	-0.105	0.099	0.031	-0.031	0.115	-0.052	-0.010	-0.044	0.068	0.023	0.092	0.149	0.133	0.084	0.130	0.103	0.074	CNOT6L	246175.000	chr4:78647158-78740522 (-) // 99.94 // q21.1	1553266_at	
1553267_a_at	CNOT6L	Yes	0.379	0.052	0.508	0.385	1.018	0.982	-0.473	-0.030	0.732	-0.342	-0.090	0.974	0.522	0.253	0.405	0.321	0.489	0.174	2.458	1.125	0.291	0.254	0.382	0.645	0.149	0.427	0.345	0.156	0.317	-0.119	-0.502	0.109	0.700	1.702	0.503	0.415	0.770	0.226	0.211	0.118	0.478	1.198	0.414	0.492	-0.104	0.973	0.220	CNOT6L	246175.000	chr4:78647158-78740522 (-) // 99.94 // q21.1	1553267_a_at	
1553268_at	RHBDL3	No	-0.630	0.054	0.005	0.096	-0.535	-0.297	-0.131	0.150	-0.489	-0.399	-0.411	0.616	-0.242	-0.182	-0.222	-0.254	-0.067	-0.289	-0.129	-0.459	-0.277	-0.210	0.023	-0.248	-0.125	0.008	-0.547	-0.083	-0.084	-0.557	-0.164	-0.263	-0.083	-0.066	0.127	0.003	-0.667	-0.139	-0.073	-0.100	-0.372	-0.222	0.038	-0.431	-0.281	-0.098	-0.124	RHBDL3	162494.000	chr17:30593194-30648438 (+) // 99.93 // q11.2	1553268_at	
1553269_at	ZNF718	No	0.957	0.008	-0.197	-0.018	-1.527	-0.037	-1.005	0.118	-0.045	-0.753	0.136	0.231	-0.151	0.027	-0.301	0.197	-0.054	-0.788	-0.463	-0.394	0.079	0.195	-0.521	-0.028	0.403	0.125	0.005	0.229	-1.680	-0.629	-0.136	0.277	-0.130	-0.493	-0.826	0.338	-1.172	0.178	-0.284	0.445	-0.077	-0.332	0.388	0.665	-0.815	-0.177	0.301	ZNF718	255403.000	chr4:124401-157947 (+) // 83.68 // p16.3	1553269_at	
1553271_at	DIP2B	No	-0.188	0.020	-0.058	0.329	0.053	-0.391	0.245	0.293	-0.058	0.703	0.372	-0.149	0.062	0.332	0.438	0.352	0.013	-0.087	-0.123	0.126	0.829	0.224	-0.010	-0.450	0.412	0.156	0.500	0.185	-0.029	0.504	0.736	0.290	0.019	-0.582	0.319	-0.535	-0.149	0.050	0.320	0.054	-0.078	-0.172	0.171	-0.143	0.852	0.022	0.343	DIP2B	57609.000	chr12:50898767-51074042 (+) // 87.03 // q13.12	1553271_at	
1553272_at	SLC36A1	No	-0.094	0.082	0.031	0.313	-0.353	-0.314	-0.026	0.313	-0.077	-0.374	-0.205	0.059	-0.084	0.069	-0.167	0.062	-0.316	-0.159	1.065	0.075	0.010	-0.167	0.732	0.200	0.045	0.284	-0.297	-0.377	-0.117	-0.257	-0.274	0.035	-0.266	0.002	0.204	0.064	0.102	-0.274	-0.067	-0.095	-0.254	0.767	0.322	0.071	0.181	0.043	0.189	SLC36A1	206358.000	chr5:150816552-150868725 (+) // 99.42 // q33.1	1553272_at	
1553274_a_at	SNRNP48	No	-0.998	0.078	-0.952	-0.254	0.122	-0.862	-0.729	0.056	-0.843	-0.852	-0.085	-0.232	0.014	-0.094	-0.018	0.124	0.234	0.874	-0.710	-0.405	0.138	-0.492	-0.214	-0.925	0.436	-0.437	0.144	-0.888	0.546	0.512	0.114	-0.192	0.531	-0.381	0.189	0.205	-0.513	-0.002	0.130	0.240	0.007	-0.796	0.488	0.138	-0.553	0.377	-0.334	SNRNP48	154007.000	chr6:7590454-7609439 (+) // 99.97 // p24.3	1553274_a_at	
1553275_s_at		No	0.027	0.143	-0.134	0.195	-0.182	0.089	0.099	0.166	-0.233	0.218	0.138	-0.263	0.137	-0.040	0.040	0.454	-0.048	0.055	0.536	-0.056	-0.019	0.137	-0.525	0.025	0.118	0.172	0.289	-0.061	0.045	0.516	0.752	0.479	-0.104	0.040	0.049	-0.202	0.344	0.067	0.040	0.102	-0.096	0.062	0.271	0.145	0.662	0.094	0.240			chr12:56647853-56652152 (-) // 45.48 // q13.3	1553275_s_at	
1553276_at	ZNF560	No	-0.012	-0.220	0.023	0.208	0.294	0.230	0.337	-0.024	0.017	0.184	0.135	0.052	0.544	0.311	0.196	0.050	0.098	0.075	-0.072	-0.315	0.119	0.256	0.072	-0.159	0.266	0.340	0.257	-0.125	-0.148	0.046	0.139	0.256	-0.366	-0.130	0.050	-0.163	0.076	0.096	0.154	0.213	0.177	-0.075	0.097	-0.048	0.142	0.135	-0.026	ZNF560	147741.000	chr19:9577002-9609279 (-) // 97.24 // p13.2	1553276_at	
1553277_at	RTTN	No	-0.027	0.041	-0.243	0.015	0.037	-0.118	0.020	0.058	-0.819	-0.795	0.182	0.008	0.244	0.542	0.003	0.163	-0.089	0.191	0.053	-0.056	0.040	0.166	0.141	-0.133	0.142	0.087	0.009	0.120	0.124	0.031	0.261	0.122	0.142	0.103	-0.008	0.057	0.240	0.010	-0.108	-0.397	-0.015	-0.044	0.117	-0.092	0.066	0.090	-0.014	RTTN	25914.000	chr18:67833669-67873181 (-) // 99.88 // q22.2	1553277_at	
1553279_at	BTNL9	No	-0.387	-0.068	-0.281	0.272	-0.152	-0.174	-0.311	0.303	-0.347	0.045	-0.334	-0.468	-0.177	0.026	0.082	-0.157	-0.104	-0.172	0.491	-0.204	-0.373	-0.038	-0.347	-0.251	-0.125	0.303	-0.394	-0.437	0.160	-0.141	-0.213	-0.155	-0.705	-0.108	-0.380	-0.415	-0.260	-0.197	0.287	0.028	-0.457	-0.100	0.308	-0.644	-0.158	-0.450	-0.312	BTNL9	153579.000	chr5:180467236-180482768 (+) // 86.81 // q35.3	1553279_at	
1553280_at	PUS10	Yes	0.076	-0.071	-0.094	-0.081	-2.162	0.773	-0.154	-0.399	-0.440	-0.698	-0.155	0.055	-0.088	-0.008	0.202	-0.167	-0.404	-0.256	0.067	-0.111	-0.149	0.475	0.493	-0.400	0.319	-0.406	0.157	-0.161	-0.300	-0.461	-0.349	-0.243	-0.478	-0.354	-0.146	-0.310	-0.014	-0.442	0.279	-0.242	-0.460	0.109	-0.669	-0.374	-0.706	0.319	-0.213	PUS10	150962.000	chr2:61169103-61239041 (-) // 96.85 // p16.1	1553280_at	
1553281_at	PLCXD2	No	-0.207	-0.292	-0.133	-0.079	-0.283	-0.159	0.230	0.371	0.021	-0.087	-0.277	0.039	0.267	0.057	-0.029	-0.108	-0.137	-0.109	0.446	-0.080	-0.260	0.162	-0.411	-0.331	-0.171	0.096	-0.150	-0.019	0.476	-0.376	-0.077	0.000	-0.111	0.018	-0.002	-0.239	-0.101	0.149	0.206	0.342	-0.257	0.146	0.427	-0.026	0.149	0.223	-0.515	PLCXD2	257068.000	chr3:111393506-111565294 (+) // 99.86 // q13.2	1553281_at	
1553282_at	C21orf128	No	-0.080	-0.014	0.238	-0.062	-0.248	-0.100	-0.080	-0.020	-0.014	-0.197	-0.097	-0.208	0.044	-0.257	-0.201	-0.180	-0.421	-0.257	0.341	-0.147	-0.283	-0.058	0.015	-0.185	-0.052	0.038	-0.092	-0.079	-0.146	-0.168	-0.286	-0.127	-0.489	0.637	-0.103	-0.026	-0.094	-0.053	-0.019	-0.055	0.016	0.222	-0.041	-0.084	-0.287	-0.025	-0.112	C21orf128	150147.000	chr21:43522243-43528561 (-) // 75.34 // q22.3	1553282_at	
1553284_s_at	LMLN	No	0.315	0.090	0.236	-0.530	-0.209	0.211	-0.015	-0.403	-0.055	-0.912	-0.429	0.999	0.612	0.455	-0.393	-0.035	-0.275	-0.253	1.006	1.012	-0.308	0.149	0.412	0.733	0.170	-0.743	1.042	0.239	0.222	-0.320	-0.627	-0.116	0.344	0.041	1.045	0.429	0.791	0.281	-0.258	0.925	0.615	0.202	-0.177	0.693	-0.306	1.444	0.328	LMLN	89782.000	chr3:197687070-197765568 (+) // 99.7 // q29	1553284_s_at	
1553285_s_at	RAD9B	No	-0.078	-0.212	-0.004	0.096	-0.356	0.153	-0.054	-0.414	-0.398	-1.072	0.194	0.223	0.253	0.189	0.040	-0.098	-0.140	-0.071	0.040	0.177	0.273	-0.423	0.180	-0.291	0.705	0.199	0.113	0.520	-0.194	-0.038	-0.040	-0.017	0.012	0.376	-0.317	-0.006	-0.053	-0.141	0.107	-0.139	-0.140	-0.144	-0.276	-0.076	-0.018	0.280	0.229	RAD9B	144715.000	chr12:110940147-110968898 (+) // 89.37 // q24.11	1553285_s_at	
1553286_at	ZNF555	No	-1.193	-0.558	-0.170	-0.560	-1.166	-0.824	-0.871	-0.049	-0.557	0.077	-0.133	-1.150	-0.368	-0.640	-0.355	-0.450	-0.283	-0.367	-0.553	-0.178	-0.214	-0.460	-0.321	-0.340	-0.625	-0.791	-0.214	-0.205	-0.591	-0.259	-0.454	-0.449	0.095	-0.421	-0.513	-0.381	-0.993	0.028	-0.240	-0.362	-0.214	-0.717	-0.655	-0.561	-0.614	-0.400	-0.376	ZNF555	148254.000	chr19:2841441-2854025 (+) // 97.99 // p13.3	1553286_at	
1553288_a_at	NYAP1	No	-0.046	0.075	-0.046	0.100	-0.115	-0.355	-0.057	-0.065	-0.164	-0.095	-0.330	-0.222	-0.128	-0.116	0.066	-0.105	-0.028	-0.084	0.184	-0.002	-0.164	-0.220	-0.190	-0.152	-0.119	0.159	-0.467	-0.127	0.085	-0.352	-0.232	-0.069	-0.260	-0.698	-0.626	-0.384	-0.410	-0.235	-0.007	-0.068	-0.152	-0.066	-0.131	-0.507	-0.025	-0.217	-0.083	NYAP1	222950.000	chr7:100087074-100092422 (+) // 99.88 // q22.1	1553288_a_at	
1553292_s_at	SGK494	No	-0.277	0.685	-1.330	-1.681	-0.450	-0.736	-0.056	-0.293	0.007	1.584	0.351	-2.082	-0.484	-0.059	0.483	1.626	-0.034	0.657	-0.517	0.184	0.259	0.082	-1.211	0.274	0.212	-0.937	-0.438	-0.941	-1.065	0.642	0.557	0.336	-0.218	-0.112	-0.682	-1.680	-1.320	-1.089	-0.416	0.147	-0.250	-0.309	-0.195	-0.232	0.841	-1.035	0.448	SGK494	124923.000	chr17:26938560-26940838 (-) // 59.12 // q11.2	1553292_s_at	
1553293_at	MRGPRX3	No	0.104	-0.377	-0.013	-0.023	0.035	0.199	0.008	0.331	0.025	-0.018	0.804	0.000	0.174	0.141	0.118	0.038	-0.024	0.272	0.291	-0.136	0.050	-0.343	0.135	-0.096	-0.026	0.102	0.016	0.187	-0.008	-0.135	-1.399	-0.141	-0.032	-3.360	-0.002	0.345	0.044	-0.001	0.172	0.185	0.085	0.137	0.093	0.060	-0.021	0.132	0.003	MRGPRX3	117195.000	chr11:18154139-18159718 (+) // 99.74 // p15.1	1553293_at	
1553295_at	ABCA13	No	0.240	0.107	0.003	-0.045	-0.027	-0.006	-0.046	0.182	-0.010	0.122	0.073	0.024	0.206	0.003	0.327	-0.035	0.039	0.065	0.217	0.121	0.196	0.166	0.168	0.056	-0.207	0.002	-0.095	-0.121	-0.201	-0.051	-0.381	0.327	-0.020	0.251	0.136	-0.070	0.176	0.490	-0.066	-0.024	0.007	-0.199	0.129	0.587	0.118	-2.100	0.031	ABCA13	154664.000	chr7:48313102-48316321 (+) // 99.68 // p12.3	1553295_at	
1553296_at	GPR128	No	0.184	0.112	0.128	0.256	0.039	0.105	0.010	0.258	-0.143	-0.190	0.024	-0.013	0.194	0.255	0.758	0.007	0.059	-0.150	0.454	0.149	-0.038	0.125	1.207	-0.112	0.314	0.486	-0.107	0.062	0.179	-0.104	-0.051	-0.016	0.048	-0.003	0.092	0.307	0.049	0.064	5.457	-0.113	-0.208	-0.070	0.036	-0.205	0.003	0.106	0.059	GPR128	84873.000	chr3:100328444-100414265 (+) // 99.9 // q12.2	1553296_at	
1553297_a_at	CSF3R	No	0.128	0.064	0.106	0.251	0.004	-0.047	0.145	1.166	-0.103	-0.437	-0.209	-0.217	0.118	0.048	-0.047	-0.069	-0.242	-1.506	0.505	-0.004	0.000	0.016	1.127	-0.884	-0.116	0.186	-0.385	-0.198	0.257	-0.139	-0.039	0.047	-0.035	-0.018	-0.062	0.181	0.002	0.186	0.107	0.059	-0.013	0.193	0.289	-0.351	-0.031	-0.097	-0.213	CSF3R	1441.000	chr1:36931643-36948509 (-) // 97.68 // p34.3	1553297_a_at	
1553298_at	C17orf77	No	0.134	-0.001	0.018	0.036	0.100	0.049	-0.087	0.072	0.273	0.444	-0.026	0.043	0.105	-0.043	0.569	0.176	-0.079	0.183	0.464	0.182	0.141	0.090	0.171	0.201	0.005	0.072	0.041	1.826	0.198	0.115	1.979	1.059	-0.042	-0.004	0.204	-0.097	0.054	-0.038	0.172	0.128	0.095	0.029	-0.070	0.194	-0.046	-0.004	0.063	C17orf77	146723.000	chr17:72586654-72590348 (+) // 52.67 // q25.1	1553298_at	
1553299_at	DUSP5P	No	-0.894	-1.106	-0.732	-0.383	0.249	-0.580	0.117	-0.511	-0.174	0.062	0.223	-1.786	-0.043	-0.097	0.115	-0.006	-1.034	0.263	-0.131	0.037	0.416	-1.604	-0.416	0.007	-0.735	-0.700	-0.432	0.126	-0.247	0.254	0.292	-0.671	-0.055	-0.144	-1.247	-0.802	-1.555	0.448	0.792	-0.507	-0.737	-0.457	0.197	-0.993	0.297	-1.135	-0.164	DUSP5P	574029.000	chr1:228783360-228784857 (+) // 37.86 // q42.13	1553299_at	
1553300_a_at	DGKH	No	0.168	0.440	0.707	0.190	0.494	-0.090	-0.048	-0.695	1.409	-0.138	0.099	0.482	0.161	0.237	0.604	0.264	1.048	0.645	1.123	0.579	1.269	0.501	-0.177	0.115	0.571	-0.545	-0.333	-0.405	-0.012	0.414	-0.088	0.283	1.103	0.199	-0.065	0.286	0.280	0.022	0.242	0.458	0.141	0.582	-0.181	0.419	-0.028	0.147	-0.049	DGKH	160851.000	chr13:42764541-42803888 (+) // 99.73 // q14.11	1553300_a_at	
1553301_a_at	TMEM182	No	-0.625	-0.597	-0.263	-1.297	-1.320	-0.141	-0.553	-1.654	-0.753	-1.396	-1.045	-0.776	0.770	-0.840	-0.668	-1.148	-0.320	-0.265	-0.250	-0.403	-0.886	-0.633	-0.882	-0.318	-0.735	-0.644	-0.416	-0.333	-1.338	-0.727	-0.680	-2.265	-0.149	-0.111	-0.560	-0.266	-1.495	-0.802	-0.864	0.130	-0.334	-0.214	-0.565	-0.067	-0.705	-0.162	-0.464	TMEM182	130827.000	chr2:103353393-103432400 (+) // 99.88 // q12.1	1553301_a_at	
1553303_at	C16orf46	No	-0.291	-0.051	0.300	-0.170	-0.030	0.127	0.259	0.331	-0.005	-0.265	0.088	0.263	0.103	0.167	-0.207	-0.199	-0.060	0.187	0.569	-0.107	-0.238	0.371	0.285	-0.103	0.029	0.366	-0.162	-0.156	0.179	-0.297	-0.040	0.189	-0.212	0.096	0.013	-0.267	0.317	0.137	0.225	0.243	-0.142	0.059	0.360	0.100	0.014	0.446	0.115	C16orf46	123775.000	chr16:81094591-81097599 (-) // 86.66 // q23.2	1553303_at	
1553304_at	LSM14B	No	-1.492	0.067	-0.443	0.459	0.402	0.317	-0.096	0.056	-0.516	-0.282	-0.492	0.486	-0.076	0.140	-0.327	-0.271	0.063	-0.327	-0.297	-1.432	-0.083	0.017	0.815	-0.760	-0.235	-0.216	0.213	0.118	0.674	-0.587	-0.263	-0.270	-0.672	-0.741	0.665	-0.633	0.513	0.021	0.140	0.453	-1.174	-0.422	0.031	-0.947	-0.259	0.813	-0.350	LSM14B	149986.000	chr20:60698192-60709513 (+) // 94.06 // q13.33	1553304_at	
1553306_at	CASP8	No	-0.046	-0.074	-0.363	0.151	-0.306	-0.284	0.023	-0.042	-0.427	0.154	-0.283	-0.033	0.134	-0.197	0.177	-0.084	-0.114	-0.220	0.363	-0.275	0.080	-0.130	-0.147	-0.420	-0.120	-0.141	-0.394	0.134	0.117	-0.252	0.097	-0.106	-0.683	-0.221	-0.222	-0.247	0.056	-0.029	0.244	0.069	-0.150	0.188	0.064	-0.210	0.195	0.132	-0.142	CASP8	841.000	chr2:202098188-202146638 (+) // 95.86 // q33.1	1553306_at	
1553310_at	PLB1	No	0.251	0.080	0.386	0.143	-0.048	0.071	-0.069	0.010	0.035	-0.085	-0.134	-0.278	0.041	-0.074	-0.140	0.154	0.056	0.253	0.754	0.156	-0.126	-0.012	-0.213	0.430	-0.042	0.349	-0.419	-0.164	0.139	-0.014	0.079	0.127	0.074	0.457	-0.119	0.160	-0.158	-0.122	0.006	0.066	0.505	0.355	0.200	0.326	-0.244	-0.039	0.001	PLB1	151056.000	chr2:28771362-28868492 (+) // 91.67 // p23.2	1553310_at	
1553311_at	C20orf197	No	-0.047	0.104	-0.227	-0.120	0.061	0.090	-0.001	-0.012	1.016	-0.054	0.063	-0.086	0.223	0.075	0.136	-0.016	0.022	0.073	-0.077	0.023	0.002	-0.076	-0.026	-0.202	0.239	-0.943	-0.104	0.105	0.158	0.189	-0.010	0.037	1.081	0.019	0.213	-0.622	0.045	0.487	0.150	-0.135	-0.248	-0.221	-0.674	-0.893	0.054	0.048	-0.008	C20orf197	284756.000	chr20:58630979-58647055 (+) // 34.44 // q13.33	1553311_at	
1553313_s_at	SLC5A3	No	-1.433	-0.723	0.172	0.157	0.994	1.559	0.540	1.002	0.588	-0.514	-1.039	0.526	0.290	0.039	-0.243	-0.756	-0.263	-0.359	1.667	0.175	-0.052	0.661	-0.090	0.147	-0.077	-0.257	0.960	-0.679	0.111	0.166	0.483	0.495	0.841	-2.505	0.168	0.247	0.704	-0.025	0.332	1.320	-0.766	-0.257	-0.947	0.112	-0.325	-0.995	1.234	SLC5A3	6526.000	chr21:35467497-35469654 (+) // 99.95 // q22.11	1553313_s_at	
1553314_a_at	KIF19	No	0.178	0.033	0.214	0.155	0.039	0.117	0.076	0.278	0.128	0.102	0.002	0.110	0.370	0.182	-0.041	0.008	-0.058	-0.010	0.681	0.180	-0.075	-0.186	0.157	0.067	0.249	0.066	0.125	-0.071	-0.143	0.165	-0.125	-0.267	0.120	0.498	-0.099	0.453	0.108	0.091	0.085	-0.097	0.248	0.137	0.167	0.265	0.253	0.020	-0.087	KIF19	124602.000	chr17:72322386-72347458 (+) // 83.21 // q25.1	1553314_a_at	
1553315_at	SLFNL1	No	-0.093	0.242	0.008	0.123	0.465	0.073	-0.048	0.090	0.287	0.181	0.260	-0.082	0.111	0.160	0.121	0.239	0.252	0.124	0.002	-0.138	0.213	0.143	0.105	0.254	0.136	0.022	-0.186	0.009	0.160	0.111	0.194	0.221	0.107	0.150	0.167	-0.769	0.143	-0.072	0.005	0.285	-0.132	0.056	0.497	0.016	0.205	0.065	0.061	SLFNL1	200172.000	chr1:41484525-41486386 (-) // 57.11 // p34.2	1553315_at	
1553316_at	GPR82	No	0.068	0.149	-0.016	0.417	0.033	0.108	0.540	0.443	-0.031	0.165	0.025	0.006	0.166	0.088	0.223	0.241	0.214	-1.024	0.689	0.060	0.043	0.179	0.264	-0.218	-0.120	0.529	-0.272	-0.045	0.282	-0.022	0.024	0.096	-0.026	0.352	-0.031	-0.274	0.167	0.010	0.094	-0.174	-0.291	0.433	0.457	0.175	0.238	0.186	-0.025	GPR82	27197.000	chrX:41583433-41588006 (+) // 86.46 // p11.4	1553316_at	
1553317_s_at	GPR82	No	0.266	0.003	-0.147	0.035	0.207	-0.101	0.110	-0.003	0.035	0.050	0.060	-0.076	0.086	0.054	0.047	-0.040	0.071	-1.052	-0.040	0.120	-0.054	0.070	0.057	0.105	0.095	0.499	0.190	0.017	-0.067	-0.024	0.043	-0.363	0.054	-0.064	0.074	-0.191	-0.001	0.134	0.084	0.083	-0.010	0.223	0.144	0.439	0.051	-0.013	0.093	GPR82	27197.000	chrX:41583433-41588006 (+) // 86.46 // p11.4	1553317_s_at	
1553318_at	RIBC1	No	0.023	-0.345	0.526	0.089	-0.328	-0.131	0.031	-0.002	-0.117	-0.101	-0.231	-0.178	-0.017	-0.115	0.124	-0.232	-0.112	-0.115	0.700	0.202	-0.002	-0.009	-0.215	0.171	-0.069	0.203	-0.417	-0.143	-0.171	-0.437	-0.198	-0.180	0.228	0.155	-0.231	0.015	0.091	0.059	0.114	-0.109	0.244	0.314	0.142	-0.219	0.092	-0.340	0.139	RIBC1	158787.000	chrX:53449838-53456776 (+) // 61.03 // p11.22	1553318_at	
1553319_at	OXGR1	No	-0.059	-0.308	0.042	0.000	-0.249	-0.055	0.371	0.234	-0.252	-1.036	0.002	0.014	0.350	0.101	-0.222	-0.140	0.003	-0.047	-0.161	-0.213	-0.054	0.132	0.000	-0.235	0.559	0.470	-0.265	-0.105	0.018	0.049	0.033	0.057	-0.299	-0.119	-0.048	-0.355	-0.342	0.111	0.015	0.154	-0.210	0.048	0.116	-0.049	0.167	-0.161	-0.025	OXGR1	27199.000	chr13:97638494-97640031 (-) // 88.32 // q32.1	1553319_at	
1553320_s_at	CDC14C	No	0.413	0.120	0.010	0.099	0.215	0.220	0.069	0.121	0.310	-0.072	-0.018	0.082	0.184	-0.083	-0.033	-0.152	0.108	0.111	0.107	0.113	-0.025	0.076	0.030	0.103	0.149	0.093	0.145	0.079	0.220	0.127	0.029	0.155	0.119	-0.043	0.059	-0.054	0.063	0.125	0.126	0.056	0.008	0.103	0.043	0.098	-0.050	0.148	0.125	CDC14C	168448.000	chr7:48963981-48967049 (+) // 81.63 // p12.3///chr7:48884580-48887685 (-) // 80.01 // p12.3	1553320_s_at	
1553321_a_at	SULT1C4	No	0.461	0.103	-0.136	0.076	-0.052	-0.158	0.015	0.160	0.265	0.147	-0.049	-0.312	0.254	-0.031	-0.069	0.067	-0.013	-0.132	0.121	-0.011	0.060	0.095	0.346	-0.003	0.047	-0.128	-0.044	-0.169	0.047	-0.010	-0.188	0.009	0.214	0.084	-0.183	-0.123	-0.137	0.234	-0.134	0.013	0.002	0.223	0.072	0.173	0.331	-0.133	-0.088	SULT1C4	27233.000	chr2:108994420-109004270 (+) // 98.62 // q12.3	1553321_a_at	
1553322_s_at	TEAD1	No	0.164	0.426	0.283	-0.043	0.114	0.228	0.290	-0.233	0.275	-0.196	-0.005	0.372	0.404	0.090	-0.037	-0.523	-0.069	0.132	0.414	0.195	0.157	-0.363	0.317	-0.395	0.080	-0.365	0.432	0.125	0.010	-0.109	-0.298	0.138	-0.056	0.534	-0.168	0.522	0.868	-0.080	-0.105	0.384	0.291	0.369	0.077	0.228	-0.448	0.586	0.243	TEAD1	7003.000	chr11:12785824-12958769 (+) // 99.92 // p15.2	1553322_s_at	
1553323_a_at	CATSPER2	No	-0.123	0.017	-0.203	0.244	-0.124	-0.494	0.304	0.143	0.070	0.248	-0.074	-0.234	0.040	0.072	0.133	0.142	0.067	0.264	-0.002	-0.079	0.969	0.289	0.083	-0.032	-0.131	-0.379	0.161	0.236	0.369	0.203	0.177	0.184	0.070	0.213	0.152	-0.548	-0.301	0.127	0.453	0.251	-0.252	0.034	0.158	-0.173	0.077	-0.190	0.057	CATSPER2	117155.000	chr15:43922773-43941039 (-) // 96.36 // q15.3	1553323_a_at	
1553325_at	POU5F2	No	0.144	0.005	-0.144	0.163	0.132	0.142	0.080	0.263	-0.058	-0.034	-0.260	0.123	0.153	0.255	-0.176	-0.096	0.089	-0.287	0.308	0.027	0.072	-0.039	0.336	0.015	0.041	0.278	-0.410	-0.010	0.058	0.092	0.073	0.207	-0.101	0.267	0.201	-0.108	0.110	0.177	0.216	-0.015	-0.311	0.102	0.582	-0.149	0.003	0.141	-0.112	POU5F2	134187.000	chr5:93076014-93077319 (-) // 98.42 // q15	1553325_at	
1553326_at	RXFP2	No	-0.047	0.113	0.156	0.228	0.022	0.080	-0.055	0.152	0.008	0.084	-0.208	0.070	0.009	0.056	0.001	-0.077	0.005	-0.136	0.106	0.013	-0.154	0.088	-0.041	0.070	0.166	0.208	-0.057	-0.089	0.037	-0.053	-0.108	0.107	-0.128	-0.196	0.122	-0.192	0.062	0.218	0.159	0.089	-0.082	-0.083	0.060	0.040	-0.041	-0.106	0.051	RXFP2	122042.000	chr13:32313679-32377009 (+) // 97.57 // q13.1	1553326_at	
1553327_a_at	BEND7	No	-0.439	-0.270	0.168	-0.019	-0.436	-0.515	-0.262	-0.178	-0.229	-0.098	-0.267	-0.267	-0.024	0.113	-0.232	-0.102	-0.170	-0.122	0.585	0.047	-0.140	-0.132	0.192	-0.143	-0.146	0.257	-0.453	-0.348	-0.609	-0.106	-0.386	-0.345	-0.207	-0.018	-0.110	0.047	-0.183	-0.112	-0.020	0.000	0.074	0.164	0.484	0.012	-0.365	0.002	-0.183	BEND7	222389.000	chr10:13480636-13544976 (-) // 91.65 // p13	1553327_a_at	
1553328_a_at	SLC18A2	No	-0.327	-0.205	-0.144	0.080	-0.111	-0.079	0.166	0.279	0.415	-0.349	-0.228	-0.272	-0.192	-0.082	-0.140	-0.195	-0.167	-0.126	0.434	-0.125	-0.122	0.215	-0.299	-0.888	-0.118	0.096	-0.241	-0.176	0.233	-0.172	-0.156	-0.068	-0.671	-0.285	-0.007	-0.170	-0.016	0.107	0.295	-0.030	-0.220	-0.206	0.027	-0.270	0.161	0.125	-0.042	SLC18A2	6571.000	chr10:119000633-119037095 (+) // 97.52 // q25.3	1553328_a_at	
1553329_at	C7orf45	No	0.119	-0.058	-0.134	0.040	0.093	-0.117	-0.015	0.296	-0.087	-0.242	-0.064	-0.037	0.214	0.154	-0.162	-0.296	-0.231	0.159	0.178	-0.064	-0.271	0.115	-0.176	-0.311	0.271	0.171	0.103	0.090	0.400	0.106	0.020	0.038	-0.152	-0.006	0.039	-0.114	0.009	0.263	0.271	0.130	-0.182	0.215	0.236	-0.419	-0.163	-0.054	0.044	C7orf45	136263.000	chr7:129847703-129857447 (+) // 71.78 // q32.2	1553329_at	
1553330_at	C7orf45	No	0.058	0.024	-0.178	0.205	-0.033	0.017	0.417	0.214	-0.077	0.013	0.181	0.098	0.079	0.171	-0.018	-0.040	-0.042	0.005	0.368	-0.054	-0.137	0.051	0.169	-0.087	-0.110	0.341	-0.024	0.204	0.124	0.116	0.152	0.008	-0.036	-0.044	0.268	-0.055	-0.003	0.037	0.196	0.037	-0.001	0.069	0.293	0.309	-0.155	0.059	0.213	C7orf45	136263.000	chr7:129847703-129857447 (+) // 71.78 // q32.2	1553330_at	
1553333_at	MAB21L3	No	1.843	0.140	-0.076	0.272	0.021	0.158	-0.181	2.475	0.028	-0.107	0.225	-0.029	0.401	-0.002	0.142	-0.028	0.052	0.179	-0.020	0.230	0.002	0.263	0.630	0.062	-0.159	0.290	0.082	-0.114	0.103	0.249	0.154	-0.074	-0.085	0.264	0.121	0.136	0.158	1.001	0.064	0.292	0.511	0.095	0.143	0.029	0.335	-0.095	0.123	MAB21L3	126868.000	chr1:116654375-116677861 (+) // 79.75 // p13.1	1553333_at	
1553335_x_at	LOC285696	No	0.442	0.115	0.074	0.072	-0.090	0.197	-0.087	0.186	0.307	0.050	0.234	0.217	0.110	0.320	-0.024	0.267	0.000	0.148	0.068	0.069	0.005	0.211	-0.022	-0.276	0.080	0.250	0.109	0.060	-0.017	0.565	0.603	0.279	0.202	0.376	0.515	0.065	0.195	0.006	-0.022	-0.099	0.000	0.429	0.355	0.325	0.222	0.235	0.144	LOC285696	285696.000	chr5:17130625-17217156 (-) // 61.45 // p15.1	1553335_x_at	
1553336_a_at	MIER3	No	-0.259	0.142	-0.001	-0.422	0.671	0.519	0.184	-0.589	-0.577	-0.708	0.008	1.023	0.081	-0.002	-0.361	-0.394	-0.264	-0.045	0.004	-0.429	-0.125	-0.246	0.526	0.045	-0.057	-0.265	0.465	-0.282	0.356	-0.811	-0.928	-0.685	-0.677	-0.938	0.633	-0.192	0.979	-0.345	-0.128	-0.041	-0.068	-0.115	-0.377	-0.373	-0.850	0.227	-0.154	MIER3	166968.000	chr5:56218410-56236960 (-) // 99.86 // q11.2	1553336_a_at	
1553338_at	SDE2	No	-1.511	0.454	-1.339	-0.967	1.346	-0.166	-0.426	-1.838	-1.557	-1.177	-0.124	0.584	0.371	0.381	-0.312	-0.927	0.468	-0.214	-1.125	-1.462	-0.186	0.403	0.531	-0.618	0.257	-0.695	1.004	0.463	0.302	-0.299	-0.419	-0.331	-2.143	-0.049	1.188	-0.876	0.810	0.046	-0.100	1.031	-1.281	-1.172	0.022	-0.481	-1.055	0.205	-0.187	SDE2	163859.000	chr1:226172888-226187023 (-) // 99.93 // q42.12	1553338_at	
1553340_s_at	SLC35G3///SLC35G4///SLC35G5	No	-0.217	-0.272	-0.028	0.077	-0.207	-0.167	0.169	-0.160	-0.491	-0.261	-0.213	-0.104	0.253	-0.042	-0.091	-0.207	-0.068	-0.292	0.645	0.302	-0.148	0.182	-0.124	-0.136	-0.335	0.121	-0.460	-0.147	0.040	-0.227	-0.041	-0.222	-0.272	0.395	-0.258	-0.263	-0.101	-0.040	0.206	-0.031	-0.173	0.111	0.305	0.034	-0.108	0.136	-0.152	SLC35G3///SLC35G4///SLC35G5	146861///646000///83650	chr17:7384714-7386383 (+) // 96.75 // p13.1///chr18:11609473-11610674 (+) // 96.42 // p11.21///chr8:11188494-11189695 (+) // 98.75 // p23.1///chr17:33520246-33521447 (-) // 97.0 // q12	1553340_s_at	
1553341_at	UROC1	No	-0.074	-0.017	0.039	0.188	0.115	0.023	0.290	0.249	0.136	-0.091	0.138	0.039	-0.090	-0.065	-0.117	-0.263	0.102	-0.238	0.215	0.378	-0.263	0.113	-0.006	-0.041	0.130	0.162	-0.120	-0.067	-0.045	-0.195	-0.083	-0.146	0.022	0.240	0.028	0.200	0.059	0.188	0.134	0.178	0.279	0.344	0.105	0.423	-0.286	0.121	1.066	UROC1	131669.000	chr3:126200123-126236594 (-) // 98.21 // q21.3	1553341_at	
1553344_at	PCDH15	No	0.068	-0.048	-0.010	0.155	0.245	0.148	0.112	0.195	0.002	-0.028	0.098	-0.028	0.259	0.025	0.139	0.018	0.009	0.145	-0.079	0.065	0.035	0.262	0.215	-0.044	0.274	0.214	0.191	0.018	-0.015	0.206	0.057	0.096	-0.083	-0.216	0.053	-0.032	-0.076	0.061	0.130	-0.096	-0.048	-0.111	0.076	-0.226	0.182	0.180	0.126	PCDH15	65217.000	chr10:55580859-56561051 (-) // 96.44 // q21.1	1553344_at	
1553346_a_at	TNRC6A	Yes	0.130	0.913	0.822	0.074	1.161	0.848	0.611	-0.080	0.341	-0.247	0.211	1.715	0.676	0.427	-0.047	0.218	-0.149	0.327	1.705	0.905	-0.399	0.223	1.331	0.506	0.033	0.247	0.358	0.631	0.529	-0.031	-0.089	-0.063	0.105	0.879	0.669	1.346	0.978	0.466	-0.013	0.446	0.502	1.032	-0.059	0.793	-0.218	1.113	-0.042	TNRC6A	27327.000	chr16:24741571-24835128 (+) // 97.15 // p12.1	1553346_a_at	
1553347_s_at	KCNA6	No	-0.038	-0.022	0.053	-0.006	-0.270	-0.246	-0.255	0.240	-0.056	-0.062	-0.194	-0.314	-0.091	0.024	0.255	-0.089	0.023	-0.311	0.591	0.172	-0.235	0.205	-0.094	-0.230	0.258	0.031	-0.504	-0.383	0.036	-0.257	-0.341	-0.132	-0.214	0.151	-0.253	-0.229	-0.146	-0.150	0.005	0.030	-0.425	0.083	0.381	-0.278	0.037	-0.147	-0.103	KCNA6	3742.000	chr12:4918341-4922578 (+) // 94.43 // p13.32	1553347_s_at	
1553348_a_at	NFX1	No	0.403	0.578	0.738	-0.525	0.177	0.163	-0.118	-0.898	0.158	-0.905	0.059	0.040	0.295	0.157	-0.743	-0.145	-0.403	0.079	-0.306	-0.109	-0.538	-0.476	0.912	0.585	-0.342	-1.117	1.290	0.289	0.035	-0.591	-0.849	-0.667	-0.144	0.092	0.894	0.180	0.344	-0.753	-0.072	0.251	-0.117	0.227	-0.758	0.889	-0.531	0.883	-0.080	NFX1	4799.000	chr9:33290509-33365271 (+) // 89.49 // p13.3	1553348_a_at	
1553349_at	ARID2	No	-0.078	0.278	-0.220	-0.495	0.852	0.315	0.245	0.381	0.572	2.183	0.733	-0.072	-0.095	0.340	0.403	2.248	0.484	0.917	0.248	0.153	1.715	0.314	0.024	0.130	0.819	-0.174	1.399	0.547	2.131	1.555	1.201	0.523	0.712	-0.354	1.054	-1.575	0.384	-0.323	-0.028	-0.333	0.208	-0.214	0.017	-0.215	2.600	0.564	0.587	ARID2	196528.000	chr12:46230727-46235821 (+) // 78.58 // q12	1553349_at	
1553350_at	FAM123C	No	-0.177	-0.044	0.050	0.121	-0.146	-0.031	0.182	0.509	-0.019	-0.048	-0.126	0.026	0.240	0.166	-0.060	0.030	0.218	-0.011	0.453	0.219	0.045	0.022	0.070	-0.089	-0.181	0.474	-0.131	-0.212	0.240	-0.113	0.008	-0.117	-0.221	-0.079	0.105	0.236	0.261	0.352	0.194	-0.102	-0.306	-0.017	0.302	0.006	0.037	0.035	0.203	FAM123C	205147.000	chr2:131513112-131522659 (+) // 97.29 // q21.1	1553350_at	
1553351_at	OTUD7A	No	-0.041	0.022	0.504	-0.001	0.068	0.274	0.186	0.038	-0.131	-0.221	-0.079	0.260	0.335	0.328	0.119	-0.114	-0.034	-0.071	0.456	0.107	-0.184	0.106	0.270	0.035	0.364	0.131	-0.303	0.281	0.184	0.045	-0.202	-0.205	-0.022	-0.023	0.046	0.035	-0.170	-0.004	0.264	0.301	0.179	0.062	0.123	0.034	0.018	0.150	-0.095	OTUD7A	161725.000	chr15:31775328-31947542 (-) // 89.25 // q13.3	1553351_at	
1553352_x_at	ERVW-1	No	0.147	-0.097	0.150	-0.112	-0.351	-0.429	0.052	0.312	0.083	-0.155	-0.110	-0.398	0.392	-0.270	-0.249	0.005	-0.260	-0.351	0.486	-0.179	-0.116	0.074	-0.953	-0.689	-0.316	0.366	-0.259	-0.411	0.084	-0.256	0.277	0.128	0.003	0.089	-0.571	-0.530	-0.167	-0.077	0.222	0.021	0.056	0.085	0.208	-0.142	0.120	0.004	-0.505	ERVW-1	30816.000		1553352_x_at	
1553354_a_at	FLJ31958	No	-0.141	-0.267	-0.459	-0.451	-0.427	-0.078	-0.132	-0.160	-0.594	-0.748	-0.602	-0.342	0.055	-0.307	-0.296	-0.380	-0.305	-0.479	0.269	0.008	-0.780	-0.597	-0.235	-0.283	-0.220	-0.469	-0.835	-0.388	-0.426	0.156	-0.168	-0.273	-0.381	-0.467	-0.750	-0.742	-0.043	0.041	-0.576	-0.498	-0.117	-0.013	0.153	-0.754	-0.901	-0.376	-0.070	FLJ31958	143153.000	chr10:52417433-52420028 (-) // 78.39 // q11.23	1553354_a_at	
1553355_at		No	0.006	0.184	0.018	0.335	0.180	0.025	0.238	0.410	-0.118	-0.005	0.149	-0.017	0.238	-0.188	-0.152	0.366	-0.028	0.152	0.445	0.241	-0.030	0.005	0.075	0.026	-0.105	0.197	-0.181	-0.029	0.391	0.076	0.074	-0.028	-0.145	0.229	0.119	0.022	-0.056	0.056	-0.054	0.148	0.111	0.501	0.424	-0.057	0.117	0.151	0.114			chr22:37460822-37463524 (+) // 67.32 // q12.3	1553355_at	
1553356_at		No	0.235	0.042	-0.213	-0.054	-0.019	-0.033	0.073	0.176	0.043	0.024	0.253	-0.200	0.139	0.107	-0.091	-0.067	-0.043	-0.139	0.086	0.004	0.112	0.035	-0.191	-0.014	0.082	0.309	-0.217	0.011	-0.007	0.071	0.113	0.025	0.074	0.123	-0.141	-0.323	0.069	0.229	-0.013	-0.029	-0.109	-0.008	0.210	-0.158	0.038	-0.132	0.069			chr6:142684212-142686824 (-) // 72.97 // q24.1	1553356_at	
1553357_at	LOC158696	No	-0.174	0.064	-0.225	0.075	-0.070	-0.190	0.404	-0.894	-0.021	-0.143	0.005	-0.039	0.097	0.001	0.010	-0.135	0.066	-0.061	-0.050	-0.099	-0.146	0.005	-0.033	-0.274	-0.218	0.077	-0.107	-0.174	-0.015	-0.340	-0.059	-0.008	-0.438	-0.199	-0.069	-0.562	0.039	0.073	-0.036	-0.650	-0.440	-0.037	0.048	-0.084	0.123	-2.179	0.108	LOC158696	158696.000	chrX:137697060-137698357 (-) // 11.92 // q26.3	1553357_at	
1553359_at	FBXL18	No	-0.136	-0.108	-0.298	0.372	-0.039	-0.048	0.216	0.323	-0.055	-0.155	-0.196	-0.029	0.095	0.150	-0.214	-0.258	-0.178	-0.173	0.466	-0.298	-0.401	0.121	-0.227	-0.245	-0.179	0.235	-0.596	-0.357	-0.094	-0.206	-0.135	0.009	-0.599	0.253	-0.149	0.057	-0.083	0.165	0.230	0.044	-0.186	0.051	0.697	-0.217	-0.282	-0.010	-0.283	FBXL18	80028.000	chr7:5487355-5553382 (-) // 85.27 // p22.1	1553359_at	
1553361_x_at	FBXL18	No	-0.068	-0.052	-0.121	0.417	-0.116	-0.109	0.227	0.435	-0.160	-0.201	-0.191	0.228	0.099	0.308	0.009	0.066	-0.213	0.032	0.406	0.036	-0.222	0.029	0.090	-0.243	-0.063	0.252	-0.615	-0.201	-0.025	-0.164	0.209	-0.147	-0.122	0.097	-0.149	-0.062	0.022	0.198	0.214	0.046	-0.133	0.218	0.554	-0.245	-0.103	0.383	-0.159	FBXL18	80028.000	chr7:5487355-5553382 (-) // 85.27 // p22.1	1553361_x_at	
1553362_at	DNAH6	No	0.137	0.034	0.004	0.162	0.052	0.072	0.218	0.041	0.047	-0.043	0.056	0.059	0.037	-0.025	0.091	-0.040	0.013	-0.045	-0.097	0.036	0.096	0.041	0.137	0.000	0.129	0.185	0.012	0.041	0.081	0.176	0.115	0.055	-0.066	0.249	0.115	0.021	0.040	0.075	0.051	0.101	-0.051	0.111	0.006	-0.096	0.195	0.136	-0.032	DNAH6	1768.000	chr2:84743578-84811978 (+) // 88.92 // p11.2	1553362_at	
1553363_at	C6orf195	No	0.050	0.117	-0.095	0.196	-0.141	0.007	-0.190	0.339	0.120	0.181	0.235	-0.222	0.093	-0.025	0.229	-0.189	-0.015	-0.004	0.290	-0.074	-0.182	0.017	0.365	0.196	-0.020	0.152	0.094	0.006	0.139	-0.336	-0.195	-0.041	-0.055	0.051	-0.014	-0.186	-0.181	-0.054	0.123	-0.142	-0.452	0.123	0.229	-0.115	-0.222	-0.028	-0.128	C6orf195	154386.000	chr6:2622384-2634837 (-) // 63.67 // p25.2	1553363_at	
1553364_at	PNPLA1	No	0.016	0.084	0.142	0.179	0.118	-1.040	0.331	-0.004	-0.059	0.062	-0.050	0.016	0.163	-0.043	-1.007	0.087	-0.183	-0.752	0.323	-0.221	-0.964	-0.033	0.111	-0.230	0.178	0.123	0.129	0.022	-0.037	-0.033	0.036	0.103	-0.170	0.483	0.031	-0.246	0.056	0.104	0.222	0.138	-0.328	-0.053	0.090	0.030	0.127	0.118	0.058	PNPLA1	285848.000	chr6:36210944-36276372 (+) // 73.62 // p21.31	1553364_at	
1553365_at	DEPDC4	No	0.112	0.068	-0.033	0.248	0.314	0.287	0.228	-0.076	0.141	0.234	0.010	0.094	0.192	0.043	-0.124	0.169	0.024	0.190	0.123	0.222	0.253	0.164	0.018	0.009	0.166	0.128	0.357	0.063	0.534	0.173	-0.017	0.326	-0.085	0.249	0.073	0.010	0.178	0.303	0.200	0.236	0.088	0.174	0.348	0.086	0.220	0.135	0.228	DEPDC4	120863.000	chr12:100597446-100660840 (-) // 73.65 // q23.1	1553365_at	
1553366_s_at	ANKRD23///ANKRD39	No	-0.247	-0.222	-0.191	0.107	-0.052	-0.360	0.198	0.233	-0.091	-0.266	-0.414	0.167	-0.016	-0.340	-0.394	-0.128	-0.503	-0.116	0.692	0.288	-0.434	0.049	0.246	-0.262	-0.434	-0.109	-0.065	0.210	0.261	-0.331	-0.141	-0.214	-0.475	-0.382	-0.163	-0.380	-0.198	-0.009	0.412	0.072	-0.186	0.246	0.198	-0.389	-0.146	0.025	-0.314	ANKRD23///ANKRD39	200539///51239	chr2:97503651-97508249 (-) // 97.69 // q11.2	1553366_s_at	
1553367_a_at	COX6B2	No	-0.977	-0.259	-0.399	-0.022	0.383	0.442	0.238	0.367	-0.481	-0.227	-0.147	0.043	0.424	0.068	0.012	-0.350	-0.148	-0.311	0.247	0.060	0.042	0.423	0.187	-0.159	-0.451	0.185	-0.473	-0.328	0.132	-0.206	-0.270	-0.069	-0.277	-0.631	-0.231	-0.235	-0.094	0.242	0.327	0.042	-0.287	0.019	0.505	0.365	-0.001	0.014	-0.082	COX6B2	125965.000	chr19:55861075-55866079 (-) // 71.87 // q13.42	1553367_a_at	
1553369_at	FAM129C	No	0.157	-0.183	0.386	0.132	-1.313	-0.067	1.030	0.073	0.670	-0.142	-0.235	-0.005	0.003	-0.318	0.069	-0.147	-0.141	-0.050	0.615	0.410	-0.071	-0.265	0.040	-0.319	0.150	0.013	-0.064	0.113	-0.064	-0.426	-0.085	-0.248	-0.025	0.361	-0.257	0.135	-0.001	0.024	0.156	0.287	0.023	0.419	0.022	0.091	-0.164	0.062	0.069	FAM129C	199786.000	chr19:17638071-17662839 (+) // 90.55 // p13.11	1553369_at	
1553371_at	EPHA10	No	-0.075	-0.062	-0.302	-0.021	-0.159	-0.205	-0.059	-0.114	-0.417	-0.314	-0.168	-0.210	0.057	-0.242	-0.046	-0.203	-0.119	-0.377	0.486	-0.041	-0.158	0.094	-0.071	-0.345	-0.076	-0.021	-0.454	0.076	0.112	-0.078	-0.106	-0.385	-0.392	-0.049	-0.126	-0.153	-0.033	0.106	-0.053	-0.003	-0.332	-0.061	0.017	-0.388	-0.116	-0.092	-0.340	EPHA10	284656.000	chr1:38225957-38230848 (-) // 67.18 // p34.3	1553371_at	
1553372_at		No	0.011	0.006	-0.123	0.367	0.121	0.021	-0.279	0.377	0.045	-0.115	-0.236	0.177	0.017	0.091	-0.418	-0.321	0.019	-0.014	0.439	-0.157	-0.269	0.097	0.503	-0.044	-0.107	-0.111	-0.153	-0.216	0.298	0.042	-0.136	0.103	-0.135	0.043	0.166	-0.278	0.307	0.195	0.082	0.046	-0.107	-0.145	0.226	-0.275	-0.231	0.096	-0.056			chr22:39568637-39570674 (-) // 71.1 // q13.1	1553372_at	
1553373_at	WDR64	Yes	0.126	-0.211	0.032	0.163	-0.539	-0.173	-0.116	0.009	0.096	0.200	0.037	-0.191	0.222	0.022	0.203	-0.058	-0.008	-0.313	0.510	0.232	-0.085	0.025	-0.167	-0.160	-0.053	0.386	-0.349	-0.161	0.285	0.153	-0.287	0.145	0.078	0.613	-0.003	-0.084	-0.043	0.011	-0.057	-0.049	-0.227	0.470	0.252	0.172	0.081	0.050	0.727	WDR64	128025.000	chr1:241912946-241964957 (+) // 99.85 // q43	1553373_at	
1553374_at	PRO2949	No	-0.082	0.250	0.045	0.205	0.131	0.323	0.178	0.240	0.194	0.119	0.037	-0.176	0.206	0.454	0.275	-0.020	-0.052	0.046	0.163	-0.198	-0.031	0.349	0.148	-0.032	-0.028	0.288	0.200	0.025	0.193	0.143	0.086	0.248	0.172	0.073	0.285	-0.168	0.125	0.233	-0.064	0.100	-0.016	-0.104	0.230	0.191	0.101	0.121	0.005	PRO2949	55412.000	chr8:105431795-105433728 (+) // 54.79 // q22.3	1553374_at	
1553375_at	BTBD9	No	0.711	0.307	0.566	0.384	0.382	0.546	0.230	0.227	-0.080	-0.824	0.195	0.432	0.977	0.057	-0.139	0.204	0.184	0.230	0.940	0.661	0.353	0.210	0.134	0.271	0.208	0.737	0.219	0.252	0.562	-0.170	0.474	0.311	0.398	0.416	0.442	0.450	1.107	0.097	0.287	0.305	0.132	0.935	0.462	0.382	0.077	0.495	0.177	BTBD9	114781.000	chr6:38142732-38563843 (-) // 99.75 // p21.2	1553375_at	
1553376_a_at	AXDND1	No	-0.013	0.034	0.063	0.276	0.050	-0.167	-0.157	0.092	-0.059	-0.091	0.142	-0.009	-0.018	0.078	0.025	-0.023	0.038	0.081	0.109	-0.124	0.163	0.162	0.149	-0.080	0.017	0.226	0.016	-0.018	-0.047	-0.126	0.022	0.059	-0.097	-0.186	-0.094	-0.089	0.104	0.211	-0.151	-0.022	-0.169	0.213	0.116	0.070	0.126	0.022	-0.141	AXDND1	126859.000	chr1:179335111-179437852 (+) // 91.12 // q25.2	1553376_a_at	
1553378_a_at	C17orf66	No	0.051	-0.074	0.116	0.150	0.083	-0.016	0.388	0.407	0.058	-0.415	-0.099	0.074	-0.006	0.033	-0.288	-0.174	-0.162	-0.010	0.254	0.113	-0.353	-0.131	0.066	0.039	-0.288	-0.071	-0.190	0.098	0.163	-0.183	0.050	-0.164	-0.022	0.064	-0.178	0.078	0.392	0.194	0.183	0.215	0.156	0.272	0.461	0.069	-0.141	0.118	0.134	C17orf66	256957.000	chr17:34181959-34195895 (-) // 99.9 // q12	1553378_a_at	
1553380_at	PARP15	No	-0.096	0.175	-0.073	0.243	-1.065	0.014	0.119	0.265	0.084	0.193	0.155	0.011	0.267	0.068	0.056	0.009	-0.016	0.004	0.277	-0.071	0.036	0.039	0.096	-0.269	0.014	0.119	-0.073	0.140	0.197	-0.008	0.127	0.223	-0.249	0.065	-0.015	-0.059	-0.065	0.054	0.115	0.289	-0.117	0.025	0.263	0.019	-0.136	-0.121	-0.013	PARP15	165631.000	chr3:122334524-122355536 (+) // 98.42 // q21.1	1553380_at	
1553383_at	ARHGAP42	No	-0.038	0.125	-0.085	0.161	0.031	0.265	-0.006	0.173	0.019	0.037	0.101	-0.058	0.101	-0.020	0.045	-0.002	-0.092	0.021	0.229	0.236	0.144	-0.032	0.133	-0.001	-0.028	0.213	0.035	0.279	-0.037	0.097	-0.027	-0.079	0.027	-0.114	-0.006	-0.004	0.008	0.061	0.109	0.083	-0.117	0.141	0.063	0.064	0.100	0.070	0.084	ARHGAP42	143872.000	chr11:100830580-100859600 (+) // 87.92 // q22.1	1553383_at	
1553385_at	LOC84931	No	-0.522	0.030	0.036	-0.010	-0.004	-0.085	0.146	0.284	-0.197	-0.528	-0.153	-0.274	0.155	0.079	-0.318	-0.341	-0.157	-0.055	0.415	0.115	-0.374	-0.033	-0.049	-0.118	-0.277	0.107	-0.216	0.170	0.033	-0.115	-0.059	-0.281	0.055	0.364	-0.206	-0.114	0.078	0.248	0.253	0.053	-0.319	-0.002	0.299	0.071	-0.185	0.281	0.012	LOC84931	84931.000	chr2:121221910-121223697 (-) // 73.64 // q14.2	1553385_at	
1553386_at	MFSD2A	Yes	0.102	0.372	-0.018	-0.078	0.063	0.331	0.391	0.435	-0.140	0.019	0.106	0.227	0.101	0.269	0.332	0.280	0.454	-0.220	-0.169	0.306	0.022	0.012	0.177	-0.149	0.002	0.366	-0.283	0.161	0.225	0.079	0.053	0.088	-0.225	-0.183	0.074	-0.252	-0.024	0.103	0.143	0.060	-0.242	0.173	0.445	0.211	0.001	-0.275	0.221	MFSD2A	84879.000	chr1:40420817-40422587 (+) // 88.14 // p34.2	1553386_at	
1553387_at	ATM	No	0.084	-0.082	-0.012	-0.125	-0.010	0.113	0.124	0.235	0.296	0.323	0.053	0.290	-0.554	0.316	0.117	0.594	0.234	0.426	0.222	-0.144	0.328	-0.090	-0.314	0.113	0.293	0.283	0.650	0.160	0.679	0.513	0.848	0.139	0.066	0.021	-0.076	-0.453	0.130	0.034	0.061	-0.141	-0.190	-0.007	0.092	-0.364	0.756	0.194	-0.169	ATM	472.000	chr11:108157903-108161365 (+) // 58.94 // q22.3	1553387_at	
1553388_at	FAM26D	No	-0.074	0.127	-0.205	0.262	-0.073	-0.107	0.128	0.209	0.097	-0.187	0.072	-0.087	0.081	-0.043	-0.126	0.066	-0.257	-0.132	-0.039	-0.311	-0.249	0.221	0.151	-0.263	-0.105	-0.015	0.013	0.013	0.138	-0.022	-0.054	-0.045	-0.453	0.104	-0.139	-0.399	-0.084	0.202	0.197	0.095	-0.270	-0.208	0.424	-0.143	-0.092	0.028	-0.023	FAM26D	221301.000	chr6:116850242-116882286 (+) // 88.23 // q22.1	1553388_at	
1553389_at	NPHP3	No	-0.099	0.072	0.216	-0.071	0.216	-0.147	0.099	0.103	0.144	0.246	-0.253	-0.042	-0.248	-0.214	-0.143	-0.065	-0.353	-0.103	0.314	-0.225	0.031	0.053	-0.087	-0.304	-0.169	0.076	0.283	-0.037	0.083	0.098	0.552	0.198	0.078	0.036	0.123	-0.553	0.010	0.022	0.060	0.118	0.026	-0.083	-0.041	-0.707	0.188	-0.027	0.011	NPHP3	27031.000	chr3:132439583-132441276 (-) // 68.52 // q22.1	1553389_at	
1553390_at	ATG9B	No	0.132	-0.128	0.219	0.120	-0.196	0.067	0.032	-0.091	-0.224	0.065	-0.062	-0.011	-0.072	-0.106	-0.282	-0.101	-0.261	-0.166	0.730	0.238	-0.191	0.009	0.202	-0.128	-0.068	-0.166	-0.136	-0.168	-0.028	-0.030	-0.104	-0.369	0.166	0.225	-0.207	0.100	-0.051	-0.031	0.018	0.058	-0.323	0.255	0.190	-0.021	-0.150	0.091	-0.144	ATG9B	285973.000	chr7:150716923-150721586 (-) // 82.95 // q36.1	1553390_at	
1553391_at	CXorf58	No	-0.328	-0.046	-0.321	0.076	-0.192	-0.176	-0.273	0.092	0.117	-0.204	0.130	0.032	0.182	0.217	-0.013	-0.298	-0.073	-0.187	-0.187	-0.157	0.068	-0.074	-0.153	-0.286	-0.074	0.274	-0.112	0.092	-0.044	-0.286	-0.007	-0.063	-0.201	0.165	-0.068	-0.158	-0.405	-0.094	-0.015	0.042	-0.131	0.137	0.207	0.183	0.043	0.110	0.099	CXorf58	254158.000	chrX:23926122-23957624 (+) // 99.87 // p22.11	1553391_at	
1553392_at	EFCAB3	No	-0.348	-0.198	-1.132	-0.228	-0.271	-0.112	0.148	0.206	-0.206	-0.073	-0.057	0.046	0.202	0.000	-0.192	0.457	-0.262	-0.356	-0.039	-0.170	-0.045	0.341	-0.161	-0.273	-0.158	0.026	-0.118	0.021	0.229	0.059	0.251	0.002	-0.148	-0.141	0.124	-0.792	-0.217	0.036	0.116	0.319	0.044	-1.100	-0.094	-0.516	-0.084	-0.450	0.164	EFCAB3	146779.000	chr17:60457913-60493837 (+) // 99.29 // q23.2	1553392_at	
1553394_a_at	TFAP2B	Yes	0.159	-2.891	0.216	0.269	0.506	0.116	-0.014	0.350	0.201	-0.057	0.095	0.190	0.077	0.033	-0.105	-0.036	0.163	0.127	0.344	0.029	-0.148	0.058	0.484	0.236	0.016	0.700	1.826	0.082	0.293	0.166	0.307	0.229	-0.153	0.178	0.162	-0.037	0.382	0.344	0.253	0.237	0.043	0.205	0.289	0.087	-0.010	0.500	0.071	TFAP2B	7021.000	chr6:50786605-50811114 (+) // 97.22 // p12.3	1553394_a_at	
1553395_a_at	CD200R1	Yes	-0.100	0.149	0.061	0.245	-0.005	-0.093	0.213	0.270	0.270	-0.037	-0.055	0.001	0.068	0.073	0.056	-0.321	-0.251	-0.352	0.386	0.055	-0.046	-0.166	0.031	-0.199	-0.212	0.241	-0.174	-0.001	0.223	-0.163	-0.163	-0.096	-0.536	-0.207	0.157	-0.149	0.142	0.196	0.145	-0.067	-0.113	-0.076	0.376	-0.625	-0.124	-0.045	-0.345	CD200R1	131450.000	chr3:112642195-112693759 (-) // 98.53 // q13.2	1553395_a_at	
1553396_a_at	CCDC13	No	-0.270	-0.112	0.366	0.569	-0.079	0.214	0.188	0.103	0.133	-0.559	-0.187	-0.064	-0.685	-0.468	-0.573	-0.755	-0.323	0.462	0.270	-0.414	-0.699	-0.316	0.006	0.474	-0.672	-0.242	0.028	-0.583	-0.025	-0.379	-0.115	-0.453	-0.667	-0.230	-0.452	-1.170	-0.232	-0.136	0.264	0.011	-0.666	-0.119	0.203	-0.279	-0.503	-0.076	-0.390	CCDC13	152206.000	chr3:42788285-42814745 (-) // 100.0 // p22.1	1553396_a_at	
1553397_at	CCDC13	Yes	0.021	-0.101	0.364	0.177	-0.124	0.047	-0.066	0.443	0.136	-0.007	-0.140	0.208	-0.011	0.127	0.034	-0.058	-0.094	-0.077	1.075	0.452	-0.226	0.220	0.086	-0.183	0.191	0.358	-0.281	-0.120	0.414	-0.395	-0.022	-0.023	-0.263	0.395	-0.198	0.097	0.097	0.231	0.327	0.193	0.047	0.998	0.402	0.016	0.271	0.252	-0.087	CCDC13	152206.000	chr3:42788285-42814745 (-) // 100.0 // p22.1	1553397_at	
1553398_at		No	-0.114	-0.154	0.170	0.159	0.116	-0.105	0.056	0.465	0.068	-0.097	-0.110	0.088	0.124	0.071	0.014	-0.183	-0.059	0.044	0.385	0.117	-0.073	0.144	0.113	0.192	-0.049	0.321	-0.005	0.070	0.317	-0.240	-0.077	0.162	0.048	0.163	0.118	-0.022	0.283	0.144	0.148	-0.023	-0.175	0.057	0.186	-0.184	-0.080	-0.003	0.132			chr7:21484843-21486075 (-) // 72.57 // p15.3	1553398_at	
1553399_a_at	C17orf69	Yes	-0.066	0.276	0.378	0.515	-0.477	0.223	-0.065	0.215	0.172	-0.279	0.000	-0.150	0.236	-0.280	-0.235	-0.223	-0.187	-0.153	0.422	0.225	-0.491	-0.292	0.129	0.103	-0.447	0.342	-0.569	-0.065	-0.111	0.159	0.239	-0.129	0.340	0.252	0.041	0.360	0.180	-0.183	0.030	-0.071	-0.040	0.429	0.193	0.512	-0.345	-0.127	0.331	C17orf69	147081.000	chr17:43717647-43719667 (+) // 65.44 // q21.31	1553399_a_at	
1553400_a_at	C17orf69	No	-1.634	-1.243	-0.692	-1.060	-1.636	-0.044	-0.541	0.153	-0.316	0.543	-0.708	-1.785	-0.266	-0.202	0.007	-0.460	-0.432	-0.208	-1.470	-0.718	-0.549	-1.536	0.144	-0.190	-0.524	-0.065	-0.352	-0.282	-1.154	-0.967	-0.257	-0.225	-0.222	-2.016	-0.866	-0.749	-0.937	-1.114	-0.796	-0.466	-0.362	0.015	-1.118	-1.271	0.129	-1.632	-0.429	C17orf69	147081.000	chr17:43717647-43719667 (+) // 65.44 // q21.31	1553400_a_at	
1553401_at	MRGPRX1	No	-0.060	0.055	-0.006	0.083	0.251	0.119	0.109	0.079	-0.107	0.188	0.108	-0.069	0.201	-0.041	0.007	-0.168	0.282	-0.027	0.142	0.080	0.176	0.238	0.108	-0.052	0.258	0.306	0.005	0.086	-0.079	0.107	0.036	-0.004	-0.243	-0.140	0.015	-0.236	0.128	0.045	0.374	0.340	-0.004	0.017	0.414	0.219	-0.195	0.069	0.063	MRGPRX1	259249.000	chr11:18955362-18956331 (-) // 99.59 // p15.1	1553401_at	
1553402_a_at	HFE	No	0.621	0.062	-0.277	0.042	-0.107	1.215	0.551	0.430	0.163	-1.072	-0.190	1.566	0.777	-0.726	-0.604	0.047	-0.704	-0.050	-0.461	-0.126	-0.271	0.941	0.202	0.174	0.480	0.614	1.065	0.478	0.305	-0.429	-0.227	0.150	-0.078	-0.866	0.883	0.498	-0.064	0.205	-0.810	-0.363	-0.347	0.000	-0.977	-0.780	-0.346	1.058	0.313	HFE	3077.000	chr6:26087508-26094596 (+) // 100.0 // p22.2	1553402_a_at	
1553403_at	RLN3	No	0.037	0.129	0.340	0.536	-0.027	0.271	0.242	0.319	-0.055	-0.094	-0.132	0.184	0.349	0.181	0.001	-0.254	-0.068	-0.014	0.396	0.224	-0.026	0.157	0.255	0.879	-0.017	0.271	0.068	0.044	0.388	0.131	0.043	-0.010	-0.014	0.518	0.016	0.276	-0.070	-0.031	0.276	0.237	-0.160	0.252	0.341	0.160	-0.227	0.214	0.215	RLN3	117579.000	chr19:14139016-14141783 (+) // 100.0 // p13.12	1553403_at	
1553405_a_at	CSMD1	No	0.136	-0.140	0.268	0.233	0.021	-0.007	-0.056	0.147	0.202	-0.339	-0.453	0.021	0.079	-0.050	-0.274	-0.334	-0.001	-0.053	0.480	0.359	-0.212	0.102	-0.059	0.238	-0.074	-0.185	0.088	-0.183	0.014	-0.049	0.069	-0.193	-0.219	0.225	-0.110	0.526	0.251	0.290	0.166	-0.096	0.011	0.265	-0.078	0.294	-0.120	0.054	0.323	CSMD1	64478.000	chr8:2795620-4852223 (-) // 99.35 // p23.2	1553405_a_at	
1553407_at	MACF1	No	0.368	0.914	0.283	0.391	0.459	0.555	0.704	0.817	1.006	2.491	0.408	0.089	0.252	1.046	0.277	1.226	0.076	1.310	0.285	0.182	1.226	0.157	0.265	0.345	0.365	0.648	1.177	0.016	1.175	2.100	1.384	0.847	0.402	0.175	0.645	-0.072	0.383	0.328	0.470	0.529	0.284	-0.121	0.715	0.149	1.474	0.884	0.842	MACF1	23499.000	chr1:39549838-39839123 (+) // 93.44 // p34.3	1553407_at	
1553409_at	ADAMTS20	No	0.322	0.000	0.137	0.192	-0.008	-0.096	0.104	0.232	0.095	0.039	-0.055	-1.250	0.034	0.030	0.223	0.023	-0.057	0.119	0.287	0.204	0.162	0.027	0.062	0.018	-0.048	-0.061	-0.217	-0.151	0.160	0.132	0.057	0.121	0.213	0.496	0.030	-0.056	-0.050	0.153	-0.032	0.016	0.016	0.264	0.098	0.216	-0.066	-0.141	0.065	ADAMTS20	80070.000	chr12:43748011-43945724 (-) // 99.98 // q12	1553409_at	
1553410_a_at	ABCC12	No	0.046	0.072	0.116	0.104	-0.096	-0.087	0.033	0.010	-0.059	-0.280	-0.079	-0.155	0.187	-0.055	-0.162	-0.298	0.031	-0.084	0.324	-0.041	-0.281	-0.268	0.051	-0.200	-0.183	-0.022	-0.025	0.130	0.083	-0.409	-0.005	0.024	-0.108	0.401	0.143	-0.016	-0.002	0.215	0.263	0.304	0.139	0.055	-0.121	-0.074	-0.087	0.028	0.136	ABCC12	94160.000	chr16:48116883-48180681 (-) // 99.39 // q12.1	1553410_a_at	
1553411_s_at	SALL3	Yes	-0.210	-0.160	-0.009	0.015	-0.292	-0.028	-0.217	0.102	-0.112	0.107	-0.335	0.112	-0.223	0.193	-0.200	-0.047	0.035	-0.045	0.087	-0.103	0.001	0.004	-0.062	-0.184	0.138	-0.080	-0.202	0.009	-0.108	-0.345	-0.210	0.042	-0.162	-0.340	-0.343	-0.310	0.082	-0.026	0.074	-0.042	-0.162	0.171	0.104	-0.201	0.036	-1.150	-0.034	SALL3	27164.000	chr18:76740274-76758194 (+) // 93.38 // q23	1553411_s_at	
1553412_at	AGBL4	No	-0.021	-0.001	-0.240	0.023	-0.178	-0.055	0.606	-0.123	-0.020	0.111	0.416	-0.132	0.729	0.353	-0.018	-0.113	0.089	0.001	0.439	0.022	-0.094	0.246	0.305	0.202	-0.001	0.275	-0.802	-0.430	-0.105	0.231	-0.013	0.115	0.353	0.158	-0.204	-0.025	-0.114	-0.087	0.064	-0.135	-0.358	0.226	0.186	-0.220	0.012	0.127	-0.083	AGBL4	84871.000	chr1:49049541-49511386 (-) // 72.7 // p33	1553412_at	
1553413_at	FLJ13744	No	0.939	-0.005	-0.066	-0.119	0.065	-0.080	0.341	-0.114	-0.117	-0.264	-0.053	-0.139	0.848	-0.142	-0.258	-0.330	-0.128	0.177	0.555	-0.069	-0.308	0.009	0.129	-0.200	0.111	0.032	-0.329	-0.033	-0.074	-0.068	-0.093	-0.061	-0.012	0.283	-0.073	-0.008	0.002	-0.016	-0.287	0.207	0.067	0.053	0.212	-0.007	-0.119	0.137	-0.233	FLJ13744	80078.000		1553413_at	
1553415_at	SLC17A8	No	0.093	0.039	-0.052	0.235	0.094	0.024	0.206	0.366	0.134	-0.013	0.290	0.049	0.295	0.194	0.210	0.132	0.071	0.124	0.252	0.089	0.022	-0.006	0.198	-0.111	0.079	0.275	-0.150	-0.081	0.178	-0.113	0.155	0.129	-0.075	0.026	0.020	-0.076	0.035	0.093	0.127	0.056	-0.095	-0.141	0.224	0.097	0.252	0.071	-0.117	SLC17A8	246213.000	chr12:100750993-100815837 (+) // 87.21 // q23.1	1553415_at	
1553417_at	C11orf44	Yes	-0.117	-0.114	-0.204	0.012	-0.153	0.016	0.096	0.340	-0.129	-0.056	-0.035	-0.333	-0.102	0.119	0.175	0.144	0.245	0.170	0.685	-0.067	-0.225	-0.155	-0.025	-0.348	-0.040	0.004	-0.328	-0.241	0.163	-0.193	0.052	0.098	-0.323	-0.263	0.013	-0.344	-0.128	0.176	0.216	0.107	-0.200	0.279	0.438	0.267	0.247	0.144	0.059	C11orf44	283171.000	chr11:130542850-130587247 (+) // 63.69 // q24.3	1553417_at	
1553418_a_at	CNTNAP5	No	-0.333	-0.174	-0.301	0.088	-0.193	-0.035	0.076	0.019	-0.083	-0.225	0.027	-0.057	0.135	0.122	-0.116	-0.092	-0.047	-0.024	0.342	0.050	-0.319	-0.151	0.036	-0.017	-0.137	-0.011	0.017	0.089	-0.249	-0.120	0.066	0.172	-0.417	-0.094	-0.325	-0.176	-0.136	0.169	0.289	-0.049	-0.176	-0.359	0.378	-0.402	0.116	-0.271	0.021	CNTNAP5	129684.000	chr2:124782863-125672912 (+) // 99.91 // q14.3	1553418_a_at	
1553420_at	SATB2-AS1	No	0.255	-0.026	0.095	0.096	0.090	-0.005	0.478	0.110	-0.051	-0.015	-0.152	-0.060	0.191	0.000	0.024	-0.080	-0.070	0.240	0.620	0.345	-0.135	0.043	0.122	-0.009	0.371	-0.039	-0.038	0.063	0.176	0.202	0.144	-0.038	0.030	0.134	-0.153	-0.049	0.119	0.409	0.235	0.148	0.231	0.288	0.044	-0.074	0.217	-0.007	0.071	SATB2-AS1	150538.000	chr2:200334618-200341658 (+) // 92.09 // q33.1	1553420_at	
1553422_s_at	RBFOX1	No	-0.619	-0.226	-0.345	0.140	-0.339	-0.639	0.023	0.081	-0.534	-0.529	-0.059	-0.184	-0.118	-0.028	-0.199	0.084	-0.448	-0.437	0.291	-0.198	-0.578	-0.058	-0.267	-0.603	-0.192	0.066	-0.318	-0.039	-0.212	-0.246	-0.029	0.031	-0.528	-0.357	-0.463	-0.903	-0.188	-0.113	0.024	-0.194	-0.543	-0.491	-0.213	-0.646	-0.383	-0.127	-0.314	RBFOX1	54715.000	chr16:7382750-7762499 (+) // 98.05 // p13.3	1553422_s_at	
1553423_a_at	SLFN13	No	0.729	-0.082	1.650	0.526	1.044	0.877	0.118	1.747	0.227	0.004	-0.078	-0.145	-0.336	0.013	-0.094	-0.241	0.077	1.806	0.051	0.138	0.078	0.085	0.244	0.255	-0.058	0.148	0.433	0.116	-0.055	0.024	-0.032	-0.036	0.135	0.469	-0.210	0.525	-0.005	0.104	-0.279	0.070	-0.039	0.774	0.044	1.459	0.038	-0.005	0.033	SLFN13	146857.000	chr17:33766493-33775783 (-) // 78.16 // q12	1553423_a_at	
1553424_at	C12orf40	No	-0.027	-0.090	0.018	0.247	-0.001	-0.248	0.289	0.359	-0.332	-0.290	-0.092	0.001	0.260	-0.003	-0.241	-0.245	-0.188	-0.298	0.224	-0.086	-0.332	-0.065	0.091	-0.268	-0.064	0.052	-0.058	0.139	0.356	-0.124	-0.040	-0.193	-0.235	-0.160	0.050	-0.140	0.112	0.135	0.166	-0.084	-0.402	-0.078	0.202	-0.199	-0.183	-0.010	-0.160	C12orf40	283461.000	chr12:40020019-40302102 (+) // 84.6 // q12	1553424_at	
1553425_at	WDR65	No	-0.105	-0.035	-0.186	0.023	0.048	-0.255	0.541	0.498	-0.053	0.073	-0.075	-0.225	0.449	0.421	0.077	0.085	-0.009	0.313	0.455	-0.254	-0.202	0.108	0.193	-0.008	-0.086	0.312	-0.343	0.043	0.194	0.204	0.031	-0.134	-0.072	-0.124	-0.020	-0.475	-0.038	-0.067	0.069	-0.395	-0.220	-0.038	0.202	-0.136	0.071	-0.132	-0.060	WDR65	149465.000	chr1:43638025-43676549 (+) // 75.55 // p34.2	1553425_at	
1553426_at	C5orf64	No	-0.126	0.017	-0.424	-0.267	-0.267	-0.318	0.321	0.251	0.124	0.031	-0.381	-0.237	0.150	0.112	-0.063	-0.202	0.062	0.007	0.230	-0.049	-0.169	0.057	-0.183	-0.069	-0.087	0.140	-0.465	-0.165	-0.050	-0.078	0.124	-0.038	-0.067	-0.125	-0.081	-0.507	-0.013	-0.195	0.061	-0.336	-0.246	-0.017	0.002	-0.221	-0.102	-0.152	-0.247	C5orf64	285668.000	chr5:60933635-61002362 (+) // 72.53 // q12.1	1553426_at	
1553427_at	ADAMTS15	No	0.161	-0.091	0.181	0.263	-0.134	0.000	0.132	0.330	-0.319	-0.052	-0.125	-0.047	-0.184	-0.233	-0.102	-0.168	-0.306	-0.239	0.397	0.145	-0.314	-0.191	-0.064	-0.433	-0.373	0.433	-0.375	-0.092	-0.088	-0.286	-0.101	-0.306	-0.315	0.209	-0.095	0.001	-0.120	-0.295	-0.066	-0.011	0.159	0.125	-0.084	-0.007	-0.051	0.076	-0.103	ADAMTS15	170689.000	chr11:130318868-130343716 (+) // 100.0 // q24.3	1553427_at	
1553428_at	LY86-AS1	No	-0.009	-0.001	0.017	0.178	-0.782	0.039	-0.652	0.286	-0.152	-0.270	-0.144	-0.113	0.126	0.057	-0.133	-0.053	0.102	-0.186	0.154	0.121	-0.049	0.172	-0.045	-0.444	0.170	0.195	-0.138	0.078	0.069	-0.046	0.048	-0.063	0.038	-0.213	-0.098	-0.027	-0.253	0.122	-0.007	-0.265	-0.348	-0.170	0.254	0.176	-0.172	-0.078	-0.038	LY86-AS1	285780.000	chr6:6360823-6622928 (-) // 93.54 // p25.1	1553428_at	
1553429_at	FLJ31713	No	0.397	-0.150	0.204	0.084	-0.083	0.120	-0.117	0.174	-0.043	-0.171	0.038	-0.034	-0.007	0.105	-0.023	0.005	-0.040	-0.181	0.734	0.084	0.021	-0.229	-0.187	-0.100	-0.011	0.497	-0.429	0.025	-0.118	0.047	-0.074	-0.302	0.176	0.580	-0.162	0.465	0.054	-0.022	-0.038	0.274	0.074	0.369	0.200	0.077	0.150	0.072	0.090	FLJ31713	158263.000	chr9:116376868-116379655 (-) // 68.71 // q32	1553429_at	
1553430_a_at	EDARADD	No	-0.200	-0.328	-1.155	-0.134	-0.073	-0.148	0.262	-0.702	-0.142	-0.171	-0.161	0.068	-0.004	-0.041	-0.223	-0.353	-0.081	-0.180	-0.481	-0.047	-0.261	0.200	-0.081	-2.929	-0.123	-0.041	0.225	-0.276	0.038	-0.268	-0.444	-0.433	-0.722	-0.154	0.729	0.498	0.554	0.087	-0.066	0.036	-0.214	-0.241	-0.065	-1.636	-0.872	0.042	-0.326	EDARADD	128178.000	chr1:236557679-236648008 (+) // 97.47 // q42.3	1553430_a_at	
1553432_s_at	LOC653786///OTOA	No	0.180	-0.032	0.049	0.203	-0.355	0.151	0.022	0.260	-0.187	-0.213	0.099	0.353	0.242	0.087	0.018	-0.075	0.143	-0.156	0.348	0.264	-0.232	0.038	0.285	0.069	-0.055	0.094	-0.165	0.081	0.354	-0.164	0.080	0.017	-0.469	0.377	-0.147	0.096	0.459	0.311	0.261	0.289	0.163	0.374	0.346	0.133	0.112	0.291	-0.028	LOC653786///OTOA	146183///653786	chr16:21716283-21772049 (+) // 97.04 // p12.2	1553432_s_at	
1553433_at	CCDC171	No	0.152	0.041	0.026	-0.002	0.264	0.081	0.061	0.108	0.119	-0.101	0.079	0.072	0.191	-0.029	0.086	-0.036	-0.073	0.196	0.216	0.122	0.144	0.288	0.115	-0.178	0.142	0.212	-0.062	0.185	-0.005	-0.019	0.108	0.166	0.028	-0.125	-0.026	-0.030	0.055	0.066	0.020	0.093	-0.127	0.148	0.152	-0.074	0.052	0.129	0.054	CCDC171	203238.000	chr9:15744472-15886557 (+) // 67.47 // p22.3	1553433_at	
1553434_at	CYP4Z2P	No	-0.040	-0.128	-0.257	-0.054	-0.241	-0.031	0.103	0.011	-0.061	-0.252	-0.307	-0.055	-0.002	0.050	0.246	-0.333	0.127	-0.034	-0.034	-0.144	-0.258	0.044	-0.137	-0.255	-0.033	0.026	-0.114	-0.038	-0.016	0.194	-0.208	0.076	-0.183	0.248	0.011	-0.482	-0.162	0.200	0.168	-0.031	-0.081	-0.116	0.242	-0.314	-0.240	-0.086	-0.053	CYP4Z2P	163720.000	chr1:47323905-47366147 (-) // 91.14 // p33	1553434_at	
1553435_at	C18orf15	No	-0.498	-0.115	-0.545	0.170	0.081	-0.167	0.088	0.204	-0.171	-0.175	-0.144	-0.111	0.127	0.274	-0.252	-0.482	0.011	-0.266	-0.211	-0.623	-0.342	0.123	0.055	-0.599	-0.338	0.260	-0.099	-0.149	-0.159	-0.199	-0.080	0.066	-0.578	0.002	0.276	-0.383	-0.065	0.161	0.257	-0.180	-0.828	-0.387	0.283	-0.449	-0.181	-0.081	-0.276	C18orf15	147276.000	chr18:13239541-13242075 (+) // 78.15 // p11.21	1553435_at	
1553436_at	MUC19	No	-0.035	-0.261	0.095	0.032	-0.440	-0.176	-0.953	0.166	0.020	-0.008	-0.145	-0.270	0.170	-0.112	-0.007	-0.004	-0.094	1.487	0.499	0.028	-0.157	0.054	-0.261	-1.858	0.108	-0.069	-0.231	0.014	-0.004	-0.117	0.298	0.009	-0.454	0.245	-0.067	0.322	-0.119	0.059	-0.121	-0.067	-0.288	0.119	0.079	-0.197	0.140	0.170	-0.219	MUC19	283463.000	chr12:40936361-40964560 (+) // 95.54 // q12	1553436_at	
1553437_at	KLHDC7A	No	-0.100	-0.053	-0.281	-0.191	-0.134	-0.032	0.099	0.269	-0.092	-0.235	-0.314	-0.008	-0.015	-0.576	-0.198	-0.102	-0.231	-0.102	0.222	-0.127	-1.586	-0.252	0.135	-0.637	-0.134	0.042	-0.374	-0.064	0.020	-0.180	-0.089	0.030	-0.238	-0.143	-0.149	-0.294	-0.009	0.005	-0.111	0.018	-0.545	-0.113	0.330	-0.526	-0.167	-0.001	-0.271	KLHDC7A	127707.000	chr1:18807865-18810299 (+) // 99.71 // p36.13	1553437_at	
1553438_at	C11orf72	No	-0.332	-0.346	-0.405	0.097	-0.260	-0.135	0.305	0.326	-0.198	-0.010	-0.337	-0.230	0.076	0.301	0.027	0.092	-0.059	-0.328	0.202	-0.154	-0.194	-0.046	0.090	-0.362	-0.011	0.100	-0.294	0.084	0.243	-0.357	-0.059	-0.159	-0.448	0.037	-0.090	-0.302	0.043	-0.020	0.074	0.055	-0.547	0.003	0.440	-0.215	0.066	0.269	-0.210	C11orf72	100505621.000	chr11:67371816-67374177 (-) // 15.88 // q13.2	1553438_at	
1553439_at		Yes	-0.027	0.209	0.215	0.647	0.294	0.144	0.205	0.258	-0.001	-0.025	0.262	0.008	-0.152	0.496	0.130	0.270	0.130	-0.148	0.718	0.121	-0.160	0.200	0.244	-0.097	-0.005	0.859	-0.136	-0.083	0.398	0.187	0.248	0.087	0.022	-0.058	0.406	-0.103	0.276	-0.101	0.115	0.088	-0.328	0.463	0.776	0.140	-0.024	0.319	0.044			chr9:135955286-135959912 (-) // 48.05 // q34.2	1553439_at	
1553440_at	CHST9-AS1	Yes	0.034	0.089	-0.158	-0.036	0.101	0.064	-0.053	0.141	0.022	-0.012	-0.130	-0.078	-0.032	0.153	-0.104	-0.045	0.043	0.117	0.094	0.003	0.229	0.022	-0.034	-0.021	0.079	0.137	0.068	0.054	0.053	0.167	0.060	0.175	-0.258	0.035	-0.173	-0.100	-0.126	0.093	0.080	-0.034	0.001	0.073	0.093	-0.151	0.039	0.135	-0.001	CHST9-AS1	147429.000	chr18:24445271-24515910 (+) // 68.83 // q11.2	1553440_at	
1553441_at	CNTNAP4	No	0.117	0.036	-0.049	0.220	0.267	0.071	0.122	0.051	0.039	0.105	0.088	0.141	0.223	0.125	0.073	-0.030	0.129	-0.232	-0.229	0.201	0.060	0.022	-0.141	-0.046	0.116	-0.008	0.126	0.169	0.190	0.127	0.109	0.123	0.183	0.069	-0.044	0.014	0.040	0.199	0.056	0.027	-0.028	0.017	0.173	0.043	0.081	0.103	-0.025	CNTNAP4	85445.000	chr16:76350309-76529095 (+) // 97.61 // q23.1	1553441_at	
1553442_a_at	CNTNAP4	No	-0.153	0.068	0.022	0.179	-0.217	-0.099	-0.029	0.287	-0.084	-0.219	-0.158	-0.080	-0.070	0.030	-0.111	-0.176	0.130	-0.896	0.741	0.108	0.150	0.255	0.265	-0.033	-0.192	0.229	-0.194	0.000	0.123	-0.154	-0.137	0.028	-0.065	0.320	-0.216	0.256	-0.102	-0.163	0.115	0.210	0.048	0.289	0.189	-0.069	-0.116	0.045	-0.336	CNTNAP4	85445.000	chr16:76350309-76529095 (+) // 97.61 // q23.1	1553442_a_at	
1553443_at	FER1L6-AS1	Yes	0.198	-0.072	-0.092	-0.047	-0.017	-0.170	-0.029	0.169	-0.154	-0.241	-0.228	-0.119	-0.044	-0.026	-0.050	0.119	-0.028	-0.136	0.721	0.025	-0.149	-0.013	-0.001	-0.152	-0.157	-0.086	-0.129	-0.261	0.061	-0.262	-0.103	0.129	-0.232	0.405	0.035	-0.087	0.081	0.170	0.122	-0.031	-0.246	0.114	0.093	-0.117	0.076	0.135	-0.099	FER1L6-AS1	439941.000	chr8:124996377-125028282 (-) // 55.72 // q24.13	1553443_at	
1553444_a_at	C1orf127	No	-0.082	-0.131	0.133	0.147	0.115	0.044	0.255	0.326	0.188	-0.291	-0.026	0.015	0.132	0.007	-0.126	-0.116	-0.213	0.144	0.930	0.218	-0.207	-0.126	0.026	0.101	-0.029	0.271	-0.264	-0.118	0.050	-0.266	-0.078	0.194	-0.045	0.389	-0.169	0.259	0.249	0.288	0.154	0.140	0.023	0.308	0.053	0.113	-0.121	0.442	-0.015	C1orf127	148345.000	chr1:11006532-11024258 (-) // 99.82 // p36.22	1553444_a_at	
1553446_at	C6orf183	No	0.028	0.027	-0.045	0.054	0.024	0.044	0.088	0.207	-0.190	-0.110	-0.070	-0.045	0.207	0.027	0.168	-0.137	0.021	-0.044	0.013	-0.323	0.083	0.121	0.095	-0.003	0.095	0.315	0.038	-0.091	-0.159	0.100	0.157	0.101	-0.056	-0.362	0.122	-0.281	0.164	0.101	0.090	0.130	-0.325	0.358	0.252	-0.313	0.078	-0.052	0.002	C6orf183	389422.000	chr6:109560528-109592147 (+) // 71.49 // q21	1553446_at	
1553447_at	AGBL1	No	-0.240	-0.256	0.002	0.301	-0.058	-0.442	0.017	-0.109	-0.400	0.106	-0.111	-0.112	-0.051	-0.263	-0.169	0.050	0.005	-0.294	-0.206	-0.216	-0.073	-0.350	-0.030	-0.010	0.004	0.013	-0.191	-0.164	0.055	-0.151	-0.002	-0.004	-0.242	-0.501	-0.269	-0.106	0.041	0.051	0.117	-0.044	-0.247	-0.343	0.012	-0.320	0.161	0.250	-0.067	AGBL1	123624.000	chr15:86805855-86839446 (+) // 88.87 // q25.3	1553447_at	
1553448_at	FLJ34503	No	-0.257	-0.116	0.282	0.009	-0.078	0.082	0.195	-0.022	-0.122	0.203	0.083	0.003	0.137	0.118	-0.236	-0.016	0.164	-0.127	0.180	-0.091	0.090	0.056	0.122	-0.019	-0.154	-0.239	-0.060	0.051	0.132	-0.102	-0.163	-0.180	-0.045	0.026	-0.012	-0.091	0.057	0.000	0.156	0.141	0.056	0.024	-0.029	-0.054	0.183	-0.128	0.028	FLJ34503	285759.000	chr6:114225301-114242806 (+) // 95.03 // q21	1553448_at	
1553449_at	LINC00304	No	-0.388	-0.311	-0.250	-0.029	-0.143	-0.114	0.021	-0.137	-0.526	-0.357	-0.275	-0.074	-0.085	-0.379	-0.046	-0.099	0.224	-0.514	0.517	-0.567	-0.048	-0.075	0.239	-0.418	-0.072	0.450	-0.194	0.000	-0.256	-0.068	-0.320	-0.241	-0.336	-0.288	0.091	0.086	-0.338	-0.175	-0.073	-0.227	-0.159	-0.278	-0.117	-0.503	0.015	0.226	0.281	LINC00304	283860.000	chr16:89225627-89230083 (+) // 80.43 // q24.3	1553449_at	
1553450_s_at	LINC00304	No	0.084	-0.065	0.067	-0.316	-0.147	0.008	-0.023	0.276	0.053	-0.114	0.050	-0.248	-0.205	0.021	0.064	0.059	-0.058	0.107	0.257	0.202	-0.118	-0.592	-0.466	0.046	-0.043	0.074	-0.170	-0.107	-0.476	-0.074	0.083	-0.370	0.269	0.089	-0.100	0.336	-0.277	-0.146	0.005	-0.170	0.140	0.332	0.271	0.253	-0.036	0.109	-0.117	LINC00304	283860.000	chr16:89225627-89230083 (+) // 80.43 // q24.3	1553450_s_at	
1553451_at	CCDC79	No	0.215	-0.233	-0.019	-0.007	-0.346	-0.095	-0.215	0.074	0.110	-0.228	-0.082	-0.394	-0.116	0.058	-0.051	-0.469	-0.115	-0.143	0.629	0.071	-0.339	-0.066	-0.205	-0.449	-0.181	-0.216	-0.236	-0.421	-0.085	-0.204	-0.200	-0.003	-0.143	-0.229	-0.244	-0.507	0.048	0.150	0.113	-0.041	-0.038	-0.222	0.371	-0.399	-0.174	-0.135	-0.364	CCDC79	283847.000	chr16:66792201-66835523 (-) // 98.97 // q22.1	1553451_at	
1553452_at	MYO1H	No	0.202	0.011	-0.058	-0.095	0.033	0.047	-0.690	0.136	-0.141	-0.168	-0.140	0.143	-0.037	0.031	-0.027	-0.055	-0.782	-0.092	0.205	-0.017	-0.123	-0.008	0.054	-0.067	-0.075	0.114	0.108	-0.044	0.062	-0.065	0.120	-0.085	0.012	0.033	-0.053	-0.053	0.173	0.042	0.078	0.117	-0.385	0.291	-0.001	-0.004	-0.271	0.000	-0.125	MYO1H	283446.000	chr12:109878371-109886178 (+) // 68.88 // q24.11	1553452_at	
1553453_at	ASB14	Yes	-0.309	-0.026	-0.076	0.157	-0.026	-0.130	0.166	0.260	-0.276	-0.127	-0.292	-0.309	-0.138	0.164	-0.140	-0.399	-0.077	-0.339	-0.250	-0.172	-0.153	0.007	-0.033	-0.386	-0.129	0.014	-0.318	0.006	0.067	-0.078	0.026	0.000	-0.345	-0.323	-0.091	-0.379	-0.018	0.045	-0.124	-0.076	-0.359	-0.212	0.341	-0.031	-0.105	0.001	-0.346	ASB14	142686.000	chr3:57302378-57312980 (-) // 88.1 // p14.3	1553453_at	
1553454_at	RPTN	No	-0.021	0.148	-0.320	0.061	-0.036	0.431	0.087	0.188	-0.122	0.107	-0.094	-0.115	0.513	0.131	0.066	-0.238	-0.001	-0.216	-0.140	-0.361	-0.062	0.049	-0.038	-0.160	-0.188	-0.049	0.149	-0.125	0.180	0.000	-0.036	-0.026	-0.224	-0.320	-0.138	-0.367	0.070	-0.034	0.075	-0.082	-0.257	0.102	0.207	-0.250	0.131	-0.098	-0.093	RPTN	126638.000	chr1:152126074-152128549 (-) // 99.91 // q21.3	1553454_at	
1553456_at		No	-0.128	-0.055	0.009	0.016	-0.138	-0.235	-0.051	0.309	0.108	-0.015	0.050	0.300	0.054	0.166	-0.121	0.112	0.077	-0.408	0.159	0.161	-0.135	-0.061	-0.105	-0.445	-0.105	0.122	-0.202	-0.161	0.001	0.010	-0.215	0.029	-0.226	0.094	-0.048	-0.263	0.153	0.237	0.220	0.004	-0.139	0.334	0.532	-0.009	-0.050	0.349	0.142			chr11:125310419-125312606 (-) // 89.62 // q24.2	1553456_at	
1553457_at	LINC00269	No	-0.010	0.042	0.115	0.170	0.073	-0.087	0.072	0.205	0.053	-0.286	-0.068	0.004	0.218	0.099	-0.194	-0.138	-0.104	-0.091	0.516	0.022	-0.265	0.186	0.142	-0.198	0.129	0.286	-0.345	-0.005	0.362	0.046	-0.112	0.175	-0.181	0.119	0.080	0.094	0.001	0.329	0.268	0.104	-0.004	0.379	0.359	-0.048	0.124	-0.148	-0.072	LINC00269	439943.000	chrX:68424173-68429767 (+) // 27.47 // q13.1	1553457_at	
1553458_at	VSTM4	No	0.044	-0.256	0.007	-0.274	-0.361	-0.092	0.020	0.047	-0.030	-0.023	-0.090	0.072	0.165	0.153	0.097	-0.070	0.197	-0.300	0.706	0.295	0.119	-0.015	0.084	-0.105	-0.144	0.535	-0.583	-0.443	0.128	-0.200	0.116	0.048	-0.485	0.072	-0.022	-0.067	-0.504	0.144	0.349	-0.031	-0.336	0.244	0.380	-0.176	0.010	0.150	0.007	VSTM4	196740.000	chr10:50310216-50323554 (-) // 54.93 // q11.23	1553458_at	
1553459_at	CCDC150	No	0.131	0.023	-0.054	0.328	0.018	0.282	0.208	0.418	0.190	0.440	0.305	0.230	-0.189	0.429	0.128	0.889	0.427	0.207	0.401	-0.077	0.645	0.139	-0.078	-0.124	0.918	0.663	-0.113	-0.198	0.652	0.377	0.434	0.515	0.260	-0.227	0.102	0.142	-0.180	-0.193	-0.037	0.056	-0.133	0.301	0.294	0.025	1.090	0.076	0.193	CCDC150	284992.000	chr2:197504355-197532658 (+) // 87.17 // q33.1	1553459_at	
1553460_at	C2orf61	No	-0.222	0.256	0.205	0.152	-0.071	0.092	0.574	0.118	-0.310	-0.018	-0.029	0.242	-0.040	-0.077	-0.207	0.074	0.069	-0.280	0.742	0.326	-0.234	0.035	0.121	-0.187	0.203	0.086	-0.950	0.019	-0.010	-0.293	-0.439	-0.033	0.159	0.369	0.192	0.184	-0.098	0.008	0.100	0.105	0.165	0.173	0.203	0.433	0.209	0.095	0.142	C2orf61	285051.000	chr2:47356513-47382426 (-) // 30.32 // p21	1553460_at	
1553461_at	FAM9B	No	0.170	0.081	-0.144	0.094	-0.245	-0.071	0.040	0.213	0.232	0.119	0.034	-0.073	0.154	0.173	0.050	-0.107	0.308	0.114	0.326	0.027	-0.063	0.451	0.198	-0.498	0.125	0.307	-0.376	-0.055	-0.042	-0.147	0.022	0.164	0.221	0.121	0.019	0.016	0.251	0.086	0.128	-0.182	-0.299	0.171	0.175	-0.308	0.094	0.012	-0.261	FAM9B	171483.000	chrX:8992272-9001351 (-) // 83.34 // p22.31	1553461_at	
1553462_at		No	0.198	0.103	-0.145	0.298	0.088	0.224	0.107	0.178	0.174	0.283	0.309	0.016	-0.142	0.078	0.140	0.158	0.028	0.097	0.174	0.194	-0.007	0.166	0.189	-0.015	0.179	0.125	0.148	0.043	0.231	0.162	0.084	0.116	0.058	0.205	0.132	0.131	0.230	0.125	0.078	0.055	0.057	-0.049	0.256	0.177	0.172	0.064	-0.105			chr4:21470701-21472745 (-) // 67.47 // p15.2	1553462_at	
1553464_at	FLJ40288	Yes	-0.058	0.251	0.288	0.138	-0.225	-0.051	-0.140	-0.169	-0.354	-0.640	-0.095	-0.095	-0.060	-0.181	-0.262	-0.330	-0.116	-0.318	0.941	0.665	-0.221	-0.062	-0.110	-0.254	-0.353	-0.233	-0.262	0.120	0.536	-0.198	0.012	-0.201	-0.068	0.394	-0.024	0.533	0.066	0.135	0.350	0.235	-0.120	0.162	0.304	0.105	-0.222	-0.003	-0.052	FLJ40288	286023.000	chr7:132346238-132413528 (+) // 78.28 // q32.3	1553464_at	
1553465_a_at	CES5A	No	-0.060	-0.129	-0.107	-0.022	-0.005	-0.102	-0.001	0.101	-0.194	-0.104	-0.283	-0.067	0.081	0.021	0.122	0.006	-0.058	0.015	0.274	-0.009	-0.231	0.022	0.094	-0.787	-0.053	0.366	-0.294	-0.177	0.328	0.005	0.004	-0.129	-0.096	-0.265	-0.014	-0.271	0.031	0.219	0.152	-0.001	-0.091	0.300	-0.033	-0.305	0.167	0.047	-0.040	CES5A	221223.000	chr16:55880127-55909282 (-) // 99.9 // q12.2	1553465_a_at	
1553466_at	CXorf59	Yes	0.080	-0.033	-0.261	0.082	-0.151	-0.130	-0.165	0.224	0.164	0.194	0.068	-0.257	-0.365	0.152	-0.050	-0.178	-0.167	-0.116	0.714	0.227	0.040	-0.316	-0.008	0.036	0.215	0.401	-0.428	-0.139	0.275	-0.259	0.104	-0.155	-0.492	0.277	-0.081	-0.188	0.080	0.086	0.002	-0.113	-0.172	0.557	0.187	0.043	0.044	0.016	-0.113	CXorf59	286464.000	chrX:36065052-36156584 (+) // 74.03 // p21.1	1553466_at	
1553467_at	FLJ32742	No	-0.122	-0.028	-0.119	-0.165	-0.054	-0.113	0.333	-0.102	-0.194	-0.186	0.046	-0.255	0.090	-0.216	-0.182	-0.145	0.020	-0.192	-0.151	-0.155	-0.219	-0.212	-0.384	-0.133	-0.150	0.013	-0.306	-0.071	-0.174	-0.065	-0.215	-0.189	-0.403	-0.134	-0.142	-0.310	-0.253	-0.013	0.047	-0.080	-0.221	0.152	0.061	-0.350	-0.162	-0.275	-0.111	FLJ32742	439944.000	chrX:27608529-27651912 (+) // 26.13 // p21.3	1553467_at	
1553468_at	HYDIN2	No	-0.087	0.005	-0.060	-0.027	-0.367	-0.148	0.007	0.316	-0.015	0.044	-0.246	-0.239	-0.047	0.156	-0.054	-0.196	0.014	-0.173	0.264	0.036	-0.067	-0.299	0.171	-0.030	0.089	0.017	-0.279	-0.054	-0.005	0.092	0.044	-0.036	-0.006	-0.049	0.028	-0.088	-0.053	0.090	-0.001	-0.053	-0.208	-0.109	0.168	-0.199	-0.095	-0.060	0.030	HYDIN2	100288805.000	chr16:70975289-71008472 (-) // 99.57 // q22.2///chr1_gl000192_random:180635-212206 (-) // 99.89 //	1553468_at	
1553470_at	DNAH17	No	0.330	0.187	0.270	0.211	-0.096	-0.035	-0.064	0.047	0.195	-0.231	0.089	0.190	-0.095	0.008	-0.095	-0.255	-0.049	0.211	0.424	0.506	-0.173	0.286	0.225	-0.036	0.029	0.161	-0.167	0.130	0.101	0.299	-0.047	0.096	0.232	0.192	0.300	0.552	0.340	0.346	0.629	0.156	0.091	0.175	0.147	0.335	-0.160	0.270	0.061	DNAH17	8632.000	chr17:76539836-76567404 (-) // 99.78 // q25.3	1553470_at	
1553471_at	SLC35G3	No	0.210	0.114	0.117	0.083	0.052	-0.116	0.212	0.230	-0.188	0.064	-0.121	-0.047	0.046	0.104	-0.002	-0.066	0.102	-0.096	0.541	0.095	-0.001	0.088	-0.162	-0.095	-0.095	0.050	-0.197	-0.204	-0.093	-0.017	0.064	0.155	0.001	0.114	-0.082	-0.192	0.027	0.074	0.033	-0.162	-0.005	0.067	0.167	0.042	-0.154	0.073	0.007	SLC35G3	146861.000	chr17:33519538-33521377 (-) // 99.84 // q12	1553471_at	
1553472_at	FLJ32955	No	-0.009	-0.110	-0.257	0.250	-0.177	0.080	-0.122	0.113	-0.106	-0.104	-0.165	-0.404	0.115	-0.072	-0.084	-0.093	-0.174	0.025	0.249	-0.002	-0.093	0.066	-0.138	-0.043	-0.269	0.426	-0.081	-0.094	0.076	0.042	0.089	0.177	-0.072	-0.192	0.001	-0.419	-0.080	-0.030	0.035	-0.109	0.094	0.096	0.118	-0.286	-0.412	-0.109	-0.118	FLJ32955	150596.000	chr2:150624019-150715705 (-) // 93.12 // q23.3	1553472_at	
1553474_at	LOC100288966///POTEB///POTEC///POTED	No	0.125	0.040	0.234	0.155	0.059	0.235	0.182	0.296	0.064	-0.133	0.076	0.170	0.185	-0.013	0.037	0.197	0.142	0.014	0.192	0.122	0.139	0.205	0.166	0.383	0.150	0.210	0.096	-0.065	0.368	0.110	0.020	-0.025	-0.142	0.377	0.079	0.186	0.050	-0.015	0.069	0.110	0.110	0.218	0.167	0.225	0.045	0.164	0.092	LOC100288966///POTEB///POTEC///POTED	100288966///317754///339010///388468	chr21:14982497-15013906 (+) // 99.78 // q11.2///chr18:14511743-14543197 (-) // 98.52 // p11.21	1553474_at	
1553475_at	PRO1483	No	-0.176	0.110	-0.154	-0.078	0.005	-0.201	0.132	0.203	-0.052	-0.253	-0.327	0.104	0.096	-0.295	-0.198	-0.137	-0.187	0.150	0.478	-0.065	0.007	0.048	-0.130	-0.083	-0.005	-0.249	-0.256	0.046	-0.022	-0.100	-0.267	-0.306	-0.391	0.181	-0.045	-0.112	0.054	0.162	-0.012	-0.002	0.027	-0.108	0.276	-0.073	-0.211	0.131	-0.215	PRO1483	55448.000	chr11:33894740-33896541 (+) // 86.74 // p13	1553475_at	
1553478_at	KIRREL3-AS3	No	-0.403	-0.224	-0.471	0.139	-0.305	-0.105	0.266	0.085	-0.437	-0.003	-0.337	-0.127	0.041	-0.092	-0.179	-0.104	0.070	-0.186	0.263	-0.262	-0.254	-0.049	-0.237	-0.234	-0.193	0.105	-0.518	-0.312	-0.011	-0.231	-0.267	-0.254	-0.634	-0.089	-0.007	-0.592	0.028	0.099	0.204	-0.085	-0.505	-0.520	0.325	-0.408	-0.158	-0.359	-0.158	KIRREL3-AS3	283165.000	chr11:126872804-126875953 (+) // 93.5 // q24.2	1553478_at	
1553479_at	TMEM145	Yes	-0.027	0.149	-0.295	-0.330	0.387	0.219	-0.338	0.372	-0.037	-0.178	-0.618	0.921	-0.199	0.111	-0.121	0.155	-0.114	-0.046	0.375	0.359	-0.359	0.172	0.310	-0.049	0.094	-0.300	-0.219	0.535	0.275	0.446	-0.370	-0.303	0.055	-0.333	0.168	0.155	0.099	0.089	-0.109	-0.866	-0.014	0.534	0.259	-0.113	-0.170	0.450	-0.708	TMEM145	284339.000	chr19:42817487-42829214 (+) // 95.36 // q13.2	1553479_at	
1553482_at	C15orf32	No	-0.286	0.143	-0.114	0.130	0.043	0.094	0.419	0.330	0.113	-0.008	-0.060	-0.031	0.166	0.082	-0.147	-0.054	-0.161	0.092	0.054	-0.255	-0.032	0.142	0.192	-0.102	-0.042	0.091	0.027	-0.061	-0.046	-0.076	0.072	-0.002	-0.085	-0.665	0.066	-0.201	-0.109	-0.105	0.192	0.007	-0.385	0.046	0.188	-0.263	0.120	0.105	0.036	C15orf32	145858.000	chr15:93014906-93044347 (+) // 79.04 // q26.1	1553482_at	
1553483_at	TSGA10IP	No	0.259	0.243	0.168	0.513	0.027	0.266	0.345	0.562	-0.036	-0.372	0.062	0.309	0.053	0.179	-0.340	-0.176	0.002	-0.164	0.224	0.268	-0.259	0.142	0.259	0.073	0.001	0.426	-0.411	0.035	-0.062	0.100	0.084	0.221	-0.007	0.142	-0.111	0.281	0.093	0.177	0.238	0.238	-0.164	0.447	0.655	-0.093	-0.227	0.206	0.113	TSGA10IP	254187.000	chr11:65713114-65727434 (+) // 99.88 // q13.1	1553483_at	
1553484_at	LINC00477	No	0.217	0.079	0.005	0.035	-0.105	0.085	-0.068	0.292	0.024	0.017	0.174	-0.048	0.023	0.263	0.284	0.113	-0.068	0.059	0.078	0.086	0.118	0.064	-0.001	-0.012	0.227	0.209	-0.121	-0.088	0.059	0.085	0.114	-0.035	0.113	0.154	0.106	-0.213	0.214	0.142	0.071	0.087	-0.216	0.082	0.264	-0.001	0.096	0.072	-0.101	LINC00477	144360.000	chr12:24719897-24737102 (-) // 76.43 // p12.1	1553484_at	
1553485_at	CCDC140	No	0.193	-0.170	-0.003	0.060	-0.063	-0.203	0.051	0.083	0.106	-0.119	0.228	0.136	0.113	-0.256	-0.289	-0.445	-0.409	0.012	-0.111	0.281	-0.275	0.142	0.283	0.093	-0.150	0.071	0.648	-0.505	-0.046	-0.031	0.094	-0.238	-0.562	0.145	-0.383	-0.086	0.090	0.414	0.082	0.199	0.319	-0.089	-0.275	-0.131	-0.147	0.202	-0.110	CCDC140	151278.000	chr2:223162865-223169936 (+) // 93.17 // q36.1	1553485_at	
1553486_a_at	C17orf78	No	-0.135	-0.056	0.115	0.284	-0.353	0.008	0.096	0.103	-0.079	-0.093	0.045	-0.216	0.082	0.033	1.038	-0.071	-0.010	-0.109	0.376	-0.026	-0.005	-0.009	0.889	-0.098	0.070	0.199	0.128	-0.164	-0.177	-0.127	0.008	-0.045	-0.049	0.190	-0.133	0.125	-0.162	0.192	2.874	0.155	-0.102	-0.025	0.102	-0.031	0.073	0.239	0.032	C17orf78	284099.000	chr17:35732927-35749660 (+) // 99.88 // q12	1553486_a_at	
1553488_at	TEKT5	No	0.139	0.197	0.253	0.256	-0.110	0.066	0.240	0.300	0.321	-0.085	0.433	0.020	0.274	0.165	-0.130	-0.019	0.113	-0.018	0.215	0.101	-0.203	0.335	0.126	0.146	-0.022	0.462	-0.236	0.491	-0.060	0.199	0.220	0.101	0.192	0.178	0.173	0.214	0.000	-0.088	0.257	0.072	0.233	0.312	0.423	0.264	-0.054	0.072	0.285	TEKT5	146279.000	chr16:10721360-10788802 (-) // 100.0 // p13.13	1553488_at	
1553489_a_at	TEKT5	No	-0.221	0.232	-0.118	0.293	-0.222	0.232	0.197	0.064	-0.226	-0.303	0.251	-0.053	0.506	0.423	-0.424	-0.228	0.083	-0.108	-0.213	-0.223	-0.171	-0.028	0.489	-0.071	-0.234	0.410	-0.195	0.425	-0.129	-0.106	0.238	-0.080	0.240	0.146	0.108	0.201	-0.047	0.199	0.242	0.174	-0.202	0.072	0.161	-0.175	-0.183	0.075	0.015	TEKT5	146279.000	chr16:10721360-10788802 (-) // 100.0 // p13.13	1553489_a_at	
1553491_at	KSR2	No	0.005	0.041	0.108	0.293	0.101	0.028	-0.062	0.288	-0.041	-0.205	0.082	0.132	0.327	0.309	-0.032	-0.320	-0.216	0.305	0.451	0.105	-0.178	0.064	0.207	0.102	-0.175	0.077	-0.333	-0.199	0.121	0.137	0.216	-0.008	-0.019	0.167	0.014	0.223	0.157	0.203	0.142	-0.020	-0.047	0.476	0.254	-0.032	-0.239	-0.042	0.056	KSR2	283455.000	chr12:117955510-118105466 (-) // 91.34 // q24.22	1553491_at	
1553492_a_at	PAX1	No	-0.149	0.092	-0.022	0.182	0.097	0.182	-0.018	0.079	-0.297	-0.413	-0.139	0.002	0.051	0.134	-0.156	-0.463	-0.220	-0.109	0.013	-0.376	-0.209	0.110	0.210	-0.416	-0.539	0.161	-0.250	-0.154	0.026	-0.321	0.087	-0.085	-0.460	-0.099	0.010	-0.379	-0.134	0.266	0.257	0.082	-0.093	-0.361	0.314	-0.474	-0.462	0.117	-0.143	PAX1	5075.000	chr20:21686889-21695441 (+) // 99.93 // p11.22	1553492_a_at	
1553493_a_at	TDH	No	-0.420	-0.141	-0.293	0.338	-0.298	-0.137	0.187	0.252	-0.262	0.092	-0.046	-0.154	-0.038	0.223	0.128	-0.189	0.016	-0.329	0.348	-0.085	-0.004	0.085	0.294	0.227	-0.037	0.261	-0.570	-0.029	-0.886	-0.092	0.005	-0.168	-0.305	-0.181	-0.124	-0.328	-0.119	0.463	0.054	0.081	-0.629	0.249	0.741	-0.103	0.207	0.168	-0.123	TDH	157739.000	chr8:11205153-11223597 (+) // 99.65 // p23.1	1553493_a_at	
1553494_at	TDH	No	-0.019	0.100	-0.058	0.192	0.102	-0.028	-0.126	0.076	0.108	-0.062	0.026	-0.039	0.054	0.014	0.019	-0.009	-0.092	0.106	0.101	0.067	-0.021	0.063	0.019	2.267	0.047	0.152	-0.008	0.183	0.177	-0.088	-0.017	0.013	-0.113	-0.037	0.091	-0.005	0.118	0.033	0.092	0.145	-0.062	-0.007	0.037	-0.114	-0.208	0.124	-0.094	TDH	157739.000	chr8:11205153-11223597 (+) // 99.65 // p23.1	1553494_at	
1553497_at	LINC00615	No	-0.098	-0.233	0.067	0.133	-0.050	-0.227	0.078	0.350	0.121	-0.147	-0.409	-0.305	0.124	0.146	-0.319	-0.060	-0.048	-0.031	0.194	-0.013	-0.265	-0.008	0.037	-0.098	0.097	0.158	-0.106	-0.009	0.194	0.010	-0.042	0.183	-0.321	-0.144	-0.173	-0.161	0.015	-0.025	0.216	-0.050	-0.333	0.085	0.318	-0.022	-0.174	-0.130	-0.168	LINC00615	439916.000	chr12:91332445-91342446 (+) // 63.7 // q21.33	1553497_at	
1553498_at		No	-0.385	-0.367	-0.115	-0.021	-0.990	-0.303	-0.400	0.142	-0.367	-0.074	-0.486	-0.343	0.122	0.161	0.036	0.230	0.022	-0.265	0.049	0.059	0.241	-0.566	-0.613	-0.093	-0.140	0.309	-0.744	-0.112	0.618	0.254	0.286	-0.491	-0.032	-0.149	0.066	-0.612	0.809	-0.126	0.018	-1.017	-0.242	0.251	0.604	-0.633	0.214	-0.186	-0.044			chr6:20452064-20452657 (+) // 3.02 // p22.3	1553498_at	
1553499_s_at	SERPINA9	No	0.021	-0.264	-0.034	0.292	0.142	-0.378	0.145	0.398	-0.183	-0.345	-0.460	0.046	0.105	-0.172	-0.213	-0.254	-0.218	-0.650	0.818	-0.232	-0.286	0.164	-0.231	-0.576	-0.249	-0.111	-0.360	-0.131	0.531	-0.438	-0.100	-0.110	-0.792	-0.064	-0.276	-0.335	0.242	0.209	0.417	0.079	-0.591	0.145	0.331	-0.347	-0.019	0.128	-0.469	SERPINA9	327657.000	chr14:94930962-94936196 (-) // 81.2 // q32.13	1553499_s_at	
1553500_at	FBXL21	No	0.135	0.198	-0.641	-0.368	0.104	-0.061	0.142	-0.035	-0.323	-0.169	-0.131	0.060	-0.044	-0.018	-0.153	-0.150	-0.146	-0.092	-0.343	0.055	-0.120	-0.025	-0.533	-0.117	0.033	-2.787	0.092	-0.112	0.127	-0.144	0.115	-0.170	-0.350	0.009	-0.270	-0.156	0.014	-0.029	0.067	0.073	-0.093	0.383	0.299	0.001	-0.047	-0.194	0.086	FBXL21	26223.000	chr5:135272262-135277367 (+) // 100.0 // q31.1	1553500_at	
1553502_a_at	AKAP2///PALM2///PALM2-AKAP2	No	0.147	0.056	0.113	0.094	0.069	0.339	0.210	0.175	-0.059	-0.458	0.096	0.207	0.136	0.123	0.111	-0.187	-0.165	0.195	0.596	-0.031	0.164	0.337	-0.042	0.035	-0.167	-0.323	-0.154	0.099	-0.259	0.100	-0.023	-0.371	-0.039	0.183	0.137	0.427	0.084	0.141	0.000	0.208	0.603	0.232	0.259	1.222	-0.097	0.336	0.104	AKAP2///PALM2///PALM2-AKAP2	11217///114299///445815	chr9:112542718-112705751 (+) // 100.0 // q31.3	1553502_a_at	
1553504_at	MRGPRX4	Yes	-0.069	-0.397	0.056	0.342	-0.175	0.210	0.276	0.328	-0.051	-0.079	-1.392	-0.075	-0.086	0.353	0.002	0.146	0.080	-0.214	0.217	-0.355	-0.323	0.130	0.467	-0.031	-0.003	0.370	-0.185	-0.096	0.030	-0.089	-0.565	0.871	-0.092	0.049	0.193	-0.142	-0.124	-0.006	0.056	0.048	-0.622	0.269	0.346	-0.068	-0.044	0.181	0.087	MRGPRX4	117196.000	chr11:18194604-18195772 (+) // 87.67 // p15.1	1553504_at	
1553505_at	A2ML1	No	-0.002	-0.372	0.007	0.185	-0.113	-0.046	0.117	0.130	-0.108	0.054	-0.167	0.009	-0.037	0.024	0.000	-0.286	0.026	-0.242	0.334	0.122	-0.277	-0.124	0.189	-0.301	0.171	0.024	-0.195	0.051	0.357	0.019	0.008	-0.128	-0.349	0.117	0.184	0.113	0.242	0.602	0.061	-0.006	-0.229	-0.063	0.151	-0.219	-0.132	-0.055	0.085	A2ML1	144568.000	chr12:9020538-9027608 (+) // 48.24 // p13.31	1553505_at	
1553506_at	CPO	No	-0.123	0.061	-0.254	0.195	0.041	-0.076	-0.188	-0.060	-0.275	-0.001	-0.152	-0.090	-0.256	0.106	0.035	-0.098	0.131	-0.085	0.276	-0.367	-0.055	-0.161	-0.040	-0.537	-0.096	0.138	-0.284	-0.121	-0.038	-0.109	-0.171	-0.101	-0.647	-0.321	-0.115	-0.343	-0.025	-0.024	0.074	-0.260	-0.216	-0.217	0.129	-0.307	-0.129	-0.239	-0.130	CPO	130749.000	chr2:207804323-207834160 (+) // 100.0 // q33.3	1553506_at	
1553507_a_at	GPR6	Yes	-0.712	-0.334	-0.667	0.228	-0.282	-0.311	-0.019	0.367	-0.405	-0.219	-0.339	0.350	0.064	0.128	-0.397	-0.493	-0.551	-0.573	-0.033	-0.280	-0.504	0.161	0.182	-0.969	-0.251	-0.117	-0.338	0.125	-0.175	-0.186	-0.179	-0.019	-0.388	-0.105	0.175	0.189	-0.091	0.187	0.379	0.293	-0.452	-0.199	0.303	-0.244	0.048	0.070	-0.007	GPR6	2830.000	chr6:110300296-110301404 (+) // 94.24 // q21	1553507_a_at	
1553508_at	MDS2	No	-0.007	-0.088	0.140	0.351	-0.439	-0.044	-0.464	0.089	-0.068	0.048	0.042	-0.075	0.314	0.117	-0.119	0.174	-0.043	-0.095	0.540	0.090	0.129	0.017	-0.127	-0.010	-0.006	0.102	-0.117	-0.173	-0.156	-0.056	0.036	-0.307	0.090	0.337	-0.067	0.179	-0.134	0.056	0.081	0.196	0.079	0.256	0.100	0.451	0.114	0.003	0.106	MDS2	259283.000		1553508_at	
1553510_s_at	RQCD1	No	-0.011	1.204	-0.583	-0.293	0.898	0.347	1.054	-0.823	-0.276	-0.802	0.313	0.862	0.398	0.305	-0.089	-0.437	0.762	0.101	-0.501	-0.083	0.045	-0.077	-0.564	0.281	0.829	0.546	-0.279	-0.446	-0.696	-0.391	-0.442	0.333	-0.241	-0.326	-0.399	0.316	-0.111	-0.599	-0.090	0.485	0.863	-0.322	0.405	1.323	-0.445	0.078	0.917	RQCD1	9125.000	chr2:219445282-219458999 (+) // 96.45 // q35	1553510_s_at	
1553511_at	GJD3	No	-0.505	-0.028	0.022	0.126	0.072	0.112	0.339	0.375	0.109	-0.128	0.041	0.280	0.061	0.571	-0.119	-0.222	-0.181	-0.024	0.409	-0.205	-0.218	0.225	0.254	-0.501	-0.230	0.343	-0.253	0.175	0.256	-0.042	-0.060	0.105	-0.213	-0.081	0.083	0.016	-0.143	0.289	0.197	0.457	-0.473	-0.241	0.426	-0.242	-0.127	0.299	-0.127	GJD3	125111.000	chr17:38519182-38520067 (-) // 88.02 // q21.2	1553511_at	
1553512_at	HOXC12	No	0.306	0.127	0.052	0.484	0.253	0.157	0.380	0.260	0.055	0.114	0.208	0.244	0.500	0.280	0.111	-0.199	-0.152	-0.308	0.911	-0.084	-0.078	0.386	0.514	-0.223	0.253	0.533	-0.378	0.037	0.006	0.089	-0.116	-0.319	-0.067	0.195	0.179	0.211	0.046	-0.013	0.188	0.142	-0.153	0.050	0.265	0.128	0.030	0.004	-0.012	HOXC12	3228.000	chr12:54348713-54350350 (+) // 95.64 // q13.13	1553512_at	
1553513_at	VNN3	No	0.295	0.056	0.077	0.123	0.155	0.019	0.349	0.292	0.144	-0.186	-0.037	-0.022	0.334	0.153	0.009	-0.157	0.067	0.234	0.234	0.009	-0.095	-0.087	-0.352	0.044	-0.096	0.182	-0.101	-0.073	0.087	0.031	0.181	0.161	0.106	0.020	0.117	-0.083	0.069	0.240	0.121	0.140	0.144	0.331	0.270	-0.148	0.138	0.071	-0.040	VNN3	55350.000	chr6:133049879-133055895 (-) // 88.92 // q23.2	1553513_at	
1553514_a_at	VNN3	Yes	0.208	0.034	0.012	0.153	-0.187	0.037	0.000	0.248	-0.518	-0.137	-0.004	-0.151	0.406	0.095	0.157	-0.195	0.095	0.233	0.189	-0.081	-0.272	0.013	-2.520	0.067	-0.168	0.355	-0.224	-0.073	0.094	-0.070	0.184	-0.137	-0.037	-0.094	0.029	-0.838	-0.086	0.489	0.011	-0.091	-0.029	0.176	0.158	-0.045	0.114	0.134	0.068	VNN3	55350.000	chr6:133049879-133055895 (-) // 88.92 // q23.2	1553514_a_at	
1553515_at	MYEOV2	No	0.344	0.304	0.264	0.333	-0.069	0.130	-0.220	0.292	0.093	-0.045	0.156	0.093	0.146	0.439	-0.179	0.080	-0.094	-0.071	0.630	0.267	-0.084	0.098	0.175	0.156	0.110	0.277	-0.246	-0.066	-0.064	-0.068	-0.011	-0.082	0.144	0.521	0.250	0.466	0.093	0.574	0.111	0.176	0.206	0.568	0.422	0.147	0.140	0.210	0.162	MYEOV2	150678.000	chr2:241065979-241075764 (-) // 100.0 // q37.3	1553515_at	
1553517_at	FERD3L	No	-0.173	-0.309	-0.189	0.312	-0.544	-0.109	0.003	0.045	-0.364	-0.386	-0.044	-0.105	-0.084	-0.049	-0.304	-0.062	-0.119	-0.466	0.258	-0.049	-0.170	0.060	0.171	-0.547	-0.176	0.261	-0.296	-0.198	-0.071	-0.078	-0.178	-0.134	-0.364	-0.393	-0.100	-0.300	-0.030	0.136	0.195	0.172	-0.449	-0.035	0.303	-0.308	-0.029	-0.109	0.105	FERD3L	222894.000	chr7:19184404-19185044 (-) // 84.14 // p21.1	1553517_at	
1553518_at	DEFT1P///DEFT1P2	No	-0.122	-0.178	-0.123	0.049	-0.131	-0.072	-0.083	0.123	-0.236	-0.011	0.003	-0.007	-0.283	0.026	-0.069	-0.256	-0.130	-0.246	0.219	-0.070	-0.252	0.023	-0.035	-0.540	0.059	0.035	-0.415	0.165	0.164	-0.103	-0.041	0.018	-0.016	-0.140	0.161	-0.008	-0.048	0.027	0.304	0.068	-0.290	-0.133	0.299	-0.357	-0.218	0.205	-0.027	DEFT1P///DEFT1P2	100287083///170949	chr8:6844699-6845808 (-) // 86.9 // p23.1///chr8:6863802-6864911 (-) // 86.9 // p23.1	1553518_at	
1553519_at	LINC00314	No	0.132	-0.026	-0.128	-0.137	0.128	0.035	-0.125	0.151	0.069	0.055	-0.081	0.003	0.102	-0.242	-0.160	0.114	0.117	-0.170	0.333	0.196	0.014	0.053	-0.125	0.044	0.088	0.113	-0.049	-0.132	-0.129	-0.055	-0.089	-0.044	-0.006	-0.002	-0.191	0.084	0.215	0.120	-0.106	-0.007	-0.115	0.081	0.039	0.086	-0.075	-0.062	-0.119	LINC00314	246705.000	chr21:29385700-29395272 (+) // 94.19 // q21.3	1553519_at	
1553521_at	DEFB104A///DEFB104B	No	-0.058	0.144	-0.031	0.275	0.082	-0.065	0.054	0.344	-0.092	0.052	-0.076	0.186	0.155	0.075	-0.041	-0.203	0.032	-0.078	0.159	-0.079	-0.119	0.085	0.205	0.088	0.178	0.098	-0.153	0.043	0.100	-0.167	-0.231	-0.234	-0.033	0.155	-0.029	0.166	0.003	0.169	0.201	0.186	-0.014	0.244	0.284	0.097	-0.076	0.246	0.056	DEFB104A///DEFB104B	140596///503618	chr8:7693992-7698768 (+) // 99.65 // p23.1///chr8:7327825-7332604 (-) // 99.65 // p23.1	1553521_at	
1553523_at	NLRP14	No	-0.061	-0.050	0.219	0.150	-0.326	0.131	-0.108	0.347	0.052	-0.157	-0.079	-0.009	0.145	0.008	0.038	-0.024	0.308	-0.001	0.293	-0.020	0.248	0.108	0.280	0.147	0.183	0.165	-0.477	-0.112	-0.269	-0.499	-0.291	-0.105	0.102	0.046	-0.466	0.369	-0.090	0.003	0.020	-0.323	-0.073	0.308	0.236	0.121	-0.290	0.012	0.012	NLRP14	338323.000	chr11:7059817-7092539 (+) // 100.0 // p15.4	1553523_at	
1553524_at	DGKB	No	0.168	-0.043	0.068	0.037	-0.031	0.073	-0.055	0.149	0.070	-0.322	-0.002	-0.115	0.089	-0.037	-0.358	-0.120	-0.142	0.150	0.234	0.260	-0.183	0.219	-0.002	0.222	0.138	0.146	-0.232	-0.127	-0.043	-0.140	0.108	-0.197	0.078	-0.016	-0.152	-0.030	0.132	0.448	0.285	0.111	0.153	0.195	0.288	-0.008	-0.057	-0.080	0.048	DGKB	1607.000	chr7:14215607-14880888 (-) // 90.29 // p21.2	1553524_at	
1553525_at	NLRP13	No	-0.312	-0.391	-0.230	0.059	-0.491	-0.211	-0.113	0.263	-0.144	0.011	-0.345	-0.142	-0.048	0.041	-0.301	0.262	-0.238	-0.012	0.323	0.099	-0.267	-0.109	-0.047	-0.025	-0.217	0.476	-0.427	-0.051	-0.191	-0.274	-0.055	-0.189	-0.058	0.331	-0.495	0.441	0.026	-0.234	0.040	0.142	0.061	0.301	0.389	0.073	0.133	0.011	0.030	NLRP13	126204.000	chr19:56407310-56443677 (-) // 99.78 // q13.43	1553525_at	
1553526_at	NLRP8	No	-0.656	-0.123	-0.260	-0.014	-0.275	-0.048	0.197	0.155	-0.289	-0.078	-0.103	-0.167	0.063	-0.138	-0.381	-0.261	-0.014	-0.287	0.206	-0.109	-0.230	-0.024	0.018	-0.284	-0.086	0.131	-0.553	-0.067	-0.011	-0.079	-0.121	-0.004	-0.399	-0.288	-0.151	-0.403	0.049	0.032	0.098	0.023	-0.423	-0.116	0.324	-0.213	-0.153	0.007	-0.105	NLRP8	126205.000	chr19:56459268-56499279 (+) // 100.0 // q13.43	1553526_at	
1553527_at	NLRP9	No	-0.112	-0.054	0.085	-0.067	-0.197	-0.376	-0.087	0.121	-0.073	-0.487	-0.395	-0.201	-0.171	-0.022	-0.221	-0.290	-0.168	-0.140	0.045	-0.060	-0.186	-0.122	-0.062	-0.158	-0.481	0.120	-0.542	-0.012	-0.241	-0.394	0.024	-0.089	-0.229	0.261	-0.058	0.121	-0.033	0.002	0.224	0.000	-0.086	0.227	0.344	-0.376	-0.233	-0.017	-0.210	NLRP9	338321.000	chr19:56222798-56249740 (-) // 98.14 // q13.42	1553527_at	
1553528_a_at	TAF5	No	-0.020	0.521	0.302	-0.381	0.696	0.119	0.025	-0.029	-0.064	-0.396	1.369	0.821	-0.054	0.118	-0.276	0.446	1.106	0.686	-0.523	0.094	0.933	-0.056	0.130	0.036	1.203	0.268	0.165	0.229	-0.685	0.373	-0.531	0.411	0.873	0.416	0.205	1.482	-0.483	-0.601	0.521	0.330	0.695	0.041	0.760	1.191	-0.258	-0.132	1.142	TAF5	6877.000	chr10:105127723-105148637 (+) // 95.03 // q24.33	1553528_a_at	
1553529_at	TAS1R2	No	0.097	-0.123	-0.095	0.114	-0.151	0.008	-0.054	0.157	-0.272	-0.111	-0.071	-0.206	0.135	-0.034	-0.135	-0.116	-0.213	-0.170	0.421	-0.034	-0.151	-0.117	0.114	-0.262	-0.046	0.017	-0.367	-0.017	0.063	-0.515	-0.210	0.176	-0.305	-0.031	-0.147	-0.135	0.090	-0.032	0.022	0.271	-0.109	-0.121	0.204	-0.275	0.053	-0.133	-0.337	TAS1R2	80834.000	chr1:19166092-19186155 (-) // 99.72 // p36.13	1553529_at	
1553530_a_at	ITGB1	Yes	-1.345	0.176	-0.635	-0.362	0.908	-0.162	-0.678	-0.473	-0.056	-0.838	-0.563	-0.216	0.097	-0.180	-0.533	-1.435	-0.533	-1.240	-1.733	-0.591	-0.180	0.663	0.432	-0.393	-0.678	-1.447	-0.135	0.064	-1.788	-1.430	-1.836	0.073	0.334	-0.837	-0.531	-0.910	0.430	-0.626	-1.213	-0.599	0.443	-1.182	-0.858	-0.448	-1.515	-0.610	0.099	ITGB1	3688.000	chr10:33190494-33224486 (-) // 96.04 // p11.22	1553530_a_at	
1553531_at	PCSK6	No	0.212	-0.022	0.027	0.173	0.010	-0.018	0.305	0.130	0.027	-0.071	-0.186	-0.013	0.219	0.044	0.178	0.136	-0.050	-0.056	0.462	-0.162	-0.268	0.238	-0.463	0.393	0.086	0.418	-0.265	-0.112	0.396	0.300	0.105	0.180	0.059	0.000	0.089	0.042	-0.130	0.110	-0.192	0.141	-0.210	0.125	0.192	-0.225	0.004	0.113	-0.246	PCSK6	5046.000	chr15:101923952-102030187 (-) // 72.17 // q26.3	1553531_at	
1553532_a_at	ZNF341	No	0.003	0.151	0.392	-0.001	0.759	0.234	0.595	0.287	0.733	-0.330	-0.318	0.988	0.345	0.143	-0.339	-0.122	-0.095	0.011	0.605	0.330	-0.411	-0.022	0.446	0.278	-0.392	0.154	0.198	0.051	0.188	-0.155	-0.071	-0.152	0.484	0.025	0.473	0.761	0.688	0.309	-0.051	0.199	0.141	0.356	0.258	0.337	-0.084	0.567	0.045	ZNF341	84905.000	chr20:32328707-32379323 (+) // 100.0 // q11.22	1553532_a_at	
1553533_at	JPH1	Yes	-0.855	0.282	-0.252	0.041	-0.092	0.265	0.049	0.086	-0.308	-0.657	-0.309	0.089	-0.268	0.049	-0.490	-0.337	-0.139	-0.041	0.262	-0.172	-0.016	-0.122	0.044	-0.268	-0.116	0.432	-0.346	-0.144	-0.110	0.081	-0.291	-0.343	-0.254	0.209	0.147	0.024	0.198	-0.145	0.245	0.252	0.134	-0.378	0.396	-0.372	-0.250	0.123	-0.016	JPH1	56704.000	chr8:75149442-75233562 (-) // 97.19 // q21.11	1553533_at	
1553534_at	NLRP10	No	-0.140	-0.109	0.101	-0.105	-0.213	0.104	-0.161	0.161	0.106	-0.037	0.012	-0.115	-0.107	-0.231	0.163	-0.210	-0.098	-0.255	0.219	0.071	-0.029	-0.080	0.014	0.026	-0.110	0.132	-0.253	-0.068	0.049	-0.103	-0.024	-0.062	-0.103	0.241	-0.390	0.223	-0.042	-0.051	0.159	-0.024	-0.062	0.028	-0.131	0.053	-0.247	-0.084	-0.101	NLRP10	338322.000	chr11:7981190-7985042 (-) // 99.19 // p15.4	1553534_at	
1553535_a_at	RANGAP1	Yes	0.176	1.082	0.751	0.210	2.513	1.065	0.510	-0.075	0.636	-0.424	0.462	3.188	0.867	0.374	-0.477	0.158	0.669	0.073	0.272	0.251	0.255	-0.955	2.533	0.832	0.821	-0.683	2.649	1.473	2.434	-0.366	-0.316	0.688	0.915	0.202	2.014	1.598	1.753	-0.351	-0.074	0.466	0.566	0.078	0.769	1.797	0.070	2.654	0.619	RANGAP1	5905.000	chr22:41642606-41677048 (-) // 93.59 // q13.2	1553535_a_at	
1553536_at	MBNL2	Yes	-0.204	0.078	0.373	0.315	-0.027	0.512	0.141	0.315	-0.259	-0.753	0.397	0.170	0.703	0.327	0.565	-0.120	-0.139	-0.148	0.965	0.349	-0.251	0.482	-0.164	0.105	-0.287	0.620	-0.128	0.394	0.199	-0.024	-0.042	-0.212	-0.027	1.075	0.047	0.112	0.349	0.065	0.304	0.264	0.139	0.753	0.485	0.312	-0.518	0.775	-0.078	MBNL2	10150.000	chr13:98009734-98045064 (-) // 96.68 // q32.1	1553536_at	
1553537_at	KRT73	No	0.306	0.088	0.136	0.182	0.137	-0.034	0.089	0.154	1.639	-0.013	0.009	0.001	0.210	0.079	0.046	-0.261	-0.013	-0.022	0.370	0.084	-0.134	0.313	0.028	-0.133	-0.020	-0.035	0.014	0.046	-0.062	-0.138	0.063	0.063	-0.102	0.409	0.185	0.496	0.260	0.058	0.105	0.384	-0.043	0.179	0.053	0.101	-0.206	0.229	-0.002	KRT73	319101.000	chr12:53001979-53012308 (-) // 100.0 // q13.13	1553537_at	
1553538_s_at	COX1	No	0.379	-0.079	0.271	-0.033	-0.075	0.055	0.158	0.188	0.666	0.020	-0.059	-0.081	-0.033	-0.090	0.028	0.123	-0.089	0.507	-1.978	-0.160	0.005	-0.187	-0.328	0.511	-0.074	-0.781	0.170	-0.250	0.338	0.184	0.073	0.014	0.185	-0.143	-0.126	-0.028	-0.097	-0.124	-0.009	0.008	0.010	0.251	-0.150	0.341	0.253	-0.340	-0.142	COX1	4512.000	chr1:566450-568068 (+) // 94.62 // p36.33///chrM:5901-7518 (+) // 95.79 //	1553538_s_at	
1553539_at	KRT74	No	-0.057	-0.067	0.355	0.216	-0.023	0.036	-0.185	-0.127	-0.063	-0.380	-0.051	0.082	-0.107	0.050	-0.104	-0.109	-0.144	0.090	0.642	0.334	-0.145	-0.030	0.150	0.125	-0.185	0.729	-0.371	-0.071	0.125	-0.008	0.242	-0.059	-0.108	0.567	-0.116	0.312	0.279	0.170	0.306	0.003	0.236	0.334	0.140	0.119	-0.218	0.128	0.436	KRT74	121391.000	chr12:52960752-52967561 (-) // 99.81 // q13.13	1553539_at	
1553540_a_at	SLC29A2	No	-0.373	-0.302	0.128	0.239	0.004	0.304	0.194	0.167	-0.463	-0.620	-0.063	1.439	0.164	-0.018	-0.576	0.281	-0.057	0.036	-0.125	-0.243	-0.075	0.193	0.068	0.223	-0.182	0.300	-0.053	0.026	0.871	-0.050	0.218	0.026	-0.297	-0.071	0.412	0.658	0.287	-0.902	0.307	1.087	0.067	-0.019	0.140	0.094	0.161	0.191	0.018	SLC29A2	3177.000	chr11:66130704-66139065 (-) // 99.81 // q13.2	1553540_a_at	
1553541_at	LMX1A	No	0.118	0.058	-0.025	0.142	-0.143	-0.137	-0.026	0.205	0.164	-0.192	-0.056	-0.091	0.100	0.124	0.095	-0.222	-0.264	-0.024	0.577	0.224	-0.166	-0.105	-0.016	-0.202	0.192	0.001	-0.174	-0.048	0.323	-0.138	0.062	-0.128	-0.135	0.201	-0.010	-0.151	0.109	0.051	0.223	0.101	-0.112	0.113	0.584	-0.061	0.007	-0.056	-0.193	LMX1A	4009.000	chr1:165172924-165325017 (-) // 100.0 // q23.3	1553541_at	
1553542_at	CCDC125	No	0.218	-0.504	0.640	-0.044	1.023	0.556	0.142	-0.196	0.122	-0.066	-0.170	0.361	0.988	-0.017	0.196	0.141	0.497	0.493	0.526	0.036	0.921	0.861	0.925	0.459	0.564	0.477	1.013	-0.471	0.469	-0.451	-0.095	-0.579	0.400	-0.031	0.958	0.716	0.249	0.077	0.101	0.373	0.016	0.145	-0.258	1.803	0.172	-0.005	-0.057	CCDC125	202243.000	chr5:68578555-68616367 (-) // 99.93 // q13.2	1553542_at	
1553544_at	GPR101	No	-0.366	-0.037	-0.300	0.327	-0.380	-0.182	0.109	-0.055	-0.350	-0.241	-0.152	-0.119	0.129	-0.026	-0.303	-0.374	-0.079	-0.356	0.264	-0.178	-0.269	-0.050	-0.161	-0.501	-0.277	-0.087	-0.412	-0.048	-0.120	-0.212	-0.157	-0.230	-0.115	-0.117	-0.304	-0.282	0.027	0.127	0.175	-0.026	-0.174	-0.277	0.058	-0.087	-0.023	-0.207	0.155	GPR101	83550.000	chrX:136112306-136113833 (-) // 100.0 // q26.3	1553544_at	
1553545_at	ILDR1	No	0.039	0.128	-0.045	0.357	-0.175	0.313	-0.130	0.283	-0.246	-0.646	-0.023	0.237	0.032	-0.501	-0.203	-0.437	-0.418	-0.143	0.609	-0.278	-0.828	0.086	0.219	-0.424	-0.244	0.536	-0.060	0.061	-0.432	-0.075	0.042	-0.072	0.183	0.258	-0.028	-0.012	0.073	-0.338	-0.479	0.275	-0.346	0.013	0.368	-0.129	-0.011	0.158	-0.033	ILDR1	286676.000	chr3:121707213-121740924 (-) // 99.93 // q13.33	1553545_at	
1553546_at	PRO2012	No	0.217	0.116	-0.083	0.083	0.142	0.247	0.030	0.033	0.031	-0.047	0.109	0.005	0.181	0.099	-0.028	0.046	-0.041	-0.020	0.156	0.111	0.111	0.108	0.139	-0.120	0.124	0.116	0.109	0.076	0.027	0.120	0.201	0.168	-0.030	-0.166	0.130	-0.017	-0.044	0.020	0.035	0.137	-0.092	0.077	-0.066	-0.004	0.091	0.117	-0.005	PRO2012	55478.000	chr1:227238083-227238751 (+) // 11.97 // q42.13	1553546_at	
1553547_at		No	-0.067	0.026	-0.099	0.179	0.014	-0.104	-0.024	-0.128	-0.095	0.217	-0.127	-0.147	0.170	0.024	0.014	-0.141	0.024	-0.069	-0.264	-0.160	0.076	-0.099	-0.036	-0.101	-0.036	-0.054	-0.021	0.122	0.004	-0.149	-0.153	-0.031	-0.367	-0.421	0.170	-0.148	-0.107	0.189	-0.002	-0.100	-0.200	-0.246	-0.069	-0.247	0.290	0.116	-0.158			chr13:79950540-79979955 (+) // 53.79 // q31.1	1553547_at	
1553549_at	VN1R2	No	-0.214	-0.119	-0.324	0.031	-0.104	-0.298	0.263	0.024	-0.193	-0.102	-0.307	-0.198	0.251	0.073	-0.173	-0.109	0.002	-0.138	0.247	-0.386	-0.085	0.169	-0.388	-0.437	0.046	0.036	-0.228	-0.037	0.117	-0.130	0.104	-0.026	-0.359	0.151	-0.085	-0.712	-0.002	0.059	0.187	0.147	-0.492	-0.245	0.444	-0.621	-0.065	-0.085	-0.313	VN1R2	317701.000	chr19:53761628-53762816 (+) // 76.52 // q13.42	1553549_at	
1553550_at	VN1R5	No	-0.001	0.076	0.098	0.018	-0.131	-0.224	-0.217	0.004	0.086	0.045	-0.097	0.080	0.056	-0.046	-0.143	-0.154	-0.087	0.062	0.804	0.147	-0.092	0.171	0.225	0.022	-0.034	0.279	-0.368	-0.010	0.277	-0.322	-0.101	-0.047	-0.329	-0.010	0.030	0.037	0.306	-0.018	0.261	0.077	-0.141	0.116	-0.031	-0.189	-0.191	0.066	-0.119	VN1R5	317705.000	chr1:247419373-247420447 (+) // 92.64 // q44	1553550_at	
1553551_s_at	ND2	Yes	0.417	-0.113	-0.220	0.370	-0.201	-0.220	0.798	0.196	1.350	0.299	-0.466	-0.696	-0.083	-0.388	-0.391	0.026	-0.399	0.929	-1.232	-0.308	-0.619	-0.549	-1.034	0.774	-0.472	-1.039	0.417	-1.277	-0.573	-0.732	0.432	-0.207	-0.381	-0.275	-0.179	-0.709	-0.343	-0.598	-0.035	-0.829	-0.552	-0.253	-0.353	0.008	0.407	-1.896	-0.404	ND2	4536.000	chr1:565019-566063 (+) // 98.28 // p36.33///chrM:4470-5514 (+) // 99.81 //	1553551_s_at	
1553552_at	TAAR8	Yes	-0.111	-0.119	0.050	-0.043	-0.018	-0.144	-0.339	0.084	-0.045	0.081	-0.150	-0.386	0.309	0.296	0.048	0.049	-0.165	-0.149	0.691	0.322	0.039	-0.057	-0.240	-0.082	0.090	-0.009	-0.285	-0.400	-0.134	-0.303	-0.244	-0.431	0.030	0.433	0.034	0.083	-0.333	-0.057	-0.034	-0.311	0.029	0.058	-0.125	-0.014	-0.024	-0.045	-0.359	TAAR8	83551.000	chr6:132873831-132874860 (+) // 100.0 // q23.2	1553552_at	
1553553_at	TAS2R39	No	-0.643	-0.074	-0.098	-0.145	-0.019	-0.259	0.166	0.365	-0.338	-0.072	0.109	0.046	-0.217	-0.186	-0.143	-0.153	-0.101	-0.016	0.034	-0.223	0.060	-0.108	-0.047	-0.319	0.012	-0.323	-0.302	-0.260	0.011	0.039	-0.337	0.202	-0.236	-0.403	-0.317	-0.507	0.127	0.032	-0.049	-0.267	-0.124	-0.174	0.237	-0.131	-0.006	-0.045	-0.059	TAS2R39	259285.000	chr7:142880511-142881525 (+) // 99.9 // q34	1553553_at	
1553555_at	TAS2R38	No	-0.164	-0.219	0.127	0.116	-0.307	-0.535	0.155	0.055	-0.120	-0.287	-0.550	-0.212	-0.144	-0.384	-0.530	-0.331	-0.195	-0.258	0.735	-0.118	-0.195	-0.131	-0.191	-0.311	-0.225	-0.044	-0.598	-0.113	0.010	-0.423	-0.332	-0.264	-0.453	0.136	-0.400	-0.399	0.068	0.140	0.261	-0.140	-0.280	-0.014	0.136	-0.260	-0.107	-0.330	-0.456	TAS2R38	5726.000	chr7:141672487-141673489 (-) // 99.8 // q34	1553555_at	
1553556_at	TAS2R40	No	-0.055	0.068	-0.112	0.043	0.012	0.103	0.238	0.095	0.021	0.118	0.176	0.000	0.003	-0.035	-0.036	0.145	0.015	0.023	0.328	-0.097	0.123	0.039	0.157	0.129	0.217	0.143	-0.070	0.029	0.140	0.071	0.113	0.057	-0.224	-0.154	-0.111	-0.013	0.079	-0.013	0.135	0.123	-0.185	0.002	0.296	-0.316	0.195	0.014	-0.019	TAS2R40	259286.000	chr7:142919171-142920143 (+) // 100.0 // q34	1553556_at	
1553558_at	TAS2R41	No	-0.162	-0.258	0.155	-0.186	-0.079	-0.279	0.162	-0.038	-0.229	-0.053	-0.203	0.077	0.209	-0.045	-0.003	-0.026	-0.050	-0.210	0.385	0.191	-0.014	-0.293	-0.139	0.073	-0.125	0.125	-0.146	0.105	0.039	-0.300	-0.171	0.029	-0.314	-0.160	-0.253	-0.054	0.136	-0.081	-0.029	-0.196	-0.246	0.146	-0.031	-0.117	0.026	-0.170	0.096	TAS2R41	259287.000	chr7:143174965-143175887 (+) // 99.46 // q35	1553558_at	
1553559_at	TMEM171	No	-0.100	0.310	0.236	0.474	-0.043	-0.052	0.127	1.429	0.060	-0.247	-0.044	1.037	0.323	0.083	0.654	-0.266	0.066	-0.081	0.690	-0.332	-0.210	0.715	0.165	-0.058	-0.316	0.260	-1.814	-0.111	-0.045	0.355	-1.452	0.234	0.075	0.251	0.067	0.473	0.152	0.141	0.563	0.013	-0.049	-0.576	0.395	0.292	0.018	0.780	-0.566	TMEM171	134285.000	chr5:72419200-72420110 (+) // 99.67 // q13.2	1553559_at	
1553560_at	VN1R4	No	-0.139	0.060	0.101	0.315	-0.132	-0.143	0.020	-0.153	-0.158	-0.211	-0.211	-0.108	-0.090	0.113	-0.050	-0.068	-0.105	0.069	0.273	0.193	-0.156	0.132	0.111	-0.052	-0.259	-0.108	-0.341	-0.123	-0.132	-0.062	0.264	-0.008	-0.213	0.140	0.126	0.072	0.200	0.047	0.002	-0.162	-0.412	0.045	-0.057	-0.128	-0.036	-0.063	-0.251	VN1R4	317703.000	chr19:53818389-53819296 (+) // 98.79 // q13.42///chr19:53770012-53770918 (-) // 99.89 // q13.42	1553560_at	
1553561_at	TAS2R50	Yes	-0.166	0.036	0.139	0.098	-0.004	-0.146	0.012	0.132	0.051	-0.066	-0.127	-0.180	-0.023	0.454	-0.097	0.070	0.155	-0.054	-0.061	0.090	-0.218	0.032	0.098	0.103	-0.170	0.035	-0.185	0.008	-0.131	0.055	-0.040	-0.006	-0.016	0.133	0.058	-0.280	-0.059	0.093	0.143	-0.089	-0.198	0.068	0.268	-0.371	0.161	-0.158	-0.168	TAS2R50	259296.000	chr12:11138559-11139459 (-) // 99.78 // p13.2	1553561_at	
1553562_at	CD8B	No	-0.268	-0.196	0.130	0.055	-0.165	0.168	-0.068	0.195	-0.096	0.119	-0.538	-0.468	0.019	-0.091	0.004	0.104	-0.205	0.027	0.256	0.081	-0.211	-0.009	-0.161	-0.017	-0.098	0.409	-0.385	-0.261	0.140	-0.099	-0.205	-0.215	0.166	0.148	-0.257	-0.440	-0.242	0.123	0.014	-0.186	-0.343	0.012	0.203	-0.167	0.085	-0.073	0.012	CD8B	926.000	chr2:107103832-107114608 (+) // 77.89 // q12.2///chr2:87078228-87089038 (-) // 78.8 // p11.2	1553562_at	
1553564_at	MACROD2	No	-0.225	-0.111	-0.022	0.012	0.227	-0.167	0.208	-0.072	-0.175	-0.238	0.089	-0.061	0.130	-0.047	-0.186	0.080	0.159	0.018	0.103	-0.184	0.225	-1.370	-0.113	0.012	-0.340	0.133	-0.537	-0.359	-0.517	-0.009	0.059	-0.160	-0.114	0.103	-0.273	0.037	-0.882	-0.002	0.143	0.140	-0.779	0.206	0.167	-0.128	0.097	-0.106	-0.028	MACROD2	140733.000	chr20:13976318-14034313 (+) // 100.0 // p12.1	1553564_at	
1553565_s_at	DDAH1	No	0.216	0.626	0.300	0.623	0.412	1.109	0.180	0.841	0.154	-1.783	0.388	0.497	1.444	0.416	-0.631	-0.078	0.082	-0.145	0.449	-0.687	-0.282	0.508	1.359	0.034	-0.092	0.472	0.119	-0.072	0.762	-1.365	0.344	0.365	0.421	-0.508	-0.131	0.679	1.243	0.215	0.608	0.808	0.421	0.116	0.175	0.648	-0.155	0.788	0.556	DDAH1	23576.000	chr1:85787134-85930728 (-) // 100.0 // p22.3	1553565_s_at	
1553566_at	C12orf53	No	-0.028	0.158	-0.051	0.109	-0.038	0.244	0.087	0.649	0.047	-0.232	-0.020	0.735	0.256	0.437	-0.093	-0.382	-0.100	0.069	0.353	0.197	-0.066	0.093	0.059	-0.082	-0.242	0.347	-0.318	-0.104	0.419	-0.142	-0.025	-0.070	0.102	0.169	0.127	-0.061	0.137	0.313	0.241	0.268	-0.084	0.344	0.248	-0.525	-0.150	0.236	0.169	C12orf53	196500.000	chr12:6804201-6807227 (-) // 100.0 // p13.31	1553566_at	
1553567_s_at	ATP6	No	0.580	-0.070	0.237	0.174	-0.237	-0.069	0.246	0.281	0.886	0.084	-0.032	-0.434	-0.260	-0.213	0.093	0.188	-0.148	0.767	-1.508	-0.127	-0.109	-0.165	-0.543	0.987	-0.173	-0.354	0.220	-0.559	-0.045	0.110	0.176	0.081	0.406	-0.364	-0.285	-0.225	-0.096	-0.413	0.000	-0.549	-0.544	0.273	-0.327	0.335	0.219	-0.988	0.025	ATP6	4508.000	chr1:568913-569756 (+) // 98.34 // p36.33///chrM:8365-9208 (+) // 99.76 //	1553567_s_at	
1553568_a_at	HIST1H1T	No	-0.243	-0.136	-0.447	0.031	0.027	-0.031	0.233	0.551	-0.215	-0.024	-0.141	-0.173	0.148	0.131	-0.027	-0.291	-0.176	-0.218	0.544	-0.029	-0.169	-0.115	0.230	-0.674	-0.008	0.096	-0.234	0.023	-0.013	-0.259	-0.054	0.160	-0.658	0.114	-0.089	-0.093	0.198	0.312	0.150	-0.220	-0.269	0.039	0.260	-0.243	-0.028	0.117	-0.130	HIST1H1T	3010.000	chr6:26107639-26108364 (-) // 100.0 // p22.2	1553568_a_at	
1553569_at	COX2	No	-0.002	-0.243	-0.191	0.116	0.025	-0.052	0.117	0.627	0.613	0.304	-0.299	-0.346	-0.155	-0.152	0.143	0.271	-0.094	0.553	-2.392	-0.638	0.071	-0.065	-0.403	0.344	-0.015	-0.278	0.158	-0.429	0.552	0.155	0.194	0.131	-0.148	-0.773	-0.117	-0.711	-0.327	-0.405	0.145	-0.404	-0.757	-0.186	-0.353	-0.227	0.486	-1.058	-0.348	COX2	4513.000	chr1:568136-568843 (+) // 98.03 // p36.33///chrM:7586-8295 (+) // 100.0 //	1553569_at	
1553570_x_at	COX2	No	0.078	-0.234	-0.156	0.136	-0.004	0.009	0.221	0.591	0.752	0.274	-0.251	-0.350	-0.175	-0.153	0.125	0.267	-0.116	0.630	-2.339	-0.502	0.042	-0.037	-0.398	0.404	-0.003	-0.275	0.157	-0.352	0.521	0.161	0.176	0.137	-0.169	-0.746	-0.104	-0.641	-0.299	-0.370	0.133	-0.408	-0.795	-0.147	-0.277	-0.189	0.455	-1.065	-0.303	COX2	4513.000	chr1:568136-568843 (+) // 98.03 // p36.33///chrM:7586-8295 (+) // 100.0 //	1553570_x_at	
1553572_a_at	CYGB	No	0.181	-0.173	0.392	0.648	0.200	0.570	0.561	0.074	0.075	-0.017	-0.025	0.970	0.470	0.277	0.243	0.279	0.218	0.117	0.596	1.043	0.275	0.172	0.939	0.355	0.115	0.184	-0.472	0.412	0.144	-0.164	-0.175	-0.269	0.030	0.397	0.256	0.577	0.354	0.091	0.492	0.358	-0.002	0.735	0.416	0.335	0.247	0.465	0.316	CYGB	114757.000	chr17:74524601-74533667 (-) // 98.22 // q25.1	1553572_a_at	
1553573_s_at	EFNA2	No	0.330	0.106	0.320	0.258	0.152	0.395	0.255	0.059	0.021	-0.107	0.133	0.199	0.522	0.282	-0.082	-0.134	-0.116	0.103	0.581	0.304	-0.107	0.098	0.106	-0.107	-0.043	0.186	-0.211	0.090	0.300	-0.136	-0.135	-0.141	0.200	0.324	-0.073	0.636	0.144	0.211	-0.127	0.194	0.115	0.382	0.215	0.219	-0.467	0.216	0.367	EFNA2	1943.000	chr19:1286167-1299944 (+) // 89.1 // p13.3	1553573_s_at	
1553574_at	IFNE	No	0.055	0.991	-0.785	0.620	0.068	-0.710	0.322	0.116	0.130	0.404	0.186	-0.170	0.126	0.167	-0.057	1.033	0.052	0.114	-0.047	-0.031	0.945	-0.003	-0.067	-0.077	0.150	0.650	-0.182	0.032	-0.040	-0.008	-0.026	0.103	-0.066	-0.070	0.017	-0.886	-0.081	0.106	0.016	-0.250	-0.083	0.130	0.222	0.001	0.178	-0.316	0.033	IFNE	338376.000	chr9:21481066-21481693 (-) // 100.0 // p21.3	1553574_at	
1553575_at	ND6	No	-0.381	-0.109	-0.183	0.697	-0.154	0.421	-0.175	1.357	0.650	0.199	0.281	1.910	-1.199	-0.100	0.254	-0.861	-0.097	0.723	0.128	-0.113	0.070	0.019	1.164	-1.335	-0.020	0.174	0.538	1.387	2.367	1.143	1.500	0.037	-1.567	0.092	0.990	0.472	1.115	1.631	1.866	0.957	-0.355	0.739	0.896	0.470	1.368	1.524	1.252	ND6	4541.000	chrM:14149-14674 (-) // 99.62 //	1553575_at	
1553579_a_at	SPAG11A///SPAG11B	No	0.075	0.025	0.080	0.018	-0.287	-0.020	0.006	0.046	0.107	-0.018	-0.020	-0.253	-0.147	-0.022	0.117	0.103	0.237	-0.196	-0.017	-0.095	0.186	0.163	0.113	-0.007	0.022	0.072	0.030	-0.068	-0.028	-0.020	-0.028	-0.055	0.048	-0.034	-0.054	-0.148	0.115	-0.085	0.127	-0.155	-0.027	0.078	0.131	-0.104	0.062	0.118	-0.016	SPAG11A///SPAG11B	10407///653423	chr8:7716700-7718504 (+) // 79.23 // p23.1///chr8:7308085-7309887 (-) // 79.81 // p23.1	1553579_a_at	
1553581_s_at	SREK1IP1	No	-0.781	0.012	-0.581	0.068	-0.584	-1.179	0.384	-0.085	-0.663	-0.180	-0.289	0.173	-0.105	-0.326	0.080	0.102	0.207	0.009	-0.955	-0.427	-0.564	-0.922	-0.301	-0.431	-0.037	-0.081	0.140	0.113	0.677	0.545	-0.382	-0.242	-0.430	0.047	0.670	0.015	0.652	0.302	0.787	0.388	0.094	-0.212	0.495	-0.773	-0.082	0.417	-0.242	SREK1IP1	285672.000	chr5:64020210-64050192 (-) // 58.97 // q12.3	1553581_s_at	
1553582_a_at	SPAG11A///SPAG11B	Yes	-0.122	-0.184	0.075	-0.116	-0.310	-0.039	-0.083	0.089	-0.156	-0.140	-0.199	-0.364	-0.033	0.015	-0.042	0.242	-0.140	-0.168	0.135	-0.044	0.154	0.059	-0.311	-0.125	-0.140	0.219	-0.188	-0.449	-0.200	0.081	0.040	-0.250	0.278	-0.052	0.026	0.082	-0.313	-0.099	-0.074	-0.012	-0.356	-0.057	0.269	-0.250	-0.009	-0.031	0.036	SPAG11A///SPAG11B	10407///653423	chr8:7716700-7718504 (+) // 76.35 // p23.1///chr8:7308085-7309887 (-) // 76.58 // p23.1	1553582_a_at	
1553583_a_at	THRSP	No	0.132	-0.193	0.214	0.290	-0.028	0.058	-4.315	0.307	0.022	-0.295	-0.138	0.174	0.138	0.022	-0.037	0.016	-0.064	0.202	0.791	-0.052	-0.339	-0.251	0.070	-0.037	-0.283	0.007	-0.296	-0.049	0.293	-0.016	-0.013	-0.086	0.038	0.305	-0.078	0.237	0.312	0.264	0.154	-0.108	-0.104	0.291	0.350	0.047	-0.147	0.048	0.218	THRSP	7069.000	chr11:77774927-77775368 (+) // 100.0 // q14.1	1553583_a_at	
1553584_at	CXorf36	No	0.153	-0.205	0.308	0.016	-0.228	-0.393	-0.088	0.311	-0.049	-0.353	-0.310	0.014	-0.084	-0.011	-0.635	-0.440	-0.396	0.007	0.394	0.135	-0.367	-0.149	-0.060	-0.094	-0.374	0.447	-0.556	-0.264	-0.126	-0.537	-0.299	-0.148	-0.170	0.250	-0.292	0.263	-0.206	0.160	0.365	-0.026	0.029	0.241	0.242	0.036	-0.409	0.124	-0.114	CXorf36	79742.000	chrX:45010896-45013230 (-) // 99.76 // p11.3	1553584_at	
1553585_a_at	MAGEA10-MAGEA5///MAGEA5	No	0.029	-0.080	-0.061	0.138	-0.003	-0.117	0.139	0.248	-0.191	-0.148	-0.132	0.083	-0.135	0.107	-0.134	-0.085	-0.300	-0.024	0.333	-0.220	-0.244	-0.099	0.161	-0.284	0.167	-0.096	0.170	0.236	0.128	0.002	0.182	-0.324	-0.262	-0.103	0.244	-0.117	0.105	-0.007	0.069	0.189	-0.072	-0.218	0.152	-0.104	-0.035	0.274	0.372	MAGEA10-MAGEA5///MAGEA5	100533997///4104	chrX:151283637-151284012 (-) // 100.0 // q28	1553585_a_at	
1553586_at	FBXL19-AS1	No	-0.595	0.126	-0.643	0.297	0.143	-0.018	-0.090	0.374	-0.580	0.018	-0.147	0.194	-0.036	-0.061	-0.009	0.042	-0.142	-0.318	-0.079	-0.443	0.029	-0.050	0.179	-0.590	-0.034	0.532	-0.277	-0.144	0.322	0.122	-0.001	-0.273	-0.607	-0.245	0.225	-0.157	0.140	0.291	0.223	0.255	-0.607	-0.117	0.323	-0.488	0.092	0.259	0.025	FBXL19-AS1	283932.000	chr16:30933916-30934285 (-) // 100.0 // p11.2	1553586_at	
1553587_a_at	POLE4	No	0.377	1.134	-0.369	0.306	0.903	-0.530	0.684	0.416	-0.894	0.235	0.676	0.201	-0.141	0.582	0.335	-0.088	1.113	0.474	-1.512	0.310	0.411	-0.454	0.360	0.809	0.409	1.149	-0.180	0.572	-1.017	0.732	0.190	0.423	-0.633	0.104	0.025	0.860	0.444	0.527	0.457	0.348	0.552	-0.362	0.684	0.155	0.059	-0.311	0.462	POLE4	56655.000	chr2:75185806-75187275 (+) // 96.33 // p12	1553587_a_at	
1553588_at	ND3///SH3KBP1	No	0.336	0.153	-0.358	0.111	-0.098	-0.155	0.305	0.701	-0.019	2.247	-0.391	0.003	-0.422	-0.397	0.974	0.220	0.040	0.308	-2.038	-0.382	-0.930	-0.182	-0.494	0.028	0.400	-0.337	0.178	-0.411	-0.091	0.358	0.298	0.170	-0.638	-1.305	-0.619	-0.480	-0.149	-0.058	0.187	-0.298	-0.360	-0.094	0.127	-0.115	1.606	-0.404	-0.331	ND3///SH3KBP1	30011///4537	chrM:10059-10405 (+) // 100.0 //	1553588_at	
1553589_a_at	PDZK1IP1	No	0.048	-0.391	1.504	2.583	-0.244	0.364	0.435	2.604	0.082	-0.601	0.017	0.237	3.001	0.568	0.367	-0.187	0.012	-0.101	0.400	-0.515	0.877	1.317	0.419	-0.154	-0.115	0.169	-0.045	0.184	0.058	-0.013	0.031	-0.047	-0.196	-1.702	0.353	0.229	0.091	4.544	-0.001	0.394	-0.131	-2.616	0.370	0.246	-0.271	0.444	0.016	PDZK1IP1	10158.000	chr1:47649642-47655604 (-) // 100.0 // p33	1553589_a_at	
1553590_at	FAM27E1///FAM27E2///FAM27E3///LOC100132439	No	-0.060	0.100	0.455	0.188	0.197	0.219	-0.521	-0.015	0.272	-0.728	0.253	0.252	-0.131	-0.249	-0.609	-0.251	-0.285	0.282	0.818	0.390	-0.454	0.040	0.179	-0.024	-0.083	-0.173	0.818	0.339	0.123	0.127	0.456	-0.113	0.241	0.647	-0.047	0.096	0.398	0.084	0.418	0.652	-0.530	0.634	0.208	0.440	0.140	0.443	0.550	FAM27E1///FAM27E2///FAM27E3///LOC100132439	100131997///100132439///100287333///100289124	chr9:44998146-44998488 (+) // 71.05 // p11.2///chr9:45733587-45733927 (+) // 71.05 // p11.2///chr9:46117320-46117656 (+) // 69.59 // p11.2///chr9:67785912-67786254 (-) // 71.64 // q13///chr9:46386659-46386995 (-) // 69.88 // p11.2	1553590_at	
1553591_at	BCRP3	No	0.341	0.082	0.156	0.534	0.231	0.424	0.219	0.561	0.106	-0.123	-0.215	0.146	-0.155	0.328	-0.123	0.160	-0.145	-0.296	0.075	0.021	-0.118	0.053	0.328	0.232	-0.164	0.468	-0.080	0.006	0.376	-0.022	-0.015	0.029	0.183	0.156	0.328	0.112	0.139	0.495	0.236	0.360	-0.093	0.545	0.419	0.285	0.074	0.457	0.233	BCRP3	644165.000	chr22:22994680-22996550 (+) // 100.0 // q11.22///chr22:25029259-25031140 (+) // 96.76 // q11.23	1553591_at	
1553592_x_at	BCRP3	No	-0.101	0.035	-0.046	0.386	-0.100	0.305	0.203	0.434	0.169	-0.014	-0.244	0.302	-0.245	0.233	-0.019	-0.141	-0.113	-0.115	0.103	-0.058	-0.099	0.063	0.174	-0.216	0.066	0.318	-0.128	-0.029	-0.015	0.073	-0.016	-0.267	0.033	0.266	-0.030	0.252	0.180	0.480	0.414	0.407	0.314	0.512	0.509	0.002	0.164	0.312	0.068	BCRP3	644165.000	chr22:22994680-22996550 (+) // 100.0 // q11.22///chr22:25029259-25031140 (+) // 96.76 // q11.23	1553592_x_at	
1553593_a_at	TAL2	No	-0.099	-0.018	0.338	0.055	-0.015	-0.094	0.323	-0.044	-0.129	-0.227	-0.285	-0.111	0.150	-0.428	-0.202	-0.028	-0.170	-0.132	0.399	-0.250	-0.335	-0.353	-0.095	1.677	-0.038	-0.303	-0.354	-0.062	0.220	-0.019	-0.149	-0.188	-0.283	0.274	-0.148	0.214	-0.155	-0.138	0.061	-0.036	0.125	0.243	0.064	0.009	0.030	0.332	0.023	TAL2	6887.000	chr9:108424777-108425104 (+) // 100.0 // q31.2	1553593_a_at	
1553594_a_at	INSL3	Yes	-0.780	-0.208	-0.365	0.371	-0.156	-0.132	0.766	0.223	-0.665	-0.235	-0.262	0.015	-0.014	0.395	-0.036	-0.178	-0.480	-0.278	0.101	-0.330	-0.502	0.122	0.244	-0.486	-0.323	0.398	-0.699	-0.167	-0.355	-0.076	-0.202	-0.226	-0.332	-0.304	-0.204	-0.329	-0.096	0.234	0.325	-0.005	-0.733	0.007	0.733	-0.485	0.063	0.247	-0.005	INSL3	3640.000	chr19:17927662-17932315 (-) // 99.35 // p13.11	1553594_a_at	
1553599_a_at	SYCP3	No	0.083	-0.176	-0.260	0.197	0.044	0.065	-0.212	0.309	0.070	0.119	0.000	0.088	0.006	0.070	-0.034	-0.045	-0.073	-0.020	-0.103	0.083	-0.150	0.131	-0.053	0.070	-0.137	0.028	-0.432	-0.177	0.074	-0.064	0.330	-0.091	-0.449	-0.006	0.058	0.160	0.035	0.273	0.348	0.019	-0.087	0.147	0.499	-0.111	-0.150	0.319	-0.220	SYCP3	50511.000	chr12:102122427-102133240 (-) // 96.78 // q23.2	1553599_a_at	
1553600_at	TMIE	No	0.460	0.102	0.468	0.132	-0.075	-0.060	0.267	0.254	0.253	0.009	0.148	-0.634	0.319	-0.281	0.069	0.013	-0.241	0.331	0.489	0.327	-0.008	-0.100	-0.022	0.340	-0.044	-0.013	0.050	0.111	0.224	0.106	0.281	0.138	0.522	0.496	-0.205	0.305	-0.547	0.090	0.006	-0.160	0.185	0.816	0.063	0.514	0.368	0.156	0.317	TMIE	259236.000	chr3:46742822-46752413 (+) // 98.12 // p21.31	1553600_at
[truncated: 21,377,147 more chars]
