# Supplementary material for: Gene expression profiling of 49 human tumor xenografts from in vitro culture through multiple in vivo passages - strategies for data mining in support of therapeutic studies
Source: BMC Genomics. 2014 May 22;15(1):393. doi: 10.1186/1471-2164-15-393 (PMC4041995; doi:10.1186/1471-2164-15-393)
Supplement: Supplementary file 8 — Additional file 8: A) Top 50 up-regulated probe sets in 9 of 13 tumor types. Left table includes all probe sets, where mouse cross-hybridizing probe sets are shaded grey. Right table shows the top 50 up-regulated probe sets following removal of the cross hybridizing component. B) DAVID gene ontology (GO) functional annotation for each tumor model during transition from in vitro to in vivo growth. (XLSX 80 KB) [file 12864_2013_6082_MOESM8_ESM.xlsx]

## Sheet: Breast P0-P1 GO
Additional File 8. Top 50 up-regulated probe sets in the various tumor types. Left top table for each tumor type includes all probe sets,
where mouse cross-hybridizing probe sets are shaded in grey. Right top table for each tumor type shows the top 50 human up-regulated probe
sets following removal of the cross-hybridizing component. Bottom tables for each tumor type depicts DAVID Gene Ontology (GO) functional
annotation for each tumor model during transition from in vitro to in vivo growth
Breast Cancer Xenograft Models
Breast Mouse & Human Probe Set ID	Gene Symbol	Breast P0-P1 Average Fold Change	# Mouse Cross-Hyb tissues		Human Breast Probe Set ID	Gene Symbol	Breast P0-P1 Average Fold Change
231628_s_at	SERPINB6	9.9311	5		202411_at	IFI27	5.83579
217683_at	HBE1	7.19592	5		228617_at	XAF1	3.74994
216405_at		6.63334	5		205483_s_at	ISG15	3.71221
202411_at	IFI27	5.83579			204439_at	IFI44L	3.50377
217572_at		4.63568	5		228607_at	OAS2	3.43658
224344_at	COX6A1	4.09893	5		203153_at	IFIT1	3.40445
228617_at	XAF1	3.74994			202869_at	OAS1	3.34246
205483_s_at	ISG15	3.71221			231597_x_at		3.24186
1570107_at		3.70916	5		232174_at		3.2353
204439_at	IFI44L	3.50377			214453_s_at	IFI44	3.17953
215076_s_at	COL3A1	3.46015	5		213089_at	LOC100272216	3.12681
228607_at	OAS2	3.43658			1557987_at		3.11223
203153_at	IFIT1	3.40445			1553186_x_at	RASEF	3.07882
202869_at	OAS1	3.34246			201348_at	GPX3	3.06257
231597_x_at		3.24186			242645_at		3.04424
232174_at		3.2353			239597_at		3.02786
1556499_s_at	COL1A1	3.18491	5		1557996_at		3.01931
214453_s_at	IFI44	3.17953			214055_x_at	PRRC2C	3.01301
213089_at	LOC100272216	3.12681			1553185_at	RASEF	2.96985
1557987_at		3.11223			211948_x_at	PRRC2C	2.94695
1553186_x_at	RASEF	3.07882			238774_at		2.92885
201348_at	GPX3	3.06257			219352_at	HERC6	2.87301
208610_s_at	SRRM2	3.05113	5		235028_at		2.86769
242645_at		3.04424			204268_at	S100A2	2.85593
239597_at		3.02786			227062_at	LOC100653017///MIR612///NEAT1	2.80074
1557996_at		3.01931			230885_at	SPG7	2.76976
217676_at		3.01701	5		236114_at		2.76777
214055_x_at	PRRC2C	3.01301			204972_at	OAS2	2.71871
229450_at	IFIT3	2.99882	1		224254_x_at		2.70812
1553185_at	RASEF	2.96985			242797_x_at		2.68204
211948_x_at	PRRC2C	2.94695			242673_at		2.68203
238774_at		2.92885			220085_at	HELLS	2.66733
203186_s_at	S100A4	2.92097	2		205552_s_at	OAS1	2.65964
214022_s_at	IFITM1	2.91552	4		232615_at		2.63487
201669_s_at	MARCKS	2.87966	5		244753_at		2.63153
219352_at	HERC6	2.87301			239811_at		2.62005
235028_at		2.86769			1569540_at		2.61027
204268_at	S100A2	2.85593			209446_s_at		2.60332
241681_at		2.82296	1		231108_at	FUS	2.58594
220833_at		2.80253	5		201601_x_at	IFITM1///IFITM2	2.57926
227062_at	LOC100653017///MIR612///NEAT1	2.80074			239519_at		2.56604
230885_at	SPG7	2.76976			202379_s_at	NKTR	2.56493
236114_at		2.76777			232889_at		2.56186
204972_at	OAS2	2.71871			244674_at		2.55926
224254_x_at		2.70812			227384_s_at	LOC727820///LOC728855///LOC728875	2.55687
242797_x_at		2.68204			233824_at		2.55361
242673_at		2.68203			210701_at	CFDP1	2.54971
220085_at	HELLS	2.66733			242121_at		2.53439
205552_s_at	OAS1	2.65964			234224_at		2.5281
232615_at		2.63487			203305_at	F13A1	2.52252
Accession	Gene Ontology Term generated from DAVID analysis of human-RNA-only-binding probe sets	Gene Count	PValue	Fold Enrichment	Benjamini	False Discovery Rate (%)
GO:0000166	nucleotide binding	12	0.00244344	2.57025	0.205438	2.64802
GO:0001882	nucleoside binding	10	0.00296221	2.98295	0.130146	3.20195
GO:0005524	ATP binding	9	0.00655027	2.93004	0.186099	6.95549
GO:0032559	adenyl ribonucleotide binding	9	0.00710462	2.89089	0.154269	7.52345
GO:0032555	purine ribonucleotide binding	10	0.00715856	2.61902	0.126341	7.57854
GO:0032553	ribonucleotide binding	10	0.00715856	2.61902	0.126341	7.57854
GO:0009057	macromolecule catabolic process	7	0.00654581	3.91128	0.886254	8.52225
GO:0017076	purine nucleotide binding	10	0.00953384	2.50705	0.139361	9.97537
GO:0030554	adenyl nucleotide binding	9	0.00969367	2.74424	0.122613	10.1346
GO:0001883	purine nucleoside binding	9	0.0105961	2.7031	0.117651	11.0288
GO:0044265	cellular macromolecule catabolic process	6	0.0203789	3.61148	0.966877	24.3656

## Sheet: CNS P0-P1
CNS Cancer Xenograft Models
CNS Mouse & Human Probe Set ID	Gene Symbol	CNS P0-P1 Average Fold Change	# Mouse Cross-Hyb tissues		Human CNS Probe Set ID	Gene Symbol	CNS P0-P1 Average Fold Change
231628_s_at	SERPINB6	9.68556	5		214464_at	CDC42BPA	4.95844
217683_at	HBE1	7.73261	5		214693_x_at	LOC100506032///NBPF10	4.80623
216405_at		6.41893	5		229115_at	DYNC1H1	4.79071
217572_at		5.33033	5		213905_x_at	BGN	4.77458
224344_at	COX6A1	5.26309	5		227082_at		4.60153
214464_at	CDC42BPA	4.95844			201085_s_at	SON	4.56178
1570107_at		4.80732	5		224567_x_at	LOC100507645///MALAT1	4.56116
214693_x_at	LOC100506032///NBPF10	4.80623			214055_x_at	PRRC2C	4.38719
229115_at	DYNC1H1	4.79071			208859_s_at	ATRX	4.36726
213905_x_at	BGN	4.77458			201983_s_at	EGFR	4.26411
208610_s_at	SRRM2	4.68462	5		208790_s_at	PTRF	4.25383
227082_at		4.60153			236620_at	RIF1	4.18891
201085_s_at	SON	4.56178			211948_x_at	PRRC2C	4.18234
224567_x_at	LOC100507645///MALAT1	4.56116			222544_s_at	WHSC1L1	4.14646
200795_at	SPARCL1	4.5549	1		214352_s_at	KRAS	4.11626
214911_s_at	BRD2	4.54436	5		208621_s_at	EZR	4.05622
224250_s_at	SECISBP2	4.52468	1		1558173_a_at	LUZP1	3.97847
208900_s_at	TOP1	4.49238	5		212007_at	UBXN4	3.84719
208685_x_at	BRD2	4.47886	2		201996_s_at	SPEN	3.82424
213606_s_at	ARHGDIA	4.43628	3		202844_s_at	RALBP1	3.81639
202102_s_at	BRD4	4.41157	3		219221_at	ZBTB38	3.81585
214055_x_at	PRRC2C	4.38719			201367_s_at	ZFP36L2	3.78073
208859_s_at	ATRX	4.36726			226675_s_at	LOC100507645///MALAT1	3.7471
220833_at		4.35223	5		200914_x_at	KTN1	3.74702
217430_x_at	COL1A1	4.29238	5		238013_at	PLEKHA2	3.72275
201983_s_at	EGFR	4.26411			209088_s_at	UBN1	3.71803
208790_s_at	PTRF	4.25383			223940_x_at	LOC100507645///MALAT1	3.71587
236620_at	RIF1	4.18891			217234_s_at	EZR	3.67924
211948_x_at	PRRC2C	4.18234			1553613_s_at	FOXC1	3.65735
222544_s_at	WHSC1L1	4.14646			205178_s_at	RBBP6	3.65537
201261_x_at	BGN	4.1335	1		221815_at	ABHD2	3.64351
214352_s_at	KRAS	4.11626			201615_x_at	CALD1	3.63068
201668_x_at	MARCKS	4.10428	5		209127_s_at	SART3	3.62311
219878_s_at	KLF13	4.10023	5		212079_s_at	MLL	3.60372
209257_s_at	SMC3	4.06805	1		211993_at	WNK1	3.5957
208621_s_at	EZR	4.05622			216971_s_at	PLEC	3.58463
1558173_a_at	LUZP1	3.97847			212574_x_at	C19orf6	3.56511
205809_s_at	WASL	3.96185	5		207186_s_at	BPTF///LOC146880	3.5535
1558214_s_at	CTNNA1	3.92767	1		242352_at	NIPBL	3.54261
208624_s_at	EIF4G1	3.92514	5		222667_s_at	ASH1L	3.53817
1557910_at	HSP90AB1	3.90756	5		212027_at	RBM25	3.53646
213668_s_at	SOX4	3.90073	2		212107_s_at	DHX9	3.53248
217676_at		3.89235	5		212670_at	ELN	3.50747
225852_at	ANKRD17	3.86446	5		201340_s_at	ENC1	3.50315
212007_at	UBXN4	3.84719			208710_s_at	AP3D1	3.50054
201996_s_at	SPEN	3.82424			204315_s_at	GTSE1	3.4916
202844_s_at	RALBP1	3.81639			242665_at	FMNL2	3.48478
219221_at	ZBTB38	3.81585			211969_at	HSP90AA1	3.47736
201367_s_at	ZFP36L2	3.78073			208993_s_at	PPIG	3.45184
213986_s_at	C19orf6	3.77435	3		1554821_a_at	ZBED1	3.45178
Accession	Gene Ontology Term generated from DAVID analysis of human-RNA-only-binding probe sets	Gene Count	PValue	Fold Enrichment	Benjamini	False Discovery Rate (%)
GO:0030036	actin cytoskeleton organization	6	0.000307629	9.70677	0.155679	0.447995
GO:0030029	actin filament-based process	6	0.000413344	9.10261	0.107468	0.601514
GO:0007010	cytoskeleton organization	7	0.000927665	5.87007	0.156462	1.34527
GO:0031981	nuclear lumen	12	0.00156836	2.85897	0.197275	1.83492
GO:0051017	actin filament bundle formation	3	0.00140067	52.2317	0.175293	2.02469
GO:0003779	actin binding	6	0.00192525	6.45813	0.232037	2.23969
GO:0016607	nuclear speck	4	0.00299129	13.4159	0.189176	3.47298
GO:0018024	histone-lysine N-methyltransferase activity	3	0.003519	32.8961	0.214533	4.05891
GO:0016279	protein-lysine N-methyltransferase activity	3	0.003519	32.8961	0.214533	4.05891
GO:0016278	lysine N-methyltransferase activity	3	0.003519	32.8961	0.214533	4.05891
GO:0042054	histone methyltransferase activity	3	0.00519363	26.9917	0.211635	5.93704
GO:0016568	chromatin modification	5	0.00582567	6.67193	0.474128	8.17306
GO:0070013	intracellular organelle lumen	12	0.00783656	2.33025	0.307292	8.86496
GO:0008276	protein methyltransferase activity	3	0.00842359	21.0535	0.251534	9.46482
GO:0043233	organelle lumen	12	0.00928733	2.27775	0.27861	10.4249
GO:0008170	N-methyltransferase activity	3	0.00942653	19.8618	0.228572	10.5353
GO:0031974	membrane-enclosed lumen	12	0.0107297	2.23357	0.260702	11.9516
GO:0051276	chromosome organization	6	0.0087355	4.52315	0.552587	12.0182
GO:0016604	nuclear body	4	0.0115887	8.22523	0.238132	12.8495
GO:0008092	cytoskeletal protein binding	6	0.0120554	4.17728	0.241898	13.2866
GO:0003723	RNA binding	7	0.0131733	3.42095	0.228588	14.4329
GO:0043414	biopolymer methylation	3	0.0144449	15.8966	0.681213	19.1307
GO:0007015	actin filament organization	3	0.0156598	15.2342	0.662141	20.5733
GO:0003677	DNA binding	13	0.019471	1.95693	0.285898	20.6358
GO:0043232	intracellular non-membrane-bounded organelle	14	0.0204255	1.86303	0.338165	21.6117
GO:0043228	non-membrane-bounded organelle	14	0.0204255	1.86303	0.338165	21.6117
GO:0032259	methylation	3	0.0173456	14.4324	0.656754	22.5355
GO:0006325	chromatin organization	5	0.0174616	4.83626	0.620489	22.6689

## Sheet: Colons P0-P1
Colon Cancer Xenograft Models
Mouse & Human Colon Probe Set ID	Gene Symbol	Colon P0-P1 Average Fold Change	# Mouse Cross-Hyb tissues		Human Colon Probe Set ID	Gene Symbol	Colon P0-P1 Average Fold Change
231628_s_at	SERPINB6	8.38019	5		238774_at		3.21591
217683_at	HBE1	6.95686	5		232889_at		2.75905
216405_at		5.06937	5		241893_at		2.75803
217572_at		4.60876	5		206548_at		2.66223
224344_at	COX6A1	3.31465	5		235028_at		2.6266
215076_s_at	COL3A1	3.27873	5		242457_at		2.58728
238774_at		3.21591			244753_at		2.58555
1570107_at		2.9592	5		1558515_at	FTX	2.58477
207173_x_at	CDH11	2.92979	5		242121_at		2.56064
232889_at		2.75905			213089_at	LOC100272216	2.51786
241893_at		2.75803			215599_at	GUSBP3///GUSBP9	2.50285
201426_s_at	VIM	2.75218	5		210517_s_at	AKAP12	2.45491
212386_at	TCF4	2.74746	5		242688_at		2.41189
206548_at		2.66223			232174_at		2.37842
235028_at		2.6266			238341_at		2.36574
220833_at		2.59759	5		244414_at		2.33513
242457_at		2.58728			215123_at	61E3.4///LOC100132247///LOC100652992///LOC613037///LOC728888///NPIPL3	2.31539
244753_at		2.58555			213605_s_at		2.29948
1558515_at	FTX	2.58477			234032_at		2.28766
242121_at		2.56064			230332_at	ZCCHC7	2.28394
213089_at	LOC100272216	2.51786			236216_at		2.28392
215599_at	GUSBP3///GUSBP9	2.50285			228919_at		2.28
217676_at		2.45838	5		230885_at	SPG7	2.25227
210517_s_at	AKAP12	2.45491			215083_at		2.23686
212636_at	QKI	2.45396	5		238449_at	LOC595101	2.21113
242688_at		2.41189			232058_at		2.20774
232174_at		2.37842			242558_at		2.17844
238341_at		2.36574			210701_at	CFDP1	2.17159
244414_at		2.33513			1557527_at		2.1707
215123_at	61E3.4///LOC100132247///LOC100652992///LOC613037///LOC728888///NPIPL3	2.31539			222214_at		2.16019
211981_at	COL4A1	2.3107	3		244674_at		2.15384
242068_at		2.30231	1		231644_at		2.14811
213605_s_at		2.29948			242918_at	NASP	2.14715
234032_at		2.28766			225239_at	LOC100653017///MIR612///NEAT1	2.13451
230332_at	ZCCHC7	2.28394			216211_at		2.12654
236216_at		2.28392			243431_at		2.11427
228919_at		2.28			1557987_at		2.11313
230885_at	SPG7	2.25227			227576_at		2.10991
215083_at		2.23686			210230_at		2.10892
238449_at	LOC595101	2.21113			242673_at		2.09186
232058_at		2.20774			242859_at		2.08952
242558_at		2.17844			243589_at	KANSL1	2.08206
210701_at	CFDP1	2.17159			235060_at	LOC100190986	2.0732
1557527_at		2.1707			239597_at		2.05412
222214_at		2.16019			233713_at		2.04067
244674_at		2.15384			228623_at		2.02839
231644_at		2.14811			235757_at		2.02221
242918_at	NASP	2.14715			243149_at		2.01142
241681_at		2.13798	1		241865_at		2.0103
225239_at	LOC100653017///MIR612///NEAT1	2.13451			242440_at		2.0086
Accession	Gene Ontology Term generated from DAVID analysis of human-RNA-only-binding probe sets	Gene Count	PValue	Fold Enrichment	Benjamini	False Discovery Rate (%)
GO:0044451	nucleoplasm part	6	0.000218893	9.21225	0.0229381	0.245346
GO:0008134	transcription factor binding	6	0.000894101	7.23085	0.0748705	0.962082
GO:0005654	nucleoplasm	6	0.00183075	5.79683	0.0925516	2.03517
GO:0031981	nuclear lumen	7	0.00282551	4.11375	0.0951408	3.12512
GO:0070013	intracellular organelle lumen	7	0.00795428	3.35297	0.190737	8.57141
GO:0043233	organelle lumen	7	0.00890131	3.27744	0.172671	9.54602
GO:0031974	membrane-enclosed lumen	7	0.00980015	3.21386	0.159695	10.4623
GO:0005938	cell cortex	3	0.010777	17.5096	0.151326	11.4484
GO:0016604	nuclear body	3	0.0140877	15.2167	0.171376	14.7176
GO:0004842	ubiquitin-protein ligase activity	3	0.0211699	12.6171	0.605753	20.6461
GO:0045944	positive regulation of transcription from RNA polymerase II promoter	4	0.0164953	6.94545	0.998926	20.7776
GO:0030528	transcription regulator activity	7	0.0226564	2.86221	0.485517	21.9388
GO:0006357	regulation of transcription from RNA polymerase II promoter	5	0.0201263	4.43047	0.984673	24.7764

## Sheet: Leukemia P0-P1
Leukemia Cancer Xenograft Models
Mouse & Human Leukemia Probe Set ID	Gene Symbol	Leukemia P0-P1 Average Fold Change	# Mouse Cross-Hyb tissues		Human Leukemia Probe Set ID	Gene Symbol	Leukemia P0-P1 Average Fold Change
231628_s_at	SERPINB6	8.07889	5		211947_s_at	PRRC2C	3.96003
217683_at	HBE1	6.44811	5		236620_at	RIF1	3.80038
216405_at		5.29711	5		222439_s_at	THRAP3	3.33215
217572_at		4.70899	5		235009_at	BOD1L1	2.85929
211947_s_at	PRRC2C	3.96003			201085_s_at	SON	2.76822
215076_s_at	COL3A1	3.92305	5		201291_s_at	TOP2A	2.60677
236620_at	RIF1	3.80038			213957_s_at	CEP350	2.60611
208624_s_at	EIF4G1	3.55446	5		242918_at	NASP	2.58812
222439_s_at	THRAP3	3.33215			208930_s_at	ILF3	2.56778
201072_s_at	SMARCC1	3.32624	3		207186_s_at	BPTF///LOC146880	2.47172
224344_at	COX6A1	3.28457	5		222633_at	TBL1XR1	2.40888
1570107_at		3.24818	5		242260_at	MATR3	2.4024
235009_at	BOD1L1	2.85929			208663_s_at	TTC3///TTC3P1	2.39885
213446_s_at	IQGAP1	2.7758	5		219717_at	DCAF16	2.35043
201085_s_at	SON	2.76822			212020_s_at	MKI67	2.33
235425_at	SGOL2	2.63612	1		1569302_at	KIAA1731	2.3223
201291_s_at	TOP2A	2.60677			228986_at	OSBPL8	2.31724
213957_s_at	CEP350	2.60611			201730_s_at	TPR	2.3097
242918_at	NASP	2.58812			206660_at	IGLL1	2.25443
208930_s_at	ILF3	2.56778			212022_s_at	MKI67	2.24719
217676_at		2.51307	5		215942_s_at	GTSE1	2.22549
207186_s_at	BPTF///LOC146880	2.47172			212021_s_at	MKI67	2.22279
222633_at	TBL1XR1	2.40888			1558173_a_at	LUZP1	2.20629
220833_at		2.40786	5		242024_at		2.20447
242260_at	MATR3	2.4024			222413_s_at	MLL3	2.18369
208663_s_at	TTC3///TTC3P1	2.39885			213328_at	NEK1	2.18135
219717_at	DCAF16	2.35043			1552680_a_at	CASC5	2.17542
201669_s_at	MARCKS	2.34299	5		224567_x_at	LOC100507645///MALAT1	2.16739
219158_s_at	NAA15	2.33303	5		212193_s_at	LARP1	2.15146
231655_x_at	SERPINB6	2.33115	4		242722_at	LMO7	2.15146
212020_s_at	MKI67	2.33			232238_at	ASPM	2.14117
1569302_at	KIAA1731	2.3223			230629_s_at	EP400	2.13861
228986_at	OSBPL8	2.31724			214693_x_at	LOC100506032///NBPF10	2.13643
201730_s_at	TPR	2.3097			229586_at	CHD9	2.12945
243648_at	ZBED6	2.2939	2		225420_at	GPAM	2.1246
206660_at	IGLL1	2.25443			219437_s_at	ANKRD11	2.1157
1555945_s_at	FAM120A	2.25371	5		214464_at	CDC42BPA	2.10984
212022_s_at	MKI67	2.24719			207828_s_at	CENPF	2.0957
219878_s_at	KLF13	2.24713	5		214804_at	CENPI	2.09489
215942_s_at	GTSE1	2.22549			204318_s_at	GTSE1	2.09248
212021_s_at	MKI67	2.22279			211086_x_at	NEK1	2.08634
1558173_a_at	LUZP1	2.20629			214352_s_at	KRAS	2.0798
242024_at		2.20447			216563_at	ANKRD12	2.0677
222413_s_at	MLL3	2.18369			206500_s_at	MIS18BP1	2.05965
213328_at	NEK1	2.18135			204315_s_at	GTSE1	2.04085
1552680_a_at	CASC5	2.17542			212926_at	SMC5	2.0218
224567_x_at	LOC100507645///MALAT1	2.16739			212023_s_at	MKI67	2.01987
212193_s_at	LARP1	2.15146			1557100_s_at	HECTD1	2.01907
242722_at	LMO7	2.15146			240105_at		2.00958
232238_at	ASPM	2.14117			229115_at	DYNC1H1	2.0021
Accession	Gene Ontology Term generated from DAVID analysis of human-RNA-only-binding probe sets	Gene Count	PValue	Fold Enrichment	Benjamini	False Discovery Rate (%)
GO:0005694	chromosome	10	1.69566e-07	10.2915	1.7126e-05	0.00018856
GO:0043232	intracellular non-membrane-bounded organelle	18	7.63166e-07	3.28249	3.85392e-05	0.000848648
GO:0043228	non-membrane-bounded organelle	18	7.63166e-07	3.28249	3.85392e-05	0.000848648
GO:0000775	chromosome, centromeric region	6	4.42737e-06	22.9068	0.000149044	0.00492318
GO:0044427	chromosomal part	8	8.68276e-06	9.81155	0.000219217	0.00965493
GO:0022403	cell cycle phase	8	3.32509e-05	8.16908	0.0134422	0.0464856
GO:0007049	cell cycle	10	4.12154e-05	5.44781	0.00835243	0.0576172
GO:0015630	microtubule cytoskeleton	8	8.36395e-05	6.89847	0.00168816	0.092969
GO:0000279	M phase	7	8.70621e-05	8.99468	0.0117425	0.121672
GO:0051276	chromosome organization	8	9.06751e-05	6.9732	0.00918418	0.126719
GO:0005819	spindle	5	0.000206164	16.1023	0.00346477	0.229018
GO:0022402	cell cycle process	8	0.000234006	5.98584	0.01887	0.32672
GO:0016568	chromatin modification	6	0.000362637	9.2573	0.0243032	0.505893
GO:0031981	nuclear lumen	10	0.00156851	3.26488	0.0223945	1.73042
GO:0001883	purine nucleoside binding	11	0.00172122	2.97341	0.162587	1.90436
GO:0000278	mitotic cell cycle	6	0.00140843	6.85541	0.07868	1.95154
GO:0001882	nucleoside binding	11	0.00181412	2.95312	0.0892731	2.0062
GO:0006325	chromatin organization	6	0.00154824	6.71032	0.0758009	2.14332
GO:0044430	cytoskeletal part	8	0.00232812	3.97821	0.0289981	2.55862
GO:0005524	ATP binding	10	0.00374684	2.93004	0.0921376	4.10319
GO:0032559	adenyl ribonucleotide binding	10	0.00410511	2.89089	0.0812483	4.48738
GO:0032555	purine ribonucleotide binding	11	0.00480785	2.59283	0.0794039	5.23692
GO:0032553	ribonucleotide binding	11	0.00480785	2.59283	0.0794039	5.23692
GO:0007093	mitotic cell cycle checkpoint	3	0.00432843	29.4942	0.178124	5.88539
GO:0030554	adenyl nucleotide binding	10	0.00582102	2.74424	0.0823162	6.30813
GO:0070013	intracellular organelle lumen	10	0.00643918	2.66109	0.0699301	6.93166
GO:0017076	purine nucleotide binding	11	0.00659586	2.48198	0.0816741	7.11991
GO:0000166	nucleotide binding	12	0.00662419	2.31323	0.0732416	7.14947
GO:0043233	organelle lumen	10	0.00748909	2.60114	0.0731138	8.01946
GO:0031974	membrane-enclosed lumen	10	0.00851803	2.55069	0.0755405	9.07429
GO:0000776	kinetochore	3	0.0106016	18.4444	0.0858004	11.1766
GO:0000280	nuclear division	4	0.013639	7.68636	0.398371	17.4718
GO:0007067	mitosis	4	0.013639	7.68636	0.398371	17.4718
GO:0005856	cytoskeleton	8	0.0175936	2.7424	0.128819	17.9125
GO:0000087	M phase of mitotic cell cycle	4	0.0143118	7.54911	0.386709	18.2555
GO:0048285	organelle fission	4	0.0151792	7.38428	0.380517	19.2557
GO:0000075	cell cycle checkpoint	3	0.0183367	13.9368	0.416099	22.8013
GO:0003677	DNA binding	11	0.025005	2.04223	0.229585	24.6203

## Sheet: Lungs P0-P1
Lung Cancer Xenograft Models
Mouse & Human Lung Probe Set ID	Gene Symbol	Lung P0-P1 Average Fold Change	# Mouse Cross-Hyb tissues		Human Lung Probe Set ID	Gene Symbol	Lung P0-P1 Average Fold Change
231628_s_at	SERPINB6	8.55514	5		236620_at	RIF1	3.12283
217683_at	HBE1	7.13183	5		211947_s_at	PRRC2C	3.11066
216405_at		6.22493	5		214464_at	CDC42BPA	2.83308
217572_at		5.19071	5		222439_s_at	THRAP3	2.61827
224344_at	COX6A1	4.19413	5		201291_s_at	TOP2A	2.52911
1570107_at		3.89364	5		201085_s_at	SON	2.514
220833_at		3.62703	5		1558924_s_at	CLIP1	2.38328
217676_at		3.56726	5		242722_at	LMO7	2.32532
205157_s_at	JUP///KRT17	3.33357	5		204315_s_at	GTSE1	2.16876
236620_at	RIF1	3.12283			207186_s_at	BPTF///LOC146880	2.13422
211947_s_at	PRRC2C	3.11066			1558173_a_at	LUZP1	2.10459
219878_s_at	KLF13	2.92863	5		209125_at	KRT6A	2.08742
208624_s_at	EIF4G1	2.89746	5		212022_s_at	MKI67	2.04346
215076_s_at	COL3A1	2.85248	5		221815_at	ABHD2	2.00529
214464_at	CDC42BPA	2.83308			208930_s_at	ILF3	2.00429
1556824_at		2.7484	5		228986_at	OSBPL8	1.95267
222439_s_at	THRAP3	2.61827			213765_at	MFAP5	1.9447
212236_x_at	JUP///KRT17	2.58816	3		212021_s_at	MKI67	1.92602
235425_at	SGOL2	2.58057	1		213957_s_at	CEP350	1.92406
201291_s_at	TOP2A	2.52911			213850_s_at	SCAF11	1.91806
213446_s_at	IQGAP1	2.52487	5		214352_s_at	KRAS	1.91625
201085_s_at	SON	2.514			214693_x_at	LOC100506032///NBPF10	1.9046
241530_at		2.48888	5		213764_s_at	MFAP5	1.88666
1558924_s_at	CLIP1	2.38328			212220_at	PSME4	1.88558
201072_s_at	SMARCC1	2.36953	3		209376_x_at	SCAF11	1.86365
231594_at		2.33939	5		222633_at	TBL1XR1	1.85662
209758_s_at	MFAP5	2.33064	5		1557100_s_at	HECTD1	1.85556
242722_at	LMO7	2.32532			235266_at	ATAD2	1.85437
211993_at	WNK1	2.16891	5		235009_at	BOD1L1	1.84095
204315_s_at	GTSE1	2.16876			203828_s_at	IL32	1.83008
208900_s_at	TOP1	2.15034	5		224567_x_at	LOC100507645///MALAT1	1.82768
207186_s_at	BPTF///LOC146880	2.13422			209047_at	AQP1	1.82051
1558173_a_at	LUZP1	2.10459			222413_s_at	MLL3	1.8101
209125_at	KRT6A	2.08742			204318_s_at	GTSE1	1.79508
209257_s_at	SMC3	2.08065	1		203215_s_at	MYO6	1.79495
213606_s_at	ARHGDIA	2.0603	3		213680_at	KRT6B	1.77463
231655_x_at	SERPINB6	2.05842	4		201730_s_at	TPR	1.77366
212022_s_at	MKI67	2.04346			215942_s_at	GTSE1	1.77161
209348_s_at	MAF	2.02918	5		202504_at	TRIM29	1.76175
219158_s_at	NAA15	2.02354	5		215092_s_at	NFAT5	1.75783
221815_at	ABHD2	2.00529			229586_at	CHD9	1.75419
208930_s_at	ILF3	2.00429			230629_s_at	EP400	1.74734
228986_at	OSBPL8	1.95267			209260_at	SFN	1.74655
213765_at	MFAP5	1.9447			225420_at	GPAM	1.73241
209258_s_at	SMC3	1.93901	1		208859_s_at	ATRX	1.73183
212021_s_at	MKI67	1.92602			208790_s_at	PTRF	1.71953
213957_s_at	CEP350	1.92406			219836_at	ZBED2	1.71582
213850_s_at	SCAF11	1.91806			202971_s_at	DYRK2	1.71363
214352_s_at	KRAS	1.91625			236557_at	ZBTB38	1.70326
201167_x_at	ARHGDIA	1.91192	4		217875_s_at	PMEPA1	1.70046
Accession	Gene Ontology Term generated from DAVID analysis of human-RNA-only-binding probe sets	Gene Count	PValue	Fold Enrichment	Benjamini	False Discovery Rate (%)
GO:0043228	non-membrane-bounded organelle	16	9.90614e-05	2.71654	0.0137735	0.11682
GO:0043232	intracellular non-membrane-bounded organelle	16	9.90614e-05	2.71654	0.0137735	0.11682
GO:0005694	chromosome	7	0.000403347	6.7072	0.0278449	0.474874
GO:0005654	nucleoplasm	9	0.000446492	4.49754	0.0206253	0.525548
GO:0006974	response to DNA damage stimulus	7	0.000408026	6.86153	0.166072	0.576392
GO:0031981	nuclear lumen	11	0.000654241	3.34369	0.0226456	0.769218
GO:0044430	cytoskeletal part	9	0.00074445	4.16684	0.0206364	0.874855
GO:0044427	chromosomal part	6	0.00135529	6.85117	0.0311494	1.58746
GO:0042770	DNA damage response, signal transduction	4	0.0012354	18.2811	0.240463	1.7357
GO:0010557	positive regulation of macromolecule biosynthetic process	8	0.00146285	4.47244	0.195189	2.05219
GO:0045893	positive regulation of transcription, DNA-dependent	7	0.00147461	5.36552	0.151403	2.06853
GO:0051254	positive regulation of RNA metabolic process	7	0.00153891	5.3209	0.12809	2.15782
GO:0031328	positive regulation of cellular biosynthetic process	8	0.00190903	4.27003	0.132137	2.67029
GO:0003677	DNA binding	15	0.00251384	2.25799	0.282688	2.89637
GO:0009891	positive regulation of biosynthetic process	8	0.00207364	4.20859	0.123625	2.89742
GO:0030330	DNA damage response, signal transduction by p53 class mediator	3	0.00214965	42.1871	0.112816	3.00213
GO:0001883	purine nucleoside binding	12	0.00307792	2.63005	0.184094	3.53566
GO:0070013	intracellular organelle lumen	11	0.00319478	2.72532	0.0619931	3.70517
GO:0001882	nucleoside binding	12	0.00324958	2.6121	0.133432	3.72944
GO:0043233	organelle lumen	11	0.00378628	2.66393	0.06423	4.37722
GO:0045941	positive regulation of transcription	7	0.00342555	4.53786	0.156053	4.74416
GO:0033554	cellular response to stress	7	0.00348598	4.52182	0.143925	4.82594
GO:0031974	membrane-enclosed lumen	11	0.0043763	2.61225	0.0659499	5.04331
GO:0010628	positive regulation of gene expression	7	0.00396507	4.40508	0.148473	5.472
GO:0005524	ATP binding	11	0.00555993	2.61328	0.168056	6.30312
GO:0007242	intracellular signaling cascade	10	0.00466981	2.911	0.159348	6.41495
GO:0032559	adenyl ribonucleotide binding	11	0.00611742	2.57836	0.149555	6.91464
GO:0044451	nucleoplasm part	6	0.00649897	4.76496	0.0796342	7.40468
GO:0045935	positive regulation of nucleobase, nucleoside, nucleotide and nucleic acid metabolic process	7	0.00561236	4.10152	0.175235	7.66244
GO:0016568	chromatin modification	5	0.00582567	6.67193	0.169489	7.94261
GO:0005856	cytoskeleton	9	0.00782193	2.87243	0.0875433	8.84911
GO:0051173	positive regulation of nitrogen compound metabolic process	7	0.00653072	3.97415	0.176655	8.86303
GO:0010604	positive regulation of macromolecule metabolic process	8	0.00662176	3.41304	0.168713	8.98125
GO:0030554	adenyl nucleotide binding	11	0.00880664	2.44757	0.17684	9.81363
GO:0032553	ribonucleotide binding	12	0.00882831	2.29341	0.153983	9.83665
GO:0032555	purine ribonucleotide binding	12	0.00882831	2.29341	0.153983	9.83665
GO:0051276	chromosome organization	6	0.0087355	4.52315	0.205204	11.6864
GO:0017076	purine nucleotide binding	12	0.0121709	2.19536	0.182948	13.324
GO:0045944	positive regulation of transcription from RNA polymerase II promoter	5	0.0164128	4.92752	0.335771	20.8959
GO:0006325	chromatin organization	5	0.0174616	4.83626	0.338061	22.0823

## Sheet: Lymph P0-P1
Lymphoma Cancer Xenograft Models
Mouse & Human Lymphoma Probe Set ID	Gene Symbol	Lymphoma P0-P1 Average Fold Change	# Mouse Cross-Hyb tissues		Human Lymphoma Probe Set ID	Gene Symbol	Lymphoma P0-P1 Average Fold Change
231628_s_at	SERPINB6	8.95416	5		225767_at	RN45S	2.99697
217683_at	HBE1	6.6569	5		228372_at	C10orf128	2.93038
216405_at		6.17814	5		214055_x_at	PRRC2C	2.90725
224344_at	COX6A1	4.18828	5		205242_at	CXCL13	2.85474
215076_s_at	COL3A1	4.11051	5		236620_at	RIF1	2.81871
217572_at		4.06828	5		211368_s_at	CASP1	2.7876
1570107_at		4.00428	5		211367_s_at	CASP1	2.76084
241681_at		3.43257	1		211948_x_at	PRRC2C	2.70691
217676_at		3.16358	5		203697_at	FRZB	2.61117
208540_x_at		3.05971	4		244546_at	CYCS	2.56138
225767_at	RN45S	2.99697			238558_at		2.48702
208900_s_at	TOP1	2.96298	5		205987_at	CD1C	2.44233
203570_at	LOXL1	2.95306	1		201085_s_at	SON	2.42822
201739_at	SGK1	2.95204	4		200799_at	HSPA1A///HSPA1B	2.42418
228372_at	C10orf128	2.93038			213042_s_at	ATP2A3	2.40272
208624_s_at	EIF4G1	2.91346	5		210258_at	RGS13	2.39642
214055_x_at	PRRC2C	2.90725			202988_s_at	RGS1	2.31006
201242_s_at	ATP1B1	2.86502	5		235879_at		2.30606
202011_at	TJP1	2.86163	5		203131_at	PDGFRA	2.29051
205242_at	CXCL13	2.85474			208949_s_at	LGALS3	2.28402
236620_at	RIF1	2.81871			207521_s_at	ATP2A3	2.26071
211368_s_at	CASP1	2.7876			201996_s_at	SPEN	2.25856
209290_s_at	NFIB	2.78174	5		238013_at	PLEKHA2	2.24727
220833_at		2.77677	5		1552641_s_at	ATAD3A///ATAD3B	2.24549
211367_s_at	CASP1	2.76084			1555225_at	C1orf43	2.23876
211981_at	COL4A1	2.72233	3		217985_s_at	BAZ1A	2.16428
211948_x_at	PRRC2C	2.70691			216766_at		2.15861
221841_s_at	KLF4	2.67786	5		1556657_at		2.15095
208891_at	DUSP6	2.66305	5		213566_at	RNASE6	2.13266
241530_at		2.65646	5		203698_s_at	FRZB	2.10626
214953_s_at	APP	2.64361	5		206045_s_at	NOL4	2.0903
203697_at	FRZB	2.61117			235551_at	WDR4	2.08417
244546_at	CYCS	2.56138			243149_at		2.07698
204529_s_at	TOX	2.55575	3		229858_at		2.04846
213606_s_at	ARHGDIA	2.53488	3		1565717_s_at	FUS	2.04775
209970_x_at	CASP1	2.49262	4		200800_s_at	HSPA1A///HSPA1B	2.04103
238558_at		2.48702			219836_at	ZBED2	2.03269
201668_x_at	MARCKS	2.47512	5		229115_at	DYNC1H1	2.02641
205987_at	CD1C	2.44233			212220_at	PSME4	2.00829
201085_s_at	SON	2.42822			234032_at		2.00002
200799_at	HSPA1A///HSPA1B	2.42418			206011_at	CASP1	1.99721
209409_at	GRB10	2.41043	5		232687_at		1.99174
213042_s_at	ATP2A3	2.40272			206715_at	TFEC	1.96642
210258_at	RGS13	2.39642			221239_s_at	FCRL2	1.96373
211366_x_at	CASP1	2.38412	2		220940_at	ANKRD36B	1.96307
211993_at	WNK1	2.38086	5		1552701_a_at	CARD16	1.96293
202988_s_at	RGS1	2.31006			1552386_at	GAPT	1.95997
235879_at		2.30606			224909_s_at	PREX1	1.9508
225852_at	ANKRD17	2.3029	5		1556658_a_at		1.93064
217728_at	S100A6	2.30148	4		1561737_at		1.93021
Accession	Gene Ontology Term generated from DAVID analysis of human-RNA-only-binding probe sets	Gene Count	PValue	Fold Enrichment	Benjamini	False Discovery Rate (%)
GO:0003723	RNA binding	7	0.00445705	4.21917	0.4405	5.06906
GO:0042981	regulation of apoptosis	7	0.00527939	4.06142	0.848086	7.0008
GO:0043067	regulation of programmed cell death	7	0.00553981	4.0214	0.627987	7.33408
GO:0010941	regulation of cell death	7	0.00563989	4.0066	0.488885	7.46186

## Sheet: Melanoma P0-P1
Melanoma Cancer Xenograft Models
Mouse & Human Melanoma Probe Set ID	Gene Symbol	Melanoma P0-P1 Average Fold Change	# Mouse Cross-Hyb tissues		Human Melanoma Probe Set ID	Gene Symbol	Melanoma P0-P1 Average Fold Change
231628_s_at	SERPINB6	8.79666	5		206859_s_at	PAEP	2.22089
217683_at	HBE1	7.92246	5		232568_at	MGC24103	2.00109
216405_at		6.11042	5		238774_at		1.74934
217572_at		5.37236	5		217028_at	CXCR4	1.71116
224344_at	COX6A1	3.86743	5		232889_at		1.65297
215076_s_at	COL3A1	3.70927	5		230332_at	ZCCHC7	1.64986
1570107_at		3.3467	5		204268_at	S100A2	1.64522
220833_at		3.13067	5		241457_at		1.63935
217676_at		2.97326	5		213089_at	LOC100272216	1.61442
203186_s_at	S100A4	2.5001	2		1559391_s_at		1.61237
207173_x_at	CDH11	2.44807	5		202411_at	IFI27	1.60495
1556824_at		2.41427	5		210230_at		1.59216
241530_at		2.26843	5		231468_at	SH3BP4	1.56804
206859_s_at	PAEP	2.22089			212909_at	LYPD1	1.55455
232568_at	MGC24103	2.00109			235028_at		1.53595
202310_s_at	COL1A1	1.9017	1		203381_s_at	APOE	1.53237
203570_at	LOXL1	1.82352	1		206479_at	TRPM1	1.50446
216438_s_at	TMSB4X	1.80889	5		230312_at		1.5044
202403_s_at	COL1A2	1.80557	5		242558_at		1.50354
231594_at		1.79145	5		228455_at		1.49399
1556499_s_at	COL1A1	1.78829	5		201288_at	ARHGDIB	1.45128
238774_at		1.74934			242688_at		1.44305
209283_at	CRYAB	1.74374	4		202580_x_at	FOXM1	1.43819
203423_at	RBP1	1.71564	5		233276_at		1.43643
217028_at	CXCR4	1.71116			209443_at	SERPINA5	1.41368
241681_at		1.70153	1		209446_s_at		1.4091
37117_at	ARHGAP8///PRR5-ARHGAP8	1.69035	1		236599_at		1.4089
232889_at		1.65297			237483_at		1.4084
230332_at	ZCCHC7	1.64986			219371_s_at	KLF2	1.40717
204268_at	S100A2	1.64522			242673_at		1.40589
241457_at		1.63935			242121_at		1.39134
213089_at	LOC100272216	1.61442			213605_s_at		1.38581
1559391_s_at		1.61237			236545_at		1.37316
202411_at	IFI27	1.60495			242836_at		1.36782
212386_at	TCF4	1.59436	5		239811_at		1.35819
210230_at		1.59216			220085_at	HELLS	1.34887
231468_at	SH3BP4	1.56804			236462_at		1.34476
212909_at	LYPD1	1.55455			241893_at		1.34106
235028_at		1.53595			1554376_s_at	PTPLA	1.3357
1555938_x_at	VIM	1.53568	1		224559_at	LOC100507645///MALAT1	1.33034
203381_s_at	APOE	1.53237			212022_s_at	MKI67	1.32674
206479_at	TRPM1	1.50446			202291_s_at	MGP	1.32301
230312_at		1.5044			216766_at		1.3147
242558_at		1.50354			206154_at	RLBP1	1.31467
208997_s_at	UCP2	1.50111	3		208399_s_at	EDN3	1.31457
228455_at		1.49399			212021_s_at	MKI67	1.31164
201288_at	ARHGDIB	1.45128			232174_at		1.29995
242688_at		1.44305			1556590_s_at		1.29871
202580_x_at	FOXM1	1.43819			235213_at	ITPKB	1.26829
233276_at		1.43643			218741_at	CENPM	1.25966
Accession	Gene Ontology Term generated from DAVID analysis of human-RNA-only-binding probe sets	Gene Count	PValue	Fold Enrichment	Benjamini	False Discovery Rate (%)
GO:0004842	ubiquitin-protein ligase activity	4	0.00461546	11.3961	0.522974	5.43286
GO:0019787	small conjugating protein ligase activity	4	0.00646879	10.0917	0.404994	7.53718
GO:0030334	regulation of cell migration	4	0.00607024	10.3287	0.991446	8.89731
GO:0030162	regulation of proteolysis	3	0.00610712	24.7012	0.908846	8.94903
GO:0016881	acid-amino acid ligase activity	4	0.0109129	8.33446	0.443016	12.4094
GO:0040012	regulation of locomotion	4	0.00862057	9.0914	0.895319	12.4099
GO:0051270	regulation of cell motion	4	0.00874369	9.04429	0.820379	12.5762
GO:0048754	branching morphogenesis of a tube	3	0.0090678	20.1409	0.759413	13.0127
GO:0046649	lymphocyte activation	4	0.00950425	8.7716	0.711957	13.5972
GO:0001763	morphogenesis of a branching structure	3	0.0116308	17.6914	0.729353	16.3929
GO:0016879	ligase activity, forming carbon-nitrogen bonds	4	0.0158455	7.25206	0.472125	17.5406
GO:0045321	leukocyte activation	4	0.0160798	7.21301	0.794966	21.9709
GO:0007242	intracellular signaling cascade	8	0.0177397	2.77954	0.788857	23.9613
GO:0008201	heparin binding	3	0.0234685	12.1982	0.532307	24.9306

## Sheet: Ovarian P0-P1
Ovarian Cancer Xenograft Models
Mouse & Human Ovarian Probe Set ID	Gene Symbol	Ovarian P0-P1 Average Fold Change	# Mouse Cross-Hyb tissues		Human Ovarian Probe Set ID	Gene Symbol	Ovarian P0-P1 Average Fold Change
231628_s_at	SERPINB6	8.28465	5		203691_at	PI3	3.21362
217683_at	HBE1	7.68807	5		206664_at	SI	2.9686
216405_at		6.14526	5		226147_s_at	PIGR	2.96694
217572_at		4.93635	5		41469_at	PI3	2.96687
224344_at	COX6A1	3.83231	5		213680_at	KRT6B	2.96267
215076_s_at	COL3A1	3.32594	5		223447_at	REG4	2.95421
203691_at	PI3	3.21362			202917_s_at	S100A8	2.89555
220833_at		3.13865	5		1554436_a_at	REG4	2.86881
1570107_at		3.09718	5		205901_at	PNOC	2.81422
206664_at	SI	2.9686			224646_x_at	H19///MIR675	2.80036
226147_s_at	PIGR	2.96694			205892_s_at	FABP1	2.76775
41469_at	PI3	2.96687			204623_at	TFF3	2.61815
213680_at	KRT6B	2.96267			202888_s_at	ANPEP	2.57244
223447_at	REG4	2.95421			201996_s_at	SPEN	2.5487
205157_s_at	JUP///KRT17	2.94715	5		209847_at	CDH17	2.44047
204272_at	LGALS4	2.91923	1		204396_s_at	GRK5	2.43931
202917_s_at	S100A8	2.89555			213338_at	TMEM158	2.41949
1554436_a_at	REG4	2.86881			214464_at	CDC42BPA	2.37072
205901_at	PNOC	2.81422			214041_x_at	RPL37A	2.36467
224646_x_at	H19///MIR675	2.80036			224321_at	TMEFF2	2.27561
217676_at		2.78518	5		201291_s_at	TOP2A	2.27449
209283_at	CRYAB	2.78259	4		204268_at	S100A2	2.26687
205892_s_at	FABP1	2.76775			214055_x_at	PRRC2C	2.16596
207173_x_at	CDH11	2.73131	5		224823_at	MYLK	2.13307
203186_s_at	S100A4	2.6909	2		203963_at	CA12	2.12481
204623_at	TFF3	2.61815			229659_s_at		2.1245
202888_s_at	ANPEP	2.57244			213265_at	PGA3///PGA4///PGA5	2.10035
201996_s_at	SPEN	2.5487			212942_s_at	KIAA1199	2.09547
212236_x_at	JUP///KRT17	2.53033	3		242890_at		2.08215
201123_s_at	EIF5A	2.48792	5		208323_s_at	ANXA13	2.07532
224997_x_at	H19///MIR675	2.46594	2		205476_at	CCL20	2.06262
209847_at	CDH17	2.44047			211948_x_at	PRRC2C	2.05787
204396_s_at	GRK5	2.43931			204259_at	MMP7	2.05548
208610_s_at	SRRM2	2.42793	5		210143_at	ANXA10	2.05234
213338_at	TMEM158	2.41949			217109_at	MUC4	2.04571
214464_at	CDC42BPA	2.37072			211719_x_at	FN1	2.0176
214041_x_at	RPL37A	2.36467			202718_at	IGFBP2	2.01756
224321_at	TMEFF2	2.27561			219140_s_at	RBP4	2.01194
201291_s_at	TOP2A	2.27449			1554062_at	XG	2.00057
201426_s_at	VIM	2.27362	5		213432_at	MUC5B	1.99551
204268_at	S100A2	2.26687			204315_s_at	GTSE1	1.99106
202555_s_at	MYLK	2.24383	4		209720_s_at	SERPINB3	1.97289
1556824_at		2.22057	5		229777_at	CLRN3	1.97193
214055_x_at	PRRC2C	2.16596			213850_s_at	SCAF11	1.95147
224823_at	MYLK	2.13307			211906_s_at	SERPINB4	1.94739
203963_at	CA12	2.12481			222439_s_at	THRAP3	1.94061
229659_s_at		2.1245			213826_s_at	H3F3A	1.93876
202102_s_at	BRD4	2.11542	3		201820_at	KRT5	1.89101
213265_at	PGA3///PGA4///PGA5	2.10035			216442_x_at	FN1	1.88954
212942_s_at	KIAA1199	2.09547			204524_at	PDPK1	1.87798
Accession	Gene Ontology Term generated from DAVID analysis of human-RNA-only-binding probe sets	Gene Count	PValue	Fold Enrichment	Benjamini	False Discovery Rate (%)
GO:0005576	extracellular region	14	0.0012366	2.54368	0.104278	1.33422
GO:0033189	response to vitamin A	3	0.00413298	30.1964	0.614246	5.72371
GO:0043434	response to peptide hormone stimulus	4	0.00514805	10.9805	0.546793	7.0821
GO:0030414	peptidase inhibitor activity	4	0.00734895	9.69785	0.401087	8.32506
GO:0005578	proteinaceous extracellular matrix	5	0.00989195	5.70625	0.357497	10.2296
GO:0044421	extracellular region part	8	0.0118162	3.04333	0.297165	12.1054
GO:0009725	response to hormone stimulus	5	0.00939888	5.75954	0.66243	12.5753
GO:0031012	extracellular matrix	5	0.0127728	5.29275	0.248757	13.0247
GO:0033273	response to vitamin	3	0.0099512	19.2159	0.601519	13.2665
GO:0009719	response to endogenous stimulus	5	0.0131416	5.21914	0.637309	17.1605
GO:0007160	cell-matrix adhesion	3	0.0175849	14.25	0.688345	22.3133
GO:0005201	extracellular matrix structural constituent	3	0.0212099	12.9399	0.525252	22.3244
GO:0004867	serine-type endopeptidase inhibitor activity	3	0.0240558	12.096	0.431132	24.9446

## Sheet: Renals P0-P1
Renal Cancer Xenograft Models
Mouse & Human Renal Probe Set ID	Gene Symbol	Renal P0-P1 Average Fold Change	# Mouse Cross-Hyb tissues		Human Renal Probe Set ID	Gene Symbol	Renal P0-P1 Average Fold Change
231628_s_at	SERPINB6	9.51998	5		205030_at	FABP7	4.50196
217683_at	HBE1	8.2664	5		205029_s_at	FABP7	4.10786
216405_at		6.54547	5		205476_at	CCL20	3.55405
217572_at		6.08258	5		231007_at		3.23234
220833_at		4.78944	5		218807_at	VAV3	3.06363
224344_at	COX6A1	4.59729	5		210397_at	DEFB1	3.04357
205030_at	FABP7	4.50196			224646_x_at	H19///MIR675	3.03685
205029_s_at	FABP7	4.10786			205799_s_at	SLC3A1	3.01566
1570107_at		4.0997	5		225728_at	SORBS2	2.95629
217676_at		3.7515	5		228143_at	CP	2.95136
215076_s_at	COL3A1	3.57604	5		1559459_at	LOC613266	2.87445
205476_at	CCL20	3.55405			205590_at	RASGRP1	2.84754
231007_at		3.23234			226039_at	MGAT4A	2.79323
203498_at	RCAN2	3.09346	1		225660_at	SEMA6A	2.7779
234879_at		3.08422	5		244044_at		2.7439
218807_at	VAV3	3.06363			215388_s_at	CFH///CFHR1	2.71093
1556824_at		3.05298	5		218806_s_at	VAV3	2.70723
210397_at	DEFB1	3.04357			204777_s_at	MAL	2.69639
224646_x_at	H19///MIR675	3.03685			217057_s_at	GNAS	2.6826
205799_s_at	SLC3A1	3.01566			206025_s_at	TNFAIP6	2.66447
225728_at	SORBS2	2.95629			233555_s_at	SULF2	2.63226
228143_at	CP	2.95136			242468_at		2.60326
1559459_at	LOC613266	2.87445			1554195_a_at	C5orf46	2.53342
205590_at	RASGRP1	2.84754			211959_at	IGFBP5	2.51601
226039_at	MGAT4A	2.79323			224724_at	SULF2	2.51108
225660_at	SEMA6A	2.7779			206026_s_at	TNFAIP6	2.50627
244044_at		2.7439			236773_at		2.46892
204846_at	CP	2.72086	2		202016_at	MEST	2.44852
215388_s_at	CFH///CFHR1	2.71093			219064_at	ITIH5	2.41455
218806_s_at	VAV3	2.70723			214041_x_at	RPL37A	2.40659
204777_s_at	MAL	2.69639			209047_at	AQP1	2.40426
209283_at	CRYAB	2.68617	4		223122_s_at	SFRP2	2.39861
217057_s_at	GNAS	2.6826			204041_at	MAOB	2.38165
206025_s_at	TNFAIP6	2.66447			204105_s_at	NRCAM	2.36672
233555_s_at	SULF2	2.63226			226147_s_at	PIGR	2.35572
242468_at		2.60326			201131_s_at	CDH1	2.33998
1554195_a_at	C5orf46	2.53342			229498_at	MBNL3	2.3398
211959_at	IGFBP5	2.51601			227253_at	CP	2.33939
224724_at	SULF2	2.51108			209173_at	AGR2	2.33447
206026_s_at	TNFAIP6	2.50627			224209_s_at	GDA	2.30467
231655_x_at	SERPINB6	2.50146	4		208451_s_at	C4A///C4B///LOC100293534	2.29879
241530_at		2.4872	5		214803_at	CDH6	2.29194
236773_at		2.46892			236297_at		2.27734
202016_at	MEST	2.44852			205923_at	RELN	2.27203
218532_s_at	FAM134B	2.43137	3		222281_s_at	C1orf186///LOC100505650	2.25934
219064_at	ITIH5	2.41455			220148_at	ALDH8A1	2.25335
224997_x_at	H19///MIR675	2.4116	2		1553243_at	ITIH5	2.24087
214041_x_at	RPL37A	2.40659			206983_at	CCR6	2.23841
209047_at	AQP1	2.40426			235904_at	UGT3A1	2.23671
223122_s_at	SFRP2	2.39861			210065_s_at	UPK1B	2.22961
Accession	Gene Ontology Term generated from DAVID analysis of human-RNA-only-binding probe sets	Gene Count	PValue	Fold Enrichment	Benjamini	False Discovery Rate (%)
GO:0005576	extracellular region	15	0.000153126	2.89055	0.0153479	0.170146
GO:0005615	extracellular space	7	0.00635373	3.95815	0.27522	6.84262
GO:0030030	cell projection organization	5	0.00658013	6.33808	0.944514	8.90788
GO:0006952	defense response	6	0.00787031	4.55105	0.822789	10.5656
GO:0006959	humoral immune response	3	0.0115364	17.7145	0.816237	15.1243
GO:0031175	neuron projection development	4	0.0154756	7.28879	0.81874	19.7813
GO:0006928	cell motion	5	0.0157514	4.91034	0.751125	20.0983
GO:0007626	locomotory behavior	4	0.0185261	6.80997	0.744641	23.2233

## Sheet: Key
Comparisons performed using Public Release #1 data sets, focusing on Average P0 versus Average P1 values for each probe set.
Comparison	MicroXeno Models (P0 and P1) included in each comparison
Prostate P0-v-P1	PC-3 and PC-3/M
Breast P0-v-P1	MCF7 and MDA-MB-231T
CNS P0-v-P1	SF-268, SF-549, U251
Colons, P0-v-P1	HCC-2998, HCT-116, HCT-15, HT-29, KM12, SW-620, Colo 205,
Leuk, P0-v-P1	CCRF-CEM, HL-60(TB), K-562, MOLT-4, SR
Lungs, P0-v-P1	A549, A540-ASC1, EKVX, HOP-62, HOP-92, NCI-H226, NCI-H23, NCI-H460, NCI-H522
Lymphoma P0-v-P1	AS283, CA46
Melanoma, P0-P1	A375, Colo 829, LOX IMVI, M14, MALME-3M, MDA-MB-435, MDA-N, UACC-62
Ovary, P0-v-P1	CP70, OVCAR-3, OVCAR-5,
Renal, P0-v-P1	786-0, CAKI-1, RXF 393, SN12C
Mean Fold changes (from P0 to P1) are listed by comaprison per probe set,
and sorted by greatest fold change to least in each column doublet, starting at columns D-E, and going left to right
